# Supplementary material for: The monosaccharide transporter gene family in land plants is ancient and shows differential subfamily expression and expansion across lineages
Source: BMC Evol Biol. 2006 Aug 21;6:64. doi: 10.1186/1471-2148-6-64 (PMC1578591; doi:10.1186/1471-2148-6-64)
Supplement: Additional File 3 — Profile HMMs for each MST subfamily [STP, AZT, ERD6-like, pGlcT, INT, PLT, XyloseTP homologs]. Text file output from the hmmbuild component of the HMMer software package. [file 1471-2148-6-64-S3.txt]

HMMER2.0  [2.3.2]
NAME  AZTsubfamily
LENG  746
ALPH  Amino
RF    no
CS    no
MAP   yes
COM   hmmbuild AZTsubfamily.aln.hmm AZTsubfamily.aln
COM   hmmcalibrate --pvm --histfile yellow AZTsubfamily.aln.hmm
NSEQ  11
DATE  Wed Apr 14 18:31:19 2004
CKSUM 3781
XT      -8455     -4  -1000  -1000  -8455     -4  -8455     -4 
NULT      -4  -8455
NULE     595  -1558     85    338   -294    453  -1158    197    249    902  -1085   -142    -21   -313     45    531    201    384  -1998   -644 
EVD   -553.321960   0.056065
HMM        A      C      D      E      F      G      H      I      K      L      M      N      P      Q      R      S      T      V      W      Y    
         m->m   m->i   m->d   i->m   i->i   d->m   d->d   b->m   m->e
         -322      *  -2322
     1   -494   -856  -1428   -883  -1048  -1668   -644   -597   -475   -879   3785   -898  -1857   -513    320    -85    847   -435  -1404   -998   101
     -   -149   -500    233     43   -381    399    106   -626    210   -466   -720    275    394     45     96    359    117   -369   -294   -249 
     -    -16  -7108  -8150   -894  -1115   -701  -1378   -322      * 
     2    767  -1875   -588    -10  -2276  -1562   -179  -1955   1835  -1923  -1059   -264  -1664    256   1340   1031   -558  -1565  -2086  -1516   102
     -   -149   -500    233     43   -381    399    106   -626    210   -466   -720    275    394     45     96    359    117   -369   -294   -249 
     -    -16  -7108  -8150   -894  -1115   -701  -1378      *      * 
     3   -531  -1339   -869   -904  -2993   2305  -1370  -2775  -1311  -2892  -2037   1340  -1903  -1078  -1705   1832   -831  -1991  -3095  -2588   103
     -   -149   -500    233     43   -381    399    106   -626    210   -466   -720    275    394     45     96    359    117   -369   -294   -249 
     -   -105  -7108  -3983   -894  -1115   -701  -1378      *      * 
     4   2449   -769  -2293  -1953  -1773  -1378  -1581   -778  -1749  -1522   -893  -1466  -1935  -1548  -1873   -640   1606    862  -2222  -1876   104
     -   -149   -500    233     43   -381    399    106   -626    210   -466   -720    275    394     45     96    359    117   -369   -294   -249 
     -    -17  -7019  -8061   -894  -1115   -911  -1095      *      * 
     5    454   -826  -2858  -2525  -1526  -1929  -1962    368  -2283  -1000   -570  -1991  -2372  -2063  -2312  -1192    786   2934  -2224  -1864   105
     -   -149   -500    233     43   -381    399    106   -626    210   -466   -720    275    394     45     96    359    117   -369   -294   -249 
     -    -17  -7019  -8061   -894  -1115   -911  -1095      *      * 
     6  -2501  -2038  -4468  -4029   2119  -4158  -2234    -12  -3717   2665    598  -3641  -3704  -2847  -3371  -3425  -2391   -662  -1364   -729   106
     -   -149   -500    233     43   -381    399    106   -626    210   -466   -720    275    394     45     96    359    117   -369   -294   -249 
     -    -17  -7019  -8061   -894  -1115   -911  -1095      *      * 
     7    979   -737  -2344  -2037  -1666  -1405  -1594   -674  -1844  -1442   -810  -1511  -1955  -1618  -1929   1330   -603   2549  -2129  -1784   107
     -   -149   -500    233     43   -381    399    106   -626    210   -466   -720    275    394     45     96    359    117   -369   -294   -249 
     -    -17  -7019  -8061   -894  -1115   -584  -1588      *      * 
     8   3238  -1054  -2475  -2619  -3231    261  -2413  -2929  -2692  -3239  -2404  -1770  -2056  -2372  -2675   -690   -883  -1993  -3419  -3244   108
     -   -149   -500    233     43   -381    399    106   -626    210   -466   -720    275    394     45     96    359    117   -369   -294   -249 
     -    -16  -7108  -8150   -894  -1115   -701  -1378      *      * 
     9    317   -495  -2931  -2318   -400  -2275  -1163   2242  -1954   1025    429  -1882  -2296  -1593  -1802  -1367   -627   1073   1606   -687   109
     -   -149   -500    233     43   -381    399    106   -626    210   -466   -720    275    394     45     96    359    117   -369   -294   -249 
     -    -16  -7108  -8150   -894  -1115   -701  -1378      *      * 
    10   1856   -821  -1959  -1478  -1219  -1727  -1107   -283  -1096   -965   -361  -1312  -2043  -1067    195   -895   -640   2150  -1674  -1291   110
     -   -149   -500    233     43   -381    399    106   -626    210   -466   -720    275    394     45     96    359    117   -369   -294   -249 
     -    -16  -7108  -8150   -894  -1115   -701  -1378      *      * 
    11   2687   -825  -2489  -2243  -2041  -1353  -1813  -1221  -2051  -1863  -1186  -1594  -1973  -1812  -2118    363   -667   1411  -2457  -2133   111
     -   -149   -500    233     43   -381    399    106   -626    210   -466   -720    275    394     45     96    359    117   -369   -294   -249 
     -    -16  -7108  -8150   -894  -1115   -701  -1378      *      * 
    12   1122   -898  -1431   -949  -1492  -1414   -868  -1106   -796  -1370   -629   -908  -1782   -681  -1103   2210    767   -813   1694  -1377   112
     -   -149   -500    233     43   -381    399    106   -626    210   -466   -720    275    394     45     96    359    117   -369   -294   -249 
     -    -16  -7108  -8150   -894  -1115   -701  -1378      *      * 
    13  -1227  -1010  -3222  -2679  -1114  -2928  -1978   3152  -2155   -386   -125  -2437  -2935  -2112    -67  -2088  -1200   1342  -1986  -1613   113
     -   -149   -500    233     43   -381    399    106   -626    210   -466   -720    275    394     45     96    359    117   -369   -294   -249 
     -    -16  -7108  -8150   -894  -1115   -701  -1378      *      * 
    14  -2594  -2690  -3304  -3623  -4328   3747  -3462  -4761  -3953  -4671  -4212  -3320  -3352  -3748  -3779  -2839  -2981  -4004  -3668  -4222   114
     -   -149   -500    233     43   -381    399    106   -626    210   -466   -720    275    394     45     96    359    117   -369   -294   -249 
     -   -105  -7108  -3983   -894  -1115   -701  -1378      *      * 
    15  -1623  -2139  -1056  -1080     -5  -2221   -628  -2197  -1241  -2079  -1656   3396  -2530  -1120  -1513  -1586  -1669  -2015   -637   2577   115
     -   -149   -500    233     43   -381    399    106   -626    210   -466   -720    275    394     45     96    359    117   -369   -294   -249 
     -    -17  -7019  -8061   -894  -1115   -911  -1095      *      * 
    16    956   -869  -3119  -2513   1151  -2631  -1466    233  -2185   1947   2021  -2186  -2571  -1760  -2056  -1728   -989     11  -1211   -943   116
     -   -149   -500    233     43   -381    399    106   -626    210   -466   -720    275    394     45     96    359    117   -369   -294   -249 
     -    -17  -7019  -8061   -894  -1115   -584  -1588      *      * 
    17  -1739   1464  -3947  -3358   -464  -3408  -2301    203  -3008   2644   2031  -3054  -3205  -2437  -2796  -2568  -1669   -205  -1744  -1608   117
     -   -149   -500    233     43   -381    399    106   -626    210   -466   -720    275    394     45     96    359    117   -369   -294   -249 
     -    -16  -7108  -8150   -894  -1115   -701  -1378      *      * 
    18  -1109  -1886  -1295   -650  -1966  -2014   -449  -1611    416    572   -944   -785  -2078   3197    932  -1114   -995  -1458  -1964  -1534   118
     -   -149   -500    233     43   -381    399    106   -626    210   -466   -720    275    394     45     96    359    117   -369   -294   -249 
     -    -16  -7108  -8150   -894  -1115   -701  -1378      *      * 
    19  -2594  -2690  -3304  -3623  -4328   3747  -3462  -4761  -3953  -4671  -4212  -3320  -3352  -3748  -3779  -2839  -2981  -4004  -3668  -4222   119
     -   -149   -500    233     43   -381    399    106   -626    210   -466   -720    275    394     45     96    359    117   -369   -294   -249 
     -    -16  -7108  -8150   -894  -1115   -701  -1378      *      * 
    20  -4114  -3274  -4214  -4453  -1722  -3496  -2681  -4109  -4149  -3619  -3615  -4044  -3885  -4032  -3816  -4355  -4248  -4133   6191  -1329   120
     -   -149   -500    233     43   -381    399    106   -626    210   -466   -720    275    394     45     96    359    117   -369   -294   -249 
     -    -16  -7108  -8150   -894  -1115   -701  -1378      *      * 
    21  -1748  -3063   3636   -243  -3459  -1848  -1159  -3442  -1124  -3366  -2697   -595  -2325   -843    363  -1524  -1813  -2985  -3337  -2662   121
     -   -149   -500    233     43   -381    399    106   -626    210   -466   -720    275    394     45     96    359    117   -369   -294   -249 
     -   -105  -7108  -3983   -894  -1115   -701  -1378      *      * 
    22  -1535  -1874  -1535  -1516   2242  -2275   -768  -1791  -1661  -1743  -1391   3420  -2603  -1438  -1880  -1619  -1629  -1674   -611    459   122
     -   -149   -500    233     43   -381    399    106   -626    210   -466   -720    275    394     45     96    359    117   -369   -294   -249 
     -    -17  -7019  -8061   -894  -1115   -911  -1095      *      * 
    23   3409  -1370  -2703  -2880  -3146  -1627  -2597  -2672  -2865  -3101  -2512  -2110  -2344  -2646  -2799  -1111  -1277  -2041  -3285  -3175   123
     -   -149   -500    233     43   -381    399    106   -626    210   -466   -720    275    394     45     96    359    117   -369   -294   -249 
     -    -17  -7019  -8061   -894  -1115   -911  -1095      *      * 
    24   2094   -856  -2360  -2279  -2658  -1183  -2004  -2072  -2140  -2531  -1780  -1540  -1887  -1920  -2202   -515   2871  -1433  -2964  -2685   124
     -   -149   -500    233     43   -381    399    106   -626    210   -466   -720    275    394     45     96    359    117   -369   -294   -249 
     -    -17  -7019  -8061   -894  -1115   -911  -1095      *      * 
    25  -1981  -1549  -4322  -3860   -850  -4020  -3122   3129  -3585   1446    299  -3660  -3693  -3086  -3445  -3295  -1930    616  -2367  -2179   125
     -   -149   -500    233     43   -381    399    106   -626    210   -466   -720    275    394     45     96    359    117   -369   -294   -249 
     -    -17  -7019  -8061   -894  -1115   -584  -1588      *      * 
    26   2556   -886  -1914  -1574  -1841  -1368  -1375  -1341  -1410     -6   -998  -1274  -1898  -1262  -1613   1210   -615   -986  -2207  -1819   126
     -   -149   -500    233     43   -381    399    106   -626    210   -466   -720    275    394     45     96    359    117   -369   -294   -249 
     -    -16  -7108  -8150   -894  -1115   -701  -1378      *      * 
    27    244  -1905   -209   1358  -2352   2038   -356  -2061     21  -2078  -1226   -224  -1695     54    457   -576   -653  -1649  -2296  -1661   127
     -   -149   -500    233     43   -381    399    106   -626    210   -466   -720    275    394     45     96    359    117   -369   -294   -249 
     -    -16  -7108  -8150   -894  -1115   -701  -1378      *      * 
    28   3097  -1286  -1941  -1716  -2641  -1533  -1553  -2254  -1097  -2492  -1780  -1430  -2108  -1337    478   -872   -969  -1726  -2762  -2429   128
     -   -149   -500    233     43   -381    399    106   -626    210   -466   -720    275    394     45     96    359    117   -369   -294   -249 
     -    -16  -7108  -8150   -894  -1115   -701  -1378      *      * 
    29   -473   -401  -2238  -1641   -379  -1961   -808   1109  -1354    327   1684   1181  -2014  -1087  -1362   -160   -415   1678   -879   -519   129
     -   -149   -500    233     43   -381    399    106   -626    210   -466   -720    275    394     45     96    359    117   -369   -294   -249 
     -    -16  -7108  -8150   -894  -1115   -701  -1378      *      * 
    30   -415   -389  -2026  -1432   -358  -1866   1301    880  -1166   1057   1863    416  -1924   -921  -1219   -121   -356    851   -832   -466   130
     -   -149   -500    233     43   -381    399    106   -626    210   -466   -720    275    394     45     96    359    117   -369   -294   -249 
     -    -16  -7108  -8150   -894  -1115   -701  -1378      *      * 
    31  -1975  -2160  -2246  -1783    439  -2805   2746  -1989   -854  -1809  -1417  -1601  -2840  -1132    485  -1957  -1870  -1907   -205   3890   131
     -   -149   -500    233     43   -381    399    106   -626    210   -466   -720    275    394     45     96    359    117   -369   -294   -249 
     -    -16  -7108  -8150   -894  -1115   -701  -1378      *      * 
    32  -1982  -1574  -4329  -3795   -749  -3948  -2927   3025  -3519    906   2704  -3571  -3609  -2934  -3328  -3161  -1911    369  -2208  -2093   132
     -   -149   -500    233     43   -381    399    106   -626    210   -466   -720    275    394     45     96    359    117   -369   -294   -249 
     -    -16  -7108  -8150   -894  -1115   -701  -1378      *      * 
    33   -994  -2279   -724    732  -2724  -1796   -279  -2363   2735  -2226  -1390    919  -1887    158    931   -863   -884  -1979  -2288  -1789   133
     -   -149   -500    233     43   -381    399    106   -626    210   -466   -720    275    394     45     96    359    117   -369   -294   -249 
     -    -16  -7108  -8150   -894  -1115   -701  -1378      *      * 
    34  -1503  -2522  -1467   -753  -3136  -2190   -430  -2648   3070  -2427  -1674   1164  -2231     -6   1203  -1381  -1322  -2334  -2384  -2078   134
     -   -149   -500    233     43   -381    399    106   -626    210   -466   -720    275    394     45     96    359    117   -369   -294   -249 
     -    -16  -7108  -8150   -894  -1115   -701  -1378      *      * 
    35  -1525  -3293   1414   3095  -3536    -29   -872  -3418  -1009  -3317  -2594   -193  -2077   -525  -1782  -1228  -1576  -2913  -3504  -2568   135
     -   -149   -500    233     43   -381    399    106   -626    210   -466   -720    275    394     45     96    359    117   -369   -294   -249 
     -    -16  -7108  -8150   -894  -1115   -701  -1378      *      * 
    36  -2751  -2185  -4031  -3942   3855  -3754   -620  -1365  -3532    455   -828  -2721  -3622  -2639  -3130  -2946  -2652  -1654   2315   1222   136
     -   -149   -500    233     43   -381    399    106   -626    210   -466   -720    275    394     45     96    359    117   -369   -294   -249 
     -    -16  -7108  -8150   -894  -1115   -701  -1378      *      * 
    37   -476  -1922   -246   1262  -2246  -1411   1462  -1984    897  -1928  -1017   2041  -1517    382    530     83   -412  -1547  -2091  -1427   137
     -   -149   -500    233     43   -381    399    106   -626    210   -466   -720    275    394     45     96    359    117   -369   -294   -249 
     -    -16  -7108  -8150   -894  -1115   -701  -1378      *      * 
    38  -1857  -1821  -3068  -2521   -907  -2983  -1758   -476  -1315   2812     24  -2382  -3018  -1691    376  -2330  -1813   -856  -1907  -1581   138
     -   -149   -500    233     43   -381    399    106   -626    210   -466   -720    275    394     45     96    359    117   -369   -294   -249 
     -    -16  -7108  -8150   -894  -1115   -701  -1378      *      * 
    39   -465  -1790   -324   1652  -2069  -1433    -85  -1775    364    141   -897    -90    198   1588    524   -370   -401  -1391  -1988  -1356   139
     -   -149   -500    233     43   -381    399    106   -626    210   -466   -720    275    394     45     96    359    117   -369   -294   -249 
     -    -16  -7108  -8150   -894  -1115   -701  -1378      *      * 
    40   -469  -1825   -331    200  -2153  -1427    -91  -1869    988  -1847   -955   1906  -1531    353    541    985    849  -1460  -2036  -1398   140
     -   -149   -500    233     43   -381    399    106   -626    210   -466   -720    275    394     45     96    359    117   -369   -294   -249 
     -    -16  -7108  -8150   -894  -1115   -701  -1378      *      * 
    41     72  -2049    991   1501  -2356    662   -152  -2116    205  -2061  -1153    825  -1556    818   -325    427   -503  -1666  -2235  -1529   141
     -   -149   -500    233     43   -381    399    106   -626    210   -466   -720    275    394     45     96    359    117   -369   -294   -249 
     -   -156  -7108  -3393   -894  -1115   -701  -1378      *      * 
    42  -1205  -1713  -2084  -2293  -3529    355  -2443  -3516  -2609  -3637  -2925  -1994   3886  -2402  -2695  -1406  -1590  -2683  -3345  -3371   142
     -   -149   -500    233     43   -381    399    106   -626    210   -466   -720    275    394     45     96    359    117   -369   -294   -249 
     -    -17  -6969  -8011   -894  -1115  -1012   -989      *      * 
    43    202   -917   -788   -231   -992  -1517   -253   -577    731     24   1669   -415  -1604     -8   -470   1210    514   -400  -1294   -821   143
     -   -149   -500    233     43   -381    399    106   -626    210   -466   -720    275    394     45     96    359    117   -369   -294   -249 
     -    -17  -6969  -8011   -894  -1115   -536  -1689      *      * 
    44   -961   -727  -3194  -2630   -820   -580  -1662   2442  -2315   -320   1977  -2258  -2670  -2011  -2229  -1783   -918   1994  -1540  -1184   144
     -   -149   -500    233     43   -381    399    106   -626    210   -466   -720    275    394     45     96    359    117   -369   -294   -249 
     -    -16  -7108  -8150   -894  -1115   -701  -1378      *      * 
    45    -18  -2472    137   2886  -2812  -1547   -540  -2562   -274  -2530  -1716   -204  -1867   1227   -779   -861  -1026  -2136  -2724  -2003   145
     -   -149   -500    233     43   -381    399    106   -626    210   -466   -720    275    394     45     96    359    117   -369   -294   -249 
     -    -16  -7108  -8150   -894  -1115   -701  -1378      *      * 
    46  -2594  -2690  -3304  -3623  -4328   3747  -3462  -4761  -3953  -4671  -4212  -3320  -3352  -3748  -3779  -2839  -2981  -4004  -3668  -4222   146
     -   -149   -500    233     43   -381    399    106   -626    210   -466   -720    275    394     45     96    359    117   -369   -294   -249 
     -    -16  -7108  -8150   -894  -1115   -701  -1378      *      * 
    47   -233  -1352  -3854  -3320   -712  -3416  -2433   1814  -3012   2400    387  -3042  -3258  -2552  -2877  -2592  -1601    345  -1966  -1781   147
     -   -149   -500    233     43   -381    399    106   -626    210   -466   -720    275    394     45     96    359    117   -369   -294   -249 
     -    -16  -7108  -8150   -894  -1115   -701  -1378      *      * 
    48   -731   -650  -2460  -1885   -729  -2252  -1183   2532  -1548   -392    128  -1685  -2313  -1372    -49  -1339   1204   1177  -1314   -945   148
     -   -149   -500    233     43   -381    399    106   -626    210   -466   -720    275    394     45     96    359    117   -369   -294   -249 
     -    -16  -7108  -8150   -894  -1115   -701  -1378      *      * 
    49  -1037   -896  -2808  -2246   -792  -2603  -1507    531   -147   1472    140  -2038  -2616  -1660  -1755  -1722   -990   2435  -1558  -1214   149
     -   -149   -500    233     43   -381    399    106   -626    210   -466   -720    275    394     45     96    359    117   -369   -294   -249 
     -    -16  -7108  -8150   -894  -1115   -701  -1378      *      * 
    50   3092  -1631    640   -874  -2994  -1504  -1508  -2628  -1604  -2907  -2174   -968  -2106  -1264  -2039   -953  -1144  -2042  -3148  -2645   150
     -   -149   -500    233     43   -381    399    106   -626    210   -466   -720    275    394     45     96    359    117   -369   -294   -249 
     -    -16  -7108  -8150   -894  -1115   -701  -1378      *      * 
    51    977  -1036  -2808  -2293   -665  -2463  -1595    128  -1955    617   4003  -2055  -2572  -1711  -1970  -1614  -1067    -14  -1573  -1281   151
     -   -149   -500    233     43   -381    399    106   -626    210   -466   -720    275    394     45     96    359    117   -369   -294   -249 
     -    -16  -7108  -8150   -894  -1115   -701  -1378      *      * 
    52    566   -977  -2307  -2410  -3147  -1216  -2260  -2873  -2454  -3166  -2317  -1626  -1965  -2175  -2487   3242   -775  -1915  -3378  -3113   152
     -   -149   -500    233     43   -381    399    106   -626    210   -466   -720    275    394     45     96    359    117   -369   -294   -249 
     -    -16  -7108  -8150   -894  -1115   -701  -1378      *      * 
    53    167   -858  -2479  -2051   -933  -1967  -1449   -112  -1754   2204    -21  -1732  -2268  -1552  -1800  -1164   1360   -107  -1639  -1316   153
     -   -149   -500    233     43   -381    399    106   -626    210   -466   -720    275    394     45     96    359    117   -369   -294   -249 
     -    -16  -7108  -8150   -894  -1115   -701  -1378      *      * 
    54  -1908  -1521  -4195  -3679   1885  -3762  -2439   3006  -3391    858    372  -3339  -3487  -2793  -3178  -2954  -1837    267  -1779  -1333   154
     -   -149   -500    233     43   -381    399    106   -626    210   -466   -720    275    394     45     96    359    117   -369   -294   -249 
     -    -16  -7108  -8150   -894  -1115   -701  -1378      *      * 
    55  -1319  -2022  -1016  -1211  -3277   3325  -1715  -3281  -1519  -3321  -2634  -1303  -2413    787  -1769  -1396  -1591  -2641  -3217  -2839   155
     -   -149   -500    233     43   -381    399    106   -626    210   -466   -720    275    394     45     96    359    117   -369   -294   -249 
     -    -16  -7108  -8150   -894  -1115   -701  -1378      *      * 
    56   3438  -1472  -2846  -3040  -3287  -1726  -2735  -2840  -3028  -3257  -2662  -2236  -2447  -2798  -2944  -1216  -1387  -2183  -3405  -3320   156
     -   -149   -500    233     43   -381    399    106   -626    210   -466   -720    275    394     45     96    359    117   -369   -294   -249 
     -    -16  -7108  -8150   -894  -1115   -701  -1378      *      * 
    57   -669   -979  -1293     87  -1147  -1853   -847   1399   -784   -834   -261  -1000  -2034   -711  -1056   -965   2585    -41  -1604  -1175   157
     -   -149   -500    233     43   -381    399    106   -626    210   -466   -720    275    394     45     96    359    117   -369   -294   -249 
     -    -16  -7108  -8150   -894  -1115   -701  -1378      *      * 
    58  -1077   -821  -3404  -2815   -594  -2773  -1691   2007  -2469   1110    335  -2395  -2729  -2071  -2305  -1891  -1020   2127   1693  -1116   158
     -   -149   -500    233     43   -381    399    106   -626    210   -466   -720    275    394     45     96    359    117   -369   -294   -249 
     -    -16  -7108  -8150   -894  -1115   -701  -1378      *      * 
    59  -1416  -1340  -2620  -2247  -1414  -2766  -1775   3352    129   -709   -478  -2139  -2889  -1713  -1428  -2062  -1409    422  -2186  -1774   159
     -   -149   -500    233     43   -381    399    106   -626    210   -466   -720    275    394     45     96    359    117   -369   -294   -249 
     -    -16  -7108  -8150   -894  -1115   -701  -1378      *      * 
    60   -381   -991  -2238  -2291  -2912  -1257  -2125  -2552  -2230  -2895  -2102  -1595  -1981  -2039  -2281    452   3517  -1765  -3174  -2872   160
     -   -149   -500    233     43   -381    399    106   -626    210   -466   -720    275    394     45     96    359    117   -369   -294   -249 
     -    -16  -7108  -8150   -894  -1115   -701  -1378      *      * 
    61    562   -678  -2397  -1848   -768  -2166  -1209   1614  -1590    165     98  -1650  -2279  -1371  -1665  -1267   2276    475  -1367  -1001   161
     -   -149   -500    233     43   -381    399    106   -626    210   -466   -720    275    394     45     96    359    117   -369   -294   -249 
     -    -16  -7108  -8150   -894  -1115   -701  -1378      *      * 
    62   -622   2571  -2442   -368   2710  -2097   -880    119  -1550    651    384  -1568  -2148  -1260  -1517  -1174   -568    151   -828   -359   162
     -   -149   -500    233     43   -381    399    106   -626    210   -466   -720    275    394     45     96    359    117   -369   -294   -249 
     -    -16  -7108  -8150   -894  -1115   -701  -1378      *      * 
    63   -973  -1889   -352    531  -2985  -1531  -1183  -2788  -1076  -2893  -2140   -707  -2068   -886  -1499   3065  -1185  -2213  -3054  -2454   163
     -   -149   -500    233     43   -381    399    106   -626    210   -466   -720    275    394     45     96    359    117   -369   -294   -249 
     -   -105  -7108  -3983   -894  -1115   -701  -1378      *      * 
    64  -2435  -2555  -3137  -3448  -4179   3732  -3311  -4580  -3775  -4512  -4042  -3153  -3220  -3575  -3623  -2675  -2819  -3832  -3551  -4066   164
     -   -149   -500    233     43   -381    399    106   -626    210   -466   -720    275    394     45     96    359    117   -369   -294   -249 
     -    -17  -7019  -8061   -894  -1115   -911  -1095      *      * 
    65   1646   -857  -1360   -911  -1492    163   -850  -1076   -781  -1346   1947   -866   1913   -660  -1087   -510   -447   -780  -1809  -1385   165
     -   -149   -500    233     43   -381    399    106   -626    210   -466   -720    275    394     45     96    359    117   -369   -294   -249 
     -    -17  -7019  -8061   -894  -1115   -911  -1095      *      * 
    66  -1676  -1244  -4183  -3734  -1270  -3841  -3159   2234  -3543   1167   -100  -3475  -3624  -3218  -3500  -3088  -1642   2537  -2647  -2345   166
     -   -149   -500    233     43   -381    399    106   -626    210   -466   -720    275    394     45     96    359    117   -369   -294   -249 
     -    -17  -7019  -8061   -894  -1115   -911  -1095      *      * 
    67   1135   -763  -1468   -979  -1226  -1429   -813   -759   -819    719   -372   -918  -1762   -684  -1093   1552    998   -529  -1593  -1183   167
     -   -149   -500    233     43   -381    399    106   -626    210   -466   -720    275    394     45     96    359    117   -369   -294   -249 
     -    -17  -7019  -8061   -894  -1115   -911  -1095      *      * 
    68  -1642  -3347   3454    168  -3628  -1572   -985  -3635  -1260  -3535  -2895   1579  -2124   -672  -2100  -1332  -1740  -3101  -3648  -2682   168
     -   -149   -500    233     43   -381    399    106   -626    210   -466   -720    275    394     45     96    359    117   -369   -294   -249 
     -    -17  -7019  -8061   -894  -1115   -911  -1095      *      * 
    69     62  -1164   -902   -391  -1369  -1553   -401  -1037    875  -1241   -499   -541  -1726   -123   -344    916   -488   -808   4229  -1098   169
     -   -149   -500    233     43   -381    399    106   -626    210   -466   -720    275    394     45     96    359    117   -369   -294   -249 
     -    -17  -7019  -8061   -894  -1115   -911  -1095      *      * 
    70  -1668  -1306  -4045  -3487    528  -3539  -2486   1969  -3199   2004    471  -3174  -3300  -2646  -2997  -2712  -1599   1524  -1917  -1741   170
     -   -149   -500    233     43   -381    399    106   -626    210   -466   -720    275    394     45     96    359    117   -369   -294   -249 
     -    -17  -7019  -8061   -894  -1115   -911  -1095      *      * 
    71  -2435  -2555  -3137  -3448  -4179   3732  -3311  -4580  -3775  -4512  -4042  -3153  -3220  -3575  -3623  -2675  -2819  -3832  -3551  -4066   171
     -   -149   -500    233     43   -381    399    106   -626    210   -466   -720    275    394     45     96    359    117   -369   -294   -249 
     -    -17  -7019  -8061   -894  -1115   -584  -1588      *      * 
    72  -1759  -2659  -1860    208  -3358  -2376   -475  -2784   1616  -2512  -1795  -1036  -2379    -53   3294  -1632  -1523  -2508  -2424  -2206   172
     -   -149   -500    233     43   -381    399    106   -626    210   -466   -720    275    394     45     96    359    117   -369   -294   -249 
     -    -16  -7108  -8150   -894  -1115   -701  -1378      *      * 
    73  -1368  -2215  -1443    267  -2558  -2144   -468  -2106    579   -367  -1361   -872  -2200    -76   3255  -1317  -1217  -1881  -2203  -1849   173
     -   -149   -500    233     43   -381    399    106   -626    210   -466   -720    275    394     45     96    359    117   -369   -294   -249 
     -    -16  -7108  -8150   -894  -1115   -701  -1378      *      * 
    74    517   -782  -1498   -992  -1131  -1541   -798   -621   -827   -195   -285   -956   2469   -691  -1096    462   -459    600  -1516  -1106   174
     -   -149   -500    233     43   -381    399    106   -626    210   -466   -720    275    394     45     96    359    117   -369   -294   -249 
     -    -16  -7108  -8150   -894  -1115   -701  -1378      *      * 
    75  -1881  -1505  -4226  -3658   -633  -3755  -2674   1810  -3373   1433   3656  -3388  -3452  -2753  -3147  -2936  -1802    837  -2012  -1907   175
     -   -149   -500    233     43   -381    399    106   -626    210   -466   -720    275    394     45     96    359    117   -369   -294   -249 
     -    -16  -7108  -8150   -894  -1115   -701  -1378      *      * 
    76  -2646  -2174  -4779  -4233   -469  -4509  -3242     96  -3866   2932   1810  -4164  -3892  -3026  -3538  -3810  -2528   -602  -2144  -2177   176
     -   -149   -500    233     43   -381    399    106   -626    210   -466   -720    275    394     45     96    359    117   -369   -294   -249 
     -    -16  -7108  -8150   -894  -1115   -701  -1378      *      * 
    77     45   -723  -2896  -2374   -951  -2389  -1585   2605  -2098   -533    -58  -2038  -2519  -1842  -2092    381   -844   1716  -1610  -1240   177
     -   -149   -500    233     43   -381    399    106   -626    210   -466   -720    275    394     45     96    359    117   -369   -294   -249 
     -    -16  -7108  -8150   -894  -1115   -701  -1378      *      * 
    78    776   -493  -2561  -1967   -338  -2122   -974    250  -1641   1506    419  -1640  -2168  -1335  -1581  -1202   -557   1100   -923   1837   178
     -   -149   -500    233     43   -381    399    106   -626    210   -466   -720    275    394     45     96    359    117   -369   -294   -249 
     -    -16  -7108  -8150   -894  -1115   -701  -1378      *      * 
    79   1497   -948  -2383  -2418  -3104  -1201  -2223  -2815  -2407  -3100  -2241  -1617  -1943  -2127  -2454   3000   -740  -1871  -3333  -3076   179
     -   -149   -500    233     43   -381    399    106   -626    210   -466   -720    275    394     45     96    359    117   -369   -294   -249 
     -    -16  -7108  -8150   -894  -1115   -701  -1378      *      * 
    80   1746   -944  -2392  -2414  -3092  -1199  -2214  -2801  -2394  -3085  -2225  -1614  -1939  -2115  -2444   2894   -735  -1862  -3321  -3064   180
     -   -149   -500    233     43   -381    399    106   -626    210   -466   -720    275    394     45     96    359    117   -369   -294   -249 
     -    -16  -7108  -8150   -894  -1115   -701  -1378      *      * 
    81  -1088   -836  -3263  -2701   -891  -2831  -1815   1920   -327    974     60  -2382  -2805  -2105  -2317  -1954  -1040   2342  -1691  -1342   181
     -   -149   -500    233     43   -381    399    106   -626    210   -466   -720    275    394     45     96    359    117   -369   -294   -249 
     -    -16  -7108  -8150   -894  -1115   -701  -1378      *      * 
    82  -2077  -1688  -4356  -3783   -558  -3936  -2806    347  -3489   2467   2084  -3565  -3558  -2800  -3239  -3131  -1988   1516  -2033  -1984   182
     -   -149   -500    233     43   -381    399    106   -626    210   -466   -720    275    394     45     96    359    117   -369   -294   -249 
     -    -16  -7108  -8150   -894  -1115   -701  -1378      *      * 
    83  -1605  -1367  -3318  -2874    250  -3016  -1042   -236  -2489   1155    -18  -2353  -2974  -2062  -2362  -2149  -1544    491   -540   3732   183
     -   -149   -500    233     43   -381    399    106   -626    210   -466   -720    275    394     45     96    359    117   -369   -294   -249 
     -    -16  -7108  -8150   -894  -1115   -701  -1378      *      * 
    84  -1371  -1562  -2773  -2729   3878  -2285   -982  -1625  -2582  -1583  -1279  -2056  -2723  -2178  -2513    730  -1584  -1504   -534    536   184
     -   -149   -500    233     43   -381    399    106   -626    210   -466   -720    275    394     45     96    359    117   -369   -294   -249 
     -    -16  -7108  -8150   -894  -1115   -701  -1378      *      * 
    85   -893   -695  -3002  -2432   -750  -2543  -1515   1481  -2127    820    140  -2101  -2563  -1835  -2071    783   -849   2219  -1439  -1084   185
     -   -149   -500    233     43   -381    399    106   -626    210   -466   -720    275    394     45     96    359    117   -369   -294   -249 
     -    -16  -7108  -8150   -894  -1115   -701  -1378      *      * 
    86    594   2360  -2681  -2507  -2833   1837  -2122  -2530  -2319  -2793  -1941  -1624  -1898  -2038  -2370   2366   -657  -1694  -3093  -2842   186
     -   -149   -500    233     43   -381    399    106   -626    210   -466   -720    275    394     45     96    359    117   -369   -294   -249 
     -    -16  -7108  -8150   -894  -1115   -701  -1378      *      * 
    87   1091   -943  -2265  -2235  -3129   2310  -2117  -2879  -2262  -3103  -2211  -1534  -1909  -1975  -2374   2117   -706  -1893  -3326  -3064   187
     -   -149   -500    233     43   -381    399    106   -626    210   -466   -720    275    394     45     96    359    117   -369   -294   -249 
     -    -16  -7108  -8150   -894  -1115   -701  -1378      *      * 
    88   -957   -757  -3032  -2458   -658  -2599  -1527   1310  -2141   1917    254     -7  -2593  -1832  -2075  -1704   -906   1633  -1413  -1079   188
     -   -149   -500    233     43   -381    399    106   -626    210   -466   -720    275    394     45     96    359    117   -369   -294   -249 
     -    -16  -7108  -8150   -894  -1115   -701  -1378      *      * 
    89  -1754  -1313  -4284  -3845  -1374  -3952  -3310   2448  -3666   1097   -194  -3591  -3727  -3350  -3631  -3210  -1722   2444  -2779  -2471   189
     -   -149   -500    233     43   -381    399    106   -626    210   -466   -720    275    394     45     96    359    117   -369   -294   -249 
     -    -16  -7108  -8150   -894  -1115   -701  -1378      *      * 
    90  -2406  -2296  -3638  -3594  -1525  -3105  -2824  -1047  -3121   -596   5043  -3293  -3425  -3046  -2996  -2911  -2552  -1398  -2513  -2207   190
     -   -149   -500    233     43   -381    399    106   -626    210   -466   -720    275    394     45     96    359    117   -369   -294   -249 
     -    -16  -7108  -8150   -894  -1115   -701  -1378      *      * 
    91  -2614  -2136  -4585  -4156   2258  -4272  -2299    -91  -3845   2653    529  -3750  -3800  -2944  -3480  -3548  -2501   -756  -1414   -764   191
     -   -149   -500    233     43   -381    399    106   -626    210   -466   -720    275    394     45     96    359    117   -369   -294   -249 
     -    -16  -7108  -8150   -894  -1115   -701  -1378      *      * 
    92  -2240  -2368  -2384  -2145   -471  -2795  -1097  -2324  -1211  -2094  -1781  -2010  -3016   1557  -1255  -2317  -2225  -2275   5612    -52   192
     -   -149   -500    233     43   -381    399    106   -626    210   -466   -720    275    394     45     96    359    117   -369   -294   -249 
     -    -16  -7108  -8150   -894  -1115   -701  -1378      *      * 
    93   1958   -941  -2400  -2413  -3083  -1198  -2208  -2790  -2387  -3074  -2214  -1613  -1937  -2108  -2438   2780   -732  -1856  -3313  -3056   193
     -   -149   -500    233     43   -381    399    106   -626    210   -466   -720    275    394     45     96    359    117   -369   -294   -249 
     -    -16  -7108  -8150   -894  -1115   -701  -1378      *      * 
    94   -566  -1202  -1850  -1997  -3117  -1371  -2101  -2989  -2185  -3198  -2392  -1549   3625  -1982  -2305   1012   -967  -2094  -3288  -2963   194
     -   -149   -500    233     43   -381    399    106   -626    210   -466   -720    275    394     45     96    359    117   -369   -294   -249 
     -    -16  -7108  -8150   -894  -1115   -701  -1378      *      * 
    95  -2171  -2655  -1458  -1748  -3334  -2364  -2267  -3943  -2365  -3936  -3437   4205  -2932  -2205  -2608  -2224  -2439  -3392  -3253  -2909   195
     -   -149   -500    233     43   -381    399    106   -626    210   -466   -720    275    394     45     96    359    117   -369   -294   -249 
     -    -16  -7108  -8150   -894  -1115   -701  -1378      *      * 
    96  -1265  -1032  -3009    399  -1326  -3042  -2140   1959  -2371   -590   -293  -2444  -3031  -2214  -2486  -2195  -1236   2756  -2226  -1818   196
     -   -149   -500    233     43   -381    399    106   -626    210   -466   -720    275    394     45     96    359    117   -369   -294   -249 
     -    -16  -7108  -8150   -894  -1115   -701  -1378      *      * 
    97  -3482  -2868  -3701  -3919    238  -3552  -1112  -3000  -3638  -2516  -2526  -3027  -3772  -3101  -3341  -3418  -3527  -3071   -441   4711   197
     -   -149   -500    233     43   -381    399    106   -626    210   -466   -720    275    394     45     96    359    117   -369   -294   -249 
     -    -16  -7108  -8150   -894  -1115   -701  -1378      *      * 
    98  -1632  -1222  -4118  -3660  -1361  -3745  -3044   2053  -3452   -302   2048  -3376  -3579  -3164  -3417  -2975  -1601   2835  -2633  -2296   198
     -   -149   -500    233     43   -381    399    106   -626    210   -466   -720    275    394     45     96    359    117   -369   -294   -249 
     -    -16  -7108  -8150   -894  -1115   -701  -1378      *      * 
    99  -2074  -1702  -4312  -3835   -724  -3913  -2983    469  -3523   2612    415  -3610  -3634  -2952  -3335  -3177  -2027   1618  -2226  -2096   199
     -   -149   -500    233     43   -381    399    106   -626    210   -466   -720    275    394     45     96    359    117   -369   -294   -249 
     -    -16  -7108  -8150   -894  -1115   -701  -1378      *      * 
   100  -1689   2156  -3870  -3453   -771  -3047  -2436     -1  -3032   2779    232  -3007  -3153  -2615  -2857  -2374  -1738   -306  -1977  -1724   200
     -   -149   -500    233     43   -381    399    106   -626    210   -466   -720    275    394     45     96    359    117   -369   -294   -249 
     -    -16  -7108  -8150   -894  -1115   -701  -1378      *      * 
   101  -2619  -2140  -4600  -4165   2113  -4289  -2344    -81  -3856   2700    541  -3776  -3807  -2952  -3490  -3567  -2506   -750  -1449   -820   201
     -   -149   -500    233     43   -381    399    106   -626    210   -466   -720    275    394     45     96    359    117   -369   -294   -249 
     -    -16  -7108  -8150   -894  -1115   -701  -1378      *      * 
   102   3204  -1046  -2464  -2602  -3227    506  -2401  -2929  -2677  -3233  -2395  -1758  -2047  -2356  -2665   -680   -872  -1988  -3416  -3238   202
     -   -149   -500    233     43   -381    399    106   -626    210   -466   -720    275    394     45     96    359    117   -369   -294   -249 
     -   -150  -7108  -3449   -894  -1115   -701  -1378      *      * 
   103  -2715  -2835  -3069  -2483  -3568  -2814  -1747  -3646   -626  -3390  -2906  -2371  -3089  -1493   4013  -2777  -2670  -3389  -2912  -2956   203
     -   -149   -500    233     43   -381    399    106   -626    210   -466   -720    275    394     45     96    359    117   -369   -294   -249 
     -    -17  -6975  -8017   -894  -1115  -1000  -1000      *      * 
   104  -2672  -2286  -4029  -3884   -894  -3638  -2967   -387  -3500   3090     98  -3714  -3637  -3091  -3277  -3491  -2672   -956  -2240  -2039   204
     -   -149   -500    233     43   -381    399    106   -626    210   -466   -720    275    394     45     96    359    117   -369   -294   -249 
     -    -17  -6975  -8017   -894  -1115  -1000  -1000      *      * 
   105  -2011  -1578  -4333  -3848   -718  -4021  -3052   2878  -3568   1851    437  -3658  -3655  -3000  -3393  -3285  -1948    497  -2252  -2113   205
     -   -149   -500    233     43   -381    399    106   -626    210   -466   -720    275    394     45     96    359    117   -369   -294   -249 
     -    -17  -6975  -8017   -894  -1115  -1000  -1000      *      * 
   106   -539  -1679   2027    182  -1730  -1418   -201  -1541     63  -1645   -836   1511  -1588    170   -436   -473   -495    171  -1866   1209   206
     -   -149   -500    233     43   -381    399    106   -626    210   -466   -720    275    394     45     96    359    117   -369   -294   -249 
     -    -17  -6975  -8017   -894  -1115  -1000  -1000      *      * 
   107  -2355  -2488  -3054  -3360  -4104   3724  -3236  -4489  -3685  -4432  -3957  -3070  -3155  -3488  -3544  -2594  -2739  -3746  -3493  -3989   207
     -   -149   -500    233     43   -381    399    106   -626    210   -466   -720    275    394     45     96    359    117   -369   -294   -249 
     -    -17  -6975  -8017   -894  -1115  -1000  -1000      *      * 
   108  -1274  -1447  -2628  -2561   3848  -2204   -852  -1429  -2405  -1402  -1097  -1928  -2617  -2019  -2351    517  -1469  -1326   -412    653   208
     -   -149   -500    233     43   -381    399    106   -626    210   -466   -720    275    394     45     96    359    117   -369   -294   -249 
     -    -17  -6975  -8017   -894  -1115  -1000  -1000      *      * 
   109  -2355  -2488  -3054  -3360  -4104   3724  -3236  -4489  -3685  -4432  -3957  -3070  -3155  -3488  -3544  -2594  -2739  -3746  -3493  -3989   209
     -   -149   -500    233     43   -381    399    106   -626    210   -466   -720    275    394     45     96    359    117   -369   -294   -249 
     -    -17  -6975  -8017   -894  -1115  -1000  -1000      *      * 
   110    487   -566  -2355  -1820   -747  -2007  -1153   1987  -1569   -451    101  -1573  -2168  -1337  -1631   1106   -583   1525  -1312   -941   210
     -   -149   -500    233     43   -381    399    106   -626    210   -466   -720    275    394     45     96    359    117   -369   -294   -249 
     -    -17  -6975  -8017   -894  -1115  -1000  -1000      *      * 
   111  -2355  -2488  -3054  -3360  -4104   3724  -3236  -4489  -3685  -4432  -3957  -3070  -3155  -3488  -3544  -2594  -2739  -3746  -3493  -3989   211
     -   -149   -500    233     43   -381    399    106   -626    210   -466   -720    275    394     45     96    359    117   -369   -294   -249 
     -    -17  -6975  -8017   -894  -1115  -1000  -1000      *      * 
   112  -2672  -2286  -4029  -3884   -894  -3638  -2967   -387  -3500   3090     98  -3714  -3637  -3091  -3277  -3491  -2672   -956  -2240  -2039   212
     -   -149   -500    233     43   -381    399    106   -626    210   -466   -720    275    394     45     96    359    117   -369   -294   -249 
     -    -17  -6975  -8017   -894  -1115  -1000  -1000      *      * 
   113   2350   -860  -2765  -2538  -1740  -1722  -2056     82  -2317  -1188   -793  -1916  -2264  -2104  -2345  -1024   -845   2212  -2441  -2083   213
     -   -149   -500    233     43   -381    399    106   -626    210   -466   -720    275    394     45     96    359    117   -369   -294   -249 
     -    -17  -6975  -8017   -894  -1115  -1000  -1000      *      * 
   114  -1476  -1193  -3646  -3256   1159  -3174  -2094    777  -2991   -188   -101  -2837  -3189  -2642  -2914  -2416  -1480   3105  -1663   -961   214
     -   -149   -500    233     43   -381    399    106   -626    210   -466   -720    275    394     45     96    359    117   -369   -294   -249 
     -    -17  -6975  -8017   -894  -1115  -1000  -1000      *      * 
   115  -1037  -1506  -2531  -2655  -2937  -1762  -2435  -2429  -2528  -2853  -2362  -2102  -2432  -2460  -2519  -1286   3766  -1959  -3097  -2928   215
     -   -149   -500    233     43   -381    399    106   -626    210   -466   -720    275    394     45     96    359    117   -369   -294   -249 
     -    -17  -6975  -8017   -894  -1115  -1000  -1000      *      * 
   116   -908   1976  -2903  -2344    -17  -2390  -1021    106  -1963   2158    407  -1919  -2412  -1603  -1844  -1499   -857     27   -742   1699   216
     -   -149   -500    233     43   -381    399    106   -626    210   -466   -720    275    394     45     96    359    117   -369   -294   -249 
     -    -17  -6975  -8017   -894  -1115  -1000  -1000      *      * 
   117    808   -957  -3106  -2891  -1707  -2152  -2407    592  -2670   -965   -683  -2301  -2612  -2476  -2679  -1463  -1066   3098  -2607  -2223   217
     -   -149   -500    233     43   -381    399    106   -626    210   -466   -720    275    394     45     96    359    117   -369   -294   -249 
     -    -17  -6975  -8017   -894  -1115  -1000  -1000      *      * 
   118  -2675  -2670  -3164  -3432  -3940  -2721  -3230  -4318  -3573  -4223  -3882  -3227   4200  -3504  -3441  -2918  -3018  -3801  -3410  -3816   218
     -   -149   -500    233     43   -381    399    106   -626    210   -466   -720    275    394     45     96    359    117   -369   -294   -249 
     -    -17  -6975  -8017   -894  -1115  -1000  -1000      *      * 
   119  -1792  -1372  -4217  -3720   -866  -3847  -2966   2363  -3488   1997    298  -3481  -3554  -2985  -3349  -3076  -1738   1448  -2306  -2138   219
     -   -149   -500    233     43   -381    399    106   -626    210   -466   -720    275    394     45     96    359    117   -369   -294   -249 
     -    -17  -6975  -8017   -894  -1115  -1000  -1000      *      * 
   120  -3260  -2692  -3495  -3687    388  -3388   -954  -2774  -3398  -2320  -2316  -2836  -3605  -2896  -3129  -3210  -3303  -2842   -293   4673   220
     -   -149   -500    233     43   -381    399    106   -626    210   -466   -720    275    394     45     96    359    117   -369   -294   -249 
     -    -17  -6975  -8017   -894  -1115  -1000  -1000      *      * 
   121  -1937  -1604  -3807  -3657  -1517  -3398  -3105   3627  -3385   -507   -535  -3385  -3532  -3252  -3334  -3021  -1989    578  -2716  -2323   221
     -   -149   -500    233     43   -381    399    106   -626    210   -466   -720    275    394     45     96    359    117   -369   -294   -249 
     -    -17  -6975  -8017   -894  -1115  -1000  -1000      *      * 
   122   -746  -1318  -2123  -2310  -2991  -1495  -2266  -3069  -2441  -3282  -2570  -1783  -2207  -2255  -2483   3415  -1157  -2225  -3135  -2821   222
     -   -149   -500    233     43   -381    399    106   -626    210   -466   -720    275    394     45     96    359    117   -369   -294   -249 
     -    -17  -6975  -8017   -894  -1115  -1000  -1000      *      * 
   123  -2399  -3122   -692   3684  -3738  -2269  -1814  -3824  -1864  -3762  -3279  -1311  -2764  -1598  -2299  -2238  -2500  -3450  -3382  -3150   223
     -   -149   -500    233     43   -381    399    106   -626    210   -466   -720    275    394     45     96    359    117   -369   -294   -249 
     -    -17  -6975  -8017   -894  -1115  -1000  -1000      *      * 
   124  -1037  -1506  -2531  -2655  -2937  -1762  -2435  -2429  -2528  -2853  -2362  -2102  -2432  -2460  -2519  -1286   3766  -1959  -3097  -2928   224
     -   -149   -500    233     43   -381    399    106   -626    210   -466   -720    275    394     45     96    359    117   -369   -294   -249 
     -    -17  -6975  -8017   -894  -1115  -1000  -1000      *      * 
   125   3073   -827  -2290  -2334  -2900  -1097  -2108  -2566  -2309  -2887  -2053  -1518  -1837  -2032  -2338    911   -630  -1691  -3154  -2893   225
     -   -149   -500    233     43   -381    399    106   -626    210   -466   -720    275    394     45     96    359    117   -369   -294   -249 
     -    -17  -6975  -8017   -894  -1115  -1000  -1000      *      * 
   126  -2675  -2670  -3164  -3432  -3940  -2721  -3230  -4318  -3573  -4223  -3882  -3227   4200  -3504  -3441  -2918  -3018  -3801  -3410  -3816   226
     -   -149   -500    233     43   -381    399    106   -626    210   -466   -720    275    394     45     96    359    117   -369   -294   -249 
     -    -17  -6975  -8017   -894  -1115  -1000  -1000      *      * 
   127   -239   -906  -1657  -1455  -2525  -1145  -1475  -2201  -1411  -2429  -1603  -1139   2592  -1257  -1655    880   2213  -1518  -2732  -2356   227
     -   -149   -500    233     43   -381    399    106   -626    210   -466   -720    275    394     45     96    359    117   -369   -294   -249 
     -    -17  -6975  -8017   -894  -1115  -1000  -1000      *      * 
   128  -1362  -3151   1885   2425  -3360  -1473   -711  -3233   -800  -3127  -2380   2144  -1941   -354  -1551  -1070  -1398  -2733  -3317  -2388   228
     -   -149   -500    233     43   -381    399    106   -626    210   -466   -720    275    394     45     96    359    117   -369   -294   -249 
     -    -17  -6975  -8017   -894  -1115  -1000  -1000      *      * 
   129  -1753  -1387  -4013  -3523   -786  -3654  -2736   3004  -3209    407   2932  -3283  -3435  -2784  -3093  -2882  -1707    624  -2166  -1956   229
     -   -149   -500    233     43   -381    399    106   -626    210   -466   -720    275    394     45     96    359    117   -369   -294   -249 
     -    -17  -6975  -8017   -894  -1115  -1000  -1000      *      * 
   130  -2715  -2835  -3069  -2483  -3568  -2814  -1747  -3646   -626  -3390  -2906  -2371  -3089  -1493   4013  -2777  -2670  -3389  -2912  -2956   230
     -   -149   -500    233     43   -381    399    106   -626    210   -466   -720    275    394     45     96    359    117   -369   -294   -249 
     -    -17  -6975  -8017   -894  -1115  -1000  -1000      *      * 
   131  -2355  -2488  -3054  -3360  -4104   3724  -3236  -4489  -3685  -4432  -3957  -3070  -3155  -3488  -3544  -2594  -2739  -3746  -3493  -3989   231
     -   -149   -500    233     43   -381    399    106   -626    210   -466   -720    275    394     45     96    359    117   -369   -294   -249 
     -    -17  -6975  -8017   -894  -1115  -1000  -1000      *      * 
   132  -1637  -1678  -2333  -2002   -666  -2783  -1562   -274  -1326   2645    262  -2005  -2817   1089  -1387  -2061  -1591   -679  -1722  -1348   232
     -   -149   -500    233     43   -381    399    106   -626    210   -466   -720    275    394     45     96    359    117   -369   -294   -249 
     -    -17  -6975  -8017   -894  -1115  -1000  -1000      *      * 
   133  -2672  -2286  -4029  -3884   -894  -3638  -2967   -387  -3500   3090     98  -3714  -3637  -3091  -3277  -3491  -2672   -956  -2240  -2039   233
     -   -149   -500    233     43   -381    399    106   -626    210   -466   -720    275    394     45     96    359    117   -369   -294   -249 
     -    -17  -6975  -8017   -894  -1115  -1000  -1000      *      * 
   134  -1021  -1849   -482   -712  -3159    646  -1425  -3151  -1447  -3219  -2474   3725  -2126  -1174  -1864  -1062  -1294  -2442  -3179  -2655   234
     -   -149   -500    233     43   -381    399    106   -626    210   -466   -720    275    394     45     96    359    117   -369   -294   -249 
     -    -17  -6975  -8017   -894  -1115  -1000  -1000      *      * 
   135  -1037  -1506  -2531  -2655  -2937  -1762  -2435  -2429  -2528  -2853  -2362  -2102  -2432  -2460  -2519  -1286   3766  -1959  -3097  -2928   235
     -   -149   -500    233     43   -381    399    106   -626    210   -466   -720    275    394     45     96    359    117   -369   -294   -249 
     -    -17  -6975  -8017   -894  -1115  -1000  -1000      *      * 
   136  -2340  -1899  -4547  -3958   1377  -4176  -2779    173  -3670   2648   2221  -3782  -3628  -2783  -3323  -3389  -2215   -515  -1820  -1713   236
     -   -149   -500    233     43   -381    399    106   -626    210   -466   -720    275    394     45     96    359    117   -369   -294   -249 
     -    -17  -6975  -8017   -894  -1115  -1000  -1000      *      * 
   137  -2675  -2670  -3164  -3432  -3940  -2721  -3230  -4318  -3573  -4223  -3882  -3227   4200  -3504  -3441  -2918  -3018  -3801  -3410  -3816   237
     -   -149   -500    233     43   -381    399    106   -626    210   -466   -720    275    394     45     96    359    117   -369   -294   -249 
     -    -17  -6975  -8017   -894  -1115  -1000  -1000      *      * 
   138  -2308  -2711  -1643  -1706  -3019  -2464  -1827  -3399  -1298  -3201  -2797  -1849  -2884   4314  -1412  -2324  -2409  -3129  -2882  -2584   238
     -   -149   -500    233     43   -381    399    106   -626    210   -466   -720    275    394     45     96    359    117   -369   -294   -249 
     -    -17  -6975  -8017   -894  -1115  -1000  -1000      *      * 
   139  -3117  -2589  -3840  -4019   4311  -3390  -1274  -2062  -3817  -1572  -1663  -3115  -3618  -3151  -3449  -3283  -3191  -2311   -588    498   239
     -   -149   -500    233     43   -381    399    106   -626    210   -466   -720    275    394     45     96    359    117   -369   -294   -249 
     -    -17  -6975  -8017   -894  -1115  -1000  -1000      *      * 
   140   -342   1728  -1270   -704   -628  -1637   -448   -186   -531    242   1556    863  -1727   -388   -796   1113    542    -56  -1032   -621   240
     -   -149   -500    233     43   -381    399    106   -626    210   -466   -720    275    394     45     96    359    117   -369   -294   -249 
     -    -17  -6975  -8017   -894  -1115  -1000  -1000      *      * 
   141  -1250  -1604  -2362  -2384   1428   3251  -1732  -2147  -2441  -2235  -1805  -2011  -2542  -2195  -2497  -1484  -1534  -1860  -1742   -915   241
     -   -149   -500    233     43   -381    399    106   -626    210   -466   -720    275    394     45     96    359    117   -369   -294   -249 
     -    -17  -6975  -8017   -894  -1115  -1000  -1000      *      * 
   142   -672  -1126  -1994  -1820   1308  -1604  -1170  -1516  -1733  -1652  -1152  -1461  -2128  -1525  -1876   2950   -927  -1233  -1277   -375   242
     -   -149   -500    233     43   -381    399    106   -626    210   -466   -720    275    394     45     96    359    117   -369   -294   -249 
     -    -17  -6975  -8017   -894  -1115  -1000  -1000      *      * 
   143   -761   -851  -2189  -1744   -793   2324  -1253   1101  -1473    730     64  -1586  -2266  -1322  -1586  -1227   -795    175  -1492  -1094   243
     -   -149   -500    233     43   -381    399    106   -626    210   -466   -720    275    394     45     96    359    117   -369   -294   -249 
     -    -17  -6975  -8017   -894  -1115  -1000  -1000      *      * 
   144  -2355  -2488  -3054  -3360  -4104   3724  -3236  -4489  -3685  -4432  -3957  -3070  -3155  -3488  -3544  -2594  -2739  -3746  -3493  -3989   244
     -   -149   -500    233     43   -381    399    106   -626    210   -466   -720    275    394     45     96    359    117   -369   -294   -249 
     -    -17  -6975  -8017   -894  -1115  -1000  -1000      *      * 
   145   -859  -1067  -2503  -2188  -1050  -1993  -1665   -225  -1753   -276   4392  -1850  -2368  -1690  -1792  -1267    758   -287  -1893  -1553   245
     -   -149   -500    233     43   -381    399    106   -626    210   -466   -720    275    394     45     96    359    117   -369   -294   -249 
     -    -17  -6975  -8017   -894  -1115  -1000  -1000      *      * 
   146  -1981  -1601  -4113  -3593   3326  -3699  -2072   1235  -3280   1370    600  -3213  -3384  -2583  -3018  -2878  -1890   -166  -1359   -800   246
     -   -149   -500    233     43   -381    399    106   -626    210   -466   -720    275    394     45     96    359    117   -369   -294   -249 
     -    -17  -6975  -8017   -894  -1115  -1000  -1000      *      * 
   147  -2473  -2015  -4455  -4000   1404  -4163  -2379     63  -3693   2816    668  -3685  -3688  -2833  -3358  -3441  -2364   -595  -1482   -941   247
     -   -149   -500    233     43   -381    399    106   -626    210   -466   -720    275    394     45     96    359    117   -369   -294   -249 
     -    -17  -6975  -8017   -894  -1115  -1000  -1000      *      * 
   148   -746  -1318  -2123  -2310  -2991  -1495  -2266  -3069  -2441  -3282  -2570  -1783  -2207  -2255  -2483   3415  -1157  -2225  -3135  -2821   248
     -   -149   -500    233     43   -381    399    106   -626    210   -466   -720    275    394     45     96    359    117   -369   -294   -249 
     -    -17  -6975  -8017   -894  -1115  -1000  -1000      *      * 
   149  -3260  -2692  -3495  -3687    388  -3388   -954  -2774  -3398  -2320  -2316  -2836  -3605  -2896  -3129  -3210  -3303  -2842   -293   4673   249
     -   -149   -500    233     43   -381    399    106   -626    210   -466   -720    275    394     45     96    359    117   -369   -294   -249 
     -    -17  -6975  -8017   -894  -1115  -1000  -1000      *      * 
   150  -1091   4810  -3435  -3113  -1290  -2410  -2293   1589  -2724   -575   -397  -2516  -2764  -2517  -2652  -1737  -1235    490  -2202  -1788   250
     -   -149   -500    233     43   -381    399    106   -626    210   -466   -720    275    394     45     96    359    117   -369   -294   -249 
     -    -17  -6975  -8017   -894  -1115  -1000  -1000      *      * 
   151  -2254  -1877  -4266  -3732   -392  -3988  -2778    211  -3322   1773   4219  -3594  -3572  -2698  -3099  -3240  -2162   -381  -1937  -1860   251
     -   -149   -500    233     43   -381    399    106   -626    210   -466   -720    275    394     45     96    359    117   -369   -294   -249 
     -    -17  -6975  -8017   -894  -1115  -1000  -1000      *      * 
   152  -1620  -1200  -4113  -3745  -1593  -3795  -3430   1802  -3575   -480   -404  -3488  -3678  -3420  -3634  -3098  -1619   3201  -3022  -2585   252
     -   -149   -500    233     43   -381    399    106   -626    210   -466   -720    275    394     45     96    359    117   -369   -294   -249 
     -    -17  -6975  -8017   -894  -1115  -1000  -1000      *      * 
   153  -3117  -2589  -3840  -4019   4311  -3390  -1274  -2062  -3817  -1572  -1663  -3115  -3618  -3151  -3449  -3283  -3191  -2311   -588    498   253
     -   -149   -500    233     43   -381    399    106   -626    210   -466   -720    275    394     45     96    359    117   -369   -294   -249 
     -    -17  -6975  -8017   -894  -1115  -1000  -1000      *      * 
   154   -382   -568  -1546  -1001   -574   1375   -594   -180   -769    460    174   -958  -1813   -626   -963   -735   1386    -59   2086   -591   254
     -   -149   -500    233     43   -381    399    106   -626    210   -466   -720    275    394     45     96    359    117   -369   -294   -249 
     -    -17  -6975  -8017   -894  -1115  -1000  -1000      *      * 
   155  -2143  -1821  -4045  -3547   -426  -3781  -2620    203  -3076   1336   4441  -3384  -3481  -2598  -2911  -3045  -2075   -327  -1903  -1735   255
     -   -149   -500    233     43   -381    399    106   -626    210   -466   -720    275    394     45     96    359    117   -369   -294   -249 
     -    -17  -6975  -8017   -894  -1115  -1000  -1000      *      * 
   156   -247   -883  -2010  -1999  -2839  -1125  -1910  -2528  -1970  -2816  -1992  -1398  -1836  -1774  -2082   3082   1038  -1694  -3069  -2752   256
     -   -149   -500    233     43   -381    399    106   -626    210   -466   -720    275    394     45     96    359    117   -369   -294   -249 
     -    -17  -6975  -8017   -894  -1115  -1000  -1000      *      * 
   157  -2672  -2286  -4029  -3884   -894  -3638  -2967   -387  -3500   3090     98  -3714  -3637  -3091  -3277  -3491  -2672   -956  -2240  -2039   257
     -   -149   -500    233     43   -381    399    106   -626    210   -466   -720    275    394     45     96    359    117   -369   -294   -249 
     -    -17  -6975  -8017   -894  -1115  -1000  -1000      *      * 
   158   -367   -722  -1094   -535   -752  -1616   -387   -313   -351     79   2905   -643  -1701    964   -654    334    820   -178  -1131   -703   258
     -   -149   -500    233     43   -381    399    106   -626    210   -466   -720    275    394     45     96    359    117   -369   -294   -249 
     -    -17  -6975  -8017   -894  -1115  -1000  -1000      *      * 
   159   -481  -1799    849    959  -2055  -1361   -124  -1767    211   -161   -931    -25   1759    298   -301    450   -433  -1390  -2037  -1379   259
     -   -149   -500    233     43   -381    399    106   -626    210   -466   -720    275    394     45     96    359    117   -369   -294   -249 
     -    -17  -6975  -8017   -894  -1115  -1000  -1000      *      * 
   160   -659  -1876   -109     70  -2416  -1399   -401  -2171    -50  -2178  -1334   1299  -1685   1751   -500   2124   -684  -1724  -2368  -1718   260
     -   -149   -500    233     43   -381    399    106   -626    210   -466   -720    275    394     45     96    359    117   -369   -294   -249 
     -    -17  -6975  -8017   -894  -1115  -1000  -1000      *      * 
   161  -2675  -2670  -3164  -3432  -3940  -2721  -3230  -4318  -3573  -4223  -3882  -3227   4200  -3504  -3441  -2918  -3018  -3801  -3410  -3816   261
     -   -149   -500    233     43   -381    399    106   -626    210   -466   -720    275    394     45     96    359    117   -369   -294   -249 
     -    -17  -6975  -8017   -894  -1115   -541  -1677      *      * 
   162  -1150  -2648   2062    152  -3102  -1513   -713  -2928   -670  -2877  -2074   1980  -1931   -341  -1320   1936  -1198  -2426  -3069  -2252   262
     -   -149   -500    233     43   -381    399    106   -626    210   -466   -720    275    394     45     96    359    117   -369   -294   -249 
     -    -16  -7108  -8150   -894  -1115   -701  -1378      *      * 
   163  -4114  -3274  -4214  -4453  -1722  -3496  -2681  -4109  -4149  -3619  -3615  -4044  -3885  -4032  -3816  -4355  -4248  -4133   6191  -1329   263
     -   -149   -500    233     43   -381    399    106   -626    210   -466   -720    275    394     45     96    359    117   -369   -294   -249 
     -    -16  -7108  -8150   -894  -1115   -701  -1378      *      * 
   164  -2957  -3022  -3318  -2735  -3796  -2998  -1968  -3912   -846  -3631  -3157  -2611  -3280  -1724   4056  -3026  -2913  -3650  -3096  -3185   264
     -   -149   -500    233     43   -381    399    106   -626    210   -466   -720    275    394     45     96    359    117   -369   -294   -249 
     -    -16  -7108  -8150   -894  -1115   -701  -1378      *      * 
   165    218  -1146  -3690  -3187  -1007  -3263  -2402   2947  -2902   1115     58  -2887  -3194  -2579  -2839  -2443  -1413    788  -2111  -1814   265
     -   -149   -500    233     43   -381    399    106   -626    210   -466   -720    275    394     45     96    359    117   -369   -294   -249 
     -    -16  -7108  -8150   -894  -1115   -701  -1378      *      * 
   166  -2406  -2296  -3638  -3594  -1525  -3105  -2824  -1047  -3121   -596   5043  -3293  -3425  -3046  -2996  -2911  -2552  -1398  -2513  -2207   266
     -   -149   -500    233     43   -381    399    106   -626    210   -466   -720    275    394     45     96    359    117   -369   -294   -249 
     -    -16  -7108  -8150   -894  -1115   -701  -1378      *      * 
   167  -2400  -1935  -4682  -4162   -609  -4375  -3252   1814  -3870   2679    566  -4033  -3851  -3097  -3587  -3658  -2308    -61  -2242  -2223   267
     -   -149   -500    233     43   -381    399    106   -626    210   -466   -720    275    394     45     96    359    117   -369   -294   -249 
     -    -16  -7108  -8150   -894  -1115   -701  -1378      *      * 
   168  -2594  -2690  -3304  -3623  -4328   3747  -3462  -4761  -3953  -4671  -4212  -3320  -3352  -3748  -3779  -2839  -2981  -4004  -3668  -4222   268
     -   -149   -500    233     43   -381    399    106   -626    210   -466   -720    275    394     45     96    359    117   -369   -294   -249 
     -    -16  -7108  -8150   -894  -1115   -701  -1378      *      * 
   169   1313   -793  -2522  -2232  -1733  -1482  -1729   -685  -2027  -1499   -877  -1641  -2042  -1784  -2079    836   -682   2664  -2212  -1874   269
     -   -149   -500    233     43   -381    399    106   -626    210   -466   -720    275    394     45     96    359    117   -369   -294   -249 
     -    -16  -7108  -8150   -894  -1115   -701  -1378      *      * 
   170  -2400  -1935  -4682  -4162   -609  -4375  -3252   1814  -3870   2679    566  -4033  -3851  -3097  -3587  -3658  -2308    -61  -2242  -2223   270
     -   -149   -500    233     43   -381    399    106   -626    210   -466   -720    275    394     45     96    359    117   -369   -294   -249 
     -    -16  -7108  -8150   -894  -1115   -701  -1378      *      * 
   171    556   -863  -2021  -1697   2283  -1463  -1280  -1178  -1558  -1473   -813  -1354  -1961  -1351  -1717   2357   -653   -885  -1738  -1157   271
     -   -149   -500    233     43   -381    399    106   -626    210   -466   -720    275    394     45     96    359    117   -369   -294   -249 
     -    -16  -7108  -8150   -894  -1115   -701  -1378      *      * 
   172    933  -1068  -3495  -3003  -1100  -3082  -2282   2961  -2724    465    -64  -2709  -3082  -2460  -2703  -2262  -1308    855  -2108  -1768   272
     -   -149   -500    233     43   -381    399    106   -626    210   -466   -720    275    394     45     96    359    117   -369   -294   -249 
     -    -16  -7108  -8150   -894  -1115   -701  -1378      *      * 
   173  -2931  -2878  -3420  -3706  -4181  -2925  -3468  -4621  -3859  -4490  -4165  -3491   4225  -3781  -3695  -3182  -3279  -4087  -3594  -4064   273
     -   -149   -500    233     43   -381    399    106   -626    210   -466   -720    275    394     45     96    359    117   -369   -294   -249 
     -    -16  -7108  -8150   -894  -1115   -701  -1378      *      * 
   174   -897  -1462  -2333  -2543  -3185  -1640  -2474  -3294  -2686  -3497  -2780  -1973  -2360  -2483  -2703   3465  -1316  -2413  -3310  -3025   274
     -   -149   -500    233     43   -381    399    106   -626    210   -466   -720    275    394     45     96    359    117   -369   -294   -249 
     -    -16  -7108  -8150   -894  -1115   -701  -1378      *      * 
   175  -2196  -1778  -4502  -3930   1454  -4058  -2772   2183  -3643   2246    631  -3684  -3623  -2857  -3334  -3261  -2095   -205  -1924  -1765   275
     -   -149   -500    233     43   -381    399    106   -626    210   -466   -720    275    394     45     96    359    117   -369   -294   -249 
     -    -16  -7108  -8150   -894  -1115   -701  -1378      *      * 
   176    341   -572  -3062  -2452    822  -2395  -1293    888  -2091    632   1932  -2012  -2401  -1715  -1929  -1493   -721   2176  -1122   -799   276
     -   -149   -500    233     43   -381    399    106   -626    210   -466   -720    275    394     45     96    359    117   -369   -294   -249 
     -    -16  -7108  -8150   -894  -1115   -701  -1378      *      * 
   177  -3621  -2707  -4176  -4424   2974  -4050   -394  -2539  -4003  -1942  -1987  -2749  -3933  -2855  -3451  -3299  -3499  -2690    349   4081   277
     -   -149   -500    233     43   -381    399    106   -626    210   -466   -720    275    394     45     96    359    117   -369   -294   -249 
     -    -16  -7108  -8150   -894  -1115   -701  -1378      *      * 
   178  -2609  -2135  -4310  -4022   3602  -4012  -1590   -361  -3675   1592    190  -3324  -3718  -2840  -3330  -3285  -2517   -918   -816    115   278
     -   -149   -500    233     43   -381    399    106   -626    210   -466   -720    275    394     45     96    359    117   -369   -294   -249 
     -    -16  -7108  -8150   -894  -1115   -701  -1378      *      * 
   179   1530   -402  -2266  -1677   1495   -288   -819    154  -1386    556    395  -1407  -2000  -1111  -1382   -992   -414    917   -879   -516   279
     -   -149   -500    233     43   -381    399    106   -626    210   -466   -720    275    394     45     96    359    117   -369   -294   -249 
     -    -16  -7108  -8150   -894  -1115   -701  -1378      *      * 
   180  -2871  -2457  -4231  -4103  -1033  -3803  -3165   -541  -3734   3130    -31  -3935  -3797  -3286  -3484  -3713  -2869  -1136  -2394  -2220   280
     -   -149   -500    233     43   -381    399    106   -626    210   -466   -720    275    394     45     96    359    117   -369   -294   -249 
     -    -16  -7108  -8150   -894  -1115   -701  -1378      *      * 
   181    558   2238  -2335  -1818   -792  -1722  -1097   -143  -1539    828     10  -1466  -2006  -1292  -1573   -879   2262    -18  -1289   -935   281
     -   -149   -500    233     43   -381    399    106   -626    210   -466   -720    275    394     45     96    359    117   -369   -294   -249 
     -    -16  -7108  -8150   -894  -1115   -701  -1378      *      * 
   182    232  -1141  -3966  -3542  -1613  -3557  -3036   2315  -3350   -669   -476  -3237  -3504  -3161  -3377  -2798  -1505   2782  -2792  -2371   282
     -   -149   -500    233     43   -381    399    106   -626    210   -466   -720    275    394     45     96    359    117   -369   -294   -249 
     -    -16  -7108  -8150   -894  -1115   -701  -1378      *      * 
   183  -3572  -2684  -4161  -4394   3912  -4030   -403  -2481  -3975  -1894  -1935  -2746  -3917  -2845  -3434  -3280  -3454  -2637    338   2940   283
     -   -149   -500    233     43   -381    399    106   -626    210   -466   -720    275    394     45     96    359    117   -369   -294   -249 
     -    -16  -7108  -8150   -894  -1115   -701  -1378      *      * 
   184  -3611  -2705  -4165  -4408   2521  -4042   -397  -2532  -3989  -1938  -1983  -2747  -3929  -2851  -3444  -3294  -3491  -2684    345   4293   284
     -   -149   -500    233     43   -381    399    106   -626    210   -466   -720    275    394     45     96    359    117   -369   -294   -249 
     -    -16  -7108  -8150   -894  -1115   -701  -1378      *      * 
   185  -2871  -2457  -4231  -4103  -1033  -3803  -3165   -541  -3734   3130    -31  -3935  -3797  -3286  -3484  -3713  -2869  -1136  -2394  -2220   285
     -   -149   -500    233     43   -381    399    106   -626    210   -466   -720    275    394     45     96    359    117   -369   -294   -249 
     -    -16  -7108  -8150   -894  -1115   -701  -1378      *      * 
   186  -2931  -2878  -3420  -3706  -4181  -2925  -3468  -4621  -3859  -4490  -4165  -3491   4225  -3781  -3695  -3182  -3279  -4087  -3594  -4064   286
     -   -149   -500    233     43   -381    399    106   -626    210   -466   -720    275    394     45     96    359    117   -369   -294   -249 
     -    -16  -7108  -8150   -894  -1115   -701  -1378      *      * 
   187  -2641  -3308   -896   3732  -3966  -2458  -2043  -4105  -2128  -4016  -3555  -1531  -2959  -1842  -2560  -2479  -2750  -3722  -3563  -3385   287
     -   -149   -500    233     43   -381    399    106   -626    210   -466   -720    275    394     45     96    359    117   -369   -294   -249 
     -    -16  -7108  -8150   -894  -1115   -701  -1378      *      * 
   188   -897  -1462  -2333  -2543  -3185  -1640  -2474  -3294  -2686  -3497  -2780  -1973  -2360  -2483  -2703   3465  -1316  -2413  -3310  -3025   288
     -   -149   -500    233     43   -381    399    106   -626    210   -466   -720    275    394     45     96    359    117   -369   -294   -249 
     -    -16  -7108  -8150   -894  -1115   -701  -1378      *      * 
   189  -2931  -2878  -3420  -3706  -4181  -2925  -3468  -4621  -3859  -4490  -4165  -3491   4225  -3781  -3695  -3182  -3279  -4087  -3594  -4064   289
     -   -149   -500    233     43   -381    399    106   -626    210   -466   -720    275    394     45     96    359    117   -369   -294   -249 
     -    -16  -7108  -8150   -894  -1115   -701  -1378      *      * 
   190  -1387  -1863  -2265  -1512  -2250  -2229   -935  -1471    102  -1798  -1314  -1419  -2436   -625   3426  -1529  -1380    789  -2269  -1925   290
     -   -149   -500    233     43   -381    399    106   -626    210   -466   -720    275    394     45     96    359    117   -369   -294   -249 
     -    -16  -7108  -8150   -894  -1115   -701  -1378      *      * 
   191  -3336  -2596  -4100  -4233   2127  -3868   -562  -2230  -3793  -1669  -1699  -2801  -3824  -2846  -3339  -3223  -3255  -2427   5595   1332   291
     -   -149   -500    233     43   -381    399    106   -626    210   -466   -720    275    394     45     96    359    117   -369   -294   -249 
     -    -16  -7108  -8150   -894  -1115   -701  -1378      *      * 
   192  -2871  -2457  -4231  -4103  -1033  -3803  -3165   -541  -3734   3130    -31  -3935  -3797  -3286  -3484  -3713  -2869  -1136  -2394  -2220   292
     -   -149   -500    233     43   -381    399    106   -626    210   -466   -720    275    394     45     96    359    117   -369   -294   -249 
     -    -16  -7108  -8150   -894  -1115   -701  -1378      *      * 
   193   1175  -1035  -3217  -3014  -1837  -2172  -2502    435  -2790  -1115   -818  -2369  -2659  -2580  -2785  -1487  -1131   3058  -2714  -2338   293
     -   -149   -500    233     43   -381    399    106   -626    210   -466   -720    275    394     45     96    359    117   -369   -294   -249 
     -    -16  -7108  -8150   -894  -1115   -701  -1378      *      * 
   194   -897  -1462  -2333  -2543  -3185  -1640  -2474  -3294  -2686  -3497  -2780  -1973  -2360  -2483  -2703   3465  -1316  -2413  -3310  -3025   294
     -   -149   -500    233     43   -381    399    106   -626    210   -466   -720    275    394     45     96    359    117   -369   -294   -249 
     -    -16  -7108  -8150   -894  -1115   -701  -1378      *      * 
   195  -1388  -2790   1760    -86  -3171  -1744   -743  -2959   3028  -2866  -2098   -414  -2093   -365   -743  -1187  -1374  -2531  -2936  -2286   295
     -   -149   -500    233     43   -381    399    106   -626    210   -466   -720    275    394     45     96    359    117   -369   -294   -249 
     -    -16  -7108  -8150   -894  -1115   -701  -1378      *      * 
   196  -2594  -2690  -3304  -3623  -4328   3747  -3462  -4761  -3953  -4671  -4212  -3320  -3352  -3748  -3779  -2839  -2981  -4004  -3668  -4222   296
     -   -149   -500    233     43   -381    399    106   -626    210   -466   -720    275    394     45     96    359    117   -369   -294   -249 
     -    -16  -7108  -8150   -894  -1115   -701  -1378      *      * 
   197  -2104  -2787  -2699  -1423  -3625  -2629   -558  -2967   2434  -2629  -1961  -1324  -2582   -141   3136  -1987  -1797  -2736  -2471  -2367   297
     -   -149   -500    233     43   -381    399    106   -626    210   -466   -720    275    394     45     96    359    117   -369   -294   -249 
     -    -16  -7108  -8150   -894  -1115   -701  -1378      *      * 
   198  -1925  -1565  -4152  -3654   -768  -3774  -2810   2332  -3316    456   3988  -3418  -3533  -2841  -3168  -3006  -1874    338  -2181  -2006   298
     -   -149   -500    233     43   -381    399    106   -626    210   -466   -720    275    394     45     96    359    117   -369   -294   -249 
     -    -16  -7108  -8150   -894  -1115   -701  -1378      *      * 
   199   1048  -1837   1292   1004  -2117  -1399   -131  -1836    231   -635   -964    -59  -1535    303   -278    893   -432  -1441  -2068  -1405   299
     -   -149   -500    233     43   -381    399    106   -626    210   -466   -720    275    394     45     96    359    117   -369   -294   -249 
     -    -16  -7108  -8150   -894  -1115   -701  -1378      *      * 
   200  -2641  -3308   -896   3732  -3966  -2458  -2043  -4105  -2128  -4016  -3555  -1531  -2959  -1842  -2560  -2479  -2750  -3722  -3563  -3385   300
     -   -149   -500    233     43   -381    399    106   -626    210   -466   -720    275    394     45     96    359    117   -369   -294   -249 
     -    -16  -7108  -8150   -894  -1115   -701  -1378      *      * 
   201   3438  -1472  -2846  -3040  -3287  -1726  -2735  -2840  -3028  -3257  -2662  -2236  -2447  -2798  -2944  -1216  -1387  -2183  -3405  -3320   301
     -   -149   -500    233     43   -381    399    106   -626    210   -466   -720    275    394     45     96    359    117   -369   -294   -249 
     -    -16  -7108  -8150   -894  -1115   -701  -1378      *      * 
   202  -2074  -2776  -2634  -1390  -3604  -2609   -552  -2954   3021  -2621  -1948  -1303  -2565   -134   2486  -1956  -1773  -2718  -2467  -2354   302
     -   -149   -500    233     43   -381    399    106   -626    210   -466   -720    275    394     45     96    359    117   -369   -294   -249 
     -    -16  -7108  -8150   -894  -1115   -701  -1378      *      * 
   203   -707  -1943   -664    -56  -2282  -1642   -172  -1940   1046  -1904  -1055   1054  -1713   1235   2086   -614   -616    743  -2061  -1518   303
     -   -149   -500    233     43   -381    399    106   -626    210   -466   -720    275    394     45     96    359    117   -369   -294   -249 
     -    -16  -7108  -8150   -894  -1115   -701  -1378      *      * 
   204   -616   -946  -2629  -2482  -1861  -1682  -2027   -327  -2286  -1492  -1018  -1872  -2256  -2092  -2310   1251   -891   3010  -2468  -2070   304
     -   -149   -500    233     43   -381    399    106   -626    210   -466   -720    275    394     45     96    359    117   -369   -294   -249 
     -    -16  -7108  -8150   -894  -1115   -701  -1378      *      * 
   205  -2634  -2161  -4788  -4231   -463  -4508  -3234     96  -3879   2845   2397  -4160  -3882  -3018  -3543  -3798  -2512   -608  -2136  -2183   305
     -   -149   -500    233     43   -381    399    106   -626    210   -466   -720    275    394     45     96    359    117   -369   -294   -249 
     -    -16  -7108  -8150   -894  -1115   -701  -1378      *      * 
   206  -1626  -2605  -1126   -742  -3139  -2166   -601  -2762   1471  -2566  -1857   -885  -2311   3671    366  -1500  -1487  -2455  -2524  -2179   306
     -   -149   -500    233     43   -381    399    106   -626    210   -466   -720    275    394     45     96    359    117   -369   -294   -249 
     -    -16  -7108  -8150   -894  -1115   -701  -1378      *      * 
   207  -1047  -1981  -1204   -508  -2240   -605   -341  -1918    552  -1909  -1142   -663  -1993   1245   2932  -1003   -926  -1646   2127  -1579   307
     -   -149   -500    233     43   -381    399    106   -626    210   -466   -720    275    394     45     96    359    117   -369   -294   -249 
     -    -16  -7108  -8150   -894  -1115   -701  -1378      *      * 
   208  -2871  -2457  -4231  -4103  -1033  -3803  -3165   -541  -3734   3130    -31  -3935  -3797  -3286  -3484  -3713  -2869  -1136  -2394  -2220   308
     -   -149   -500    233     43   -381    399    106   -626    210   -466   -720    275    394     45     96    359    117   -369   -294   -249 
     -    -16  -7108  -8150   -894  -1115   -701  -1378      *      * 
   209  -1496   2342  -2767  -2053  -2787  -2219  -1392  -2449   -405  -2562  -1952  -1821  -2582  -1125   3663  -1657  -1615  -2131  -2614  -2391   309
     -   -149   -500    233     43   -381    399    106   -626    210   -466   -720    275    394     45     96    359    117   -369   -294   -249 
     -    -16  -7108  -8150   -894  -1115   -701  -1378      *      * 
   210  -2594  -2690  -3304  -3623  -4328   3747  -3462  -4761  -3953  -4671  -4212  -3320  -3352  -3748  -3779  -2839  -2981  -4004  -3668  -4222   310
     -   -149   -500    233     43   -381    399    106   -626    210   -466   -720    275    394     45     96    359    117   -369   -294   -249 
     -    -16  -7108  -8150   -894  -1115   -701  -1378      *      * 
   211  -1509  -2447  -1770   -872  -3079  -2243   -426  -2559   2170  -2360  -1615   -936  -2255     -2   2790  -1411    793  -2264  -2332  -2058   311
     -   -149   -500    233     43   -381    399    106   -626    210   -466   -720    275    394     45     96    359    117   -369   -294   -249 
     -  -1384  -7108   -714   -894  -1115   -701  -1378      *      * 
   212   -727  -1409   -482   -159  -1829  -1270    -49  -1508   2801  -1548   -941   -282  -1506    282    726   -713   -686  -1265  -1575  -1243   312
     -   -149   -500    233     43   -381    399    106   -626    210   -466   -720    275    394     45     96    359    117   -369   -294   -249 
     -    -40  -5764  -6806   -894  -1115   -232  -2750      *      * 
   213  -1085  -2719   1108   2419  -2972  -1510   2504  -2785   -414  -2708  -1874   1347  -1855   -151  -1039   -866  -1077  -2316  -2888  -2078   313
     -   -149   -500    233     43   -381    399    106   -626    210   -466   -720    275    394     45     96    359    117   -369   -294   -249 
     -    -16  -7108  -8150   -894  -1115   -701  -1378      *      * 
   214  -1813  -3678   3516   1354  -3873  -1656  -1062  -3834  -1374  -3707  -3091   -263  -2214   -747  -2264  -1459  -1898  -3308  -3856  -2853   314
     -   -149   -500    233     43   -381    399    106   -626    210   -466   -720    275    394     45     96    359    117   -369   -294   -249 
     -    -16  -7108  -8150   -894  -1115   -701  -1378      *      * 
   215  -1771  -1603  -3750  -3689  -2037  -3050  -3231    403  -3479  -1154  -1076  -3246  -3399  -3383  -3437  -2628  -1917   3536  -3074  -2677   315
     -   -149   -500    233     43   -381    399    106   -626    210   -466   -720    275    394     45     96    359    117   -369   -294   -249 
     -    -16  -7108  -8150   -894  -1115   -701  -1378      *      * 
   216   -345   -980  -2194  -2174  -2970  -1227  -2053  -2664  -2131  -2947  -2113  -1531  -1943  -1922  -2233   2990   1632  -1811  -3198  -2895   316
     -   -149   -500    233     43   -381    399    106   -626    210   -466   -720    275    394     45     96    359    117   -369   -294   -249 
     -    -16  -7108  -8150   -894  -1115   -701  -1378      *      * 
   217   -931  -1967   1182   -285  -3199   2765  -1123  -3014  -1194  -3061  -2265   -528  -1991   -805  -1787    816  -1148  -2343  -3265  -2571   317
     -   -149   -500    233     43   -381    399    106   -626    210   -466   -720    275    394     45     96    359    117   -369   -294   -249 
     -    -16  -7108  -8150   -894  -1115   -701  -1378      *      * 
   218  -2641  -3308   -896   3732  -3966  -2458  -2043  -4105  -2128  -4016  -3555  -1531  -2959  -1842  -2560  -2479  -2750  -3722  -3563  -3385   318
     -   -149   -500    233     43   -381    399    106   -626    210   -466   -720    275    394     45     96    359    117   -369   -294   -249 
     -    -16  -7108  -8150   -894  -1115   -701  -1378      *      * 
   219  -2076  -1672  -4384  -3822   -612  -3984  -2874   2297  -3533   1205   3730  -3609  -3598  -2863  -3295  -3187  -1990     86  -2095  -2032   319
     -   -149   -500    233     43   -381    399    106   -626    210   -466   -720    275    394     45     96    359    117   -369   -294   -249 
     -    -16  -7108  -8150   -894  -1115   -701  -1378      *      * 
   220   3438  -1472  -2846  -3040  -3287  -1726  -2735  -2840  -3028  -3257  -2662  -2236  -2447  -2798  -2944  -1216  -1387  -2183  -3405  -3320   320
     -   -149   -500    233     43   -381    399    106   -626    210   -466   -720    275    394     45     96    359    117   -369   -294   -249 
     -    -16  -7108  -8150   -894  -1115   -701  -1378      *      * 
   221    224   -920  -3288  -2694   1306  -2736  -1612    319  -2361   2167    512  -2329  -2686  -1934  -2215  -1847  -1070    957  -1339  -1048   321
     -   -149   -500    233     43   -381    399    106   -626    210   -466   -720    275    394     45     96    359    117   -369   -294   -249 
     -    -16  -7108  -8150   -894  -1115   -701  -1378      *      * 
   222  -2400  -1935  -4682  -4162   -609  -4375  -3252   1814  -3870   2679    566  -4033  -3851  -3097  -3587  -3658  -2308    -61  -2242  -2223   322
     -   -149   -500    233     43   -381    399    106   -626    210   -466   -720    275    394     45     96    359    117   -369   -294   -249 
     -    -16  -7108  -8150   -894  -1115   -701  -1378      *      * 
   223  -1736  -1298  -4275  -3915  -1733  -3969  -3654   1867  -3766   -598   -525  -3663  -3828  -3619  -3833  -3283  -1733   3222  -3207  -2763   323
     -   -149   -500    233     43   -381    399    106   -626    210   -466   -720    275    394     45     96    359    117   -369   -294   -249 
     -    -16  -7108  -8150   -894  -1115   -701  -1378      *      * 
   224  -1341  -3060   1314   2915  -3289  -1558   -723  -3134   -714  -3040  -2262   -157  -1984   1478  -1397  -1076  -1359  -2651  -3223  -2348   324
     -   -149   -500    233     43   -381    399    106   -626    210   -466   -720    275    394     45     96    359    117   -369   -294   -249 
     -    -16  -7108  -8150   -894  -1115   -701  -1378      *      * 
   225  -2594  -2690  -3304  -3623  -4328   3747  -3462  -4761  -3953  -4671  -4212  -3320  -3352  -3748  -3779  -2839  -2981  -4004  -3668  -4222   325
     -   -149   -500    233     43   -381    399    106   -626    210   -466   -720    275    394     45     96    359    117   -369   -294   -249 
     -    -16  -7108  -8150   -894  -1115   -701  -1378      *      * 
   226  -2074  -1702  -4312  -3835   -724  -3913  -2983    469  -3523   2612    415  -3610  -3634  -2952  -3335  -3177  -2027   1618  -2226  -2096   326
     -   -149   -500    233     43   -381    399    106   -626    210   -466   -720    275    394     45     96    359    117   -369   -294   -249 
     -    -16  -7108  -8150   -894  -1115   -701  -1378      *      * 
   227  -1072  -2612   2160    952  -2931   1759   -587  -2723   -476  -2679  -1857   -147  -1867   -199  -1102   -874    823  -2263  -2883  -2090   327
     -   -149   -500    233     43   -381    399    106   -626    210   -466   -720    275    394     45     96    359    117   -369   -294   -249 
     -    -16  -7108  -8150   -894  -1115   -701  -1378      *      * 
   228  -1755  -1298  -4331  -3970  -1770  -4055  -3754   2682  -3842   -619   -545  -3731  -3879  -3701  -3919  -3373  -1747   2800  -3277  -2831   328
     -   -149   -500    233     43   -381    399    106   -626    210   -466   -720    275    394     45     96    359    117   -369   -294   -249 
     -    -16  -7108  -8150   -894  -1115   -701  -1378      *      * 
   229   -823  -1604   1152   -331  -2009   2339   -824   1264   -769  -1816  -1128   -566  -1944   -547  -1238   -874   -893  -1164  -2281  -1720   329
     -   -149   -500    233     43   -381    399    106   -626    210   -466   -720    275    394     45     96    359    117   -369   -294   -249 
     -    -16  -7108  -8150   -894  -1115   -701  -1378      *      * 
   230   -597  -1928   -344    107  -2321   1076   -193  -2032   1711  -1995  -1116   -177  -1628   1375    -92    930   -547  -1615  -2165  -1542   330
     -   -149   -500    233     43   -381    399    106   -626    210   -466   -720    275    394     45     96    359    117   -369   -294   -249 
     -   -105  -7108  -3983   -894  -1115   -701  -1378      *      * 
   231  -1691  -3548   3338   1749  -3741  -1572   -953  -3684  -1231  -3562  -2924   -176  -2118   -632  -2098  -1345  -1768  -3164  -3723  -2728   331
     -   -149   -500    233     43   -381    399    106   -626    210   -466   -720    275    394     45     96    359    117   -369   -294   -249 
     -    -17  -7019  -8061   -894  -1115   -584  -1588      *      * 
   232   -505  -1686   -392     39  -2147  -1426   -273  -1845    903  -1883  -1022   1095  -1613    143   -313    967   2067  -1443  -2116  -1506   332
     -   -149   -500    233     43   -381    399    106   -626    210   -466   -720    275    394     45     96    359    117   -369   -294   -249 
     -    -16  -7108  -8150   -894  -1115   -701  -1378      *      * 
   233    336  -1003   -796   -239    364  -1565   1517   -667    334   -907   -168   -435  -1646    -27   -507    327   1441   -485  -1359   1073   333
     -   -149   -500    233     43   -381    399    106   -626    210   -466   -720    275    394     45     96    359    117   -369   -294   -249 
     -    -16  -7108  -8150   -894  -1115   -701  -1378      *      * 
   234  -1470  -1125  -3880  -3346    336  -3368  -2416   2826  -3066     36   1856  -2997  -3234  -2665  -2935  -2536  -1421   1803  -2033  -1749   334
     -   -149   -500    233     43   -381    399    106   -626    210   -466   -720    275    394     45     96    359    117   -369   -294   -249 
     -    -16  -7108  -8150   -894  -1115   -701  -1378      *      * 
   235  -1588  -2818    -25   3147  -3519   1289  -1195  -3405  -1225  -3367  -2659   -606  -2278   -877  -1818  -1416  -1697  -2886  -3393  -2743   335
     -   -149   -500    233     43   -381    399    106   -626    210   -466   -720    275    394     45     96    359    117   -369   -294   -249 
     -    -16  -7108  -8150   -894  -1115   -701  -1378      *      * 
   236    294  -2349   1749   2265  -2657  -1465   -402  -2423   -172  -2385  -1523   -102  -1738     12   -746   -677    531  -1977  -2580  -1835   336
     -   -149   -500    233     43   -381    399    106   -626    210   -466   -720    275    394     45     96    359    117   -369   -294   -249 
     -    -16  -7108  -8150   -894  -1115   -701  -1378      *      * 
   237   1005  -1016  -2346  -1898     38  -2264   -783   -433  -1589    360   -178  -1628  -2397  -1372  -1646  -1388   -985   -397   -606   3532   337
     -   -149   -500    233     43   -381    399    106   -626    210   -466   -720    275    394     45     96    359    117   -369   -294   -249 
     -    -16  -7108  -8150   -894  -1115   -701  -1378      *      * 
   238   -794   -632  -2815  -2211   -466  -2368  -1239   2093  -1868    651   2014  -1891  -2374  -1557   1119  -1454   -734   1074  -1152   -831   338
     -   -149   -500    233     43   -381    399    106   -626    210   -466   -720    275    394     45     96    359    117   -369   -294   -249 
     -    -16  -7108  -8150   -894  -1115   -701  -1378      *      * 
   239    943  -1082  -3717  -3275  -1470  -3238  -2685   2996  -3051   -605   -383  -2947  -3270  -2837  -3066  -2459  -1383   1612  -2529  -2134   339
     -   -149   -500    233     43   -381    399    106   -626    210   -466   -720    275    394     45     96    359    117   -369   -294   -249 
     -    -16  -7108  -8150   -894  -1115   -701  -1378      *      * 
   240   -635  -1511   -700   -558  -2561   2489   -909  -2260   -587  -2367  -1558   -685  -1872   1897   -941   -691    754  -1742  -2612  -2086   340
     -   -149   -500    233     43   -381    399    106   -626    210   -466   -720    275    394     45     96    359    117   -369   -294   -249 
     -    -16  -7108  -8150   -894  -1115   -701  -1378      *      * 
   241   -487  -1247   -730   -264  -1416  -1527   1758  -1126   -121   -152   -558   -458   2142    -91   -505    938   -477   -881  -1655  -1108   341
     -   -149   -500    233     43   -381    399    106   -626    210   -466   -720    275    394     45     96    359    117   -369   -294   -249 
     -   -298  -7108  -2477   -894  -1115   -701  -1378      *      * 
   242    976  -2441   2202   1227  -2713  -1331   -351  -2507   -202  -2449  -1610   1496  -1662     48   -817   -655   -848  -2049  -2641  -1851   342
     -   -149   -500    233     43   -381    399    106   -626    210   -466   -720    275    394     45     96    359    117   -369   -294   -249 
     -    -19  -6829  -7871   -894  -1115  -1248   -788      *      * 
   243   -763  -2073   2412    301  -2295  -1357   -354    217   -185  -2089  -1301   2041  -1661     22   -747   -629   -755  -1618  -2357  -1641   343
     -   -149   -500    233     43   -381    399    106   -626    210   -466   -720    275    394     45     96    359    117   -369   -294   -249 
     -    -19  -6829  -7871   -894  -1115  -1248   -788      *      * 
   244  -1034  -2686   1633   2610  -2908  -1359   1936  -2747   -388  -2671  -1867     36  -1745    -79  -1035   -797  -1039  -2280  -2849  -2013   344
     -   -149   -500    233     43   -381    399    106   -626    210   -466   -720    275    394     45     96    359    117   -369   -294   -249 
     -    -19  -6829  -7871   -894  -1115  -1248   -788      *      * 
   245   -372  -1084   -569   1747  -1171  -1470   -220   -643     16    444   -222   -304    166     82   -392   -457   -321    395  -1457   -952   345
     -   -149   -500    233     43   -381    399    106   -626    210   -466   -720    275    394     45     96    359    117   -369   -294   -249 
     -    -19  -6829  -7871   -894  -1115  -1248   -788      *      * 
   246   1348   -862   -819   -315   1034    196   -359   -752   -211   -996   -252    923  -1561   -111   -590   -396    658   -523  -1440   -967   346
     -   -149   -500    233     43   -381    399    106   -626    210   -466   -720    275    394     45     96    359    117   -369   -294   -249 
     -    -19  -6829  -7871   -894  -1115  -1248   -788      *      * 
   247  -1524  -3336   3382   1393  -3540  -1431   -802  -3469  -1057  -3363  -2717    -41  -1970   -480  -1900  -1190  -1598  -2962  -3522  -2552   347
     -   -149   -500    233     43   -381    399    106   -626    210   -466   -720    275    394     45     96    359    117   -369   -294   -249 
     -    -19  -6829  -7871   -894  -1115  -1248   -788      *      * 
   248  -1366  -3116   3208    956  -3376    650   -711  -3260   -890  -3169  -2467     -4  -1898   -374  -1686  -1065  -1428  -2756  -3364  -2417   348
     -   -149   -500    233     43   -381    399    106   -626    210   -466   -720    275    394     45     96    359    117   -369   -294   -249 
     -    -19  -6829  -7871   -894  -1115  -1248   -788      *      * 
   249   -423  -1593   -215    196  -1909   1221   2203  -1608    291  -1662   -821    -79  -1499   1472   -144   -361    700  -1252  -1909  -1301   349
     -   -149   -500    233     43   -381    399    106   -626    210   -466   -720    275    394     45     96    359    117   -369   -294   -249 
     -    -19  -6829  -7871   -894  -1115  -1248   -788      *      * 
   250   -314  -1104    510     30  -1230  -1394   -140   -831     96    806   -280    900  -1504    178   -337    630   -263    289  -1456   -933   350
     -   -149   -500    233     43   -381    399    106   -626    210   -466   -720    275    394     45     96    359    117   -369   -294   -249 
     -    -19  -6829  -7871   -894  -1115  -1248   -788      *      * 
   251   1311  -1008   -724   1317  -1187  -1561   -451   1456   -284   -900   -259   -515  -1722   -199   -661   -622   -438   -170  -1545  -1063   351
     -   -149   -500    233     43   -381    399    106   -626    210   -466   -720    275    394     45     96    359    117   -369   -294   -249 
     -    -19  -6829  -7871   -894  -1115  -1248   -788      *      * 
   252    380  -1331    560    191  -1579  -1308    -57  -1237    272   -213   -532    -73    872    332   -198    669    678   -931  -1678  -1096   352
     -   -149   -500    233     43   -381    399    105   -626    210   -466   -721    276    394     45     96    359    117   -368   -295   -250 
     -  -1197   -838  -7871    -98  -3930  -1248   -788      *      * 
   253   -606  -1918   2519    262  -2291  -1339   -236  -2010     99  -2023  -1180    -46  -1581    172    926   -492    943  -1603  -2237  -1570   354
     -   -149   -500    233     43   -381    399    106   -626    210   -466   -720    275    394     45     96    359    117   -369   -294   -249 
     -    -19  -6829  -7871   -894  -1115  -1248   -788      *      * 
   254   -461  -1865   -287   1509  -2219  -1387     15  -1932   1557  -1856   -961    -26   -266   1436    924   -340   -385  -1508  -1993  -1374   355
     -   -149   -500    233     43   -381    399    106   -626    210   -466   -720    275    394     45     96    359    117   -369   -294   -249 
     -    -19  -6829  -7871   -894  -1115  -1248   -788      *      * 
   255   -958  -2548   2338   1996  -2821  -1346   -430  -2615   -336  -2567  -1754     33  -1715    -45   -972   -742    999  -2159  -2768  -1958   356
     -   -149   -500    233     43   -381    399    106   -626    210   -466   -720    275    394     45     96    359    117   -369   -294   -249 
     -   -444  -3058  -2790   -336  -2265  -1248   -788      *      * 
   256  -1092  -2141  -1164   -385  -2705  -1844    -81  -2231   2016  -2035  -1266   -503  -1867   2672   1611   -976   -915  -1915  -2020  -1689   358
     -   -149   -500    233     43   -381    399    106   -626    210   -466   -720    275    394     45     96    359    117   -369   -294   -249 
     -    -22  -6611  -7653   -894  -1115   -942  -1060      *      * 
   257   -940   -722  -3043  -2458   -443  -2596  -1508   2340  -2144   1011   2021  -2145  -2551  -1785  -2054  -1704    924    630  -1316  -1028   359
     -   -149   -500    233     43   -381    399    106   -626    210   -466   -720    275    394     45     96    359    117   -369   -294   -249 
     -    -19  -6829  -7871   -894  -1115  -1248   -788      *      * 
   258  -1139  -2017  -1401   -578  -2433  -1967   -231    272   2808  -1884  -1157   -676  -1987    174   1547  -1084   -976  -1677  -2002  -1665   360
     -   -149   -500    233     43   -381    399    106   -626    210   -466   -720    275    394     45     96    359    117   -369   -294   -249 
     -    -19  -6829  -7871   -894  -1115   -441  -1925      *      * 
   259  -2621  -2142  -4606  -4169   2054  -4295  -2361    -77  -3860   2717    545  -3787  -3810  -2955  -3494  -3574  -2508   -748  -1463   -842   361
     -   -149   -500    233     43   -381    399    106   -626    210   -466   -720    275    394     45     96    359    117   -369   -294   -249 
     -    -16  -7108  -8150   -894  -1115   -701  -1378      *      * 
   260  -2258  -1993  -3223  -3014   1739  -3208   -445  -1749  -2744  -1589  -1311  -2234  -3249  -2166  -2622   1109  -2221  -1733    169   3983   362
     -   -149   -500    233     43   -381    399    106   -626    210   -466   -720    275    394     45     96    359    117   -369   -294   -249 
     -    -16  -7108  -8150   -894  -1115   -701  -1378      *      * 
   261  -2594  -2690  -3304  -3623  -4328   3747  -3462  -4761  -3953  -4671  -4212  -3320  -3352  -3748  -3779  -2839  -2981  -4004  -3668  -4222   363
     -   -149   -500    233     43   -381    399    106   -626    210   -466   -720    275    394     45     96    359    117   -369   -294   -249 
     -    -16  -7108  -8150   -894  -1115   -701  -1378      *      * 
   262   1064  -1230   -812   -351  -1777  -1407   1827  -1423   -253  -1596   -801   -508   1455   -191   -662   -478   1722  -1085  -1949  -1430   364
     -   -149   -500    233     43   -381    399    106   -626    210   -466   -720    275    394     45     96    359    117   -369   -294   -249 
     -    -16  -7108  -8150   -894  -1115   -701  -1378      *      * 
   263   -882  -2298     76   2564  -2583  -1506   1655  -2381   -154  -2354  -1513   -167  -1781    -33   -668   1028   -863  -1957  -2527  -1809   365
     -   -149   -500    233     43   -381    399    106   -626    210   -466   -720    275    394     45     96    359    117   -369   -294   -249 
     -    -16  -7108  -8150   -894  -1115   -701  -1378      *      * 
   264   1001  -2763   1286   2717  -3065  -1528   -654  -2864   -590  -2817  -2014   -159  -1919   -274  -1240   -958  -1193  -2400  -3019  -2198   366
     -   -149   -500    233     43   -381    399    106   -626    210   -466   -720    275    394     45     96    359    117   -369   -294   -249 
     -    -16  -7108  -8150   -894  -1115   -701  -1378      *      * 
   265   -538  -1320   -913   -996  -3052   2682  -1474  -2842  -1459  -2971  -2121   1092  -1926  -1202  -1834   1368   -858  -2026  -3171  -2682   367
     -   -149   -500    233     43   -381    399    106   -626    210   -466   -720    275    394     45     96    359    117   -369   -294   -249 
     -    -16  -7108  -8150   -894  -1115   -701  -1378      *      * 
   266   -506  -1189   -834   -254  -1278  -1624   1394   -881     77    105   -343   -452  -1699   2000    698   -593   -436   1125  -1500  -1016   368
     -   -149   -500    233     43   -381    399    106   -626    210   -466   -720    275    394     45     96    359    117   -369   -294   -249 
     -    -16  -7108  -8150   -894  -1115   -701  -1378      *      * 
   267   -342   -976  -2178  -2129  -2923  -1229  -2010  -2608  -2075  -2890  -2060  -1512  -1936  -1873  -2190   2688   2296  -1781  -3153  -2844   369
     -   -149   -500    233     43   -381    399    106   -626    210   -466   -720    275    394     45     96    359    117   -369   -294   -249 
     -    -16  -7108  -8150   -894  -1115   -701  -1378      *      * 
   268  -3418  -2655  -3998  -4123    938  -3866   -494  -2524  -3588  -1992  -1986  -2731  -3826  -2773  -3195  -3210  -3327  -2639   5650   2374   370
     -   -149   -500    233     43   -381    399    106   -626    210   -466   -720    275    394     45     96    359    117   -369   -294   -249 
     -    -16  -7108  -8150   -894  -1115   -701  -1378      *      * 
   269   -693   -509  -2935  -2314   1212  -2267  -1139   1567  -1946    679   1831  -1876   1084  -1564  -1783  -1357   -632   1171   -978   -660   371
     -   -149   -500    233     43   -381    399    106   -626    210   -466   -720    275    394     45     96    359    117   -369   -294   -249 
     -    -16  -7108  -8150   -894  -1115   -701  -1378      *      * 
   270   2779  -1417  -1778  -1390  -2595  -1619  -1209  -2199   -542  -2368  -1642  -1247  -2094   -920   1721   -914   -975  -1729  -2598  -2249   372
     -   -149   -500    233     43   -381    399    106   -626    210   -466   -720    275    394     45     96    359    117   -369   -294   -249 
     -    -16  -7108  -8150   -894  -1115   -701  -1378      *      * 
   271  -1365  -2343  -1513   -749  -2965  -2120   -426  -2494   1392  -2327  -1566   -846  -2177     -6   2993    999  -1217  -2174  -2327  -2006   373
     -   -149   -500    233     43   -381    399    106   -626    210   -466   -720    275    394     45     96    359    117   -369   -294   -249 
     -    -16  -7108  -8150   -894  -1115   -701  -1378      *      * 
   272   -608  -1208  -2066  -2110  -2956  -1438  -2077  -2585  -2084  -2882  -2159  -1631   3486  -1959  -2187   -827   1695  -1894  -3151  -2875   374
     -   -149   -500    233     43   -381    399    106   -626    210   -466   -720    275    394     45     96    359    117   -369   -294   -249 
     -    -16  -7108  -8150   -894  -1115   -701  -1378      *      * 
   273   -752   -692  -2749  -2259   2347  -2163  -1174    191  -1955   -440     47  -1833  -2334  -1644  -1894     64   -767   2335  -1051   -471   375
     -   -149   -500    233     43   -381    399    106   -626    210   -466   -720    275    394     45     96    359    117   -369   -294   -249 
     -    -16  -7108  -8150   -894  -1115   -701  -1378      *      * 
   274   -716  -1935   -692    -75  -2233  -1655    939  -1924   2159  -1891  -1047   -320    300    254   1131   -626   -624  -1571  -2034   1634   376
     -   -149   -500    233     43   -381    399    106   -626    210   -466   -720    275    394     45     96    359    117   -369   -294   -249 
     -    -16  -7108  -8150   -894  -1115   -701  -1378      *      * 
   275   -385  -1019   -579    665  -1224   1724   -145   -883     66  -1093   -282   -273  -1517    136   -345   -438   -319   -674   2694   -919   377
     -   -149   -500    233     43   -381    400    106   -626    210   -466   -720    275    394     45     96    359    117   -369   -294   -249 
     -  -1600  -3142   -844   -971  -1029   -701  -1378      *      * 
   276   -164  -1113     97    296  -1611   -943    -10  -1374    423  -1460   -698     90  -1258   2336     94    966   -219  -1005  -1675  -1095   380
     -   -149   -500    233     43   -381    399    106   -626    210   -466   -720    275    394     45     96    359    117   -369   -294   -249 
     -    -35  -5945  -6987   -894  -1115  -1994   -417      *      * 
   277    184   -432   -731   -746  -1638   -606   -835  -1494   -788  -1772  -1097   -523  -1230   -703   -977   2681   -143   -931  -1887  -1414   381
     -   -149   -500    233     43   -381    399    106   -626    210   -466   -720    275    394     45     96    359    117   -369   -294   -249 
     -    -35  -5945  -6987   -894  -1115  -1994   -417      *      * 
   278   1598   -366  -1218   -795   -578  -1174   -565    271   -551    -80   2182   -702  -1490   -468   -759   -349   -136    341  -1171   -769   382
     -   -149   -500    233     43   -381    399    106   -626    210   -466   -720    275    394     45     96    359    117   -369   -294   -249 
     -    -35  -5945  -6987   -894  -1115  -1518   -620      *      * 
   279   -695  -1009  -1127   -720   -435  -1783   -515    -37   -187   1794    400   -814  -1880   1542   -361   -940   -647   -196  -1158   -687   383
     -   -149   -500    233     43   -381    399    106   -626    210   -466   -720    275    394     45     96    359    117   -369   -294   -249 
     -    -29  -6215  -7257   -894  -1115  -1059   -943      *      * 
   280   -608  -1803    220    255  -2345   1992   -321  -2103    -29  -2121  -1312   1372  -1570   1531   -482   -515   -650  -1665  -2320  -1662   384
     -   -149   -500    233     43   -381    399    106   -626    210   -466   -720    275    394     45     96    359    117   -369   -294   -249 
     -    -22  -6611  -7653   -894  -1115  -1520   -619      *      * 
   281   -364   -955  -1571  -1691  -2473  -1129  -1710  -2465  -1790  -2704  -2004  -1286  -1814  -1645  -1897   3235   -749  -1726  -2663  -2279   385
     -   -149   -500    233     43   -381    399    106   -626    210   -466   -720    275    394     45     96    359    117   -369   -294   -249 
     -    -22  -6611  -7653   -894  -1115   -942  -1060      *      * 
   282    903  -1143   -536      0  -1451  -1319   -174  -1071   1063  -1250   -456   -217  -1480    177   -309   1090    607    240  -1618  -1082   386
     -   -149   -500    233     43   -381    399    106   -626    210   -466   -720    275    394     45     96    359    117   -369   -294   -249 
     -    -19  -6829  -7871   -894  -1115  -1248   -788      *      * 
   283   -770   -822  -1960  -1446   -406  -2137   -956    123  -1138   2021   1806   1026  -2179   -999  -1265  -1218   -720      6  -1162   -788   387
     -   -149   -500    233     43   -381    399    106   -626    210   -466   -720    275    394     45     96    359    117   -369   -294   -249 
     -    -19  -6829  -7871   -894  -1115  -1248   -788      *      * 
   284    989   -699  -1678  -1320  -1904   1812  -1198  -1487  -1200  -1787  -1013  -1020  -1644  -1029  -1445   1380   -382   1004  -2197  -1819   388
     -   -149   -500    233     43   -381    399    106   -626    210   -466   -720    275    394     45     96    359    117   -369   -294   -249 
     -    -19  -6829  -7871   -894  -1115  -1248   -788      *      * 
   285  -1616  -1222  -3987  -3478   -752  -3613  -2703   1578  -3233   2055    392  -3230  -3362  -2764  -3109  -2823  -1563   2031  -2125  -1932   389
     -   -149   -500    233     43   -381    399    106   -626    210   -466   -720    275    394     45     96    359    117   -369   -294   -249 
     -    -19  -6829  -7871   -894  -1115  -1248   -788      *      * 
   286    480   -958   -615    853  -1040   -172   -141     23     66   -108   1587   -271  -1512    143    689   -383   -223   -444  -1307   -812   390
     -   -149   -500    233     43   -381    399    106   -626    210   -466   -720    275    394     45     96    359    117   -369   -294   -249 
     -    -19  -6829  -7871   -894  -1115  -1248   -788      *      * 
   287   -587  -1167  -1896  -2056  -2780  -1342  -2039  -2823  -2175  -3047  -2340  -1579  -2045  -2006  -2244   3351   -988  -2021  -2944  -2600   391
     -   -149   -500    233     43   -381    399    106   -626    210   -466   -720    275    394     45     96    359    117   -369   -294   -249 
     -    -19  -6829  -7871   -894  -1115  -1248   -788      *      * 
   288  -1180  -2319   1426   -192  -2747  -1693   -576  -2538     10  -2472  -1715   -463  -1973   -201   3167  -1052  -1152  -2158  -2493  -1974   392
     -   -149   -500    233     43   -381    399    106   -626    210   -466   -720    275    394     45     96    359    117   -369   -294   -249 
     -    -19  -6829  -7871   -894  -1115  -1248   -788      *      * 
   289  -1313  -2213   -556   -433  -1577  -1843   4338  -2313    106  -2210  -1571   -632  -2097   1492    -74  -1218  -1265  -2037  -1782  -1005   393
     -   -149   -500    233     43   -381    399    106   -626    210   -466   -720    275    394     45     96    359    117   -369   -294   -249 
     -    -19  -6829  -7871   -894  -1115  -1248   -788      *      * 
   290   -238   -886  -1590  -1741  -2951   2998  -1872  -2780  -2027  -2995  -2146  -1263  -1782  -1743  -2161   1270   -647  -1822  -3121  -2821   394
     -   -149   -500    233     43   -381    399    106   -626    210   -466   -720    275    394     45     96    359    117   -369   -294   -249 
     -    -19  -6829  -7871   -894  -1115  -1248   -788      *      * 
   291   -252   -920  -1463  -1454  -2690  -1090  -1574  -2490  -1555  -2690  -1869  -1128   1396  -1385  -1765   2907   -614  -1688  -2864  -2487   395
     -   -149   -500    233     43   -381    399    106   -626    210   -466   -720    275    394     45     96    359    117   -369   -294   -249 
     -    -19  -6829  -7871   -894  -1115  -1248   -788      *      * 
   292   -996   -790  -3040  -2450   -369  -2625  -1511   1521  -2133   1043   3444  -2160  -2563  -1757  -2044  -1730    519    448  -1296  -1033   396
     -   -149   -500    233     43   -381    399    106   -626    210   -466   -720    275    394     45     96    359    117   -369   -294   -249 
     -    -19  -6829  -7871   -894  -1115  -1248   -788      *      * 
   293    513   -359  -2093  -1507   -327  -1883   -755    379  -1235    586   1678  -1302    644   -985  -1276   -946   -358   1725   -861   -503   397
     -   -149   -500    233     43   -381    399    106   -626    210   -466   -720    275    394     45     96    359    117   -369   -294   -249 
     -   -240  -6829  -2790   -894  -1115  -1248   -788      *      * 
   294   -251  -1213   -238    -59  -2192  -1065   -470  -1929   -225  -2014  -1173   1954    931   -109   -671   1767   -396  -1398  -2248  -1664   398
     -   -149   -500    233     43   -381    399    106   -626    210   -466   -720    275    394     45     96    359    117   -369   -294   -249 
     -    -22  -6611  -7653   -894  -1115  -1520   -619      *      * 
   295  -1155  -2092  -1124   -475  -2572  -1851   -186  -2196    900  -2033  -1308   -582  -1928   2989   2186  -1065  -1005  -1905  -2029  -1685   399
     -   -149   -500    233     43   -381    399    106   -626    210   -466   -720    275    394     45     96    359    117   -369   -294   -249 
     -    -22  -6611  -7653   -894  -1115  -1520   -619      *      * 
   296   -293  -1407   -202    172  -2001   1478   -145  -1703    257  -1746   -893   1040  -1423    259    894    735   -319  -1276  -1975  -1379   400
     -   -149   -500    233     43   -381    399    106   -626    210   -466   -720    275    394     45     96    359    117   -369   -294   -249 
     -    -22  -6611  -7653   -894  -1115  -1520   -619      *      * 
   297   -269  -1201   -390    171  -1356    124     14   -985   1388   -199   1463    -76  -1411   1177      5   -275   -203   -732  -1483   -945   401
     -   -149   -500    233     43   -381    399    106   -626    210   -466   -720    275    394     45     96    359    117   -369   -294   -249 
     -   -190  -3081  -7653   -375  -2127   -355  -2197      *      * 
   298   -419  -1616   -345    167  -1874  -1413   -122     38    250  -1625   -771   1012    503   1634   -228   1276   -368  -1214  -1894  -1279   403
     -   -149   -500    233     43   -381    399    106   -626    210   -466   -720    275    394     45     96    359    117   -369   -294   -249 
     -    -16  -7108  -8150   -894  -1115   -701  -1378      *      * 
   299  -2871  -2457  -4231  -4103  -1033  -3803  -3165   -541  -3734   3130    -31  -3935  -3797  -3286  -3484  -3713  -2869  -1136  -2394  -2220   404
     -   -149   -500    233     43   -381    399    106   -626    210   -466   -720    275    394     45     96    359    117   -369   -294   -249 
     -    -16  -7108  -8150   -894  -1115   -701  -1378      *      * 
   300   -423   -429  -1916  -1327   -405  -1855   -675    752    260    490   1660  -1189  -1915   -854  -1171    749    487   1153   -874   -504   405
     -   -149   -500    233     43   -381    399    106   -626    210   -466   -720    275    394     45     96    359    117   -369   -294   -249 
     -    -16  -7108  -8150   -894  -1115   -701  -1378      *      * 
   301  -2784  -3432   4016  -1200  -4140  -2466  -2197  -4505  -2621  -4365  -3956  -1551  -3014  -2039  -3232  -2593  -2938  -4046  -3710  -3552   406
     -   -149   -500    233     43   -381    399    106   -626    210   -466   -720    275    394     45     96    359    117   -369   -294   -249 
     -    -16  -7108  -8150   -894  -1115   -701  -1378      *      * 
   302  -2931  -2878  -3420  -3706  -4181  -2925  -3468  -4621  -3859  -4490  -4165  -3491   4225  -3781  -3695  -3182  -3279  -4087  -3594  -4064   407
     -   -149   -500    233     43   -381    399    106   -626    210   -466   -720    275    394     45     96    359    117   -369   -294   -249 
     -    -16  -7108  -8150   -894  -1115   -701  -1378      *      * 
   303  -2132  -1690  -4518  -3995   -748  -4161  -3161   1947  -3750   2486    433  -3807  -3745  -3080  -3528  -3404  -2057    804  -2306  -2247   408
     -   -149   -500    233     43   -381    399    106   -626    210   -466   -720    275    394     45     96    359    117   -369   -294   -249 
     -    -16  -7108  -8150   -894  -1115   -701  -1378      *      * 
   304  -1771  -1603  -3750  -3689  -2037  -3050  -3231    403  -3479  -1154  -1076  -3246  -3399  -3383  -3437  -2628  -1917   3536  -3074  -2677   409
     -   -149   -500    233     43   -381    399    106   -626    210   -466   -720    275    394     45     96    359    117   -369   -294   -249 
     -    -16  -7108  -8150   -894  -1115   -701  -1378      *      * 
   305  -1028  -2359   1745     82  -2866  -1501   -696  -2632   -608  -2652  -1851   1137  -1900   -329  -1208   -885   2694  -2171  -2878  -2129   410
     -   -149   -500    233     43   -381    399    106   -626    210   -466   -720    275    394     45     96    359    117   -369   -294   -249 
     -    -16  -7108  -8150   -894  -1115   -701  -1378      *      * 
   306  -2871  -2457  -4231  -4103  -1033  -3803  -3165   -541  -3734   3130    -31  -3935  -3797  -3286  -3484  -3713  -2869  -1136  -2394  -2220   411
     -   -149   -500    233     43   -381    399    106   -626    210   -466   -720    275    394     45     96    359    117   -369   -294   -249 
     -    -16  -7108  -8150   -894  -1115   -701  -1378      *      * 
   307  -2622  -2146  -4275  -4013   3684  -3984  -1506   -413  -3660   1434    124  -3274  -3713  -2832  -3316  -3260  -2535   -954   -741    217   412
     -   -149   -500    233     43   -381    399    106   -626    210   -466   -720    275    394     45     96    359    117   -369   -294   -249 
     -    -16  -7108  -8150   -894  -1115   -701  -1378      *      * 
   308  -1708  -2666   1498   -644  -3784   3218  -1636  -3799  -1910  -3782  -3127   -941  -2466  -1384  -2554  -1618  -1929  -3151  -3633  -3136   413
     -   -149   -500    233     43   -381    399    106   -626    210   -466   -720    275    394     45     96    359    117   -369   -294   -249 
     -    -16  -7108  -8150   -894  -1115   -701  -1378      *      * 
   309   -897  -1462  -2333  -2543  -3185  -1640  -2474  -3294  -2686  -3497  -2780  -1973  -2360  -2483  -2703   3465  -1316  -2413  -3310  -3025   414
     -   -149   -500    233     43   -381    399    106   -626    210   -466   -720    275    394     45     96    359    117   -369   -294   -249 
     -    -16  -7108  -8150   -894  -1115   -701  -1378      *      * 
   310  -1747  -1295  -4302  -3888  -1534  -4004  -3468   2516  -3732    516   -338  -3643  -3788  -3484  -3742  -3280  -1722   2660  -2964  -2604   415
     -   -149   -500    233     43   -381    399    106   -626    210   -466   -720    275    394     45     96    359    117   -369   -294   -249 
     -    -16  -7108  -8150   -894  -1115   -701  -1378      *      * 
   311  -3205  -3079  -2723  -2890  -2110  -3046   5295  -4135  -2617  -3813  -3561  -2886  -3482  -2833  -2620  -3291  -3356  -3895  -2397  -1681   416
     -   -149   -500    233     43   -381    399    106   -626    210   -466   -720    275    394     45     96    359    117   -369   -294   -249 
     -    -16  -7108  -8150   -894  -1115   -701  -1378      *      * 
   312  -1623  -2855    -28   3280  -3546    775  -1213  -3439  -1250  -3398  -2697   -618  -2296   -897  -1843  -1445  -1731  -2922  -3413  -2767   417
     -   -149   -500    233     43   -381    399    106   -626    210   -466   -720    275    394     45     96    359    117   -369   -294   -249 
     -    -16  -7108  -8150   -894  -1115   -701  -1378      *      * 
   313  -1388  -2518   -571   -422  -3044  -1906   -643  -2766   2301  -2639  -1888   2969  -2160   -254    -22  -1256  -1335  -2383  -2637  -2154   418
     -   -149   -500    233     43   -381    399    106   -626    210   -466   -720    275    394     45     96    359    117   -369   -294   -249 
     -    -16  -7108  -8150   -894  -1115   -701  -1378      *      * 
   314  -2125  -1720  -4406  -3838   -578  -4017  -2881   1870  -3543   1239   4030  -3638  -3612  -2853  -3296  -3222  -2034    -12  -2078  -2029   419
     -   -149   -500    233     43   -381    399    106   -626    210   -466   -720    275    394     45     96    359    117   -369   -294   -249 
     -    -16  -7108  -8150   -894  -1115   -701  -1378      *      * 
   315   -458  -1035  -1454  -1133  -1758  -1437  -1102  -1384   -998    240   -944  -1045   2606   -919  -1267   1611   -648  -1062  -2096  -1639   420
     -   -149   -500    233     43   -381    399    106   -626    210   -466   -720    275    394     45     96    359    117   -369   -294   -249 
     -  -1265  -7108   -794   -894  -1115   -701  -1378      *      * 
   316     48   -826    203    246  -1686   -697   -193  -1491     11  -1635   -853   2042  -1156    114   -383   1350   -122  -1003  -1831  -1232   421
     -   -149   -500    233     44   -381    399    106   -626    210   -466   -720    275    394     45     96    359    117   -369   -294   -249 
     -  -1044  -2082  -1842   -332  -2281   -596  -1564      *      * 
   317   -520  -1986   1142   1968  -2248  -1210    -82  -2000    187   -351  -1117   1296  -1445    335   -366   -367   -485  -1581  -2185  -1465   423
     -   -149   -500    233     43   -381    399    106   -626    210   -466   -720    275    394     45     96    359    117   -369   -294   -249 
     -    -22  -6611  -7653   -894  -1115   -713  -1359      *      * 
   318    889   -666  -1134   1008   -697  -1636   -402    370   -414   -531   1593   -671  -1710   -287   -718   -628    540    822  -1093   -668   424
     -   -149   -500    233     43   -381    399    106   -626    210   -466   -720    275    394     45     96    359    117   -369   -294   -249 
     -    -18  -6931  -7973   -894  -1115  -1083   -922      *      * 
   319   -451  -1121   -781   -545  -1674   2227   -722  -1321   -547  -1551   2346   1060  -1747   -474   -887   -579   -567  -1015  -1940  -1442   425
     -   -149   -500    233     43   -381    399    106   -626    210   -466   -720    275    394     45     96    359    117   -369   -294   -249 
     -   -150  -6931  -3467   -894  -1115  -1083   -922      *      * 
   320   1140   -845  -1852  -1991  -2922   3066  -1980  -2619  -2173  -2916  -2098  -1377  -1792  -1889  -2245   -451   -642  -1730  -3097  -2869   426
     -   -149   -500    233     43   -381    399    106   -626    210   -466   -720    275    394     45     96    359    117   -369   -294   -249 
     -    -19  -6800  -7842   -894  -1115   -882  -1128      *      * 
   321   -491  -1265   -752   -843  -2724  -1229  -1291  -2630  -1219  -2771  -1962   1236  -1841  -1039  -1556   2947   -796  -1892  -2881  -2337   427
     -   -149   -500    233     43   -381    399    106   -626    210   -466   -720    275    394     45     96    359    117   -369   -294   -249 
     -    -18  -6931  -7973   -894  -1115  -1083   -922      *      * 
   322   -399   -989   -916   -353  -1169  -1521   -327   -750    -26   -982   2936   -500  -1656    -68   1372    455    690   -554  -1431   -973   428
     -   -149   -500    233     43   -381    399    106   -626    210   -466   -720    275    394     45     96    359    117   -369   -294   -249 
     -    -18  -6931  -7973   -894  -1115  -1083   -922      *      * 
   323  -2635  -2773  -2986  -2400  -3492  -2753  -1674  -3558   -556  -3311  -2823  -2292  -3026  -1417   3998  -2695  -2590  -3303  -2850  -2881   429
     -   -149   -500    233     43   -381    399    106   -626    210   -466   -720    275    394     45     96    359    117   -369   -294   -249 
     -    -18  -6931  -7973   -894  -1115   -505  -1760      *      * 
   324   -471  -1607   -497    -32  -2159  -1409   -312  -1858    101  -1900  -1037   1496  -1616    102    637   1880    805  -1438  -2131  -1533   430
     -   -149   -500    233     43   -381    399    106   -626    210   -466   -720    275    394     45     96    359    117   -369   -294   -249 
     -    -16  -7108  -8150   -894  -1115   -701  -1378      *      * 
   325    294   -838  -1041   -485   -924    -85   -413    397   -344   -777   1473   -616    465   -234   -688    830    998   -340  -1271   -826   431
     -   -149   -500    233     43   -381    399    106   -626    210   -466   -720    275    394     45     96    359    117   -369   -294   -249 
     -    -16  -7108  -8150   -894  -1115   -701  -1378      *      * 
   326   -784   -631  -2784    294   1650  -2339  -1192   1081  -1863   1584    485  -1861  -2341  -1519  -1782  -1420   -722    881  -1086   -766   432
     -   -149   -500    233     43   -381    399    106   -626    210   -466   -720    275    394     45     96    359    117   -369   -294   -249 
     -    -16  -7108  -8150   -894  -1115   -701  -1378      *      * 
   327  -2027  -2020  -3116  -3109   4081  -2776  -1287  -1791  -2957  -1556  -1412  -2516    630  -2559  -2844  -2274  -2181  -1829   -783    259   433
     -   -149   -500    233     43   -381    399    106   -626    210   -466   -720    275    394     45     96    359    117   -369   -294   -249 
     -    -16  -7108  -8150   -894  -1115   -701  -1378      *      * 
   328   -349   -997  -1934  -1863  -2851  -1233  -1845  -2545  -1858  -2787  -1952  -1393   3351  -1673  -2030    639   1186  -1755  -3064  -2733   434
     -   -149   -500    233     43   -381    399    106   -626    210   -466   -720    275    394     45     96    359    117   -369   -294   -249 
     -    -16  -7108  -8150   -894  -1115   -701  -1378      *      * 
   329   -446  -1622   -370    146  -1852  -1440   2057  -1532    816  -1603   -757   1703  -1544    288   -189    543   -387    679  -1874  -1270   435
     -   -149   -500    233     43   -381    399    106   -626    210   -466   -720    275    394     45     96    359    117   -369   -294   -249 
     -    -16  -7108  -8150   -894  -1115   -701  -1378      *      * 
   330   -913   -892  -2582  -2106   3304  -2238   -919   -290  -1808   -352   1824  -1746  -2378  -1506  -1795    487   -913   -296   -711     49   436
     -   -149   -500    233     43   -381    399    106   -626    210   -466   -720    275    394     45     96    359    117   -369   -294   -249 
     -    -16  -7108  -8150   -894  -1115   -701  -1378      *      * 
   331  -1363  -2817   1230     70  -3416   2623   -945  -3287  -1070  -3239  -2501   1904  -2066   -610  -1792  -1154  -1469  -2738  -3425  -2562   437
     -   -149   -500    233     43   -381    399    106   -626    210   -466   -720    275    394     45     96    359    117   -369   -294   -249 
     -    -16  -7108  -8150   -894  -1115   -701  -1378      *      * 
   332   -635  -1403   -909  -1032  -2947  -1364  -1502  -2874  -1460  -3010  -2197   1368  -1995  -1257  -1792   3023   -956  -2090  -3102  -2563   438
     -   -149   -500    233     43   -381    399    106   -626    210   -466   -720    275    394     45     96    359    117   -369   -294   -249 
     -    -16  -7108  -8150   -894  -1115   -701  -1378      *      * 
   333  -1875  -1541  -4065  -3493   1907  -3591  -2262   1188  -3173    690   4045  -3173  -3321  -2536  -2934  -2750  -1788   -207  -1627  -1307   439
     -   -149   -500    233     43   -381    399    106   -626    210   -466   -720    275    394     45     96    359    117   -369   -294   -249 
     -    -16  -7108  -8150   -894  -1115   -701  -1378      *      * 
   334   -718   -616  -2551  -1972   2365  -2202   -977    876  -1668    598    378  -1675  -2243  -1359  -1636   1394   -665    139   -891   -409   440
     -   -149   -500    233     43   -381    399    106   -626    210   -466   -720    275    394     45     96    359    117   -369   -294   -249 
     -    -16  -7108  -8150   -894  -1115   -701  -1378      *      * 
   335   -450  -1183   -848   -476   1515    225   -631  -1358   -472  -1556   -790   1103  -1743   -360   -874   1962   -531  -1044  -1856  -1296   441
     -   -149   -500    233     43   -381    399    106   -626    210   -466   -720    275    394     45     96    359    117   -369   -294   -249 
     -    -16  -7108  -8150   -894  -1115   -701  -1378      *      * 
   336   -436   -656    475   -810   -672  -1758   -540    617   -639   -515   1557   -863    948   -491   -899   -763    590   1385  -1094   -685   442
     -   -149   -500    233     43   -381    399    106   -626    210   -466   -720    275    394     45     96    359    117   -369   -294   -249 
     -    -16  -7108  -8150   -894  -1115   -701  -1378      *      * 
   337    712   -984   -822   1031  -1058   -280   -305    607   -146   -893   1393   -459  -1657    -56   -534   -535   1046   -458  -1359   -882   443
     -   -149   -500    233     43   -381    399    106   -626    210   -466   -720    275    394     45     96    359    117   -369   -294   -249 
     -    -16  -7108  -8150   -894  -1115   -701  -1378      *      * 
   338    321  -2173    830   1762  -2466    723   2288  -2226     48  -2182  -1295    -61  -1637    173   -498   -530   -640  -1785  -2369  -1650   444
     -   -149   -500    233     43   -381    399    106   -626    210   -466   -720    275    394     45     96    359    117   -369   -294   -249 
     -    -16  -7108  -8150   -894  -1115   -701  -1378      *      * 
   339   -583  -2080    838   1347  -2391  -1414   -167  -2149    206  -2088  -1183    829  -1575   2404    741   -441   -532  -1699  -2256  -1554   445
     -   -149   -500    233     43   -381    399    106   -626    210   -466   -720    275    394     45     96    359    117   -369   -294   -249 
     -    -16  -7108  -8150   -894  -1115   -701  -1378      *      * 
   340    343  -1780   -341     95  -2093  -1470   2658  -1805    224  -1833   -980   -185    547   2330   -208   -476   -510  -1434  -2054  -1437   446
     -   -149   -500    233     43   -381    399    106   -626    210   -466   -720    275    394     45     96    359    117   -369   -294   -249 
     -    -16  -7108  -8150   -894  -1115   -701  -1378      *      * 
   341   -471  -1796   -332    837  -2078  -1438    -87  -1783   1092  -1783   1911    -95   1316   1541    -78   -375   -406  -1399  -1991  -1361   447
     -   -149   -500    233     43   -381    399    106   -626    210   -466   -720    275    394     45     96    359    117   -369   -294   -249 
     -    -16  -7108  -8150   -894  -1115   -701  -1378      *      * 
   342    657  -1797   -266    282  -2095  -1375   1396  -1825    869  -1802   -896   1354  -1468    416    612    426    685  -1407  -1995  -1333   448
     -   -149   -500    233     43   -381    399    106   -626    211   -466   -720    275    394     45     96    359    117   -369   -294   -249 
     -   -965  -3337  -1363   -968  -1032   -701  -1378      *      * 
   343   -272  -1467   -173    346  -1753  -1228   1606  -1432   1591  -1465   -619     76    550    537    236   -201    704  -1085  -1692  -1106   451
     -   -149   -500    233     43   -381    399    106   -626    210   -466   -720    275    394     45     96    359    117   -369   -294   -249 
     -    -25  -6406  -7448   -894  -1115   -900  -1107      *      * 
   344   1370  -1722     88   2296  -2363   -131   -419  -2070   -206  -2136  -1311   -122  -1604    -42   -719   -503   -632  -1620  -2383  -1728   452
     -   -149   -500    233     43   -381    399    106   -626    210   -466   -720    275    394     45     96    359    117   -369   -294   -249 
     -    -20  -6770  -7812   -894  -1115   -847  -1171      *      * 
   345   -916  -2441   2039    302  -2628  -1424   3125  -2489   -169  -2432  -1604    -45  -1733   1933   -719   -724   -896  -2053  -2575  -1805   453
     -   -149   -500    233     43   -381    399    106   -626    210   -466   -720    275    394     45     96    359    117   -369   -294   -249 
     -    -18  -6931  -7973   -894  -1115  -1083   -922      *      * 
   346  -2022  -2210  -2657  -1963   -961  -2618   -952  -2221   -345  -2096  -1641  -1814  -2761  -1035   2068  -2115  -1932  -2114   5308   -527   454
     -   -149   -500    233     43   -381    399    106   -626    210   -466   -720    275    394     45     96    359    117   -369   -294   -249 
     -    -18  -6931  -7973   -894  -1115   -505  -1760      *      * 
   347  -1828  -3683   3566   1172  -3884  -1663  -1076  -3849  -1395  -3723  -3113   -273  -2224   -763  -2287  -1473  -1915  -3324  -3866  -2866   455
     -   -149   -500    233     43   -381    399    106   -626    210   -466   -720    275    394     45     96    359    117   -369   -294   -249 
     -    -16  -7108  -8150   -894  -1115   -701  -1378      *      * 
   348    669  -1692   -297   1121  -1950    531    -75  -1651    912   -280   -810    -66    190    357   -175   -323   -347  -1282  -1926  -1290   456
     -   -149   -500    233     43   -381    399    106   -626    210   -466   -720    275    394     45     96    359    117   -369   -294   -249 
     -    -16  -7108  -8150   -894  -1115   -701  -1378      *      * 
   349  -1498  -3303   1410   2829  -3508  -1574   -833  -3389   -948  -3280  -2546   1899  -2054   -480  -1714  -1197  -1539  -2886  -3469  -2527   457
     -   -149   -500    233     43   -381    399    106   -626    210   -466   -720    275    394     45     96    359    117   -369   -294   -249 
     -   -672  -7108  -1454   -894  -1115   -701  -1378      *      * 
   350   -173   -880   -476    -88  -1224  -1184   -239    762    -25  -1070   -333   1673  -1434     44   -409   1333   -211   -527  -1484   -967   458
     -   -149   -500    233     44   -381    398    108   -626    210   -466   -720    275    394     45     96    360    117   -369   -294   -249 
     -   -252  -2690  -7503  -1406   -683   -941  -1062      *      * 
   351   -340  -1138   1297     46  -1113  -1394   -126   -867     83    400   -305   -193  -1512    171   -353    884   -289   -648  -1381   1033   462
     -   -149   -500    233     43   -381    399    106   -626    210   -466   -720    275    394     45     96    359    117   -369   -294   -249 
     -    -20  -6770  -7812   -894  -1115  -1331   -731      *      * 
   352   -393  -1571   -226    243  -1764  -1345   2371  -1490    401  -1547   -711   1012  -1461   2051    -24   -326   -333     72  -1779  -1165   463
     -   -149   -500    233     43   -381    399    106   -626    210   -466   -720    275    394     45     96    359    117   -369   -294   -249 
     -    -20  -6770  -7812   -894  -1115   -847  -1171      *      * 
   353  -1022  -2190  -1009   -319  -2685    -18   -200  -2273   1422  -2120  -1310   -498  -1889   1983   2455   -908   -885  -1921  -2154  -1736   464
     -   -149   -500    233     43   -381    399    106   -626    210   -466   -720    275    394     45     96    359    117   -369   -294   -249 
     -    -18  -6931  -7973   -894  -1115   -505  -1760      *      * 
   354   -719  -2233   1924   1160  -2530  -1437   -288  -2298      2  -2246  -1361   1035  -1658    141   -553    608   1166  -1849  -2429  -1699   465
     -   -149   -500    233     43   -381    399    106   -626    210   -466   -720    275    394     45     96    359    117   -369   -294   -249 
     -    -16  -7108  -8150   -894  -1115   -701  -1378      *      * 
   355   -543  -2018    892    277  -2331    271   -139  -2082    250  -2028  -1123   1865  -1554   1359   1273   -410   -490  -1639  -2200  -1509   466
     -   -149   -500    233     43   -381    399    106   -626    210   -466   -720    275    394     45     96    359    117   -369   -294   -249 
     -    -16  -7108  -8150   -894  -1115   -701  -1378      *      * 
   356  -1717  -3504   1444   3273  -3727  -1652  -1006  -3656  -1229  -3545  -2884   -266  -2180   -680  -2046  -1391  -1785  -3147  -3689  -2743   467
     -   -149   -500    233     43   -381    399    106   -626    210   -466   -720    275    394     45     96    359    117   -369   -294   -249 
     -    -16  -7108  -8150   -894  -1115   -701  -1378      *      * 
   357    298  -2499   2898    934  -2822  -1498   -547  -2589   -406  -2568  -1741   -147  -1837   -156  -1013   -824    545  -2145  -2782  -2013   468
     -   -149   -500    233     43   -381    399    106   -626    210   -466   -720    275    394     45     96    359    117   -369   -294   -249 
     -    -16  -7108  -8150   -894  -1115   -701  -1378      *      * 
   358  -1324  -1321  -2451  -2077    390  -2490   -612   -904  -1756    454   -558  -1734  -2613  -1518  -1798    305  -1310   -852   -271   3834   469
     -   -149   -500    233     43   -381    399    106   -626    210   -466   -720    275    394     45     96    359    117   -369   -294   -249 
     -    -16  -7108  -8150   -894  -1115   -701  -1378      *      * 
   359   1221  -1635    808    176  -1929   -567   -134  -1624    226  -1679   -817   -111     34    286   -264    910   -372  -1261  -1940    678   470
     -   -149   -500    233     43   -381    399    106   -626    210   -466   -720    275    394     45     96    359    117   -369   -294   -249 
     -   -159  -7108  -3365   -894  -1115   -701  -1378      *      * 
   360   1545   -816  -2012  -1756  -2537  -1104  -1629  -2188  -1641  -2450  -1618  -1267  -1757  -1449  -1839   1817   2322  -1477  -2770  -2436   471
     -   -149   -500    233     43   -381    399    106   -626    210   -466   -720    275    394     45     96    359    117   -369   -294   -249 
     -   -217  -6966  -2928   -894  -1115  -1017   -983      *      * 
   361  -1339  -2595   3167     51  -3338   1590   -978  -3276  -1179  -3241  -2557   -294  -2005   -676  -1894  -1155  -1480  -2716  -3267  -2557   472
     -   -149   -500    233     43   -381    399    106   -626    210   -466   -720    275    394     45     96    359    117   -369   -294   -249 
     -    -20  -6770  -7812   -894  -1115  -1331   -731      *      * 
   362   -772  -2335   1348   1715  -2598    238   2980  -2388    -87  -2332  -1485     86  -1603    130   -682   -579   -754  -1937  -2521  -1749   473
     -   -149   -500    233     43   -381    399    106   -626    210   -466   -720    275    394     45     96    359    117   -369   -294   -249 
     -    -20  -6770  -7812   -894  -1115  -1331   -731      *      * 
   363   1576   -635  -1898  -1658  -1966   2283  -1438  -1321  -1540  -1816  -1092  -1177  -1669  -1337  -1697   -337   -403    855  -2314  -1971   474
     -   -149   -500    233     43   -381    399    106   -626    210   -466   -720    275    394     45     96    359    117   -369   -294   -249 
     -   -169  -6770  -3305   -894  -1115  -1331   -731      *      * 
   364   2084   -962   -559   -445  -2254    172   -794  -1953   -648  -2114  -1288   2103  -1512   -489  -1039   -266   -397  -1358  -2387  -1883   475
     -   -149   -500    234     43   -381    399    106   -626    210   -466   -720    275    394     45     96    359    117   -369   -294   -249 
     -   -713  -2852  -1992  -1406   -683  -1100   -906      *      * 
   365   -743  -2030   2982    464  -2632  -1067   -448  -2480   -503  -2513  -1769    134  -1555   -116  -1152    821   -854  -1977  -2692  -1901   479
     -   -149   -500    233     43   -381    399    106   -626    210   -466   -720    275    394     45     96    359    117   -369   -294   -249 
     -    -25  -6406  -7448   -894  -1115   -789  -1248      *      * 
   366  -2314  -3070   3926   -761  -3698  -2081  -1754  -3965  -2120  -3885  -3436  -1112  -2623  -1570  -2742  -2124  -2458  -3525  -3362  -3097   480
     -   -149   -500    233     43   -381    399    106   -626    210   -466   -720    275    394     45     96    359    117   -369   -294   -249 
     -    -19  -6829  -7871   -894  -1115   -441  -1925      *      * 
   367   -424  -1164   -660   -128  -1226  -1536   -244    772    -11  -1084   -326   1311  -1627   1039   -425    788   -365   -666  -1476   1652   481
     -   -149   -500    233     43   -381    399    106   -626    210   -466   -720    275    394     45     96    359    117   -369   -294   -249 
     -    -16  -7108  -8150   -894  -1115   -701  -1378      *      * 
   368  -1485  -3252   1977   2591  -3491   1149   -840  -3366   -954  -3265  -2528   -180  -2055   -488  -1717  -1193  -1529  -2863  -3454  -2525   482
     -   -149   -500    233     43   -381    399    106   -626    210   -466   -720    275    394     45     96    359    117   -369   -294   -249 
     -    -16  -7108  -8150   -894  -1115   -701  -1378      *      * 
   369  -1644  -3531   3150   1188  -3706  -1593   -926  -3622  -1149  -3497  -2816   1885  -2117   -591  -1989  -1309  -1706  -3102  -3692  -2686   483
     -   -149   -500    233     43   -381    399    106   -626    210   -466   -720    275    394     45     96    359    117   -369   -294   -249 
     -    -16  -7108  -8150   -894  -1115   -701  -1378      *      * 
   370  -1195  -2742   2306    171  -3170   1084   -724  -2997   -703  -2935  -2137   2344  -1944   -352  -1373    -78  -1240  -2492  -3130  -2295   484
     -   -149   -500    233     43   -381    399    106   -626    210   -466   -720    275    394     45     96    359    117   -369   -294   -249 
     -    -16  -7108  -8150   -894  -1115   -701  -1378      *      * 
   371  -2253  -1880  -4415  -3947   -626  -4027  -3054    298  -3606   2836    517  -3751  -3700  -2966  -3380  -3319  -2201    831  -2191  -2102   485
     -   -149   -500    233     43   -381    399    106   -626    210   -466   -720    275    394     45     96    359    117   -369   -294   -249 
     -    -16  -7108  -8150   -894  -1115   -701  -1378      *      * 
   372   -607  -1974   -395    117  -2311    199   2049  -2020    423  -1964  -1082   1573  -1622    833   1801   -492   -534  -1612  -2116  -1503   486
     -   -149   -500    233     43   -381    399    106   -626    210   -466   -720    275    394     45     96    359    117   -369   -294   -249 
     -    -16  -7108  -8150   -894  -1115   -701  -1378      *      * 
   373   1209  -1230  -1027   -726  -2203  -1351   2006  -1950   -688  -2108  -1297   -771  -1794   -615  -1054   2399   -627  -1459  -2370  -1847   487
     -   -149   -500    233     43   -381    399    106   -626    210   -466   -720    275    394     45     96    359    117   -369   -294   -249 
     -    -16  -7108  -8150   -894  -1115   -701  -1378      *      * 
   374   -535  -1176  -1849  -1968  -3101  -1349  -2065  -2957  -2140  -3164  -2347  -1522   3478  -1935  -2273   1464   -933  -2063  -3273  -2946   488
     -   -149   -500    233     43   -381    399    106   -626    210   -466   -720    275    394     45     96    359    117   -369   -294   -249 
     -    -16  -7108  -8150   -894  -1115   -701  -1378      *      * 
   375  -2871  -2457  -4231  -4103  -1033  -3803  -3165   -541  -3734   3130    -31  -3935  -3797  -3286  -3484  -3713  -2869  -1136  -2394  -2220   489
     -   -149   -500    233     43   -381    399    106   -626    210   -466   -720    275    394     45     96    359    117   -369   -294   -249 
     -    -16  -7108  -8150   -894  -1115   -701  -1378      *      * 
   376  -2350  -1897  -4675  -4096   -527  -4293  -3106   2029  -3823   2416   2128  -3942  -3758  -2981  -3499  -3523  -2241   -220  -2127  -2163   490
     -   -149   -500    233     43   -381    399    106   -626    210   -466   -720    275    394     45     96    359    117   -369   -294   -249 
     -    -16  -7108  -8150   -894  -1115   -701  -1378      *      * 
   377   -820  -1256  -2217  -2074   1547  -1744  -1290  -1684  -1986  -1794  -1315  -1648  -2281  -1752  -2097   2994  -1087  -1400  -1298   -363   491
     -   -149   -500    233     43   -381    399    106   -626    210   -466   -720    275    394     45     96    359    117   -369   -294   -249 
     -   -298  -7108  -2477   -894  -1115   -701  -1378      *      * 
   378   -956  -1963   -968   -351  -2304  -1778   2142  -2018    685  -1951  -1176   -513    664    174   2755   -887   -848  -1706  -2002  -1550   492
     -   -149   -500    233     43   -381    399    106   -626    210   -466   -720    275    394     45     96    359    117   -369   -294   -249 
     -    -19  -6829  -7871   -894  -1115   -441  -1925      *      * 
   379  -2562  -2904  -1886  -1971  -3251  -2661  -2079  -3690  -1565  -3469  -3081  -2107  -3091   4371  -1665  -2586  -2674  -3411  -3077  -2821   493
     -   -149   -500    233     43   -381    399    106   -626    210   -466   -720    275    394     45     96    359    117   -369   -294   -249 
     -    -16  -7108  -8150   -894  -1115   -701  -1378      *      * 
   380   1965  -1101  -1314  -1001  -2427    701  -1154  -2109   -991  -2285  -1449    796  -1791   -857  -1350   -494   1974  -1519  -2587  -2131   494
     -   -149   -500    233     43   -381    399    106   -626    210   -466   -720    275    394     45     96    359    117   -369   -294   -249 
     -    -16  -7108  -8150   -894  -1115   -701  -1378      *      * 
   381   1460   -906  -2318  -2131  -2740  -1206  -1922  -2388  -2010  -2670  -1837  -1493  -1893  -1785  -2144   1019   2946  -1634  -2990  -2692   495
     -   -149   -500    233     43   -381    399    106   -626    210   -466   -720    275    394     45     96    359    117   -369   -294   -249 
     -    -16  -7108  -8150   -894  -1115   -701  -1378      *      * 
   382   -612  -1849   -145    891  -2040  -1461   -262  -1809     49  -1861  -1023    908  -1643    136   -447   2024   -573  -1455  -2085   1130   496
     -   -149   -500    233     43   -381    399    106   -626    210   -466   -720    275    394     45     96    359    117   -369   -294   -249 
     -    -16  -7108  -8150   -894  -1115   -701  -1378      *      * 
   383    298   -561  -2347  -1797   -631  -1988  -1056    225  -1519   -361   2955  -1538    346  -1275  -1552  -1096   -564   1998  -1178   -820   497
     -   -149   -500    233     43   -381    399    106   -626    210   -466   -720    275    394     45     96    359    117   -369   -294   -249 
     -    -16  -7108  -8150   -894  -1115   -701  -1378      *      * 
   384  -1709  -3538   2040   3082  -3743  -1636   -991  -3672  -1225  -3554  -2892   -242  -2167   -663  -2059  -1376  -1777  -3158  -3713  -2742   498
     -   -149   -500    233     43   -381    399    106   -626    210   -466   -720    275    394     45     96    359    117   -369   -294   -249 
     -   -132  -7108  -3644   -894  -1115   -701  -1378      *      * 
   385   -529  -1666    863    146  -1944   1595   -240  -1595    895  -1707   -886   -142  -1594    150   -413   -470   -499    875  -2006  -1391   499
     -   -149   -500    233     43   -381    399    106   -626    210   -466   -720    275    394     45     96    359    117   -369   -294   -249 
     -    -17  -6993  -8035   -894  -1115   -557  -1642      *      * 
   386   -424  -1708    625    224  -1947  -1406    -83    218   1761  -1690   -820   1367  -1507    346   -179   -340   -364  -1290  -1928    709   500
     -   -149   -500    233     43   -381    399    106   -626    210   -466   -720    275    394     45     96    359    117   -369   -294   -249 
     -    -16  -7108  -8150   -894  -1115   -701  -1378      *      * 
   387   -573  -2010   2093   1235  -2290   -141   1521  -2033    165  -2009   1208    -50  -1577    257   -361   -443   -524  -1613  -2208  -1517   501
     -   -149   -500    233     43   -381    399    106   -626    210   -466   -720    275    394     45     96    359    117   -369   -294   -249 
     -    -16  -7108  -8150   -894  -1115   -701  -1378      *      * 
   388    337   -980    598   -277  -1046  -1581   -309   1629   -154   -877   1212   -466  -1664    979   -541   -545    540   -437  -1351   -876   502
     -   -149   -500    233     43   -381    399    106   -626    210   -466   -720    275    394     45     96    359    117   -369   -294   -249 
     -    -16  -7108  -8150   -894  -1115   -701  -1378      *      * 
   389   1612  -1602   -498    -40  -2122  -1423   -314  -1813     98  -1866  -1012   1495   1054     94    788   -452   -492  -1409  -2108  -1517   503
     -   -149   -500    233     43   -381    399    106   -626    210   -466   -720    275    394     45     96    359    117   -369   -294   -249 
     -    -16  -7108  -8150   -894  -1115   -701  -1378      *      * 
   390    981   2204  -1469   -971  -1290  -1474   2818   -871   -790  -1161   -440   -929  -1799   -676  -1070   -599   1812   -630  -1639  -1220   504
     -   -149   -500    233     43   -381    399    106   -626    210   -466   -720    275    394     45     96    359    117   -369   -294   -249 
     -    -16  -7108  -8150   -894  -1115   -701  -1378      *      * 
   391   -396  -1018   -890   -364  -1231  -1516   1266   -828   -239  -1070   -326   -524   1440   -155   -622    907    496   1142  -1515  -1038   505
     -   -149   -500    233     43   -381    399    106   -626    210   -466   -720    275    394     45     96    359    117   -369   -294   -249 
     -  -1147  -7108   -886   -894  -1115   -701  -1378      *      * 
   392   1384   -246   -907   -649  -1598   1081   -662  -1175   -595  -1469   -681   -414  -1108   -448   -863    204   1640   -638  -1844  -1450   506
     -   -149   -500    233     43   -381    399    106   -626    210   -466   -720    275    394     45     96    359    117   -369   -294   -249 
     -    -34  -5995  -7037   -894  -1115  -1248   -789      *      * 
   393   -431  -1219   -325   -191  -1181  -1200   3813  -1603    -88  -1693   -984   -327  -1576   -156   -380    968   -539  -1237  -1501   -739   507
     -   -149   -500    233     43   -381    399    106   -626    210   -466   -720    275    394     45     96    359    117   -369   -294   -249 
     -    -25  -6406  -7448   -894  -1115  -1708   -527      *      * 
   394   -607  -1290   -902   -682  -2268   2662   -730  -2040   -143  -2118  -1386   -720  -1739   -438   1421   -696   -762  -1586  -2160  -1822   508
     -   -149   -500    233     43   -381    399    106   -626    210   -466   -720    275    394     45     96    359    117   -369   -294   -249 
     -    -25  -6406  -7448   -894  -1115  -1224   -806      *      * 
   395     48   -637  -1362  -1177  -2370   1648  -1232  -2072  -1180  -2279  -1430   -858  -1485  -1002  -1439   2143   1138  -1322  -2554  -2178   509
     -   -149   -500    233     43   -381    399    106   -626    210   -466   -720    275    394     45     96    359    117   -369   -294   -249 
     -    -22  -6611  -7653   -894  -1115  -1520   -619      *      * 
   396   -301   -366  -1697  -1138   -407  -1690   -619   1542   -901    472    416  -1036  -1795   -715  -1040    309   1483    453   -912   -533   510
     -   -149   -500    233     43   -381    399    106   -626    210   -466   -720    275    394     45     96    359    117   -369   -294   -249 
     -    -22  -6611  -7653   -894  -1115  -1520   -619      *      * 
   397    539   -374  -1590  -1037   -384  -1599   -551    163   -800    591   2948   -947  -1726   -622   -952    351   -238    243   -882   -506   511
     -   -149   -500    233     43   -381    399    106   -626    210   -466   -720    275    394     45     96    359    117   -369   -294   -249 
     -    -22  -6611  -7653   -894  -1115  -1520   -619      *      * 
   398   -202   -992   -462     57  -1195    680   1667   -820    170   -100   -243   -158  -1417    233   -249    596    677   -578  -1409   -890   512
     -   -149   -500    233     43   -381    399    106   -626    210   -466   -720    275    394     45     96    359    117   -369   -294   -249 
     -    -22  -6611  -7653   -894  -1115  -1520   -619      *      * 
   399    250   -574   -941   -380    722    829   -235   -183   -200   -464   1693   -487  -1546    -98    735   -453   -160    -41   -983   -549   513
     -   -149   -500    233     43   -381    399    106   -626    210   -466   -720    275    394     45     96    359    117   -369   -294   -249 
     -    -22  -6611  -7653   -894  -1115  -1520   -619      *      * 
   400   -601   -833  -1537   -907   -769  -1855   -557     94   -184    456    133   -936  -1919   -405   2093   -924   -542   1429  -1270   -871   514
     -   -149   -500    233     43   -381    399    106   -626    210   -466   -720    275    394     45     96    359    117   -369   -294   -249 
     -    -22  -6611  -7653   -894  -1115  -1520   -619      *      * 
   401   -349  -1739   -136   1125  -2067   -377   1520  -1782    616  -1731   -840     83  -1375   1423   1521   -234   -279  -1368  -1892  -1261   515
     -   -149   -500    233     43   -381    399    106   -626    210   -466   -720    275    394     45     96    359    117   -369   -294   -249 
     -    -22  -6611  -7653   -894  -1115  -1520   -619      *      * 
   402   -315  -1488   -251    251  -1837     60   1723  -1531    485  -1568   -719    -11  -1402    425   1260   1256   -274  -1166  -1793  -1201   516
     -   -149   -500    233     43   -381    399    106   -626    210   -466   -720    275    394     45     96    359    117   -369   -294   -249 
     -    -22  -6611  -7653   -894  -1115  -1520   -619      *      * 
   403   -384  -1154   -905   -573  -2111  -1229   -604  -1861    -23  -1961  -1190   -595  -1642   -282   1145   2578   -543  -1389  -2123  -1659   517
     -   -149   -500    233     43   -381    399    106   -626    210   -466   -720    275    394     45     96    359    117   -369   -294   -249 
     -    -22  -6611  -7653   -894  -1115  -1520   -619      *      * 
   404   -228  -1001   -496     16  -1212  -1297   -114   -819    167     70   -260   -191  -1442   1141   -230   1363    811   -584  -1428   -916   518
     -   -149   -500    233     43   -381    399    106   -626    210   -466   -720    275    394     45     96    359    117   -369   -294   -249 
     -   -260  -6611  -2693   -894  -1115  -1520   -619      *      * 
   405   -351   -259  -2151  -1569   1364  -1843   -677    562  -1275   1313    737  -1308  -1884   -984  -1264    -41   -299   1193   -651   -243   519
     -   -149   -500    233     43   -381    399    106   -626    210   -466   -720    275    394     45     96    359    117   -369   -294   -249 
     -    -26  -6377  -7419   -894  -1115  -1731   -517      *      * 
   406   -192   -622   -787   -241   -627  -1395   -149   -193    -10     67   2535   -374  -1485   1098   -318    466   -138    -68  -1004   -559   520
     -   -149   -500    233     43   -381    399    106   -626    210   -466   -720    275    394     45     96    359    117   -369   -294   -249 
     -    -26  -6377  -7419   -894  -1115   -592  -1570      *      * 
   407    441  -1038    389    -65   1269   -201   -174   -736     41   -953   1924   -285  -1545   1083   -376   -412   -268   -533  -1383   -879   521
     -   -149   -500    233     43   -381    399    106   -626    210   -466   -720    275    394     45     96    359    117   -369   -294   -249 
     -    -18  -6931  -7973   -894  -1115  -1083   -922      *      * 
   408    299  -1768   -128    861  -2070      9    -10  -1802    382  -1784   -884    968  -1427   1611   -123   -258   1126  -1384  -1983  -1314   522
     -   -149   -500    233     43   -381    399    106   -626    210   -466   -720    275    394     45     96    359    117   -369   -294   -249 
     -    -18  -6931  -7973   -894  -1115  -1083   -922      *      * 
   409   -357  -1470   -320    144  -1827   1043   -150  -1506    193  -1593   -750    946  -1492   1095   -279   1009   -338    218  -1877  -1277   523
     -   -149   -500    233     43   -381    399    106   -626    210   -466   -720    275    394     45     96    359    117   -369   -294   -249 
     -    -18  -6931  -7973   -894  -1115  -1083   -922      *      * 
   410  -1379  -2457    -28   1795  -3289   2828  -1133  -3149  -1139  -3158  -2453   -572  -2154   -830  -1675  -1264  -1519  -2629  -3186  -2605   524
     -   -149   -500    233     43   -381    399    106   -626    210   -466   -720    275    394     45     96    359    117   -369   -294   -249 
     -    -18  -6931  -7973   -894  -1115  -1083   -922      *      * 
   411  -1279  -2991   1600   2587  -3248   1250   -667  -3103   -728  -3016  -2258    -52  -1897   -308  -1455  -1008  -1314  -2611  -3206  -2311   525
     -   -149   -500    233     43   -381    399    106   -626    210   -466   -720    275    394     45     96    359    117   -369   -294   -249 
     -   -178  -6931  -3215   -894  -1115  -1083   -922      *      * 
   412   1917   -717  -1614  -1291  -2334    627  -1268  -2022  -1198  -2231  -1386   -968  -1579  -1031  -1470   1636   1193  -1330  -2532  -2153   526
     -   -149   -500    233     43   -381    399    106   -626    210   -466   -720    275    394     45     96    359    117   -369   -294   -249 
     -    -20  -6773  -7815   -894  -1115  -1327   -734      *      * 
   413   1902   -606  -1843  -1488  -1606  -1138  -1225   -918  -1324  -1441   -743  -1118  -1679  -1141  -1506   1520   -373   1422  -1988  -1623   527
     -   -149   -500    233     43   -381    399    106   -626    210   -466   -720    275    394     45     96    359    117   -369   -294   -249 
     -    -20  -6773  -7815   -894  -1115   -851  -1166      *      * 
   414   -173   -842  -1791  -1630  -2706    570  -1621  -2419  -1615  -2633  -1773  -1197  -1736  -1415  -1833   2590   1748  -1607  -2897  -2554   528
     -   -149   -500    233     43   -381    399    106   -626    210   -466   -720    275    394     45     96    359    117   -369   -294   -249 
     -    -18  -6931  -7973   -894  -1115  -1083   -922      *      * 
   415    729   -907  -1245   -877  -1196  -1365   -782  -1145   -779  -1394   -678   -840  -1754   -664  -1078   2190   -495   -847  -1590   2133   529
     -   -149   -500    233     43   -381    399    106   -626    210   -466   -720    275    394     45     96    359    117   -369   -294   -249 
     -    -18  -6931  -7973   -894  -1115  -1083   -922      *      * 
   416  -1043   -933  -2810  -2241   -408  -2548  -1466    287  -1909   1404   3401  -2035  -2535  -1612  -1895  -1657   1307     88  -1352  -1091   530
     -   -149   -500    233     43   -381    399    106   -626    210   -466   -720    275    394     45     96    359    117   -369   -294   -249 
     -    -18  -6931  -7973   -894  -1115  -1083   -922      *      * 
   417   -475  -1314   -970   -634  -2452   2255   -759  -2146   -238  -2223  -1400   -684  -1756   -407   1715    731   -641  -1607  -2419  -1953   531
     -   -149   -500    233     43   -381    399    106   -626    210   -466   -720    275    394     45     96    359    117   -369   -294   -249 
     -    -18  -6931  -7973   -894  -1115  -1083   -922      *      * 
   418  -1173  -1248  -2379  -1744  -1204  -2388  -1147   2894   -540   -622   -317  -1642  -2488  -1016   1685  -1614  -1135     64  -1779  -1387   532
     -   -149   -500    233     43   -381    399    106   -626    210   -466   -720    275    394     45     96    359    117   -369   -294   -249 
     -    -18  -6931  -7973   -894  -1115   -505  -1760      *      * 
   419   -990  -2094   -126   -170  -2541   2413   2597  -2534   -560  -2559  -1780   1328  -1960   -442  -1009   -917  -1075  -2077  -2631  -1922   533
     -   -149   -500    233     43   -381    399    106   -626    210   -466   -720    275    394     45     96    359    117   -369   -294   -249 
     -    -16  -7108  -8150   -894  -1115   -701  -1378      *      * 
   420  -2594  -2690  -3304  -3623  -4328   3747  -3462  -4761  -3953  -4671  -4212  -3320  -3352  -3748  -3779  -2839  -2981  -4004  -3668  -4222   534
     -   -149   -500    233     43   -381    399    106   -626    210   -466   -720    275    394     45     96    359    117   -369   -294   -249 
     -    -16  -7108  -8150   -894  -1115   -701  -1378      *      * 
   421   -515  -1128  -2186  -2319  -3204   3071  -2272  -2916  -2439  -3202  -2385  -1681  -2079  -2186  -2495   -741   1721  -2023  -3369  -3153   535
     -   -149   -500    233     43   -381    399    106   -626    210   -466   -720    275    394     45     96    359    117   -369   -294   -249 
     -    -16  -7108  -8150   -894  -1115   -701  -1378      *      * 
   422  -1206  -1562  -2458  -2337   -596  -2042  -1302  -2084  -1944  -2123  -1639  -1895  -2542  -1910  -1982   1326  -1451  -1793   5420   -220   536
     -   -149   -500    233     43   -381    399    106   -626    210   -466   -720    275    394     45     96    359    117   -369   -294   -249 
     -    -16  -7108  -8150   -894  -1115   -701  -1378      *      * 
   423   -725  -1544   -753   -294  -1503  -1698   2522  -1312     95  -1460   -738   -502  -1826   2652   -203   -748   -668    940  -1700  -1108   537
     -   -149   -500    233     43   -381    399    106   -626    210   -466   -720    275    394     45     96    359    117   -369   -294   -249 
     -    -16  -7108  -8150   -894  -1115   -701  -1378      *      * 
   424  -2070  -1665  -4418  -3843   -576  -3967  -2845   1444  -3564   2427   2078  -3610  -3575  -2847  -3294  -3164  -1980    874  -2052  -2011   538
     -   -149   -500    233     43   -381    399    106   -626    210   -466   -720    275    394     45     96    359    117   -369   -294   -249 
     -    -16  -7108  -8150   -894  -1115   -701  -1378      *      * 
   425   3173  -1042  -2457  -2591  -3225    697  -2393  -2929  -2667  -3230  -2389  -1751  -2042  -2344  -2659   -673   -866  -1985  -3415  -3234   539
     -   -149   -500    233     43   -381    399    106   -626    210   -466   -720    275    394     45     96    359    117   -369   -294   -249 
     -    -16  -7108  -8150   -894  -1115   -701  -1378      *      * 
   426  -2178  -2086  -2710  -2352    738  -3078   -419  -1830  -1761  -1636  -1329  -1938  -3088   1908  -1803  -2215  -2092  -1806   5059   2176   540
     -   -149   -500    233     43   -381    399    106   -626    210   -466   -720    275    394     45     96    359    117   -369   -294   -249 
     -    -16  -7108  -8150   -894  -1115   -701  -1378      *      * 
   427  -1315  -2453  -1170   1288  -3001  -2049   -370  -2557   2814  -2360  -1575   -697  -2104     61   1360  -1185  -1159  -2215  -2353  -1978   541
     -   -149   -500    233     43   -381    399    106   -626    210   -466   -720    275    394     45     96    359    117   -369   -294   -249 
     -    -16  -7108  -8150   -894  -1115   -701  -1378      *      * 
   428  -3649  -2705  -4220  -4483   3066  -4074   -370  -2597  -4047  -2005  -2036  -2745  -3943  -2859  -3467  -3306  -3515  -2727   4496   3000   542
     -   -149   -500    233     43   -381    399    106   -626    210   -466   -720    275    394     45     96    359    117   -369   -294   -249 
     -    -16  -7108  -8150   -894  -1115   -701  -1378      *      * 
   429   -397  -1157   -646    636  -1266  -1514   -230   -874      8  -1084   2000    749  -1604     82   -417    236   1320    477  -1501   -987   543
     -   -149   -500    233     43   -381    399    106   -626    210   -466   -720    275    394     45     96    359    117   -369   -294   -249 
     -    -16  -7108  -8150   -894  -1115   -701  -1378      *      * 
   430    867  -2213    970   1892  -2509  -1430   -258  -2278     49  -2219  -1328   1007  -1638   1386   -500   -533   -649  -1825  -2396  -1669   544
     -   -149   -500    233     43   -381    399    106   -626    210   -466   -720    275    394     45     96    359    117   -369   -294   -249 
     -    -16  -7108  -8150   -894  -1115   -701  -1378      *      * 
   431   -620  -2007    703    134  -2356  -1508   -158  -2070   1041  -2010  -1126   -156  -1627    285   2298    911   -553  -1652  -2162  -1536   545
     -   -149   -500    233     43   -381    399    106   -626    210   -466   -720    275    394     45     96    359    117   -369   -294   -249 
     -    -16  -7108  -8150   -894  -1115   -701  -1378      *      * 
   432   -947  -1183  -1500   2366  -1340  -2254  -1144   1624  -1010   -731   -340  -1249  -2345   -929  -1346  -1330   -912   1134  -1980  -1517   546
     -   -149   -500    233     43   -381    399    106   -626    210   -466   -720    275    394     45     96    359    117   -369   -294   -249 
     -   -156  -7108  -3393   -894  -1115   -701  -1378      *      * 
   433   -905  -2412   1128    295  -2693   1791   2559  -2491   -261  -2453  -1619   1398  -1739    -35   -853   -721   -898  -2047  -2646  -1878   547
     -   -149   -500    233     43   -381    399    106   -626    210   -466   -720    275    394     45     96    359    117   -369   -294   -249 
     -    -17  -6969  -8011   -894  -1115  -1012   -989      *      * 
   434   1456  -2582   1850   2059  -2879  -1427   -511  -2669   -410  -2626  -1809    -58  -1793   -125  -1042   -810  -1024  -2211  -2828  -2027   548
     -   -149   -500    233     43   -381    399    106   -626    210   -466   -720    275    394     45     96    359    117   -369   -294   -249 
     -    -17  -6969  -8011   -894  -1115  -1012   -989      *      * 
   435   -528  -1442   1920    -47   1014  -1551   1538  -1239      6  -1345   -595   -289  -1652     91   -445    306   -470   -993  -1171   1126   549
     -   -149   -500    233     43   -381    399    106   -626    210   -466   -720    275    394     45     96    359    117   -369   -294   -249 
     -    -17  -6969  -8011   -894  -1115  -1012   -989      *      * 
   436  -1526  -2607   2073   -323  -3572   2925  -1331  -3545  -1566  -3524  -2852   -642  -2253  -1054  -2243  -1397  -1712  -2937  -3465  -2866   550
     -   -149   -500    233     43   -381    399    106   -626    210   -466   -720    275    394     45     96    359    117   -369   -294   -249 
     -   -216  -6969  -2931   -894  -1115  -1012   -989      *      * 
   437   -497  -1707   -460    575  -2010  -1451     -8    971   1618  -1664   -820   -121  -1526   1571    886   -414   -411  -1322  -1854  -1301   551
     -   -149   -500    233     43   -381    399    106   -626    210   -466   -720    275    394     45     96    359    117   -369   -294   -249 
     -    -20  -6773  -7815   -894  -1115  -1327   -734      *      * 
   438   -936  -2144   -754   1475  -2626  -1721   -127  -2228   2386  -2073  -1261   -368  -1792    307   1469   -810   -806  -1867  -2110  -1669   552
     -   -149   -500    233     43   -381    399    106   -626    210   -466   -720    275    394     45     96    359    117   -369   -294   -249 
     -    -20  -6773  -7815   -894  -1115  -1327   -734      *      * 
   439   -808  -1695   -168   2777  -1974  -1523   -600  -1072   -356  -1613  -1042   -378  -1833   -269   -782   -810   -835    727  -2228  -1631   553
     -   -149   -500    233     43   -381    399    106   -626    210   -466   -720    276    394     45     96    359    117   -369   -294   -249 
     -   -863  -2975  -1630   -332  -2281  -1327   -734      *      * 
   440  -1039  -1351  -1627  -1829  -2770   3451  -1876  -2871  -2085  -2982  -2432  -1640  -2025  -1942  -2121  -1245  -1387  -2255  -2445  -2599   555
     -   -149   -500    233     43   -381    399    106   -626    210   -466   -720    275    394     45     96    359    117   -369   -294   -249 
     -    -29  -6220  -7262   -894  -1115  -1842   -472      *      * 
   441    203   -468   -825   -865  -2194   2481  -1063  -1965  -1075  -2183  -1367   -597  -1285   -874  -1305   1302   -153  -1195  -2378  -1991   556
     -   -149   -500    233     43   -381    399    106   -626    210   -466   -720    275    394     45     96    359    117   -369   -294   -249 
     -    -29  -6220  -7262   -894  -1115  -1366   -708      *      * 
   442    360   -448  -2246  -1707   2206  -1986   -385    168  -1407    840    490  -1353  -2015  -1069  -1373  -1062   -503    181   -126   1917   557
     -   -149   -500    233     43   -381    399    106   -626    210   -466   -720    275    394     45     96    359    117   -369   -294   -249 
     -    -25  -6446  -7488   -894  -1115  -1675   -542      *      * 
   443   -927  -1999   -613   -134  -2456  -1619    -59  -2072   2105  -1938  -1181   -309  -1730   2702    767   -814   -800  -1753  -1974  -1566   558
     -   -149   -500    233     43   -381    399    106   -626    210   -466   -720    275    394     45     96    359    117   -369   -294   -249 
     -    -25  -6446  -7488   -894  -1115  -1675   -542      *      * 
   444  -1793  -2112  -2094  -1527  -2681  -2108   -942  -2629    134  -2477  -1956  -1475  -2359   -660   3757  -1839  -1750  -2390  -2211  -2096   559
     -   -149   -500    233     43   -381    399    106   -626    210   -466   -720    275    394     45     96    359    117   -369   -294   -249 
     -    -25  -6446  -7488   -894  -1115  -1675   -542      *      * 
   445   -627   -466  -2528  -1949      0  -2177   -930   2187  -1618    463   2214  -1652  -2164  -1297  -1562  -1268   -565    571   -765   1566   560
     -   -149   -500    233     43   -381    399    106   -626    210   -466   -720    275    394     45     96    359    117   -369   -294   -249 
     -    -25  -6446  -7488   -894  -1115  -1675   -542      *      * 
   446  -2350  -1989  -2648  -2715    905  -2720   -382  -1875  -2407  -1557  -1478  -2072  -2928  -2059  -2268  -2373  -2384  -1920    222   4446   561
     -   -149   -500    233     43   -381    399    106   -626    210   -466   -720    275    394     45     96    359    117   -369   -294   -249 
     -    -25  -6446  -7488   -894  -1115  -1675   -542      *      * 
   447  -1653  -1288  -3715  -3197   -203  -3479  -2367   1744  -2869   2428    922  -3042  -3149  -2339  -2722  -2700  -1580    504  -1674  -1531   562
     -   -149   -500    233     43   -381    399    106   -626    210   -466   -720    275    394     45     96    359    117   -369   -294   -249 
     -    -25  -6446  -7488   -894  -1115  -1675   -542      *      * 
   448   -972  -1893   -587   -219  -1863  -1633   3833  -1934   1621  -1864  -1153   -386  -1788    197    575   -891   -871  -1653  -1748  -1192   563
     -   -149   -500    233     43   -381    399    106   -626    210   -466   -720    275    394     45     96    359    117   -369   -294   -249 
     -    -25  -6446  -7488   -894  -1115  -1675   -542      *      * 
   449   -815  -2230    510   2627  -2500  -1233   -229  -2277     79  -2229  -1462    117  -1573   1496   -370   -626   -802  -1880  -2395  -1694   564
     -   -149   -500    233     43   -381    399    106   -626    210   -466   -720    275    394     45     96    359    117   -369   -294   -249 
     -    -25  -6446  -7488   -894  -1115  -1268   -774      *      * 
   450  -1190  -2900   1752   2903  -3129  -1263   -535  -3002   -647  -2923  -2207    122  -1745   -191  -1390   -900  -1235  -2521  -3092  -2196   565
     -   -149   -500    233     43   -381    399    106   -626    210   -466   -720    275    394     45     96    359    117   -369   -294   -249 
     -    -22  -6611  -7653   -894  -1115  -1520   -619      *      * 
   451   -101   -727  -1473  -1516  -2544   2868  -1566  -2197  -1613  -2495  -1709  -1087  -1626  -1424  -1761   -312   1390  -1451  -2733  -2433   566
     -   -149   -500    233     43   -381    399    106   -626    210   -466   -720    275    394     45     96    359    117   -369   -294   -249 
     -    -22  -6611  -7653   -894  -1115  -1520   -619      *      * 
   452   1303   -453  -2327  -1807   1045  -1941  -1061    667  -1547   -116    326  -1529  -2088  -1293  -1580  -1072   -500   2056  -1121   -708   567
     -   -149   -500    233     43   -381    399    106   -626    210   -466   -720    275    394     45     96    359    117   -369   -294   -249 
     -    -22  -6611  -7653   -894  -1115  -1520   -619      *      * 
   453    441  -1560    -53   1048  -1888  -1186     77  -1606    455  -1616   -730   1089    241    513    -45    715    356  -1203  -1837  -1185   568
     -   -149   -500    233     43   -381    399    106   -626    210   -466   -720    275    394     45     96    359    117   -369   -294   -249 
     -   -225  -6611  -2895   -894  -1115  -1520   -619      *      * 
   454   -378  -1188   -123   -260  -2416   2565   -838  -2291   -776  -2413  -1646   1712  -1569   -574  -1164   -445   -632  -1663  -2500  -1973   569
     -   -149   -500    233     43   -379    398    105   -625    210   -466   -721    278    394     45     96    359    118   -370   -295   -250 
     -   -267  -2613  -7453  -2446   -293   -791  -1244      *      * 
   455   -735  -2174   1664    343  -2530  -1322   -318  -2306   -103  -2279  -1435      7  -1626   1583   -665   1936   -733  -1860  -2476  -1739   577
     -   -149   -500    233     43   -381    399    106   -626    210   -466   -720    275    394     45     96    359    117   -369   -294   -249 
     -    -19  -6829  -7871   -894  -1115  -1248   -788      *      * 
   456   -987  -1696  -1577   -945  -2497  -1779   -585  -2044    428  -2077  -1385   -928  -2034   -224   3209  -1043   1126  -1714  -2210  -1892   578
     -   -149   -500    233     43   -381    399    106   -626    210   -466   -720    275    394     45     96    359    117   -369   -294   -249 
     -    -19  -6829  -7871   -894  -1115  -1248   -788      *      * 
   457  -1582  -2384  -1727   -913  -2977  -2189   -374  -2534    863  -2300  -1614   -931  -2232   1765   3267  -1489  -1379  -2273  -2222  -1979   579
     -   -149   -500    233     43   -381    399    106   -626    210   -466   -720    275    394     45     96    359    117   -369   -294   -249 
     -    -19  -6829  -7871   -894  -1115  -1248   -788      *      * 
   458  -1344  -2371   1733   -257  -3358   2982  -1217  -3308  -1417  -3313  -2628   -561  -2122   -942  -2055  -1242  -1534  -2712  -3266  -2697   580
     -   -149   -500    233     43   -381    399    106   -626    210   -466   -720    275    394     45     96    359    117   -369   -294   -249 
     -    -19  -6829  -7871   -894  -1115  -1248   -788      *      * 
   459   -818  -1902   1591    -21  -2827  -1299   -828  -2672   -844  -2732  -1958   -292  -1809   -505  -1423   2704   -987  -2100  -2898  -2191   581
     -   -149   -500    233     43   -381    399    106   -626    210   -466   -720    275    394     45     96    359    117   -369   -294   -249 
     -    -19  -6829  -7871   -894  -1115  -1248   -788      *      * 
   460  -1362  -1029  -3708  -3154   1477  -3197  -2146   2570  -2860   1082    490  -2815  -3034  -2390  -2697  -2356  -1302   1334  -1701  -1437   582
     -   -149   -500    233     43   -381    399    106   -626    210   -466   -720    275    394     45     96    359    117   -369   -294   -249 
     -    -19  -6829  -7871   -894  -1115  -1248   -788      *      * 
   461   -812   -681  -2578  -1995   -415  -2375  -1234   1322  -1694   1537    525  -1799  -2358   1154  -1706  -1456   -751   1546  -1206   -895   583
     -   -149   -500    233     43   -381    399    106   -626    210   -466   -720    275    394     45     96    359    117   -369   -294   -249 
     -    -19  -6829  -7871   -894  -1115  -1248   -788      *      * 
   462   -568  -1448   -486   -387  -2335  -1314   -732  -2165   -362  -2242  -1466   -525  -1754   1638   -680   2639   -727  -1665  -2401  -1833   584
     -   -149   -500    233     43   -381    399    106   -626    210   -466   -720    275    394     45     96    359    117   -369   -294   -249 
     -    -19  -6829  -7871   -894  -1115  -1248   -788      *      * 
   463  -1703  -1357  -3990  -3385   1395  -3460  -2262   2052  -3069   1852   2412  -3091  -3153  -2387  -2797  -2617  -1609    -45  -1594  -1490   585
     -   -149   -500    233     43   -379    399    108   -626    210   -466   -720    275    394     45     96    359    117   -369   -294   -249 
     -   -448  -1929  -7871   -188  -3034  -1248   -788      *      * 
   464  -1114  -1423  -2005  -1831  -1360  -1984  -1568   -928  -1531    856   -695  -1701   3371  -1554  -1648  -1398  -1279   -952  -2002  -1547   587
     -   -149   -500    233     43   -381    399    106   -626    210   -466   -720    275    394     45     96    359    117   -369   -294   -249 
     -    -19  -6829  -7871   -894  -1115  -1248   -788      *      * 
   465   -906  -2291    295   1193  -2656   2216   -422  -2411   -166  -2388  -1586    -70  -1732   1625   -660   -740   -908  -1990  -2581  -1874   588
     -   -149   -500    233     43   -381    399    106   -626    210   -466   -720    275    394     45     96    359    117   -369   -294   -249 
     -    -19  -6829  -7871   -894  -1115  -1248   -788      *      * 
   466  -2093  -2264  -2777  -3067  -3853   3692  -2980  -4182  -3383  -4162  -3669  -2792  -2935  -3194  -3277  -2325  -2472  -3459  -3296  -3726   589
     -   -149   -500    234     43   -381    399    106   -626    210   -466   -720    275    394     45     96    359    117   -369   -294   -249 
     -   -579  -2217  -3113   -220  -2821  -1248   -788      *      * 
   467  -1258  -2530   3324    154  -3226    906   -873  -3159  -1066  -3129  -2445   -194  -1914   -570  -1780  -1068  -1391  -2615  -3160  -2445   591
     -   -149   -500    233     43   -381    399    106   -626    210   -466   -720    275    394     45     96    359    117   -369   -294   -249 
     -    -21  -6658  -7701   -894  -1115   -992  -1008      *      * 
   468    409   -588  -1111   -554   -628   -153   1521   1494   -391   -489    205   -634    323   -260   -680   -560   -236    404  -1018   -598   592
     -   -149   -500    233     43   -381    399    106   -626    210   -466   -720    275    394     45     96    359    117   -369   -294   -249 
     -    -19  -6829  -7871   -894  -1115  -1248   -788      *      * 
   469   -321  -1420   1356    221  -1679  -1306    -74  -1343    252    -39   -620    -54    914    321   -227    423    561  -1024  -1758  -1161   593
     -   -149   -500    233     43   -381    399    106   -626    210   -466   -720    275    394     45     96    359    117   -369   -294   -249 
     -    -19  -6829  -7871   -894  -1115  -1248   -788      *      * 
   470   -558  -1951    103    976  -2276    874   -155  -2012    187  -1994  -1127     17   1104   2082   -314   -429   -523  -1594  -2195  -1513   594
     -   -149   -500    233     43   -381    399    106   -626    210   -466   -720    275    394     45     96    359    117   -369   -294   -249 
     -    -19  -6829  -7871   -894  -1115   -441  -1925      *      * 
   471    616  -1477   -459   1623  -1953   1535   -436  -1561   -161  -1735   -927   -347  -1672    -68   -624   -507   -529    266  -2069  -1496   595
     -   -149   -500    233     43   -381    399    106   -626    210   -466   -720    275    394     45     96    359    117   -369   -294   -249 
     -    -16  -7108  -8150   -894  -1115   -701  -1378      *      * 
   472    231  -2236    101   1498  -2736   2122   -566  -2496   -383  -2490  -1655   1110  -1815   -176   -946   -759   -922  -2031  -2706  -1983   596
     -   -149   -500    233     43   -381    399    106   -626    210   -466   -720    275    394     45     96    359    117   -369   -294   -249 
     -    -16  -7108  -8150   -894  -1115   -701  -1378      *      * 
   473   -453  -1927    594   1788  -2242    -45    -70  -1993    856  -1939  -1022    -11  -1495    384    883    422   -395  -1546  -2109  -1422   597
     -   -149   -500    233     43   -381    399    106   -626    210   -466   -720    275    394     45     96    359    117   -369   -294   -249 
     -   -150  -7108  -3449   -894  -1115   -701  -1378      *      * 
   474   -763   -734  -2122    241   2052  -2128   -534   -217  -1360   -483     89  -1383  -2176  -1090  -1430  -1187   -702    992   -390   2788   598
     -   -149   -500    233     43   -381    399    106   -626    210   -466   -720    275    394     45     96    359    117   -369   -294   -249 
     -    -17  -6975  -8017   -894  -1115   -541  -1677      *      * 
   475  -1135   -922  -3332  -2854  -1225  -2839  -2128   2777  -2589   -581   -243  -2514  -2921  -2357  -2582    335  -1141   2018  -2067  -1678   599
     -   -149   -500    233     43   -381    399    106   -626    210   -466   -720    275    394     45     96    359    117   -369   -294   -249 
     -    -16  -7108  -8150   -894  -1115   -701  -1378      *      * 
   476  -1515  -2483   -752   -601  -1954  -2040   3977  -2624    -16  -2489  -1827   -806  -2282   2735   -195  -1402  -1457  -2322  -2081  -1334   600
     -   -149   -500    233     43   -381    399    106   -626    210   -466   -720    275    394     45     96    359    117   -369   -294   -249 
     -    -16  -7108  -8150   -894  -1115   -701  -1378      *      * 
   477   2747  -1162  -1504  -1193  -2494    431  -1225  -2155   -889  -2334  -1526  -1065  -1887   -944    790   -614   -710  -1587  -2613  -2207   601
     -   -149   -500    233     43   -381    399    106   -626    210   -466   -720    275    394     45     96    359    117   -369   -294   -249 
     -    -16  -7108  -8150   -894  -1115   -701  -1378      *      * 
   478   1779   -744  -1735  -1259   1638  -1477   -976   -790  -1091  -1104   -401  -1104  -1844   -921  -1314   1064    975   -559  -1606  -1205   602
     -   -149   -500    233     43   -381    399    106   -626    210   -466   -720    275    394     45     96    359    117   -369   -294   -249 
     -    -16  -7108  -8150   -894  -1115   -701  -1378      *      * 
   479   3042   -958  -2774  -2669  -2254  -1494  -2218   -872  -2453  -1829  -1361  -1865  -2155  -2225  -2453   -826   -855    814  -2824  -2500   603
     -   -149   -500    233     43   -381    399    106   -626    210   -466   -720    275    394     45     96    359    117   -369   -294   -249 
     -    -16  -7108  -8150   -894  -1115   -701  -1378      *      * 
   480  -2871  -2457  -4231  -4103  -1033  -3803  -3165   -541  -3734   3130    -31  -3935  -3797  -3286  -3484  -3713  -2869  -1136  -2394  -2220   604
     -   -149   -500    233     43   -381    399    106   -626    210   -466   -720    275    394     45     96    359    117   -369   -294   -249 
     -    -16  -7108  -8150   -894  -1115   -701  -1378      *      * 
   481   -958  -1156  -2738  -2586  -1811  -2066  -2175    -62  -2375  -1267   -926  -2132   1582  -2240  -2412  -1416  -1174   3065  -2505  -2127   605
     -   -149   -500    233     43   -381    399    106   -626    210   -466   -720    275    394     45     96    359    117   -369   -294   -249 
     -    -16  -7108  -8150   -894  -1115   -701  -1378      *      * 
   482   -819  -1583   -947   -890  -1938  -1571   2703  -2428   -886  -2501  -1771   -947  -2060   -902  -1170   2805  -1025  -1916  -2248  -1499   606
     -   -149   -500    233     43   -381    399    106   -626    210   -466   -720    275    394     45     96    359    117   -369   -294   -249 
     -    -16  -7108  -8150   -894  -1115   -701  -1378      *      * 
   483   -987  -2043   -962   -399  -2517  -1826   -374  -2136    472  -2088  -1297   -582  -1945   3251   1183   -921    790  -1800  -2214  -1760   607
     -   -149   -500    233     43   -381    399    106   -626    210   -466   -720    275    394     45     96    359    117   -369   -294   -249 
     -    -16  -7108  -8150   -894  -1115   -701  -1378      *      * 
   484    873   -979  -2008  -1887  -2927  -1207  -1859  -2645  -1883  -2866  -2002  -1394   2602  -1669  -2074   2217   -693  -1793  -3120  -2795   608
     -   -149   -500    233     43   -381    399    106   -626    210   -466   -720    275    394     45     96    359    117   -369   -294   -249 
     -    -16  -7108  -8150   -894  -1115   -701  -1378      *      * 
   485   2550   -862  -2330  -2064  -2271  -1278  -1767  -1688  -1899  -2143  -1401  -1487  -1914  -1682  -2029   1571   -644    631  -2614  -2286   609
     -   -149   -500    233     43   -381    399    106   -626    210   -466   -720    275    394     45     96    359    117   -369   -294   -249 
     -    -16  -7108  -8150   -894  -1115   -701  -1378      *      * 
   486  -1266  -1069  -3267  -2666   1358  -2840  -1629    118  -2345   2044   2007  -2370   1250  -1899  -2220  -1940  -1192   -183  -1322  -1043   610
     -   -149   -500    233     43   -381    399    106   -626    210   -466   -720    275    394     45     96    359    117   -369   -294   -249 
     -    -16  -7108  -8150   -894  -1115   -701  -1378      *      * 
   487   -498  -1142   -853   -285  -1081    -89   1677   -830    -19  -1042   1399   -476  -1708    -30   1232   -600   -432   -641  -1369   2311   611
     -   -149   -500    233     43   -381    399    106   -626    210   -466   -720    275    394     45     96    359    117   -369   -294   -249 
     -    -16  -7108  -8150   -894  -1115   -701  -1378      *      * 
   488   -700  -2100   1483    208  -2433  -1441   1837  -2192    -39  -2177  -1309   -114   1665     92   -577   1250   -677  -1763  -2379  -1675   612
     -   -149   -500    233     43   -381    399    106   -626    210   -466   -720    275    394     45     96    359    117   -369   -294   -249 
     -    -16  -7108  -8150   -894  -1115   -701  -1378      *      * 
   489   -514  -1701   -497     73  -1972    -48   -133  -1642   1896  -1682   1971   -196  -1592    287    725    539   -446  -1302  -1920  -1339   613
     -   -149   -500    233     43   -381    399    106   -626    210   -466   -720    275    394     45     96    359    117   -369   -294   -249 
     -   -355  -7108  -2246   -894  -1115   -701  -1378      *      * 
   490  -1191  -2924   2518   2115  -3165    634   -567  -3024   -641  -2934  -2181     60  -1795   -209  -1378   -913  -1227  -2532  -3126  -2221   614
     -   -149   -500    233     43   -381    399    106   -626    210   -466   -720    275    394     45     96    359    117   -369   -294   -249 
     -   -204  -6773  -3029   -894  -1115  -1327   -734      *      * 
   491   -499   -524  -1960  -1424   -378  -1902   -859   1185  -1154   1474    486  -1296  -1996   -964  -1260   1126   -476    432  -1045   -671   615
     -   -149   -500    233     43   -381    399    106   -626    210   -466   -720    275    394     45     96    359    117   -369   -294   -249 
     -    -22  -6592  -7634   -894  -1115  -1540   -608      *      * 
   492   -283   -353  -1560   -976   -300  -1679   -478   1173   -717    515   1354   -920  -1734   -553    602   -711   1314    333   -797   -422   616
     -   -149   -500    233     43   -381    399    106   -626    210   -466   -720    275    394     45     96    359    117   -369   -294   -249 
     -    -22  -6592  -7634   -894  -1115  -1540   -608      *      * 
   493   -640  -2040    297   1981  -2377   1191   -154  -2110   1063  -2076  -1240     79  -1526    252   -252   -488   -611  -1695  -2257  -1579   617
     -   -149   -500    233     43   -381    399    106   -626    210   -466   -720    275    394     45     96    359    117   -369   -294   -249 
     -   -220  -6592  -2933   -894  -1115  -1540   -608      *      * 
   494   -565  -1829   -206   1029  -2203  -1368     64  -1864    788  -1785   -955    -21  -1487   2453   1409   -446   -474  -1495  -1902  -1367   618
     -   -149   -500    233     43   -381    399    106   -626    210   -466   -720    275    394     45     96    359    117   -369   -294   -249 
     -    -26  -6398  -7440   -894  -1115  -1239   -795      *      * 
   495   -452  -1702   -343    215  -2021  -1376   2405  -1707    686  -1678   -827    -44  -1465   1549   1415    601   -371  -1342  -1837  -1270   619
     -   -149   -500    233     43   -381    399    106   -626    210   -466   -720    275    394     45     96    359    117   -369   -294   -249 
     -    -22  -6599  -7641   -894  -1115  -1532   -612      *      * 
   496   -306   -289  -1864  -1278   -223  -1756   -603    391  -1021    997   1774  -1122    418   -787  -1097   -809    699   1128   -760   -401   620
     -   -149   -500    233     43   -381    399    106   -626    210   -466   -720    275    394     45     96    359    117   -369   -294   -249 
     -    -22  -6599  -7641   -894  -1115   -613  -1531      *      * 
   497   1151   -605  -1270   -702    758  -1669   1428   1316    541   -472    211   -759  -1740   -378   -763   -673   -305    -41  -1004   -584   621
     -   -149   -500    233     43   -381    399    106   -626    210   -466   -720    275    394     45     96    359    117   -369   -294   -249 
     -    -17  -6975  -8017   -894  -1115   -541  -1677      *      * 
   498  -1484  -2070  -1944  -1754  -3350   3095  -1637  -3204   -889  -3190  -2485  -1690  -2559  -1365   1892  -1595  -1684  -2650  -3020  -2854   622
     -   -149   -500    233     43   -381    399    106   -626    210   -466   -720    275    394     45     96    359    117   -369   -294   -249 
     -    -16  -7108  -8150   -894  -1115   -701  -1378      *      * 
   499   -710  -2011    -78    928  -2323  -1476   2333  -2057     -7  -2074  -1228   -168   2300     71   -495    429   -683  -1666  -2294  -1630   623
     -   -149   -500    233     43   -381    399    106   -626    210   -466   -720    275    394     45     96    359    117   -369   -294   -249 
     -    -16  -7108  -8150   -894  -1115   -701  -1378      *      * 
   500   2358  -1259   -988   -640  -2152  -1393   -817  -1768   -514  -1955  -1165   -717  -1787   1827   -865   -565    773  -1345  -2294  -1802   624
     -   -149   -500    233     43   -381    399    106   -626    210   -466   -720    275    394     45     96    359    117   -369   -294   -249 
     -    -16  -7108  -8150   -894  -1115   -701  -1378      *      * 
   501    364   -554  -2713  -2126   -564  -2264  -1196   1174  -1817   -227   3490  -1803  -2310  -1522  -1767  -1355    441   1143  -1166   -816   625
     -   -149   -500    233     43   -381    399    106   -626    210   -466   -720    275    394     45     96    359    117   -369   -294   -249 
     -    -16  -7108  -8150   -894  -1115   -701  -1378      *      * 
   502  -1567  -1265  -3855  -3416  -1169  -3392  -2725    850  -3112   -130   2551  -3103  -3362  -2841  -3067  -2633  -1566   3030  -2387  -2059   626
     -   -149   -500    233     43   -381    399    106   -626    210   -466   -720    275    394     45     96    359    117   -369   -294   -249 
     -    -16  -7108  -8150   -894  -1115   -701  -1378      *      * 
   503   -768  -1655   -920   -312  -1784  -1752   3424  -1492    361   -211   -815   -507    338     69   1530   -765   -682  -1244  -1809  -1297   627
     -   -149   -500    233     43   -381    399    106   -626    210   -466   -720    275    394     45     96    359    117   -369   -294   -249 
     -    -16  -7108  -8150   -894  -1115   -701  -1378      *      * 
   504  -1499  -1747  -2503  -2376  -1591  -2346  -2026  -1170  -2061   1131   -893  -2183   3478  -2064  -2127  -1815  -1679  -1263  -2309  -1892   628
     -   -149   -500    233     43   -381    399    106   -626    210   -466   -720    275    394     45     96    359    117   -369   -294   -249 
     -   -159  -7108  -3365   -894  -1115   -701  -1378      *      * 
   505   -879  -1891   -101   1018  -2792  -1427   -896  -2572   -757  -2655  -1889   -459  -1910   -571  -1218   2847  -1035  -2052  -2841  -2204   629
     -   -149   -500    233     43   -379    399    106   -626    211   -466   -720    275    394     45     96    359    117   -369   -294   -249 
     -   -217  -2883  -8008   -973  -1027   -533  -1694      *      * 
   506   -801  -2276    -69   2280  -2605  -1525   -291  -2345   1489  -2265  -1393   1193  -1720    788   -280   -645   -747  -1909  -2411  -1738   632
     -   -149   -500    233     43   -381    399    106   -626    210   -466   -720    275    394     45     96    359    117   -369   -294   -249 
     -    -16  -7108  -8150   -894  -1115   -701  -1378      *      * 
   507   1094   -750  -1223    393   -785  -1716   -497    668   -509    293     62   -763  -1797   -384   -808   -715   1482   -109  -1185   -761   633
     -   -149   -500    233     43   -381    399    106   -626    210   -466   -720    275    394     45     96    359    117   -369   -294   -249 
     -    -16  -7108  -8150   -894  -1115   -701  -1378      *      * 
   508   1997   -767  -2134  -1724  -1580  -1408  -1361   -967  -1534  -1435   -737  -1354  -1907  -1333  -1692    823    689   1711  -1981  -1622   634
     -   -149   -500    233     43   -381    399    106   -626    210   -466   -720    275    394     45     96    359    117   -369   -294   -249 
     -   -132  -7108  -3644   -894  -1115   -701  -1378      *      * 
   509   1501  -1770   1355    238  -2118  -1357   -153  -1829    951  -1851   -978    -61  -1526    272   -298   -375    799  -1428  -2079  -1425   635
     -   -149   -500    233     43   -381    399    106   -626    210   -466   -720    275    394     45     96    359    117   -369   -294   -249 
     -    -17  -6993  -8035   -894  -1115   -557  -1642      *      * 
   510   -441  -1859    692    993  -2155  -1384    -69  -1890   1781  -1863   1878    -27  -1496    378   -167    416   -382  -1468  -2054  -1384   636
     -   -149   -500    233     43   -381    399    106   -626    210   -466   -720    275    394     45     96    359    117   -369   -294   -249 
     -    -16  -7108  -8150   -894  -1115   -701  -1378      *      * 
   511   -693  -1479   -984   -623  -2170   2419   -721  -1705   1481  -1923  -1170   -735  -1903   -387   -455   -765   -775    199  -2236  -1766   637
     -   -149   -500    233     43   -381    399    106   -626    210   -466   -720    275    394     45     96    359    117   -369   -294   -249 
     -    -16  -7108  -8150   -894  -1115   -701  -1378      *      * 
   512   -411  -1123   -734   -212   1267  -1514   -318   -903    -99  -1118   -362   -414   1681   1207   -506    257    697   -684  -1532  -1025   638
     -   -149   -500    233     43   -381    399    106   -626    210   -466   -720    275    394     45     96    359    117   -369   -294   -249 
     -    -16  -7108  -8150   -894  -1115   -701  -1378      *      * 
   513   -429  -1285   -615    -64  -1438    -73   -215     96   1807   -224   -454   -301  -1606    129   -310    920   -373   -811  -1616  -1087   639
     -   -149   -500    233     43   -381    399    106   -626    210   -466   -720    275    394     45     96    359    117   -369   -294   -249 
     -    -16  -7108  -8150   -894  -1115   -701  -1378      *      * 
   514  -4114  -3274  -4214  -4453  -1722  -3496  -2681  -4109  -4149  -3619  -3615  -4044  -3885  -4032  -3816  -4355  -4248  -4133   6191  -1329   640
     -   -149   -500    233     43   -381    399    106   -626    210   -466   -720    275    394     45     96    359    117   -369   -294   -249 
     -    -16  -7108  -8150   -894  -1115   -701  -1378      *      * 
   515    746  -1671   -575    -35  -2058  -1505   1338  -1737    285  -1778   -935   -280  -1642    183   2082   1083   -504  -1376  -2005  -1435   641
     -   -149   -500    233     43   -381    399    106   -626    210   -466   -720    275    394     45     96    359    117   -369   -294   -249 
     -    -16  -7108  -8150   -894  -1115   -701  -1378      *      * 
   516    332  -2031   2053   1496  -2299  -1460   -324  -1953    -55  -2037  -1198   -124  -1680     84   -592   -584   -669    818  -2299  -1618   642
     -   -149   -500    233     43   -381    399    106   -626    210   -466   -720    275    394     45     96    359    117   -369   -294   -249 
     -    -16  -7108  -8150   -894  -1115   -701  -1378      *      * 
   517  -2871  -2457  -4231  -4103  -1033  -3803  -3165   -541  -3734   3130    -31  -3935  -3797  -3286  -3484  -3713  -2869  -1136  -2394  -2220   643
     -   -149   -500    233     43   -381    399    106   -626    210   -466   -720    275    394     45     96    359    117   -369   -294   -249 
     -    -16  -7108  -8150   -894  -1115   -701  -1378      *      * 
   518   -718   -778  -1928  -1359   1975  -2060   1326   -265    454   1569    109  -1257  -2109   -874  -1081  -1108   -653   -205   -743    -84   644
     -   -149   -500    233     43   -381    399    106   -626    210   -466   -720    275    394     45     96    359    117   -369   -294   -249 
     -    -16  -7108  -8150   -894  -1115   -701  -1378      *      * 
   519  -1229  -2901   1171   2476  -3147  -1542   -646  -2973   -567  -2886  -2082   -145  -1931   2510  -1210   -987  -1234  -2498  -3066  -2228   645
     -   -149   -500    233     43   -381    399    106   -626    210   -466   -720    275    394     45     96    359    117   -369   -294   -249 
     -    -16  -7108  -8150   -894  -1115   -701  -1378      *      * 
   520  -2931  -2878  -3420  -3706  -4181  -2925  -3468  -4621  -3859  -4490  -4165  -3491   4225  -3781  -3695  -3182  -3279  -4087  -3594  -4064   646
     -   -149   -500    233     43   -381    399    106   -626    210   -466   -720    275    394     45     96    359    117   -369   -294   -249 
     -    -16  -7108  -8150   -894  -1115   -701  -1378      *      * 
   521  -2594  -2690  -3304  -3623  -4328   3747  -3462  -4761  -3953  -4671  -4212  -3320  -3352  -3748  -3779  -2839  -2981  -4004  -3668  -4222   647
     -   -149   -500    233     43   -381    399    106   -626    210   -466   -720    275    394     45     96    359    117   -369   -294   -249 
     -    -16  -7108  -8150   -894  -1115   -701  -1378      *      * 
   522  -1745  -1297  -4303  -3942  -1754  -4013  -3704   2135  -3804   -612   -537  -3697  -3854  -3661  -3877  -3329  -1739   3123  -3244  -2798   648
     -   -149   -500    233     43   -381    399    106   -626    210   -466   -720    275    394     45     96    359    117   -369   -294   -249 
     -    -16  -7108  -8150   -894  -1115   -701  -1378      *      * 
   523  -2072  -2775  -2626  -1388  -3601  -2608   -552  -2953   3058  -2620  -1948  -1301  -2564   -134   2421  -1954  -1772  -2717  -2467  -2353   649
     -   -149   -500    233     43   -381    399    106   -626    210   -466   -720    275    394     45     96    359    117   -369   -294   -249 
     -    -16  -7108  -8150   -894  -1115   -701  -1378      *      * 
   524  -1491  -2467  -1556   -784  -2916  -2208   3377  -2548    714  -2352  -1607   -879  -2233   1530   2550  -1382  -1305  -2254  -2294  -1950   650
     -   -149   -500    233     43   -381    399    106   -626    210   -466   -720    275    394     45     96    359    117   -369   -294   -249 
     -    -16  -7108  -8150   -894  -1115   -701  -1378      *      * 
   525   3124  -1037  -2448  -2577  -3222    953  -2384  -2929  -2654  -3227  -2383  -1742  -2036  -2331  -2651   -666   -859  -1982  -3413  -3229   651
     -   -149   -500    233     43   -381    399    106   -626    210   -466   -720    275    394     45     96    359    117   -369   -294   -249 
     -    -16  -7108  -8150   -894  -1115   -701  -1378      *      * 
   526  -2871  -2457  -4231  -4103  -1033  -3803  -3165   -541  -3734   3130    -31  -3935  -3797  -3286  -3484  -3713  -2869  -1136  -2394  -2220   652
     -   -149   -500    233     43   -381    399    106   -626    210   -466   -720    275    394     45     96    359    117   -369   -294   -249 
     -    -16  -7108  -8150   -894  -1115   -701  -1378      *      * 
   527   -729   2662  -3066  -2447   1483  -2334  -1225   1294  -2067    559   1821  -1972  -2345  -1677  -1880  -1431   -670   1464  -1041   -719   653
     -   -149   -500    233     43   -381    399    106   -626    210   -466   -720    275    394     45     96    359    117   -369   -294   -249 
     -    -16  -7108  -8150   -894  -1115   -701  -1378      *      * 
   528  -1427  -1240  -3170  -2823   -152  -2846  -1295    191  -2465   -695   -415  -2347  -2946  -2184  -2399  -2057  -1429   2955   -895   2299   654
     -   -149   -500    233     43   -381    399    106   -626    210   -466   -720    275    394     45     96    359    117   -369   -294   -249 
     -    -16  -7108  -8150   -894  -1115   -701  -1378      *      * 
   529  -2594  -2690  -3304  -3623  -4328   3747  -3462  -4761  -3953  -4671  -4212  -3320  -3352  -3748  -3779  -2839  -2981  -4004  -3668  -4222   655
     -   -149   -500    233     43   -381    399    106   -626    210   -466   -720    275    394     45     96    359    117   -369   -294   -249 
     -    -16  -7108  -8150   -894  -1115   -701  -1378      *      * 
   530  -1616  -1215  -4091  -3622  -1296  -3698  -2956   2237  -3403   -245   2553  -3330  -3535  -3094  -3352  -2919  -1582   2564  -2546  -2222   656
     -   -149   -500    233     43   -381    399    106   -626    210   -466   -720    275    394     45     96    359    117   -369   -294   -249 
     -    -16  -7108  -8150   -894  -1115   -701  -1378      *      * 
   531   -470   -921  -1823  -1529  -1619   2450  -1318  -1066  -1358    785   -788  -1291  -1971  -1240  -1539   -736   1042   -814  -2040  -1651   657
     -   -149   -500    233     43   -381    399    106   -626    210   -466   -720    275    394     45     96    359    117   -369   -294   -249 
     -    -16  -7108  -8150   -894  -1115   -701  -1378      *      * 
   532  -2140  -1694  -4493  -4014   -823  -4180  -3229   2970  -3744   1808    340  -3830  -3792  -3154  -3559  -3457  -2077    414  -2384  -2257   658
     -   -149   -500    233     43   -381    399    106   -626    210   -466   -720    275    394     45     96    359    117   -369   -294   -249 
     -    -16  -7108  -8150   -894  -1115   -701  -1378      *      * 
   533  -2562  -2904  -1886  -1971  -3251  -2661  -2079  -3690  -1565  -3469  -3081  -2107  -3091   4371  -1665  -2586  -2674  -3411  -3077  -2821   659
     -   -149   -500    233     43   -381    399    106   -626    210   -466   -720    275    394     45     96    359    117   -369   -294   -249 
     -    -16  -7108  -8150   -894  -1115   -701  -1378      *      * 
   534   1057  -1118  -3327  -3036  -1526  -2657  -2510   3183  -2787   -686   -489  -2603  -2952  -2605  -2800  -1944  -1303    751  -2527  -2142   660
     -   -149   -500    233     43   -381    399    106   -626    210   -466   -720    275    394     45     96    359    117   -369   -294   -249 
     -    -16  -7108  -8150   -894  -1115   -701  -1378      *      * 
   535  -2871  -2457  -4231  -4103  -1033  -3803  -3165   -541  -3734   3130    -31  -3935  -3797  -3286  -3484  -3713  -2869  -1136  -2394  -2220   661
     -   -149   -500    233     43   -381    399    106   -626    210   -466   -720    275    394     45     96    359    117   -369   -294   -249 
     -    -16  -7108  -8150   -894  -1115   -701  -1378      *      * 
   536  -2562  -2904  -1886  -1971  -3251  -2661  -2079  -3690  -1565  -3469  -3081  -2107  -3091   4371  -1665  -2586  -2674  -3411  -3077  -2821   662
     -   -149   -500    233     43   -381    399    106   -626    210   -466   -720    275    394     45     96    359    117   -369   -294   -249 
     -    -16  -7108  -8150   -894  -1115   -701  -1378      *      * 
   537  -2562  -2904  -1886  -1971  -3251  -2661  -2079  -3690  -1565  -3469  -3081  -2107  -3091   4371  -1665  -2586  -2674  -3411  -3077  -2821   663
     -   -149   -500    233     43   -381    399    106   -626    210   -466   -720    275    394     45     96    359    117   -369   -294   -249 
     -    -16  -7108  -8150   -894  -1115   -701  -1378      *      * 
   538   -749   -625  -2717  -2145   2929  -2241  -1030    163  -1818    721    354  -1777  -2293  -1483  -1739    113   -704    909   -883   -376   664
     -   -150   -494    231     41   -378    397    105   -626    209   -462   -719    274    391     44     97    361    116   -365   -292   -244 
     -   -150  -3392  -8150  -5123    -42   -701  -1378      *      * 
   539   2490   -908  -2313  -2106  -2756  -1201  -1906  -2417  -1981  -2687  -1847  -1480  -1886  -1758  -2127   1395   1664  -1648  -2997  -2696   715
     -   -149   -500    233     43   -381    399    106   -626    210   -466   -720    275    394     45     96    359    117   -369   -294   -249 
     -    -16  -7108  -8150   -894  -1115   -701  -1378      *      * 
   540  -2594  -2690  -3304  -3623  -4328   3747  -3462  -4761  -3953  -4671  -4212  -3320  -3352  -3748  -3779  -2839  -2981  -4004  -3668  -4222   716
     -   -149   -500    233     43   -381    399    106   -626    210   -466   -720    275    394     45     96    359    117   -369   -294   -249 
     -    -16  -7108  -8150   -894  -1115   -701  -1378      *      * 
   541  -2091  -1746  -3971  -3840  -1676  -3532  -3289   3684  -3581   -659   -693  -3562  -3674  -3445  -3521  -3194  -2146    449  -2877  -2493   717
     -   -149   -500    233     43   -381    399    106   -626    210   -466   -720    275    394     45     96    359    117   -369   -294   -249 
     -    -16  -7108  -8150   -894  -1115   -701  -1378      *      * 
   542   -721  -1558   -640   -763  -2941  -1400  -1327  -2868  -1258  -2972  -2165   3195  -1991  -1050  -1650   1919  -1001  -2138  -3067  -2474   718
     -   -149   -500    233     43   -381    399    106   -626    210   -466   -720    275    394     45     96    359    117   -369   -294   -249 
     -    -16  -7108  -8150   -894  -1115   -701  -1378      *      * 
   543  -2594  -2690  -3304  -3623  -4328   3747  -3462  -4761  -3953  -4671  -4212  -3320  -3352  -3748  -3779  -2839  -2981  -4004  -3668  -4222   719
     -   -149   -500    233     43   -381    399    106   -626    210   -466   -720    275    394     45     96    359    117   -369   -294   -249 
     -    -16  -7108  -8150   -894  -1115   -701  -1378      *      * 
   544  -1748  -1313  -4258  -3815  -1342  -3924  -3259   1782  -3627   1107   -169  -3560  -3704  -3305  -3588  -3177  -1716   2839  -2736  -2432   720
     -   -149   -500    233     43   -381    399    106   -626    210   -466   -720    275    394     45     96    359    117   -369   -294   -249 
     -    -16  -7108  -8150   -894  -1115   -701  -1378      *      * 
   545  -2640  -2166  -4788  -4234   -464  -4513  -3240     96  -3879   2880   2194  -4165  -3887  -3022  -3544  -3805  -2519   -607  -2139  -2184   721
     -   -149   -500    233     43   -381    399    106   -626    210   -466   -720    275    394     45     96    359    117   -369   -294   -249 
     -    -16  -7108  -8150   -894  -1115   -701  -1378      *      * 
   546  -2172  -2303  -2584  -2080     39  -2855   -670  -2219   -716  -2018  -1658  -1834  -2954  -1238   1774  -2188  -2085  -2144   -567   4094   722
     -   -149   -500    233     43   -381    399    106   -626    210   -466   -720    275    394     45     96    359    117   -369   -294   -249 
     -    -16  -7108  -8150   -894  -1115   -701  -1378      *      * 
   547  -1929   3224  -3435  -3299    326  -2808   -923  -1672  -2856  -1702  -1410  -2439  -3098  -2445  -2679  -2176  -2045  -1608   -357   4188   723
     -   -149   -500    233     43   -381    399    106   -626    210   -466   -720    275    394     45     96    359    117   -369   -294   -249 
     -    -16  -7108  -8150   -894  -1115   -701  -1378      *      * 
   548   1476   -937  -2492  -2460  -2809  -1258  -2164  -2210  -2323  -2684  -1937  -1658  -1975  -2095  -2355   -600   3268  -1548  -3115  -2852   724
     -   -149   -500    233     43   -381    399    106   -626    210   -466   -720    275    394     45     96    359    117   -369   -294   -249 
     -    -16  -7108  -8150   -894  -1115   -701  -1378      *      * 
   549  -2931  -2878  -3420  -3706  -4181  -2925  -3468  -4621  -3859  -4490  -4165  -3491   4225  -3781  -3695  -3182  -3279  -4087  -3594  -4064   725
     -   -149   -500    233     43   -381    399    106   -626    210   -466   -720    275    394     45     96    359    117   -369   -294   -249 
     -    -16  -7108  -8150   -894  -1115   -701  -1378      *      * 
   550  -1405  -2810     41   1565  -3125  -1729   -739  -2930   -361  -2835  -2094   -388  -2092   3535   -750  -1197  -1393  -2522  -2938  -2265   726
     -   -149   -500    233     43   -381    399    106   -626    210   -466   -720    275    394     45     96    359    117   -369   -294   -249 
     -    -16  -7108  -8150   -894  -1115   -701  -1378      *      * 
   551  -2091  -1746  -3971  -3840  -1676  -3532  -3289   3684  -3581   -659   -693  -3562  -3674  -3445  -3521  -3194  -2146    449  -2877  -2493   727
     -   -149   -500    233     43   -381    399    106   -626    210   -466   -720    275    394     45     96    359    117   -369   -294   -249 
     -    -16  -7108  -8150   -894  -1115   -701  -1378      *      * 
   552  -2542  -2072  -4772  -4184   1228  -4416  -2998     72  -3903   2755   2014  -4035  -3803  -2956  -3525  -3649  -2411   -646  -1964  -1884   728
     -   -149   -500    233     43   -381    399    106   -626    210   -466   -720    275    394     45     96    359    117   -369   -294   -249 
     -    -16  -7108  -8150   -894  -1115   -701  -1378      *      * 
   553  -2641  -3308   -896   3732  -3966  -2458  -2043  -4105  -2128  -4016  -3555  -1531  -2959  -1842  -2560  -2479  -2750  -3722  -3563  -3385   729
     -   -149   -500    233     43   -381    399    106   -626    210   -466   -720    275    394     45     96    359    117   -369   -294   -249 
     -    -16  -7108  -8150   -894  -1115   -701  -1378      *      * 
   554  -1141  -2381   -635    800  -2815  -1843   -381  -2454    447  -2324  -1520   -492  -1979   3335   1178  -1004  -1035  -2089  -2388  -1900   730
     -   -149   -500    233     43   -381    399    106   -626    210   -466   -720    275    394     45     96    359    117   -369   -294   -249 
     -    -16  -7108  -8150   -894  -1115   -701  -1378      *      * 
   555   2552   -829  -2148  -1778  -1943  -1316  -1499  -1422  -1603  -1816  -1079  -1358  -1883  -1409  -1780    663    910    584  -2293  -1941   731
     -   -149   -500    233     43   -381    399    106   -626    210   -466   -720    275    394     45     96    359    117   -369   -294   -249 
     -    -16  -7108  -8150   -894  -1115   -701  -1378      *      * 
   556  -2594  -2690  -3304  -3623  -4328   3747  -3462  -4761  -3953  -4671  -4212  -3320  -3352  -3748  -3779  -2839  -2981  -4004  -3668  -4222   732
     -   -149   -500    233     43   -381    399    106   -626    210   -466   -720    275    394     45     96    359    117   -369   -294   -249 
     -    -16  -7108  -8150   -894  -1115   -701  -1378      *      * 
   557    712  -1068  -3293  -3104  -1854  -2278  -2613    524  -2884  -1080   -814  -2469  -2748  -2685  -2878  -1599  -1192   3184  -2789  -2405   733
     -   -149   -500    233     43   -381    399    106   -626    210   -466   -720    275    394     45     96    359    117   -369   -294   -249 
     -    -16  -7108  -8150   -894  -1115   -701  -1378      *      * 
   558   1096  -1536    900   -343  -2642   1907   -814  -2380   -617  -2447  -1585   -521  -1772   -445  -1104   1233   -707  -1792  -2678  -2078   734
     -   -149   -500    233     43   -381    399    106   -626    210   -466   -720    275    394     45     96    359    117   -369   -294   -249 
     -   -150  -7108  -3449   -894  -1115   -701  -1378      *      * 
   559   -883   -766  -2873  -2383  -1015  -2445  -1705   2636  -2120   -478    -84  -2087  -2581  -1898  -2150    985   -899   1614  -1755  -1372   735
     -   -149   -500    233     43   -381    399    106   -626    210   -466   -720    275    394     45     96    359    117   -369   -294   -249 
     -    -17  -6975  -8017   -894  -1115   -541  -1677      *      * 
   560  -2871  -2457  -4231  -4103  -1033  -3803  -3165   -541  -3734   3130    -31  -3935  -3797  -3286  -3484  -3713  -2869  -1136  -2394  -2220   736
     -   -149   -500    233     43   -381    399    106   -626    210   -466   -720    275    394     45     96    359    117   -369   -294   -249 
     -    -16  -7108  -8150   -894  -1115   -701  -1378      *      * 
   561  -2378  -1934  -4631  -4060   1958  -4228  -2804   1047  -3773   2564    681  -3835  -3713  -2902  -3426  -3444  -2262   -453  -1874  -1674   737
     -   -149   -500    233     43   -381    399    106   -626    210   -466   -720    275    394     45     96    359    117   -369   -294   -249 
     -    -16  -7108  -8150   -894  -1115   -701  -1378      *      * 
   562    138  -1377   -803   -358  -2195  -1377   -574  -1866   1011  -1971  -1130   -513  -1693   -197   -596   2326    723  -1415  -2240  -1700   738
     -   -149   -500    233     43   -381    399    106   -626    210   -466   -720    275    394     45     96    359    117   -369   -294   -249 
     -    -16  -7108  -8150   -894  -1115   -701  -1378      *      * 
   563   -665  -1979   1432    182  -2181  -1454   -297  -1989    -13  -2012  -1164   2462  -1663    105   -536    427   -633  -1605   2334  -1511   739
     -   -149   -500    233     43   -381    399    106   -626    210   -466   -720    275    394     45     96    359    117   -369   -294   -249 
     -    -16  -7108  -8150   -894  -1115   -701  -1378      *      * 
   564  -2027  -1649  -4351  -3749   1437  -3828  -2622   2367  -3440   1888   1949  -3474  -3460  -2699  -3138  -3001  -1927   -259  -1864  -1794   740
     -   -149   -500    233     43   -381    399    106   -626    210   -466   -720    275    394     45     96    359    117   -369   -294   -249 
     -    -16  -7108  -8150   -894  -1115   -701  -1378      *      * 
   565  -1039  -1775   -889  -1152  -3366   3194  -1797  -3368  -1892  -3467  -2710   1459  -2263  -1593  -2240  -1140  -1373  -2550  -3395  -2964   741
     -   -149   -500    233     43   -381    399    106   -626    210   -466   -720    275    394     45     96    359    117   -369   -294   -249 
     -    -16  -7108  -8150   -894  -1115   -701  -1378      *      * 
   566  -1971  -1542  -4394  -3887   -870  -4019  -3095   1888  -3651   2326    301  -3661  -3681  -3081  -3476  -3252  -1909   1429  -2357  -2233   742
     -   -149   -500    233     43   -381    399    106   -626    210   -466   -720    275    394     45     96    359    117   -369   -294   -249 
     -    -16  -7108  -8150   -894  -1115   -701  -1378      *      * 
   567   -897  -1462  -2333  -2543  -3185  -1640  -2474  -3294  -2686  -3497  -2780  -1973  -2360  -2483  -2703   3465  -1316  -2413  -3310  -3025   743
     -   -149   -500    233     43   -381    399    106   -626    210   -466   -720    275    394     45     96    359    117   -369   -294   -249 
     -    -16  -7108  -8150   -894  -1115   -701  -1378      *      * 
   568    872   -979  -2007  -1874  -2926  -1206  -1846  -2646  -1863  -2864  -1998  -1387   1691  -1652  -2060   2717   -689  -1793  -3116  -2789   744
     -   -149   -500    233     43   -381    399    106   -626    210   -466   -720    275    394     45     96    359    117   -369   -294   -249 
     -    -16  -7108  -8150   -894  -1115   -701  -1378      *      * 
   569    243  -1453   -428    764  -1642  -1449   2097    134    167  -1423   -608   -185  -1555    222   -295   1492   -366  -1007  -1753  -1177   745
     -   -149   -500    233     43   -381    399    106   -626    210   -466   -720    275    394     45     96    359    117   -369   -294   -249 
     -    -16  -7108  -8150   -894  -1115   -701  -1378      *      * 
   570   -897  -1462  -2333  -2543  -3185  -1640  -2474  -3294  -2686  -3497  -2780  -1973  -2360  -2483  -2703   3465  -1316  -2413  -3310  -3025   746
     -   -149   -500    233     43   -381    399    106   -626    210   -466   -720    275    394     45     96    359    117   -369   -294   -249 
     -    -16  -7108  -8150   -894  -1115   -701  -1378      *      * 
   571   2638   -901  -2362  -2178  -2768  -1200  -1951  -2423  -2051  -2702  -1864  -1510  -1893  -1819  -2177   1024   1670  -1650  -3016  -2725   747
     -   -149   -500    233     43   -381    399    106   -626    210   -466   -720    275    394     45     96    359    117   -369   -294   -249 
     -    -16  -7108  -8150   -894  -1115   -701  -1378      *      * 
   572   -897  -1462  -2333  -2543  -3185  -1640  -2474  -3294  -2686  -3497  -2780  -1973  -2360  -2483  -2703   3465  -1316  -2413  -3310  -3025   748
     -   -149   -500    233     43   -381    399    106   -626    210   -466   -720    275    394     45     96    359    117   -369   -294   -249 
     -    -16  -7108  -8150   -894  -1115   -701  -1378      *      * 
   573  -2016  -1615  -4339  -3795   1171  -3901  -2677   2946  -3513   1485    493  -3514  -3555  -2844  -3267  -3099  -1935    134  -1938  -1685   749
     -   -149   -500    233     43   -381    399    106   -626    210   -466   -720    275    394     45     96    359    117   -369   -294   -249 
     -    -16  -7108  -8150   -894  -1115   -701  -1378      *      * 
   574  -2871  -2457  -4231  -4103  -1033  -3803  -3165   -541  -3734   3130    -31  -3935  -3797  -3286  -3484  -3713  -2869  -1136  -2394  -2220   750
     -   -149   -500    233     43   -381    399    106   -626    210   -466   -720    275    394     45     96    359    117   -369   -294   -249 
     -    -16  -7108  -8150   -894  -1115   -701  -1378      *      * 
   575  -1236   -997  -3379  -2851   -944  -2956  -2047   3015  -2540   -131   1768  -2551  -2945  -2262  -2499  -2109    769    760  -1884  -1562   751
     -   -149   -500    233     43   -381    399    106   -626    210   -466   -720    275    394     45     96    359    117   -369   -294   -249 
     -    -16  -7108  -8150   -894  -1115   -701  -1378      *      * 
   576   -897  -1462  -2333  -2543  -3185  -1640  -2474  -3294  -2686  -3497  -2780  -1973  -2360  -2483  -2703   3465  -1316  -2413  -3310  -3025   752
     -   -149   -500    233     43   -381    399    106   -626    210   -466   -720    275    394     45     96    359    117   -369   -294   -249 
     -    -16  -7108  -8150   -894  -1115   -701  -1378      *      * 
   577   2335   -927  -2170  -1916  -2750   1054  -1789  -2449  -1812  -2675  -1820  -1396  -1865  -1603  -2010    654   1649  -1669  -2965  -2640   753
     -   -149   -500    233     43   -381    399    106   -626    210   -466   -720    275    394     45     96    359    117   -369   -294   -249 
     -    -16  -7108  -8150   -894  -1115   -701  -1378      *      * 
   578  -2253  -1880  -4415  -3947   -626  -4027  -3054    298  -3606   2836    517  -3751  -3700  -2966  -3380  -3319  -2201    831  -2191  -2102   754
     -   -149   -500    233     43   -381    399    106   -626    210   -466   -720    275    394     45     96    359    117   -369   -294   -249 
     -    -16  -7108  -8150   -894  -1115   -701  -1378      *      * 
   579   -756  -1761   -391   -220  -2341  -1522   -605  -2036   -224  -2124  -1329    962  -1839   1147   -599   -735   2843  -1646  -2371  -1794   755
     -   -149   -500    233     43   -381    399    106   -626    210   -466   -720    275    394     45     96    359    117   -369   -294   -249 
     -    -16  -7108  -8150   -894  -1115   -701  -1378      *      * 
   580   1865   -930  -2494  -2444  -2792  -1252  -2144  -2210  -2304  -2672  -1917  -1648  -1968  -2072  -2343   -591   3082  -1545  -3096  -2831   756
     -   -149   -500    233     43   -381    399    106   -626    210   -466   -720    275    394     45     96    359    117   -369   -294   -249 
     -    -16  -7108  -8150   -894  -1115   -701  -1378      *      * 
   581  -2618  -2139  -4596  -4162   2156  -4284  -2331    -84  -3853   2687    537  -3769  -3805  -2949  -3487  -3561  -2504   -752  -1439   -804   757
     -   -149   -500    233     43   -381    399    106   -626    210   -466   -720    275    394     45     96    359    117   -369   -294   -249 
     -    -16  -7108  -8150   -894  -1115   -701  -1378      *      * 
   582  -1297  -1140  -3320  -2800   -716  -2857  -1984    407  -2471   2412    316  -2505  -2879  -2136  -2411  -2022    787    979  -1765  -1515   758
     -   -149   -500    233     43   -381    399    106   -626    210   -466   -720    275    394     45     96    359    117   -369   -294   -249 
     -    -16  -7108  -8150   -894  -1115   -701  -1378      *      * 
   583  -1964  -1620  -4131  -3635   -714  -3760  -2776   1829  -3272    518   4285  -3406  -3522  -2796  -3121  -2997  -1914    206  -2137  -1967   759
     -   -149   -500    233     43   -381    399    106   -626    210   -466   -720    275    394     45     96    359    117   -369   -294   -249 
     -    -16  -7108  -8150   -894  -1115   -701  -1378      *      * 
   584  -2871  -2457  -4231  -4103  -1033  -3803  -3165   -541  -3734   3130    -31  -3935  -3797  -3286  -3484  -3713  -2869  -1136  -2394  -2220   760
     -   -149   -500    233     43   -381    399    106   -626    210   -466   -720    275    394     45     96    359    117   -369   -294   -249 
     -    -16  -7108  -8150   -894  -1115   -701  -1378      *      * 
   585  -1416  -1904  -2338  -2574  -3771    218  -2700  -3799  -2910  -3904  -3200  -2242   3956  -2689  -2964  -1623  -1811  -2930  -3539  -3629   761
     -   -149   -500    233     43   -381    399    106   -626    210   -466   -720    275    394     45     96    359    117   -369   -294   -249 
     -    -16  -7108  -8150   -894  -1115   -701  -1378      *      * 
   586   1138   3423  -1909  -1437  -1183  -1478  -1057   -778  -1237  -1097   -398  -1203  -1868  -1055  -1415   1653   -494   -546  -1593    700   762
     -   -149   -500    233     43   -381    399    106   -626    210   -466   -720    275    394     45     96    359    117   -369   -294   -249 
     -    -16  -7108  -8150   -894  -1115   -701  -1378      *      * 
   587  -2091  -1746  -3971  -3840  -1676  -3532  -3289   3684  -3581   -659   -693  -3562  -3674  -3445  -3521  -3194  -2146    449  -2877  -2493   763
     -   -149   -500    233     43   -381    399    106   -626    210   -466   -720    275    394     45     96    359    117   -369   -294   -249 
     -    -16  -7108  -8150   -894  -1115   -701  -1378      *      * 
   588    387   -721  -1446   -911   -947   1347   -683   -493   -745    140   -113   -903  -1800   -599  -1012    103   1252    629  -1337   -929   764
     -   -149   -500    233     43   -381    399    106   -626    210   -466   -720    275    394     45     96    359    117   -369   -294   -249 
     -    -16  -7108  -8150   -894  -1115   -701  -1378      *      * 
   589    897   -652   -339  -1955   -743  -2347  -1256   1819  -1707    275    121  -1762  -2380  -1468  -1760  -1424   -721   1929  -1349   -975   765
     -   -149   -500    233     43   -381    399    106   -626    210   -466   -720    275    394     45     96    359    117   -369   -294   -249 
     -    -16  -7108  -8150   -894  -1115   -701  -1378      *      * 
   590   2800  -1089  -1601  -1277  -2440  -1323  -1273  -2098   -988  -2297  -1491  -1100  -1867  -1010    368    712   -669  -1527  -2597  -2194   766
     -   -149   -500    233     43   -381    399    106   -626    210   -466   -720    275    394     45     96    359    117   -369   -294   -249 
     -    -16  -7108  -8150   -894  -1115   -701  -1378      *      * 
   591  -2022  -1726  -4043  -3573   -657  -3685  -2711    989  -3142    573   4553  -3352  -3496  -2717  -3004  -2947  -1987    -38  -2085  -1889   767
     -   -149   -500    233     43   -381    399    106   -626    210   -466   -720    275    394     45     96    359    117   -369   -294   -249 
     -    -16  -7108  -8150   -894  -1115   -701  -1378      *      * 
   592  -1107  -2022  -1308   -568  -2388   -377   -351  -1950   1419    466  -1172   -708  -2030     49   2664  -1063   -973  -1686  -2083  -1696   768
     -   -149   -500    233     43   -381    399    106   -626    210   -466   -720    275    394     45     96    359    117   -369   -294   -249 
     -   -159  -7108  -3365   -894  -1115   -701  -1378      *      * 
   593    209   2407  -2891  -2404   -688  -2060  -1494    191  -2046   2248    215  -1927  -2309  -1746  -1971  -1255   -784    167  -1449  -1134   769
     -   -149   -500    233     43   -381    399    106   -626    210   -466   -720    275    394     45     96    359    117   -369   -294   -249 
     -    -17  -6966  -8008   -894  -1115  -1017   -983      *      * 
   594  -1274  -1483  -2285  -1722  -1164  -2288  -1132   -738   -515   -542   4471  -1614  -2461   -997    684  -1574  -1270   -843  -1761  -1366   770
     -   -149   -500    233     43   -381    399    106   -626    210   -466   -720    275    394     45     96    359    117   -369   -294   -249 
     -    -17  -6966  -8008   -894  -1115  -1017   -983      *      * 
   595    134  -2529   3537    -44  -3334  -1514  -1075  -3106  -1284  -3216  -2554   -373  -2073   -775  -1994  -1163  -1481  -2581  -3395  -2611   771
     -   -149   -500    233     43   -381    399    106   -626    210   -466   -720    275    394     45     96    359    117   -369   -294   -249 
     -    -17  -6966  -8008   -894  -1115  -1017   -983      *      * 
   596   -676   -528  -2638  -2038   -415  -2242  -1113   1009  -1706    577   1855  -1742  -2256  -1416    679  -1323   -617   2153  -1066   -733   772
     -   -149   -500    233     43   -381    399    106   -626    210   -466   -720    275    394     45     96    359    117   -369   -294   -249 
     -    -17  -6966  -8008   -894  -1115  -1017   -983      *      * 
   597   -302   2825  -1661  -1157   -880  -1481   -790   -497   -954   -814   -125  -1021  -1780   -790  -1153   1828    497   -309  -1300   1479   773
     -   -149   -500    233     43   -381    399    106   -626    210   -466   -720    275    394     45     96    359    117   -369   -294   -249 
     -    -17  -6966  -8008   -894  -1115  -1017   -983      *      * 
   598    622  -1042  -2045  -2249  -3193   3277  -2247  -2927  -2489  -3216  -2401  -1601  -1989  -2182  -2524   -658   -859  -1986  -3337  -3151   774
     -   -149   -500    233     43   -381    399    106   -626    210   -466   -720    275    394     45     96    359    117   -369   -294   -249 
     -    -17  -6966  -8008   -894  -1115  -1017   -983      *      * 
   599    154  -1832  -1889  -1295  -2824  -1911   -848  -2388    224  -2394  -1726  -1203  -2229   -497   3518  -1253  -1249  -2013  -2465  -2196   775
     -   -149   -500    233     43   -381    399    106   -626    210   -466   -720    275    394     45     96    359    117   -369   -294   -249 
     -    -17  -6966  -8008   -894  -1115  -1017   -983      *      * 
   600  -1191  -1895  -1744  -1173  -2837  -1906   -754  -2541    334  -2465  -1758  -1112  -2203   -394   3495    145  -1242  -2130  -2428  -2120   776
     -   -149   -500    233     43   -381    399    106   -626    210   -466   -720    275    394     45     96    359    117   -369   -294   -249 
     -    -17  -6966  -8008   -894  -1115   -533  -1694      *      * 
   601   -450   -527  -2086  -1546   1888  -1788   -884    -58  -1300   -481    153  -1322  -1974  -1068  -1379   1483    533   1321  -1086   -692   777
     -   -149   -500    233     43   -381    399    106   -626    210   -466   -720    275    394     45     96    359    117   -369   -294   -249 
     -    -16  -7108  -8150   -894  -1115   -701  -1378      *      * 
   602  -2646  -2174  -4779  -4233   -469  -4509  -3242     96  -3866   2932   1810  -4164  -3892  -3026  -3538  -3810  -2528   -602  -2144  -2177   778
     -   -149   -500    233     43   -381    399    106   -626    210   -466   -720    275    394     45     96    359    117   -369   -294   -249 
     -    -16  -7108  -8150   -894  -1115   -701  -1378      *      * 
   603  -1211   -980  -3408  -2799   -372  -2831  -1659    254  -2448   2134   1982  -2424  -2742  -1984  -2270  -1939  -1139   1425  -1330    705   779
     -   -149   -500    233     43   -381    399    106   -626    210   -466   -720    275    394     45     96    359    117   -369   -294   -249 
     -    -16  -7108  -8150   -894  -1115   -701  -1378      *      * 
   604  -1749   1596  -3919  -3507   -767  -3109  -2496     -7  -3086   2845    245  -3073  -3201  -2657  -2906  -2446  -1797   -333  -2006  -1763   780
     -   -149   -500    233     43   -381    399    106   -626    210   -466   -720    275    394     45     96    359    117   -369   -294   -249 
     -    -16  -7108  -8150   -894  -1115   -701  -1378      *      * 
   605   1102   -715  -1281   -725   -733  -1671   -503   -346   -557   -641     53   -788  -1781   -424   -840   1281    488   -205   1972   1221   781
     -   -149   -500    233     43   -381    399    106   -626    210   -466   -720    275    394     45     96    359    117   -369   -294   -249 
     -    -16  -7108  -8150   -894  -1115   -701  -1378      *      * 
   606   -808  -1098  -2534  -2284  -1628  -1900  -1902    715  -1959  -1043   -748  -1884  -2385  -1889  -2040  -1198   3319   -135  -2345  -1939   782
     -   -149   -500    233     43   -381    399    106   -626    210   -466   -720    275    394     45     96    359    117   -369   -294   -249 
     -    -16  -7108  -8150   -894  -1115   -701  -1378      *      * 
   607   -716   -802  -2422  -1999  -1093  -2027  -1453   2853  -1734   -682   -212  -1724    -42  -1562  -1809  -1215   1334    319  -1705  -1335   783
     -   -149   -500    233     43   -381    399    106   -626    210   -466   -720    275    394     45     96    359    117   -369   -294   -249 
     -    -16  -7108  -8150   -894  -1115   -701  -1378      *      * 
   608    439  -1279  -2163  -2329  -3187  -1485  -2317  -2861  -2439  -3157  -2444  -1773   3792  -2246  -2491   -913  -1098  -2084  -3346  -3132   784
     -   -149   -500    233     43   -381    399    106   -626    210   -466   -720    275    394     45     96    359    117   -369   -294   -249 
     -    -16  -7108  -8150   -894  -1115   -701  -1378      *      * 
   609  -1620  -1225  -4088  -3596  -1147  -3659  -2834   2454  -3362    455   2086  -3291  -3480  -2992  -3269  -2864  -1578   2322  -2389  -2106   785
     -   -149   -500    233     43   -381    399    106   -626    210   -466   -720    275    394     45     96    359    117   -369   -294   -249 
     -    -16  -7108  -8150   -894  -1115   -701  -1378      *      * 
   610  -2662  -2180  -4671  -4217    949  -4383  -2651    -25  -3915   2924    594  -3944  -3857  -3009  -3555  -3692  -2548   -711  -1692  -1216   786
     -   -149   -500    233     43   -381    399    106   -626    210   -466   -720    275    394     45     96    359    117   -369   -294   -249 
     -    -16  -7108  -8150   -894  -1115   -701  -1378      *      * 
   611  -1913  -1524  -4129  -3733    732  -3766  -2515   3402  -3473     87     30  -3370  -3594  -3005  -3340  -3035  -1880    545  -1888  -1249   787
     -   -149   -500    233     43   -381    399    106   -626    210   -466   -720    275    394     45     96    359    117   -369   -294   -249 
     -    -16  -7108  -8150   -894  -1115   -701  -1378      *      * 
   612    777   -502  -2658  -2063   -414  -2180  -1063    366  -1734   1291    383  -1719  -2222  -1424  -1661  -1265   -588   1910  -1006    704   788
     -   -149   -500    233     43   -381    399    106   -626    210   -466   -720    275    394     45     96    359    117   -369   -294   -249 
     -    -16  -7108  -8150   -894  -1115   -701  -1378      *      * 
   613    724  -1154  -1464  -1140  -2536  -1327  -1198  -2216   -866  -2380  -1557  -1022  -1855   -902    392   2830   -677  -1613  -2644  -2217   789
     -   -149   -500    233     43   -381    399    106   -626    210   -466   -720    275    394     45     96    359    117   -369   -294   -249 
     -    -16  -7108  -8150   -894  -1115   -701  -1378      *      * 
   614  -1857  -1821  -3068  -2521   -907  -2983  -1758   -476  -1315   2812     24  -2382  -3018  -1691    376  -2330  -1813   -856  -1907  -1581   790
     -   -149   -500    233     43   -381    399    106   -626    210   -466   -720    275    394     45     96    359    117   -369   -294   -249 
     -    -16  -7108  -8150   -894  -1115   -701  -1378      *      * 
   615    777   -503  -2508  -1923   -544  -2143  -1063   1643  -1632    311    271  -1642  -2203  -1358  -1619    772   -567   1549  -1094   -734   791
     -   -149   -500    233     43   -381    399    106   -626    210   -466   -720    275    394     45     96    359    117   -369   -294   -249 
     -    -16  -7108  -8150   -894  -1115   -701  -1378      *      * 
   616  -1503  -1132  -3944  -3508  -1579  -3554  -2978   2406  -3306   -649   -450  -3210  -3488  -3115  -3329  -2786    518   2712  -2738  -2321   792
     -   -149   -500    233     43   -381    399    106   -626    210   -466   -720    275    394     45     96    359    117   -369   -294   -249 
     -    -16  -7108  -8150   -894  -1115   -701  -1378      *      * 
   617  -2617  -2147  -4775  -4214   -461  -4488  -3215     96  -3866   2744   2839  -4138  -3869  -3006  -3530  -3771  -2495   -606  -2127  -2175   793
     -   -149   -500    233     43   -381    399    106   -626    210   -466   -720    275    394     45     96    359    117   -369   -294   -249 
     -    -16  -7108  -8150   -894  -1115   -701  -1378      *      * 
   618  -1038   -875  -3140  -2654  -1164  -2665  -1945   1823  -2390   -587   -210  -2330  -2780  -2161  -2400    855  -1050   2612  -1943  -1557   794
     -   -149   -500    233     43   -381    399    106   -626    210   -466   -720    275    394     45     96    359    117   -369   -294   -249 
     -    -16  -7108  -8150   -894  -1115   -701  -1378      *      * 
   619  -1657  -1286  -4073  -3538   -857  -3585  -2621   2242  -3266   1191   2627  -3222  -3379  -2785  -3103  -2767  -1599   1818  -2110  -1904   795
     -   -149   -500    233     43   -381    399    106   -626    210   -466   -720    275    394     45     96    359    117   -369   -294   -249 
     -    -16  -7108  -8150   -894  -1115   -701  -1378      *      * 
   620   -338   -883  -2114  -1890  -2181    560  -1668  -1650  -1789  -2071  -1329  -1417  -1916  -1580  -1942   2383   -652   1867  -2522  -2173   796
     -   -149   -500    233     43   -381    399    106   -626    210   -466   -720    275    394     45     96    359    117   -369   -294   -249 
     -    -16  -7108  -8150   -894  -1115   -701  -1378      *      * 
   621   -452  -1609   -318    807  -1852  -1427   -163     44    182  -1612   -772   2333  -1554    242   -299    417    523  -1193  -1902  -1293   797
     -   -149   -500    233     43   -381    399    106   -626    210   -466   -720    275    394     45     96    359    117   -369   -294   -249 
     -    -16  -7108  -8150   -894  -1115   -701  -1378      *      * 
   622  -1885  -1469  -4299  -3801   -940  -3926  -3038   1183  -3563   2155    220  -3561  -3637  -3059  -3422  -3154  -1832   2239  -2380  -2210   798
     -   -149   -500    233     43   -381    399    106   -626    210   -466   -720    275    394     45     96    359    117   -369   -294   -249 
     -    -16  -7108  -8150   -894  -1115   -701  -1378      *      * 
   623  -1384  -1090  -3746  -3153   1040  -3119  -2027   1713  -2817   1246   2176  -2760  -2988  -2318  -2608  -2253  -1316   1917  -1619  -1398   799
     -   -149   -500    233     43   -381    399    106   -626    210   -466   -720    275    394     45     96    359    117   -369   -294   -249 
     -    -16  -7108  -8150   -894  -1115   -701  -1378      *      * 
   624  -1166  -2824   1659    981  -3066  -1525   2480  -2889   -515  -2809  -1992   2699  -1897   -217  -1160   -934  -1166  -2417  -2992  -2161   800
     -   -149   -500    233     43   -381    399    106   -626    210   -466   -720    275    394     45     96    359    117   -369   -294   -249 
     -    -16  -7108  -8150   -894  -1115   -701  -1378      *      * 
   625  -1825  -1458  -4180  -3609   -627  -3683  -2602   1318  -3318   1838   3123  -3319  -3402  -2711  -3092  -2857  -1748   1465  -1971  -1853   801
     -   -149   -500    233     43   -381    399    106   -626    210   -466   -720    275    394     45     96    359    117   -369   -294   -249 
     -    -16  -7108  -8150   -894  -1115   -701  -1378      *      * 
   626   -966  -2317    144   1177  -2854   2352   -638  -2628   -494  -2615  -1791    966  -1860   -256  -1072    477  -1012  -2148  -2827  -2087   802
     -   -149   -500    233     43   -381    399    106   -626    210   -466   -720    275    394     45     96    359    117   -369   -294   -249 
     -    -16  -7108  -8150   -894  -1115   -701  -1378      *      * 
   627    579  -1514   -487     34  -1998     50   -240  -1693    864  -1755   -890   -216   1025    174   -350    364   1408  -1293  -2013  -1408   803
     -   -149   -500    233     43   -381    399    106   -626    210   -466   -720    275    394     45     96    359    117   -369   -294   -249 
     -    -16  -7108  -8150   -894  -1115   -701  -1378      *      * 
   628   -574   -401  -2801  -2184   1590  -2139  -1018   1594  -1817    -81   2231  -1743  -2175  -1461  -1667    128   -516   1414   -900   -557   804
     -   -149   -500    233     43   -381    399    106   -626    210   -466   -720    275    394     45     96    359    117   -369   -294   -249 
     -    -16  -7108  -8150   -894  -1115   -701  -1378      *      * 
   629   -502   -631    181    213   1004  -1871   -673    874   -860   -454    180  -1038  -1936   -688  -1076   -896   -445   2017  -1104   -703   805
     -   -149   -500    233     43   -381    399    106   -626    210   -466   -720    275    394     45     96    359    117   -369   -294   -249 
     -    -16  -7108  -8150   -894  -1115   -701  -1378      *      * 
   630   -502  -1843   -282    189  -2171    187   2829  -1892    303  -1879   -995   1480  -1557    303    743    391   -450  -1486  -2075  -1432   806
     -   -149   -500    233     43   -381    399    106   -626    210   -466   -720    275    394     45     96    359    117   -369   -294   -249 
     -    -16  -7108  -8150   -894  -1115   -701  -1378      *      * 
   631   3438  -1472  -2846  -3040  -3287  -1726  -2735  -2840  -3028  -3257  -2662  -2236  -2447  -2798  -2944  -1216  -1387  -2183  -3405  -3320   807
     -   -149   -500    233     43   -381    399    106   -626    210   -466   -720    275    394     45     96    359    117   -369   -294   -249 
     -    -16  -7108  -8150   -894  -1115   -701  -1378      *      * 
   632   1025   -556  -2817  -2233   -624  -2326  -1271   1795  -1919    434    214  -1885  -2367  -1621  -1853   -467   -680   1855  -1222   -864   808
     -   -149   -500    233     43   -381    399    106   -626    210   -466   -720    275    394     45     96    359    117   -369   -294   -249 
     -    -16  -7108  -8150   -894  -1115   -701  -1378      *      * 
   633  -2110  -1676  -4482  -3955   -737  -4119  -3111   1395  -3706   2591    440  -3761  -3716  -3045  -3487  -3355  -2035   1128  -2278  -2215   809
     -   -149   -500    233     43   -381    399    106   -626    210   -466   -720    275    394     45     96    359    117   -369   -294   -249 
     -    -16  -7108  -8150   -894  -1115   -701  -1378      *      * 
   634   -882  -1279  -2279  -2129   2066  -1816  -1213  -1618  -2029  -1711  -1250  -1687  -2330  -1775  -2123   2853  -1133  -1367  -1130   -170   810
     -   -149   -500    233     43   -381    399    106   -626    210   -466   -720    275    394     45     96    359    117   -369   -294   -249 
     -    -16  -7108  -8150   -894  -1115   -701  -1378      *      * 
   635   -865  -1506  -1220  -1066  -1819  -1679   2695  -1970   -806  -2133  -1458  -1081  -2119   -926  -1024   -989   3097  -1609  -2125  -1478   811
     -   -149   -500    233     43   -381    399    106   -626    210   -466   -720    275    394     45     96    359    117   -369   -294   -249 
     -    -16  -7108  -8150   -894  -1115   -701  -1378      *      * 
   636    407   -390  -2601  -1999   2139   -118   -955   1529  -1664   -200    402  -1620  -2112  -1345  -1572  -1135   -473   1195   -907   -552   812
     -   -149   -500    233     43   -381    399    106   -626    210   -466   -720    275    394     45     96    359    117   -369   -294   -249 
     -    -16  -7108  -8150   -894  -1115   -701  -1378      *      * 
   637   1481   2344  -2610  -2393  -2736    891  -2035  -2423  -2204  -2685  -1845  -1584  -1891  -1940  -2285   2416   -646  -1639  -3002  -2733   813
     -   -149   -500    233     43   -381    399    106   -626    210   -466   -720    275    394     45     96    359    117   -369   -294   -249 
     -    -16  -7108  -8150   -894  -1115   -701  -1378      *      * 
   638  -1751  -1381  -4096  -3680  -1195  -3710  -3041    892  -3410   1178    -82  -3405  -3588  -3105  -3359  -2983  -1739   3044  -2554  -2229   814
     -   -149   -500    233     43   -381    399    106   -626    210   -466   -720    275    394     45     96    359    117   -369   -294   -249 
     -    -16  -7108  -8150   -894  -1115   -701  -1378      *      * 
   639  -1338  -1040  -3633  -3160  -1385  -3215  -2522   2572  -2921   -577   -324  -2856  -3213  -2704  -2931  -2410   1781   1924  -2383  -1990   815
     -   -149   -500    233     43   -381    399    106   -626    210   -466   -720    275    394     45     96    359    117   -369   -294   -249 
     -    -16  -7108  -8150   -894  -1115   -701  -1378      *      * 
   640  -1347  -1012  -3734  -3217  -1138  -3260  -2380   2083  -2950   1180    -98  -2875  -3181  -2647  -2877  -2428    323   2268  -2127  -1780   816
     -   -149   -500    233     43   -381    399    106   -626    210   -466   -720    275    394     45     96    359    117   -369   -294   -249 
     -    -16  -7108  -8150   -894  -1115   -701  -1378      *      * 
   641  -1929   3224  -3435  -3299    326  -2808   -923  -1672  -2856  -1702  -1410  -2439  -3098  -2445  -2679  -2176  -2045  -1608   -357   4188   817
     -   -149   -500    233     43   -381    399    106   -626    210   -466   -720    275    394     45     96    359    117   -369   -294   -249 
     -    -16  -7108  -8150   -894  -1115   -701  -1378      *      * 
   642  -1863  -1525  -4024  -3497   3217  -3555  -2058    220  -3178   1444    467  -3102  -3326  -2557  -2946  -2721  -1786   1110  -1431   -888   818
     -   -149   -500    233     43   -381    399    106   -626    210   -466   -720    275    394     45     96    359    117   -369   -294   -249 
     -    -16  -7108  -8150   -894  -1115   -701  -1378      *      * 
   643   -520   4723  -2622  -2247   -900  -1611  -1320   -952  -1849  -1258   -620  -1648  -2084  -1656  -1834    581   -721   -721   2462   -798   819
     -   -149   -500    233     43   -381    399    106   -626    210   -466   -720    275    394     45     96    359    117   -369   -294   -249 
     -    -16  -7108  -8150   -894  -1115   -701  -1378      *      * 
   644   -530   3612  -2659  -2260   2604  -1690  -1205   -653  -1960   -975   -374  -1663  -2103  -1653  -1916   1146   -689   -480  -1177   -527   820
     -   -149   -500    233     43   -381    399    106   -626    210   -466   -720    275    394     45     96    359    117   -369   -294   -249 
     -    -16  -7108  -8150   -894  -1115   -701  -1378      *      * 
   645  -3572  -2684  -4161  -4394   3912  -4030   -403  -2481  -3975  -1894  -1935  -2746  -3917  -2845  -3434  -3280  -3454  -2637    338   2940   821
     -   -149   -500    233     43   -381    399    106   -626    210   -466   -720    275    394     45     96    359    117   -369   -294   -249 
     -    -16  -7108  -8150   -894  -1115   -701  -1378      *      * 
   646  -1212  -1284  -2331  -1991  -1626  -2433  -1629    229    432  -1049   -695  -1878  -2671  -1522  -1273  -1725  -1259   3154  -2250  -1839   822
     -   -149   -500    233     43   -381    399    106   -626    210   -466   -720    275    394     45     96    359    117   -369   -294   -249 
     -    -16  -7108  -8150   -894  -1115   -701  -1378      *      * 
   647  -1964  -1620  -4131  -3635   -714  -3760  -2776   1829  -3272    518   4285  -3406  -3522  -2796  -3121  -2997  -1914    206  -2137  -1967   823
     -   -149   -500    233     43   -381    399    106   -626    210   -466   -720    275    394     45     96    359    117   -369   -294   -249 
     -    -16  -7108  -8150   -894  -1115   -701  -1378      *      * 
   648  -2594  -2690  -3304  -3623  -4328   3747  -3462  -4761  -3953  -4671  -4212  -3320  -3352  -3748  -3779  -2839  -2981  -4004  -3668  -4222   824
     -   -149   -500    233     43   -381    399    106   -626    210   -466   -720    275    394     45     96    359    117   -369   -294   -249 
     -    -16  -7108  -8150   -894  -1115   -701  -1378      *      * 
   649  -1420  -1195  -3129  -2685   3193  -2770   -662   -594  -2341    984   -209  -2074    -23  -1861  -2190  -1876  -1353   -628   -165   1900   825
     -   -149   -500    233     43   -381    399    106   -626    210   -466   -720    275    394     45     96    359    117   -369   -294   -249 
     -    -16  -7108  -8150   -894  -1115   -701  -1378      *      * 
   650   -944  -1411  -2278  -2317  -2438   3314  -2158    324  -2271  -2295  -1826  -1905  -2394  -2156  -2344  -1204  -1275  -1432  -2823  -2447   826
     -   -149   -500    233     43   -381    399    106   -626    210   -466   -720    275    394     45     96    359    117   -369   -294   -249 
     -    -16  -7108  -8150   -894  -1115   -701  -1378      *      * 
   651    839  -1213  -2186  -2325  -3149  -1432  -2284  -2808  -2413  -3111  -2374  -1736   3705  -2206  -2468   -842  -1025  -2020  -3325  -3102   827
     -   -149   -500    233     43   -381    399    106   -626    210   -466   -720    275    394     45     96    359    117   -369   -294   -249 
     -    -16  -7108  -8150   -894  -1115   -701  -1378      *      * 
   652    201   -986  -1869   -131  -1205  -2268  -1409   3055  -1511   -708   -278  -1587  -2446  -1396  -1691  -1455   -944    490  -1851  -1445   828
     -   -149   -500    233     43   -381    399    106   -626    210   -466   -720    275    394     45     96    359    117   -369   -294   -249 
     -    -16  -7108  -8150   -894  -1115   -701  -1378      *      * 
   653  -1416  -1904  -2338  -2574  -3771    218  -2700  -3799  -2910  -3904  -3200  -2242   3956  -2689  -2964  -1623  -1811  -2930  -3539  -3629   829
     -   -149   -500    233     43   -381    399    106   -626    210   -466   -720    275    394     45     96    359    117   -369   -294   -249 
     -    -16  -7108  -8150   -894  -1115   -701  -1378      *      * 
   654   -875  -1710   -525   -748  -2998  -1465  -1409  -3044  -1393  -3147  -2386   3772  -2082  -1162  -1775    265  -1168  -2310  -3153  -2515   830
     -   -149   -500    233     43   -381    399    106   -626    210   -466   -720    275    394     45     96    359    117   -369   -294   -249 
     -    -16  -7108  -8150   -894  -1115   -701  -1378      *      * 
   655  -1531  -1166  -3964  -3542  -1582  -3565  -3046   3209  -3337   -604   -440  -3245  -3512  -3149  -3364  -2810     57   1779  -2791  -2382   831
     -   -149   -500    233     43   -381    399    106   -626    210   -466   -720    275    394     45     96    359    117   -369   -294   -249 
     -    -16  -7108  -8150   -894  -1115   -701  -1378      *      * 
   656  -1159  -1326  -2633  -2440   -933  -2259  -1831   -447  -2081   2749   -136  -2104  -2615  -1960  -2079    -57  -1308   -619  -1858  -1412   832
     -   -149   -500    233     43   -381    399    106   -626    210   -466   -720    275    394     45     96    359    117   -369   -294   -249 
     -    -16  -7108  -8150   -894  -1115   -701  -1378      *      * 
   657   -451   5297  -3133  -3246  -2834  -1338  -2523  -2496  -2908  -2936  -2199  -1974  -2093  -2633  -2737    446   -883  -1755  -3156  -2872   833
     -   -149   -500    233     43   -381    399    106   -626    210   -466   -720    275    394     45     96    359    117   -369   -294   -249 
     -    -16  -7108  -8150   -894  -1115   -701  -1378      *      * 
   658   1393   -894  -2316  -2087  -2506  -1245  -1844  -1981  -1939  -2394  -1622  -1488  -1907  -1726  -2076   2787   -659    168  -2810  -2489   834
     -   -149   -500    233     43   -381    399    106   -626    210   -466   -720    275    394     45     96    359    117   -369   -294   -249 
     -    -16  -7108  -8150   -894  -1115   -701  -1378      *      * 
   659  -1544  -2951     43   3248  -3321  -1776   -831  -3093    567  -3001  -2280   -438  -2169   -469   -837  -1318  -1540  -2681  -3080  -2424   835
     -   -149   -500    233     43   -381    399    106   -626    210   -466   -720    275    394     45     96    359    117   -369   -294   -249 
     -    -16  -7108  -8150   -894  -1115   -701  -1378      *      * 
   660  -1980  -1578  -4306  -3777    972  -3887  -2683   3105  -3503   1204    422  -3492  -3563  -2874  -3282  -3090  -1906    261  -1969  -1672   836
     -   -149   -500    233     43   -381    399    106   -626    210   -466   -720    275    394     45     96    359    117   -369   -294   -249 
     -    -16  -7108  -8150   -894  -1115   -701  -1378      *      * 
   661  -2284  -2326    363  -2092   4094  -2800  -1073  -2025  -2609  -1872  -1684  -1993  -3110  -2129  -2749  -2364  -2348  -2030   -696    385   837
     -   -149   -500    233     43   -381    399    106   -626    210   -466   -720    275    394     45     96    359    117   -369   -294   -249 
     -    -16  -7108  -8150   -894  -1115   -701  -1378      *      * 
   662   -710  -1300  -2086  -2210  -3084  -1506  -2203  -2741  -2222  -3030  -2340  -1724   3776  -2109  -2296   -930    507  -2030  -3253  -3003   838
     -   -149   -500    233     43   -381    399    106   -626    210   -466   -720    275    394     45     96    359    117   -369   -294   -249 
     -    -16  -7108  -8150   -894  -1115   -701  -1378      *      * 
   663   -702  -1631    625   -361  -2531  -1432   -891  -2210   -759  -2357  -1561   -560    925   -560  -1235   -726   2977  -1736  -2645  -2062   839
     -   -149   -500    233     43   -381    399    106   -626    210   -466   -720    275    394     45     96    359    117   -369   -294   -249 
     -    -16  -7108  -8150   -894  -1115   -701  -1378      *      * 
   664   -830  -2027   -834   -206  -2472  -1728   -244  -2112   1610  -2040  -1201   -425  -1811    189   2141   1326     47  -1740  -2154  -1654   840
     -   -149   -500    233     43   -381    399    106   -626    210   -466   -720    275    394     45     96    359    117   -369   -294   -249 
     -    -16  -7108  -8150   -894  -1115   -701  -1378      *      * 
   665   1488   2413  -3141  -2766  -1396  -1932  -1938    250  -2465   -971   -493  -2076  -2369  -2170  -2394  -1189   -842   2558  -2048  -1702   841
     -   -149   -500    233     43   -381    399    106   -626    210   -466   -720    275    394     45     96    359    117   -369   -294   -249 
     -    -16  -7108  -8150   -894  -1115   -701  -1378      *      * 
   666  -1757  -2491  -1753  -1211  -3169  -2301   -778  -2899    401  -2702  -2024    541  -2479   -402   3607  -1707  -1660  -2575  -2547  -2269   842
     -   -149   -500    233     43   -381    399    106   -626    210   -466   -720    275    394     45     96    359    117   -369   -294   -249 
     -    -16  -7108  -8150   -894  -1115   -701  -1378      *      * 
   667   1689  -1197  -1187  -1195  -2927   2445  -1531  -2664  -1506  -2836  -1989   1332  -1906  -1275  -1837   -610   -786  -1885  -3075  -2637   843
     -   -149   -500    233     43   -381    399    106   -626    210   -466   -720    275    394     45     96    359    117   -369   -294   -249 
     -    -16  -7108  -8150   -894  -1115   -701  -1378      *      * 
   668    137   -504  -1930  -1342   -488  -1906   -734   1660  -1060    826    315  -1224  -1969   -876    619   -951   1159    190   -972   -601   844
     -   -149   -500    233     43   -381    399    106   -626    210   -466   -720    275    394     45     96    359    117   -369   -294   -249 
     -    -16  -7108  -8150   -894  -1115   -701  -1378      *      * 
   669   -451   5297  -3133  -3246  -2834  -1338  -2523  -2496  -2908  -2936  -2199  -1974  -2093  -2633  -2737    446   -883  -1755  -3156  -2872   845
     -   -149   -500    233     43   -381    399    106   -626    210   -466   -720    275    394     45     96    359    117   -369   -294   -249 
     -    -16  -7108  -8150   -894  -1115   -701  -1378      *      * 
   670    907   -884  -3275  -2702   -700  -2805  -1759   2613  -2391    506   2063  -2374  -2767  -2044  -2302  -1923  -1065    604  -1568  -1266   846
     -   -149   -500    233     43   -381    399    106   -626    210   -466   -720    275    394     45     96    359    117   -369   -294   -249 
     -    -16  -7108  -8150   -894  -1115   -701  -1378      *      * 
   671   2378   -912  -2325  -2134  -2821  -1196  -1938  -2492  -2015  -2757  -1907  -1491  -1888  -1788  -2157   2023    991  -1689  -3053  -2758   847
     -   -149   -500    233     43   -381    399    106   -626    210   -466   -720    275    394     45     96    359    117   -369   -294   -249 
     -    -16  -7108  -8150   -894  -1115   -701  -1378      *      * 
   672   -988   -834  -2816  -2268   1731  -2525  -1270   2802   -188   -122    207  -1978  -2537  -1641  -1816  -1633   -935    348  -1149   -624   848
     -   -149   -500    233     43   -381    399    106   -626    210   -466   -720    275    394     45     96    359    117   -369   -294   -249 
     -    -16  -7108  -8150   -894  -1115   -701  -1378      *      * 
   673    505   5305  -3296  -3402  -2845  -1423  -2633  -2043  -3047  -2704  -2088  -2084  -2169  -2750  -2850   -811   -954  -1500  -3209  -3006   849
     -   -149   -500    233     43   -381    399    106   -626    210   -466   -720    275    394     45     96    359    117   -369   -294   -249 
     -    -16  -7108  -8150   -894  -1115   -701  -1378      *      * 
   674   2201   -890  -1626  -1180  -1695  -1372  -1073  -1248  -1030   -382   -814  -1045  -1817   -897  -1312   1207   1027   -912  -2015  -1607   850
     -   -149   -500    233     43   -381    399    106   -626    210   -466   -720    275    394     45     96    359    117   -369   -294   -249 
     -    -16  -7108  -8150   -894  -1115   -701  -1378      *      * 
   675  -2640  -2167  -4788  -4234   -465  -4513  -3240     96  -3879   2883   2175  -4166  -3887  -3022  -3544  -3806  -2519   -607  -2139  -2184   851
     -   -149   -500    233     43   -381    399    106   -626    210   -466   -720    275    394     45     96    359    117   -369   -294   -249 
     -    -16  -7108  -8150   -894  -1115   -701  -1378      *      * 
   676   -491   -680  -1920  -1398   -920  -1767   -980    779  -1188   -703    -84  -1264  -2000  -1011  -1362    949   2331    881  -1398  -1014   852
     -   -149   -500    233     43   -381    399    106   -626    210   -466   -720    275    394     45     96    359    117   -369   -294   -249 
     -    -16  -7108  -8150   -894  -1115   -701  -1378      *      * 
   677  -3342  -2776  -4026  -4232   4354  -3545  -1431  -2315  -4038  -1801  -1900  -3299  -3780  -3350  -3645  -3490  -3420  -2566   -739    349   853
     -   -149   -500    233     43   -381    399    106   -626    210   -466   -720    275    394     45     96    359    117   -369   -294   -249 
     -    -16  -7108  -8150   -894  -1115   -701  -1378      *      * 
   678  -4114  -3274  -4214  -4453  -1722  -3496  -2681  -4109  -4149  -3619  -3615  -4044  -3885  -4032  -3816  -4355  -4248  -4133   6191  -1329   854
     -   -149   -500    233     43   -381    399    106   -626    210   -466   -720    275    394     45     96    359    117   -369   -294   -249 
     -    -16  -7108  -8150   -894  -1115   -701  -1378      *      * 
   679  -1611  -1241  -4003  -3510   1769  -3554  -2554   2997  -3254    -10     40  -3170  -3398  -2850  -3140  -2749  -1568   1344  -2090  -1668   855
     -   -149   -500    233     43   -381    399    106   -626    210   -466   -720    275    394     45     96    359    117   -369   -294   -249 
     -    -16  -7108  -8150   -894  -1115   -701  -1378      *      * 
   680   -374   3112  -2876  -2675  -2029   2640  -2002  -1210  -2393  -1863  -1208  -1774  -2023  -2106  -2343   -688   -707    985  -2473  -2169   856
     -   -149   -500    233     43   -381    399    106   -626    210   -466   -720    275    394     45     96    359    117   -369   -294   -249 
     -    -16  -7108  -8150   -894  -1115   -701  -1378      *      * 
   681  -1154  -2437   3006    -21  -3305   1181   -960  -3144  -1041  -3126  -2351   -342  -2010   -621  -1716    752  -1297  -2545  -3324  -2521   857
     -   -149   -500    233     43   -381    399    106   -626    210   -466   -720    275    394     45     96    359    117   -369   -294   -249 
     -    -16  -7108  -8150   -894  -1115   -701  -1378      *      * 
   682  -2062  -1621  -4423  -3968   -928  -4121  -3241   3193  -3699   1382    225  -3770  -3785  -3194  -3557  -3405  -2011    569  -2463  -2276   858
     -   -149   -500    233     43   -381    399    106   -626    210   -466   -720    275    394     45     96    359    117   -369   -294   -249 
     -    -16  -7108  -8150   -894  -1115   -701  -1378      *      * 
   683  -2062  -1621  -4423  -3968   -928  -4121  -3241   3193  -3699   1382    225  -3770  -3785  -3194  -3557  -3405  -2011    569  -2463  -2276   859
     -   -149   -500    233     43   -381    399    106   -626    210   -466   -720    275    394     45     96    359    117   -369   -294   -249 
     -    -16  -7108  -8150   -894  -1115   -701  -1378      *      * 
   684   -616   -946  -2629  -2482  -1861  -1682  -2027   -327  -2286  -1492  -1018  -1872  -2256  -2092  -2310   1251   -891   3010  -2468  -2070   860
     -   -149   -500    233     43   -381    399    106   -626    210   -466   -720    275    394     45     96    359    117   -369   -294   -249 
     -    -16  -7108  -8150   -894  -1115   -701  -1378      *      * 
   685   1476   -937  -2492  -2460  -2809  -1258  -2164  -2210  -2323  -2684  -1937  -1658  -1975  -2095  -2355   -600   3268  -1548  -3115  -2852   861
     -   -149   -500    233     43   -381    399    106   -626    210   -466   -720    275    394     45     96    359    117   -369   -294   -249 
     -    -16  -7108  -8150   -894  -1115   -701  -1378      *      * 
   686  -3482  -2868  -3701  -3919    238  -3552  -1112  -3000  -3638  -2516  -2526  -3027  -3772  -3101  -3341  -3418  -3527  -3071   -441   4711   862
     -   -149   -500    233     43   -381    399    106   -626    210   -466   -720    275    394     45     96    359    117   -369   -294   -249 
     -    -16  -7108  -8150   -894  -1115   -701  -1378      *      * 
   687   1038   3148  -2499  -2200  -2275  -1240  -1807  -1889  -1993  -2194  -1415  -1522  -1889  -1750  -2091   1767   2028  -1326  -2602  -2296   863
     -   -149   -500    233     43   -381    399    106   -626    210   -466   -720    275    394     45     96    359    117   -369   -294   -249 
     -    -16  -7108  -8150   -894  -1115   -701  -1378      *      * 
   688  -2615  -2137  -4589  -4158   2226  -4276  -2309    -89  -3847   2664    532  -3756  -3802  -2946  -3482  -3552  -2502   -755  -1422   -777   864
     -   -149   -500    233     43   -381    399    106   -626    210   -466   -720    275    394     45     96    359    117   -369   -294   -249 
     -    -16  -7108  -8150   -894  -1115   -701  -1378      *      * 
   689  -2931  -2878  -3420  -3706  -4181  -2925  -3468  -4621  -3859  -4490  -4165  -3491   4225  -3781  -3695  -3182  -3279  -4087  -3594  -4064   865
     -   -149   -500    233     43   -381    399    106   -626    210   -466   -720    275    394     45     96    359    117   -369   -294   -249 
     -    -16  -7108  -8150   -894  -1115   -701  -1378      *      * 
   690  -1771  -1603  -3750  -3689  -2037  -3050  -3231    403  -3479  -1154  -1076  -3246  -3399  -3383  -3437  -2628  -1917   3536  -3074  -2677   866
     -   -149   -500    233     43   -381    399    106   -626    210   -466   -720    275    394     45     96    359    117   -369   -294   -249 
     -    -16  -7108  -8150   -894  -1115   -701  -1378      *      * 
   691  -2400  -2011  -4431  -3906   -491  -4136  -2932    107  -3483   1635   4371  -3766  -3707  -2843  -3245  -3407  -2309   -497  -2053  -1977   867
     -   -149   -500    233     43   -381    399    106   -626    210   -466   -720    275    394     45     96    359    117   -369   -294   -249 
     -    -16  -7108  -8150   -894  -1115   -701  -1378      *      * 
   692  -2641  -2168  -4788  -4235   -465  -4513  -3241     96  -3878   2888   2138  -4166  -3888  -3023  -3544  -3807  -2520   -607  -2140  -2183   868
     -   -149   -500    233     43   -381    399    106   -626    210   -466   -720    275    394     45     96    359    117   -369   -294   -249 
     -    -16  -7108  -8150   -894  -1115   -701  -1378      *      * 
   693   -739  -1991   -298    -15  -2507  -1522   -384  -2229   1431  -2202  -1348   1884  -1750     32   -290   1870   -729  -1793  -2367  -1750   869
     -   -149   -500    233     43   -381    399    106   -626    210   -466   -720    275    394     45     96    359    117   -369   -294   -249 
     -    -16  -7108  -8150   -894  -1115   -701  -1378      *      * 
   694   1728   -921  -2240  -2016  -2774  -1201  -1857  -2443  -1899  -2700  -1853  -1442  -1879  -1688  -2069   2323   1658  -1665  -3000  -2688   870
     -   -149   -500    233     43   -381    399    106   -626    210   -466   -720    275    394     45     96    359    117   -369   -294   -249 
     -    -16  -7108  -8150   -894  -1115   -701  -1378      *      * 
   695  -2091  -1746  -3971  -3840  -1676  -3532  -3289   3684  -3581   -659   -693  -3562  -3674  -3445  -3521  -3194  -2146    449  -2877  -2493   871
     -   -149   -500    233     43   -381    399    106   -626    210   -466   -720    275    394     45     96    359    117   -369   -294   -249 
     -    -16  -7108  -8150   -894  -1115   -701  -1378      *      * 
   696  -2594  -2690  -3304  -3623  -4328   3747  -3462  -4761  -3953  -4671  -4212  -3320  -3352  -3748  -3779  -2839  -2981  -4004  -3668  -4222   872
     -   -149   -500    233     43   -381    399    106   -626    210   -466   -720    275    394     45     96    359    117   -369   -294   -249 
     -    -16  -7108  -8150   -894  -1115   -701  -1378      *      * 
   697  -2488  -2018  -4719  -4199   -564  -4429  -3262   1269  -3888   2839    608  -4090  -3875  -3087  -3589  -3724  -2389   -216  -2214  -2204   873
     -   -149   -500    233     43   -381    399    106   -626    210   -466   -720    275    394     45     96    359    117   -369   -294   -249 
     -    -16  -7108  -8150   -894  -1115   -701  -1378      *      * 
   698   1467   -825  -1121    309   -919    620   -493    791   -453   -752    -59   -702  -1771   -336   -780   -667   -396    607  -1292   -854   874
     -   -149   -500    233     43   -381    399    106   -626    210   -466   -720    275    394     45     96    359    117   -369   -294   -249 
     -    -16  -7108  -8150   -894  -1115   -701  -1378      *      * 
   699  -2594  -2690  -3304  -3623  -4328   3747  -3462  -4761  -3953  -4671  -4212  -3320  -3352  -3748  -3779  -2839  -2981  -4004  -3668  -4222   875
     -   -149   -500    233     43   -381    399    106   -626    210   -466   -720    275    394     45     96    359    117   -369   -294   -249 
     -    -16  -7108  -8150   -894  -1115   -701  -1378      *      * 
   700   1175  -1035  -3217  -3014  -1837  -2172  -2502    435  -2790  -1115   -818  -2369  -2659  -2580  -2785  -1487  -1131   3058  -2714  -2338   876
     -   -149   -500    233     43   -381    399    106   -626    210   -466   -720    275    394     45     96    359    117   -369   -294   -249 
     -    -16  -7108  -8150   -894  -1115   -701  -1378      *      * 
   701  -1670   3905  -3632  -3446   3492  -2688  -1283  -1001  -3086  -1029   -855  -2566  -3002  -2578  -2852  -2058  -1801  -1040   -741    255   877
     -   -149   -500    233     43   -381    399    106   -626    210   -466   -720    275    394     45     96    359    117   -369   -294   -249 
     -    -16  -7108  -8150   -894  -1115   -701  -1378      *      * 
   702   -502  -1137  -1969  -2195  -3330   3256  -2293  -3200  -2537  -3416  -2556  -1613  -2060  -2206  -2607    815   -931  -2156  -3488  -3238   878
     -   -149   -500    233     43   -381    399    106   -626    210   -466   -720    275    394     45     96    359    117   -369   -294   -249 
     -    -16  -7108  -8150   -894  -1115   -701  -1378      *      * 
   703  -1881  -1487  -4203  -3751  -1023  -3862  -3056   3368  -3451    184   1742  -3516  -3644  -3069  -3359  -3126  -1847    688  -2456  -2213   879
     -   -149   -500    233     43   -381    399    106   -626    210   -466   -720    275    394     45     96    359    117   -369   -294   -249 
     -    -16  -7108  -8150   -894  -1115   -701  -1378      *      * 
   704  -3482  -2868  -3701  -3919    238  -3552  -1112  -3000  -3638  -2516  -2526  -3027  -3772  -3101  -3341  -3418  -3527  -3071   -441   4711   880
     -   -149   -500    233     43   -381    399    106   -626    210   -466   -720    275    394     45     96    359    117   -369   -294   -249 
     -    -16  -7108  -8150   -894  -1115   -701  -1378      *      * 
   705   3438  -1472  -2846  -3040  -3287  -1726  -2735  -2840  -3028  -3257  -2662  -2236  -2447  -2798  -2944  -1216  -1387  -2183  -3405  -3320   881
     -   -149   -500    233     43   -381    399    106   -626    210   -466   -720    275    394     45     96    359    117   -369   -294   -249 
     -    -16  -7108  -8150   -894  -1115   -701  -1378      *      * 
   706    222  -1014  -3743  -3234  -1197  -3281  -2429   1968  -2976    978   -153  -2897  -3207  -2688  -2915  -2454  -1317   2441  -2187  -1828   882
     -   -149   -500    233     43   -381    399    106   -626    210   -466   -720    275    394     45     96    359    117   -369   -294   -249 
     -    -16  -7108  -8150   -894  -1115   -701  -1378      *      * 
   707    300  -1103  -3358  -3182  -1873  -2376  -2717    590  -2966  -1053   -816  -2560  -2832  -2781  -2961  -1705  -1252   3262  -2863  -2469   883
     -   -149   -500    233     43   -381    399    106   -626    210   -466   -720    275    394     45     96    359    117   -369   -294   -249 
     -    -16  -7108  -8150   -894  -1115   -701  -1378      *      * 
   708  -2476   5735  -4102  -4358  -3712  -2763  -3545  -3518  -4167  -3859  -3569  -3631  -3363  -4030  -3832  -2793  -2860  -3158  -3464  -3718   884
     -   -149   -500    233     43   -381    399    106   -626    210   -466   -720    275    394     45     96    359    117   -369   -294   -249 
     -    -16  -7108  -8150   -894  -1115   -701  -1378      *      * 
   709    876   3132  -2933  -2337   -546  -2309  -1248   1600  -1991   -244   1870  -1917  -2347  -1660  -1868  -1409   -653   1218  -1143   -793   885
     -   -149   -500    233     43   -381    399    106   -626    210   -466   -720    275    394     45     96    359    117   -369   -294   -249 
     -    -16  -7108  -8150   -894  -1115   -701  -1378      *      * 
   710    912  -1027  -3731  -3238  -1320  -3317  -2522   2588  -2998     27   -263  -2925  -3254  -2750  -2975  -2499  -1338   2074  -2318  -1934   886
     -   -149   -500    233     43   -381    399    106   -626    210   -466   -720    275    394     45     96    359    117   -369   -294   -249 
     -    -16  -7108  -8150   -894  -1115   -701  -1378      *      * 
   711   2106   -967  -2023  -1834  -2841  -1207  -1786  -2551  -1788  -2769  -1909  -1366   1676  -1586  -1997   1970   -667  -1737  -3037  -2701   887
     -   -149   -500    233     43   -381    399    106   -626    210   -466   -720    275    394     45     96    359    117   -369   -294   -249 
     -    -16  -7108  -8150   -894  -1115   -701  -1378      *      * 
   712  -2497  -2008  -3978  -3790   3070  -3645   -731  -1060  -3392   1137   -518  -2715  -3508  -2564  -3025  -2821  -2402  -1375   4139   1062   888
     -   -149   -500    233     43   -381    399    106   -626    210   -466   -720    275    394     45     96    359    117   -369   -294   -249 
     -    -16  -7108  -8150   -894  -1115   -701  -1378      *      * 
   713  -1476  -1123  -3900  -3378   1732  -3394  -2442   2067  -3103    374     68  -3022  -3264  -2716  -2979  -2568  -1429   2411  -2058  -1728   889
     -   -149   -500    233     43   -381    399    106   -626    210   -466   -720    275    394     45     96    359    117   -369   -294   -249 
     -    -16  -7108  -8150   -894  -1115   -701  -1378      *      * 
   714  -2622  -2146  -4275  -4013   3684  -3984  -1506   -413  -3660   1434    124  -3274  -3713  -2832  -3316  -3260  -2535   -954   -741    217   890
     -   -149   -500    233     43   -381    399    106   -626    210   -466   -720    275    394     45     96    359    117   -369   -294   -249 
     -    -16  -7108  -8150   -894  -1115   -701  -1378      *      * 
   715  -1606  -1309  -3815  -3441   1066  -3324  -2265    711  -3182   -305   -230  -3007  -3338  -2829  -3100  -2580  -1613   3187  -1809  -1093   891
     -   -149   -500    233     43   -381    399    106   -626    210   -466   -720    275    394     45     96    359    117   -369   -294   -249 
     -    -16  -7108  -8150   -894  -1115   -701  -1378      *      * 
   716  -3006  -2350  -4034  -4051   2166  -3828   -482  -1803  -3646    525  -1299  -2681  -3712  -2683  -3211  -3026  -2900  -1998    239   4079   892
     -   -149   -500    233     43   -381    399    106   -626    210   -466   -720    275    394     45     96    359    117   -369   -294   -249 
     -    -16  -7108  -8150   -894  -1115   -701  -1378      *      * 
   717  -1177   -947  -3393  -2782   -331  -2788  -1592   1690  -2425   1322   2973  -2385  -2707  -1957  -2236  -1895  -1105     13  -1259   1959   893
     -   -149   -500    233     43   -381    399    106   -626    210   -466   -720    275    394     45     96    359    117   -369   -294   -249 
     -    -16  -7108  -8150   -894  -1115   -701  -1378      *      * 
   718  -2061  -2768  -2584  -1377  -3586  -2598   -557  -2948   3212  -2620  -1947  -1296  -2560   -139   2089  -1944  -1766  -2710  -2469  -2350   894
     -   -149   -500    233     43   -381    399    106   -626    210   -466   -720    275    394     45     96    359    117   -369   -294   -249 
     -    -16  -7108  -8150   -894  -1115   -701  -1378      *      * 
   719  -1745  -1297  -4303  -3942  -1754  -4013  -3704   2135  -3804   -612   -537  -3697  -3854  -3661  -3877  -3329  -1739   3123  -3244  -2798   895
     -   -149   -500    233     43   -381    399    106   -626    210   -466   -720    275    394     45     96    359    117   -369   -294   -249 
     -    -16  -7108  -8150   -894  -1115   -701  -1378      *      * 
   720  -2931  -2878  -3420  -3706  -4181  -2925  -3468  -4621  -3859  -4490  -4165  -3491   4225  -3781  -3695  -3182  -3279  -4087  -3594  -4064   896
     -   -149   -500    233     43   -381    399    106   -626    210   -466   -720    275    394     45     96    359    117   -369   -294   -249 
     -    -16  -7108  -8150   -894  -1115   -701  -1378      *      * 
   721  -2641  -3308   -896   3732  -3966  -2458  -2043  -4105  -2128  -4016  -3555  -1531  -2959  -1842  -2560  -2479  -2750  -3722  -3563  -3385   897
     -   -149   -500    233     43   -381    399    106   -626    210   -466   -720    275    394     45     96    359    117   -369   -294   -249 
     -    -16  -7108  -8150   -894  -1115   -701  -1378      *      * 
   722  -1213  -1674  -2755  -2906  -3163  -1922  -2659  -2698  -2788  -3105  -2612  -2311  -2600  -2708  -2753  -1463   3819  -2197  -3286  -3156   898
     -   -149   -500    233     43   -381    399    106   -626    210   -466   -720    275    394     45     96    359    117   -369   -294   -249 
     -    -16  -7108  -8150   -894  -1115   -701  -1378      *      * 
   723  -2620  -2961  -2461  -2046  -3743  -2791  -1570  -3603   3784  -3387  -2839  -2048  -3039  -1260   -465  -2604  -2536  -3331  -3001  -2988   899
     -   -149   -500    233     43   -381    399    106   -626    210   -466   -720    275    394     45     96    359    117   -369   -294   -249 
     -    -16  -7108  -8150   -894  -1115   -701  -1378      *      * 
   724   -893  -1348  -2192  -2119  -2145   3015  -1911  -1745  -1958  -1908   2794  -1777  -2326  -1886  -2054  -1147  -1180  -1474  -2560  -2192   900
     -   -149   -500    233     43   -381    399    106   -626    210   -466   -720    275    394     45     96    359    117   -369   -294   -249 
     -    -16  -7108  -8150   -894  -1115   -701  -1378      *      * 
   725  -2407  -2015  -4445  -3918   -489  -4149  -2942    107  -3498   1667   4354  -3779  -3713  -2849  -3256  -3420  -2315   -501  -2055  -1985   901
     -   -149   -500    233     43   -381    399    106   -626    210   -466   -720    275    394     45     96    359    117   -369   -294   -249 
     -    -16  -7108  -8150   -894  -1115   -701  -1378      *      * 
   726  -1159  -1928   -795   -992  -3120  -1702  -1584  -3151  -1520  -3234  -2515   1967   3474  -1353  -1861  -1223  -1430  -2496  -3163  -2665   902
     -   -149   -500    233     43   -381    399    106   -626    210   -466   -720    275    394     45     96    359    117   -369   -294   -249 
     -    -16  -7108  -8150   -894  -1115   -701  -1378      *      * 
   727  -2871  -2457  -4231  -4103  -1033  -3803  -3165   -541  -3734   3130    -31  -3935  -3797  -3286  -3484  -3713  -2869  -1136  -2394  -2220   903
     -   -149   -500    233     43   -381    399    106   -626    210   -466   -720    275    394     45     96    359    117   -369   -294   -249 
     -    -16  -7108  -8150   -894  -1115   -701  -1378      *      * 
   728    669  -2323    -22   3133  -3044  -1600   -954  -2706   -853  -2824  -2095   -473  -2060   -614  -1376  -1068  -1279  -2254  -3057  -2376   904
     -   -149   -500    233     43   -381    399    106   -626    210   -466   -720    275    394     45     96    359    117   -369   -294   -249 
     -    -16  -7108  -8150   -894  -1115   -701  -1378      *      * 
   729  -1751  -1381  -4096  -3680  -1195  -3710  -3041    892  -3410   1178    -82  -3405  -3588  -3105  -3359  -2983  -1739   3044  -2554  -2229   905
     -   -149   -500    233     43   -381    399    106   -626    210   -466   -720    275    394     45     96    359    117   -369   -294   -249 
     -    -16  -7108  -8150   -894  -1115   -701  -1378      *      * 
   730  -2091  -1746  -3971  -3840  -1676  -3532  -3289   3684  -3581   -659   -693  -3562  -3674  -3445  -3521  -3194  -2146    449  -2877  -2493   906
     -   -149   -500    233     43   -381    399    106   -626    210   -466   -720    275    394     45     96    359    117   -369   -294   -249 
     -    -16  -7108  -8150   -894  -1115   -701  -1378      *      * 
   731   2006   -902  -2330  -2137  -2726  -1206  -1919  -2372  -2011  -2655  -1824  -1494  -1892  -1785  -2144    826   2667  -1624  -2978  -2680   907
     -   -149   -500    233     43   -381    399    106   -626    210   -466   -720    275    394     45     96    359    117   -369   -294   -249 
     -    -16  -7108  -8150   -894  -1115   -701  -1378      *      * 
   732  -1521  -3337   1418   2972  -3538  -1578   -848  -3424   -979  -3313  -2586   1467  -2065   -499  -1754  -1216  -1565  -2918  -3503  -2552   908
     -   -149   -500    233     43   -381    399    106   -626    210   -466   -720    275    394     45     96    359    117   -369   -294   -249 
     -    -16  -7108  -8150   -894  -1115   -701  -1378      *      * 
   733  -1223  -1038  -2929  -2456   2980  -2585   -614   -528  -2126    915   -182  -1912  -2608  -1696  -2011    458  -1159   -498   -177   1851   909
     -   -149   -500    233     43   -381    399    106   -626    210   -466   -720    275    394     45     96    359    117   -369   -294   -249 
     -    -16  -7108  -8150   -894  -1115   -701  -1378      *      * 
   734  -2669  -2186  -4200  -4000   3842  -3922  -1318   -563  -3635   1042    -58  -3165  -3710  -2819  -3293  -3211  -2593  -1061   -570    444   910
     -   -149   -500    233     43   -381    399    106   -626    210   -466   -720    275    394     45     96    359    117   -369   -294   -249 
     -    -16  -7108  -8150   -894  -1115   -701  -1378      *      * 
   735   1589  -1428   -817   -405  -2313  -1399   -620  -1990   1420  -2080  -1237   -551  -1732   -241   -574   1774   -590  -1515  -2324  -1789   911
     -   -149   -500    233     43   -381    399    106   -626    210   -466   -720    275    394     45     96    359    117   -369   -294   -249 
     -    -16  -7108  -8150   -894  -1115   -701  -1378      *      * 
   736  -1628  -1292  -3927  -3392   1098  -3444  -2307    602  -3098   1320    307  -3048  -3272  -2609  -2933  -2612  -1569   2734  -1810  -1441   912
     -   -149   -500    233     43   -381    399    106   -626    210   -466   -720    275    394     45     96    359    117   -369   -294   -249 
     -    -16  -7108  -8150   -894  -1115   -701  -1378      *      * 
   737   -465  -1105  -1989  -2181  -3304   3064  -2257  -3154  -2482  -3369  -2501  -1590  -2032  -2156  -2565   1492   -891  -2115  -3469  -3213   913
     -   -149   -500    233     43   -381    399    106   -626    210   -466   -720    275    394     45     96    359    117   -369   -294   -249 
     -    -16  -7108  -8150   -894  -1115   -701  -1378      *      * 
   738   2779  -1417  -1778  -1390  -2595  -1619  -1209  -2199   -542  -2368  -1642  -1247  -2094   -920   1721   -914   -975  -1729  -2598  -2249   914
     -   -149   -500    233     43   -381    399    106   -626    210   -466   -720    275    394     45     96    359    117   -369   -294   -249 
     -    -16  -7108  -8150   -894  -1115   -701  -1378      *      * 
   739  -1699  -2623  -1982   -992  -3323  -2368   -439  -2755   2447  -2477  -1747  -1024  -2347   2465   2080  -1575  -1462  -2469  -2388  -2163   915
     -   -149   -500    233     43   -381    399    106   -626    210   -466   -720    275    394     45     96    359    117   -369   -294   -249 
     -    -16  -7108  -8150   -894  -1115   -701  -1378      *      * 
   740    327  -1737   -298   1253  -1975  -1462   -171  -1648    225   -191   -867   -146  -1587   2520   -230   -447   -465  -1312  -1979  -1364   916
     -   -149   -500    233     43   -381    399    106   -626    210   -466   -720    275    394     45     96    359    117   -369   -294   -249 
     -    -16  -7108  -8150   -894  -1115   -701  -1378      *      * 
   741    954  -1420   -482     29  -1669     91   -208  -1332    114  -1461   -645   -227  -1569   1675   -345    561   -377  -1033  -1786   1538   917
     -   -149   -500    233     43   -381    399    106   -626    210   -466   -720    275    394     45     96    359    117   -369   -294   -249 
     -    -16  -7108  -8150   -894  -1115   -701  -1378      *      * 
   742    329  -1724    699    753  -1962  -1422   -135  -1640   1201  -1704   -848    -95  -1544    284   -267   -391   -416   1534  -1967  -1334   918
     -   -149   -500    233     43   -381    399    106   -626    210   -466   -720    275    394     45     96    359    117   -369   -294   -249 
     -    -16  -7108  -8150   -894  -1115   -701  -1378      *      * 
   743   1086  -1880   -222   1160  -2192  -1393    -70  -1928   1076  -1889   -982    -35  -1502   1663   -135    416   -391  -1499  -2069  -1401   919
     -   -149   -500    233     43   -381    399    106   -626    210   -466   -720    275    394     45     96    359    117   -369   -294   -249 
     -    -19  -6829  -7871   -894  -1115   -701  -1378      *      * 
   744   1688  -1721    386    259  -2035  -1352    -33  -1732   1009  -1734   -866    -28  -1473    398   1107   -332   -368  -1350  -1939  -1320   920
     -   -149   -500    233     43   -381    399    106   -626    210   -466   -720    275    394     45     96    359    117   -369   -294   -249 
     -    -20  -6745  -7787   -894  -1115   -701  -1378      *      * 
   745    959  -1490   -210    293  -1831  -1250     -4  -1526    957  -1573   -708   1187    386    418    -94   -211    819  -1151  -1823  -1202   921
     -   -149   -500    233     43   -381    399    106   -626    210   -466   -720    275    394     45     96    359    117   -369   -294   -249 
     -    -22  -6596  -7638   -894  -1115   -701  -1378      *      * 
   746   -677  -2246   1547   1486  -2524  -1200   -186  -2313     -5  -2255  -1406   1252  -1509    219   -605   1385   -662  -1856  -2444  -1667   922
     -      *      *      *      *      *      *      *      *      *      *      *      *      *      *      *      *      *      *      *      * 
     -      *      *      *      *      *      *      *      *      0 
//
