# Supplementary material for: The monosaccharide transporter gene family in land plants is ancient and shows differential subfamily expression and expansion across lineages
Source: BMC Evol Biol. 2006 Aug 21;6:64. doi: 10.1186/1471-2148-6-64 (PMC1578591; doi:10.1186/1471-2148-6-64)
Supplement: Additional File 4 — Profile HMMs for each MST subfamily [STP, AZT, ERD6-like, pGlcT, INT, PLT, XyloseTP homologs]. Text file output from the hmmbuild component of the HMMer software package. [file 1471-2148-6-64-S4.txt]

HMMER2.0  [2.3.2]
NAME  STPsubfamily-alltaxa
LENG  518
ALPH  Amino
RF    no
CS    no
MAP   yes
COM   hmmbuild STPsubfamily-alltaxa.aln.hmm STPsubfamily-alltaxa.aln
COM   hmmcalibrate --pvm A27082108196597.STPsubfamily-alltaxa.aln.hmm
NSEQ  37
DATE  Wed Apr 14 14:06:21 2004
CKSUM 3680
XT      -8455     -4  -1000  -1000  -8455     -4  -8455     -4 
NULT      -4  -8455
NULE     595  -1558     85    338   -294    453  -1158    197    249    902  -1085   -142    -21   -313     45    531    201    384  -1998   -644 
EVD   -504.940002   0.119889
HMM        A      C      D      E      F      G      H      I      K      L      M      N      P      Q      R      S      T      V      W      Y    
         m->m   m->i   m->d   i->m   i->i   d->m   d->d   b->m   m->e
         -156      *  -3288
     1   1804  -1124  -2411   -448  -1107    722  -1280   -157  -1605    305    480  -1745  -2533  -1400  -1744    335  -1009    892  -1560  -1182     9
     -   -149   -500    233     43   -381    399    106   -626    210   -466   -720    275    394     45     96    359    117   -369   -294   -249 
     -     -7  -8274  -9316   -894  -1115   -701  -1378   -156      * 
     2    433  -2146    399    223    366   1458   -683  -2031   -324  -2115  -1269    235   -797   -272   -806   -927    657    858  -2404  -1797    10
     -   -149   -500    233     43   -381    399    106   -626    210   -466   -720    275    394     45     96    359    117   -369   -294   -249 
     -     -7  -8274  -9316   -894  -1115   -701  -1378      *      * 
     3     63  -1524    304   -973    798   1184   -954   -382   -840   -832   -695   -137   -419   -740  -1208    483    254    951  -1900  -1439    11
     -   -149   -500    233     43   -381    399    106   -626    210   -466   -720    275    394     45     96    359    117   -369   -294   -249 
     -     -7  -8274  -9316   -894  -1115   -701  -1378      *      * 
     4   -483  -1825   -371    461     62   1218   -796    389   -532  -1750    676   -882  -2183   -462    546    660    630   -109  -2146  -1617    12
     -   -149   -500    233     43   -381    399    106   -626    210   -466   -720    275    394     45     96    359    117   -369   -294   -249 
     -    -63  -8274  -4656   -894  -1115   -701  -1378      *      * 
     5   -350  -2291     69    622  -1047    717   -585     83    408  -2288  -1393    758    514   -141   -684     53    189    649  -2502  -1848    13
     -   -149   -500    233     43   -381    399    106   -626    210   -466   -720    275    394     45     96    359    117   -369   -294   -249 
     -    -72  -8218  -4472   -894  -1115   -993  -1007      *      * 
     6     50  -2338   -244    381  -2649    830   -525   -465    677  -2349  -1429   -505   -572   1108    419    870   -827    427  -2527  -1850    14
     -   -149   -500    233     43   -381    399    106   -626    210   -466   -720    275    394     45     96    359    117   -369   -294   -249 
     -     -8  -8154  -9196   -894  -1115  -1257   -782      *      * 
     7    888  -2342   -744    770  -2653   1692   -531  -2396    524  -1267  -1435    604   -936    596   -621   -779    316  -1959  -2532  -1856    15
     -   -149   -500    233     43   -381    399    106   -626    210   -466   -720    275    394     45     96    359    117   -369   -294   -249 
     -     -8  -8154  -9196   -894  -1115   -772  -1271      *      * 
     8   -310  -2378     86    838  -2691   1462    549  -2435    656   -701    567    522   -552   -105   -652    397   -865   -864  -2567  -1889    16
     -   -149   -500    233     43   -381    399    106   -626    210   -466   -720    275    394     45     96    359    117   -369   -294   -249 
     -     -7  -8218  -9260   -894  -1115   -544  -1670      *      * 
     9   -225  -2317   -880   -333  -2605   1804   -640   -625   -239  -2327  -1435    576  -2064    465   1436    649    120  -1925  -2545  -1896    17
     -   -149   -500    233     43   -381    399    106   -626    210   -466   -720    275    394     45     96    359    117   -369   -294   -249 
     -    -45  -8274  -5178   -894  -1115   -701  -1378      *      * 
    10   1574  -2289   -840   -292  -2560   1162    859  -2276    802  -2284  -1392     36  -2028    257   -700   -113    290   -747  -2503   -118    18
     -   -149   -500    233     43   -381    399    106   -626    210   -466   -720    275    394     45     96    359    117   -369   -294   -249 
     -    -51  -8236  -5001   -894  -1115   -586  -1584      *      * 
    11   -423  -2387   -788    545  -2700    827   1845   -938   1604  -2400  -1479    -27   -970   -113    564    164   -511   -184  -2575  -1898    19
     -   -149   -500    233     43   -381    399    106   -626    210   -466   -720    275    394     45     96    359    117   -369   -294   -249 
     -     -7  -8232  -9274   -894  -1115   -576  -1604      *      * 
    12    413  -2410    983   1197  -2722   -640     76  -1581   -179   -263  -1502   1037   -398    791   -685    138   -898   -642  -2599   -160    20
     -   -149   -500    233     43   -381    399    106   -626    210   -466   -720    275    394     45     96    359    117   -369   -294   -249 
     -     -7  -8274  -9316   -894  -1115   -701  -1378      *      * 
    13   -608  -1523  -3578  -3046   1615  -3118    852    510  -2703  -1326   -737  -2547  -3158  -2312  -2583   -258  -1625   -980  -1109   3874    21
     -   -149   -500    233     43   -381    399    106   -626    210   -466   -720    275    394     45     96    359    117   -369   -294   -249 
     -     -7  -8274  -9316   -894  -1115   -701  -1378      *      * 
    14  -1045  -2528    828   1786  -2845    773   -665  -2599    167  -2542  -1620    179   1381    713    525   -918   -987  -2148  -2709  -2019    22
     -   -149   -500    233     43   -381    399    106   -626    210   -466   -720    275    394     45     96    359    117   -369   -294   -249 
     -     -7  -8274  -9316   -894  -1115   -701  -1378      *      * 
    15   1030  -1847  -2002  -1615  -1692   2847   1379  -1778  -1480  -1439  -1319  -1660  -2696  -1397  -1771  -1556  -1419  -1566  -2126    261    23
     -   -149   -500    233     43   -381    399    106   -626    210   -466   -720    275    394     45     96    359    117   -369   -294   -249 
     -     -7  -8274  -9316   -894  -1115   -701  -1378      *      * 
    16  -1601  -2909  -1512   -886  -3349    563    746  -3002   2589  -2870  -2014    903  -2542   -497   1925   -935  -1494  -2605  -2939  -2425    24
     -   -149   -500    233     43   -381    399    106   -626    210   -466   -720    275    394     45     96    359    117   -369   -294   -249 
     -     -7  -8274  -9316   -894  -1115   -701  -1378      *      * 
    17  -1851  -1601  -4226  -3617     39  -3515  -2416   1746  -3250   1916   1622  -3163  -3465  -2808  -3044  -1652  -1788   1734  -2128  -1853    25
     -   -149   -500    233     43   -381    399    106   -626    210   -466   -720    275    394     45     96    359    117   -369   -294   -249 
     -     -7  -8274  -9316   -894  -1115   -701  -1378      *      * 
    18  -1856  -2586  -1855  -2067  -3696  -2508   -359  -3922  -2329  -4026  -3293   -115  -3138  -2314  -2551  -1969   3792  -3222  -3921  -3287    26
     -   -149   -500    233     43   -381    399    106   -626    210   -466   -720    275    394     45     96    359    117   -369   -294   -249 
     -     -7  -8274  -9316   -894  -1115   -701  -1378      *      * 
    19   1294  -1004  -2889  -2285    257   -800  -1400   -512  -1988    361   -203  -2018   1376   -862  -1975    351   -211    711   1117    455    27
     -   -149   -500    233     43   -381    399    106   -626    210   -466   -720    275    394     45     96    359    117   -369   -294   -249 
     -     -7  -8274  -9316   -894  -1115   -701  -1378      *      * 
    20     72  -1092  -2558  -1970   2209  -2507  -1315    171   -531   -684   -287  -1834  -2567     55  -1816     29  -1021   -518  -1513   3053    28
     -   -149   -500    233     43   -381    399    106   -626    210   -466   -720    275    394     45     96    359    117   -369   -294   -249 
     -     -7  -8274  -9316   -894  -1115   -701  -1378      *      * 
    21  -2146  -1821  -4615  -4128    609  -1204  -3217   1030  -3856  -1353  -1073  -3716  -4010  -3567  -3769  -3221  -2124   3354  -2962  -2530    29
     -   -149   -500    233     43   -381    399    106   -626    210   -466   -720    275    394     45     96    359    117   -369   -294   -249 
     -     -7  -8274  -9316   -894  -1115   -701  -1378      *      * 
    22    -53  -1131  -3689  -3071   1639  -2936  -1837   2030  -2686   -212    739  -2578  -2968  -2319  -2502  -2031    988   1774  -1690  -1346    30
     -   -149   -500    233     43   -381    399    106   -626    210   -466   -720    275    394     45     96    359    117   -369   -294   -249 
     -     -7  -8274  -9316   -894  -1115   -701  -1378      *      * 
    23   -486  -1618  -4251  -3644   1008  -3544  -2449   2309  -3279   1147   2624  -3193  -3491  -2837  -3074  -2659  -1809   1082  -2158  -1883    31
     -   -149   -500    233     43   -381    399    106   -626    210   -466   -720    275    394     45     96    359    117   -369   -294   -249 
     -     -7  -8274  -9316   -894  -1115   -701  -1378      *      * 
    24    642   2247  -3928  -3691  -2952  -2278  -2922  -2489  -3403  -2868  -2138  -2709  -2930  -3060  -3323   1360   2925    409  -3358  -3075    32
     -   -149   -500    233     43   -381    399    106   -626    210   -466   -720    275    394     45     96    359    117   -369   -294   -249 
     -     -7  -8274  -9316   -894  -1115   -701  -1378      *      * 
    25    438   5446  -4637  -4805  -3894  -2373  -3831  -2498  -4420  -3559  -2985  -3126  -3141  -3965  -4114  -1732  -1861   -234  -4406  -4220    33
     -   -149   -500    233     43   -381    399    106   -626    210   -466   -720    275    394     45     96    359    117   -369   -294   -249 
     -     -7  -8274  -9316   -894  -1115   -701  -1378      *      * 
    26  -2747  -2331  -5230  -4709    550  -4762  -3820   2683  -4460   1227    494  -4423  -4468  -3897  -4262  -3976  -2685   2030  -3148  -2999    34
     -   -149   -500    233     43   -381    399    106   -626    210   -466   -720    275    394     45     96    359    117   -369   -294   -249 
     -     -7  -8274  -9316   -894  -1115   -701  -1378      *      * 
    27  -2414  -2003  -4970  -4527  -2399  -4550  -3921   1542  -4327  -1445   2202  -4205  -4424  -4101  -4308  -3784    345   3101  -3585  -3183    35
     -   -149   -500    233     43   -381    399    106   -626    210   -466   -720    275    394     45     96    359    117   -369   -294   -249 
     -     -7  -8274  -9316   -894  -1115   -701  -1378      *      * 
    28   3422  -2173  -4167  -4489  -4734    691  -3963  -4572  -4520  -4826  -3915  -3133  -3220  -4033  -4267  -1830  -2050  -3347  -4849  -4856    36
     -   -149   -500    233     43   -381    399    106   -626    210   -466   -720    275    394     45     96    359    117   -369   -294   -249 
     -     -7  -8274  -9316   -894  -1115   -701  -1378      *      * 
    29   3308   1408  -4557  -4794  -4483    375  -3869  -4264  -4468  -4539  -3602  -3014  -3025  -3952  -4148   -383  -1792  -3065  -4728  -4663    37
     -   -149   -500    233     43   -381    399    106   -626    210   -466   -720    275    394     45     96    359    117   -369   -294   -249 
     -     -7  -8274  -9316   -894  -1115   -701  -1378      *      * 
    30  -1105   1213  -3417  -2784    160  -2651  -1522    113  -2388    174   3234  -2286  -2701  -2017  -2200   1052    954    965  -1396  -1054    38
     -   -149   -500    233     43   -381    399    106   -626    210   -466   -720    275    394     45     96    359    117   -369   -294   -249 
     -     -7  -8274  -9316   -894  -1115   -701  -1378      *      * 
    31  -2527   1293  -5024  -5358  -5249   3721  -4582  -5328  -5234  -5473  -4719  -4046  -3936  -4851  -4864  -2793  -2990  -4218  -4941  -5325    39
     -   -149   -500    233     43   -381    399    106   -626    210   -466   -720    275    394     45     96    359    117   -369   -294   -249 
     -     -7  -8274  -9316   -894  -1115   -701  -1378      *      * 
    32  -4672  -4392  -5305  -5678  -6079   3839  -5213  -6842  -5972  -6485  -6177  -5363  -4983  -5756  -5571  -4971  -5049  -6089  -5079  -6041    40
     -   -149   -500    233     43   -381    399    106   -626    210   -466   -720    275    394     45     96    359    117   -369   -294   -249 
     -     -7  -8274  -9316   -894  -1115   -701  -1378      *      * 
    33   -665  -1262  -3742  -3125  -1115  -3042  -1936    907  -2753   2390    609  -2669  -3059  -2370  -2580    607  -1398    339  -1767  -1448    41
     -   -149   -500    233     43   -381    399    106   -626    210   -466   -720    275    394     45     96    359    117   -369   -294   -249 
     -     -7  -8274  -9316   -894  -1115   -701  -1378      *      * 
    34  -3724  -3151  -6135  -5565  -1466  -5878  -4626   2741  -5355   2241   2139  -5585  -5027  -4228  -4897  -5216  -3587  -1316  -3256  -3431    42
     -   -149   -500    233     43   -381    399    106   -626    210   -466   -720    275    394     45     96    359    117   -369   -294   -249 
     -     -7  -8274  -9316   -894  -1115   -701  -1378      *      * 
    35  -4740  -3785  -5346  -5617   4320  -5200  -1501  -3323  -5179   -701  -2728  -3882  -5039  -3964  -4581  -4448  -4604  -3618   -748   1193    43
     -   -149   -500    233     43   -381    399    106   -626    210   -466   -720    275    394     45     96    359    117   -369   -294   -249 
     -     -7  -8274  -9316   -894  -1115   -701  -1378      *      * 
    36  -4672  -4392  -5305  -5678  -6079   3839  -5213  -6842  -5972  -6485  -6177  -5363  -4983  -5756  -5571  -4971  -5049  -6089  -5079  -6041    44
     -   -149   -500    233     43   -381    399    106   -626    210   -466   -720    275    394     45     96    359    117   -369   -294   -249 
     -     -7  -8274  -9316   -894  -1115   -701  -1378      *      * 
    37  -5285  -4350  -5366  -5703  -1279  -4904  -2635  -4878  -5528  -4238  -4307  -4675  -5157  -4803  -5049  -5171  -5329  -4952  -1930   4888    45
     -   -149   -500    233     43   -381    399    106   -626    210   -466   -720    275    394     45     96    359    117   -369   -294   -249 
     -     -7  -8274  -9316   -894  -1115   -701  -1378      *      * 
    38  -4819  -4860   4184  -3267  -5894  -4166  -4131  -6603  -4719  -6227  -5961  -3606  -4695  -4117  -5133  -4691  -4988  -6124  -5074  -5447    46
     -   -149   -500    233     43   -381    399    106   -626    210   -466   -720    275    394     45     96    359    117   -369   -294   -249 
     -     -7  -8274  -9316   -894  -1115   -701  -1378      *      * 
    39  -2298  -1937  -4757  -4259  -2023  -4265  -3424   3035  -3993   1416   -957   -205  -4159  -3676  -3903  -3453  -2261   1211  -3098  -2759    47
     -   -149   -500    233     43   -381    399    106   -626    210   -466   -720    275    394     45     96    359    117   -369   -294   -249 
     -     -7  -8274  -9316   -894  -1115   -701  -1378      *      * 
    40  -4672  -4392  -5305  -5678  -6079   3839  -5213  -6842  -5972  -6485  -6177  -5363  -4983  -5756  -5571  -4971  -5049  -6089  -5079  -6041    48
     -   -149   -500    233     43   -381    399    106   -626    210   -466   -720    275    394     45     96    359    117   -369   -294   -249 
     -     -7  -8274  -9316   -894  -1115   -701  -1378      *      * 
    41  -2744  -2239  -5427  -5119  -2892  -5239  -5293   3217  -5081  -1645  -1591  -4925  -4997  -5031  -5244  -4624  -2740   2551  -4649  -4132    49
     -   -149   -500    233     43   -381    399    106   -626    210   -466   -720    275    394     45     96    359    117   -369   -294   -249 
     -     -7  -8274  -9316   -894  -1115   -701  -1378      *      * 
    42  -1408  -2023  -3949  -4225  -4535  -2278  -3756  -4362  -4189  -4630  -3715  -2937  -3075  -3779  -4001   3493    668  -3161  -4749  -4617    50
     -   -149   -500    233     43   -381    399    106   -626    210   -466   -720    275    394     45     96    359    117   -369   -294   -249 
     -     -7  -8274  -9316   -894  -1115   -701  -1378      *      * 
    43  -4672  -4392  -5305  -5678  -6079   3839  -5213  -6842  -5972  -6485  -6177  -5363  -4983  -5756  -5571  -4971  -5049  -6089  -5079  -6041    51
     -   -149   -500    233     43   -381    399    106   -626    210   -466   -720    275    394     45     96    359    117   -369   -294   -249 
     -     -7  -8274  -9316   -894  -1115   -701  -1378      *      * 
    44  -4672  -4392  -5305  -5678  -6079   3839  -5213  -6842  -5972  -6485  -6177  -5363  -4983  -5756  -5571  -4971  -5049  -6089  -5079  -6041    52
     -   -149   -500    233     43   -381    399    106   -626    210   -466   -720    275    394     45     96    359    117   -369   -294   -249 
     -     -7  -8274  -9316   -894  -1115   -701  -1378      *      * 
    45  -3324  -3080  -5269  -5353  -3740  -4335  -4872  -1118  -5267  -2851  -2796  -4854  -4742  -5143  -5115  -4210  -3502   3816  -4589  -4401    53
     -   -149   -500    233     43   -381    399    106   -626    210   -466   -720    275    394     45     96    359    117   -369   -294   -249 
     -     -7  -8274  -9316   -894  -1115   -701  -1378      *      * 
    46   -575  -1205  -2679  -2118  -1294  -2464  -1506   -107  -1878  -1169   1000  -1937   -667  -1656  -1980    -63   3160   -208  -1755  -1386    54
     -   -149   -500    233     43   -381    399    106   -626    210   -466   -720    275    394     45     96    359    117   -369   -294   -249 
     -     -7  -8274  -9316   -894  -1115   -701  -1378      *      * 
    47   -103  -1951  -4202  -4403  -4513  -2227  -3763  -4287  -4236  -4560  -3623  -2938  -3024  -3786  -4025   3312   1326  -3086  -4737  -4642    55
     -   -149   -500    233     43   -381    399    106   -626    210   -466   -720    275    394     45     96    359    117   -369   -294   -249 
     -     -7  -8274  -9316   -894  -1115   -701  -1378      *      * 
    48  -3635  -3288  -5562  -5285  -1656  -4969  -4104  -1173  -4701    -40   5111  -4982  -4812  -4161  -4416  -4534  -3641  -1810  -3171  -2913    56
     -   -149   -500    233     43   -381    399    106   -626    210   -466   -720    275    394     45     96    359    117   -369   -294   -249 
     -     -7  -8274  -9316   -894  -1115   -701  -1378      *      * 
    49   -708  -2726   2733   1500  -3033   -599   -823  -2794    202  -2737  -1830   -292    367   -378   -999  -1086  -1177   -935  -2911  -2203    57
     -   -149   -500    233     43   -381    399    106   -626    210   -466   -720    275    394     45     96    359    117   -369   -294   -249 
     -     -7  -8274  -9316   -894  -1115   -701  -1378      *      * 
    50     13  -2625   1594   1138  -2940  -2025   -755  -2695   -379  -2642  -1730   -659   2107    227   -902    700    -94  -2246  -2816  -2118    58
     -   -149   -500    233     43   -381    399    106   -626    210   -466   -720    275    394     45     96    359    117   -369   -294   -249 
     -     -7  -8274  -9316   -894  -1115   -701  -1378      *      * 
    51  -5249  -4370  -5562  -5898   4544  -4879  -2993  -4583  -5799  -3921  -4043  -4941  -5172  -5056  -5265  -5304  -5340  -4796  -2286  -1222    59
     -   -149   -500    233     43   -381    399    106   -626    210   -466   -720    275    394     45     96    359    117   -369   -294   -249 
     -     -7  -8274  -9316   -894  -1115   -701  -1378      *      * 
    52  -2755  -3052  -2007   -236  -2202  -3420  -2356  -1797  -1975   3037  -1207  -2323  -3652   -518  -2116  -2940  -2717  -2172  -3140  -2793    60
     -   -149   -500    233     43   -381    399    106   -626    210   -466   -720    275    394     45     96    359    117   -369   -294   -249 
     -     -7  -8274  -9316   -894  -1115   -701  -1378      *      * 
    53  -1022  -2470   -879   1502  -2797  -1989   -630  -2536   2119   -381  -1562   -627  -2080   1343    489   -153     82  -2096  -2641  -1977    61
     -   -149   -500    233     43   -381    399    106   -626    210   -466   -720    275    394     45     96    359    117   -369   -294   -249 
     -     -7  -8274  -9316   -894  -1115   -701  -1378      *      * 
    54  -1806  -3162     12   1365  -3593  -2532  -1108  -3259   2786  -3114  -2276  -1161  -2671   -675   1911  -1656  -1711  -2854  -3180  -2640    62
     -   -149   -500    233     43   -381    399    106   -626    210   -466   -720    275    394     45     96    359    117   -369   -294   -249 
     -     -7  -8274  -9316   -894  -1115   -701  -1378      *      * 
    55  -5249  -4370  -5562  -5898   4544  -4879  -2993  -4583  -5799  -3921  -4043  -4941  -5172  -5056  -5265  -5304  -5340  -4796  -2286  -1222    63
     -   -149   -500    233     43   -381    399    106   -626    210   -466   -720    275    394     45     96    359    117   -369   -294   -249 
     -     -7  -8274  -9316   -894  -1115   -701  -1378      *      * 
    56  -5249  -4370  -5562  -5898   4544  -4879  -2993  -4583  -5799  -3921  -4043  -4941  -5172  -5056  -5265  -5304  -5340  -4796  -2286  -1222    64
     -   -149   -500    233     43   -381    399    106   -626    210   -466   -720    275    394     45     96    359    117   -369   -294   -249 
     -     -7  -8274  -9316   -894  -1115   -701  -1378      *      * 
    57  -2852  -3460  -2726  -2539  -3918  -3307    457  -4308  -1240  -4113  -3484  -2527   4010  -1970     96  -2871  -2919  -3880  -3687  -3247    65
     -   -149   -500    233     43   -381    399    106   -626    210   -466   -720    275    394     45     96    359    117   -369   -294   -249 
     -     -7  -8274  -9316   -894  -1115   -701  -1378      *      * 
    58     73  -2428   1172    532  -2747   -135   1447  -2497    722  -2443  -1517    131  -2025    313   -679   1107    176   -449  -2612   -135    66
     -   -149   -500    233     43   -381    399    106   -626    210   -466   -720    275    394     45     96    359    117   -369   -294   -249 
     -     -7  -8274  -9316   -894  -1115   -701  -1378      *      * 
    59  -2736  -2244  -5409  -5105  -2869  -5175  -5225   1443  -5054  -1633  -1582  -4892  -4966  -4991  -5201  -4561  -2737   3539  -4598  -4086    67
     -   -149   -500    233     43   -381    399    106   -626    210   -466   -720    275    394     45     96    359    117   -369   -294   -249 
     -     -7  -8274  -9316   -894  -1115   -701  -1378      *      * 
    60  -1507  -1346  -1320  -1349    889  -2976  -1456   -857  -2587    309   -548  -2457  -3017  -2206  -2457  -2058  -1446     80   1606   3898    68
     -   -149   -500    233     43   -381    399    106   -626    210   -466   -720    275    394     45     96    359    117   -369   -294   -249 
     -     -7  -8274  -9316   -894  -1115   -701  -1378      *      * 
    61   -552  -2464    -76   1411  -2788  -1961   1179  -2536   1549  -2477  -1554   -596  -2055    636   2165   -451   -933  -2088  -2640  -1964    69
     -   -149   -500    233     43   -381    399    106   -626    210   -466   -720    275    394     45     96    359    117   -369   -294   -249 
     -     -7  -8274  -9316   -894  -1115   -701  -1378      *      * 
    62  -3085  -3760  -3878  -2396  -4643  -3609  -1452  -3924   2950  -1051  -2888  -2269  -3525   1038   2650  -2956  -2744  -3702  -3388  -3306    70
     -   -149   -500    233     43   -381    399    106   -626    210   -466   -720    275    394     45     96    359    117   -369   -294   -249 
     -     -7  -8274  -9316   -894  -1115   -701  -1378      *      * 
    63     92  -2320   -890    375  -2591  -1979   -639  -2301   2280  -2312   2409   -638  -2071   1301   -713   -894    255   -980  -2532  -1889    71
     -   -149   -500    233     43   -381    399    106   -626    210   -466   -720    275    394     45     96    359    117   -369   -294   -249 
     -    -90  -8274  -4134   -894  -1115   -701  -1378      *      * 
    64    384  -2385   -763    565  -2704  -1891   1855  -2452   1603  -2399  -1475    364  -1985   2359   -632   -150   -858  -1011  -2568  -1888    72
     -   -149   -500    233     43   -381    399    106   -626    210   -466   -720    275    394     45     96    359    117   -369   -294   -249 
     -     -7  -8192  -9234   -894  -1115   -495  -1785      *      * 
    65    315  -2430     88   1528  -2750   -663   1459  -2501    803  -1170   1000    505  -2025    806    144    318   -897  -2051  -2613  -1931    73
     -   -149   -500    233     43   -381    399    106   -626    210   -466   -720    275    394     45     96    359    117   -369   -294   -249 
     -   -181  -8274  -3121   -894  -1115   -701  -1378      *      * 
    66   1120  -2270   1453   -182  -2565   -120   1850  -1134    319  -1232  -1366   -488   -511    696   -598   -252     87  -1019  -2469  -1802    74
     -   -149   -500    233     43   -381    399    106   -626    210   -466   -720    275    394     45     96    359    117   -369   -294   -249 
     -     -8  -8101  -9143   -894  -1115  -1080   -924      *      * 
    67    205  -2342   -240    256  -2656   -122   1721  -2402   1290   -190  -1432   -499   -658    -62   1508     77   -824  -1077  -2529  -1850    75
     -   -149   -500    233     43   -381    399    106   -626    210   -466   -720    275    394     45     96    359    117   -369   -294   -249 
     -   -514  -8148  -1756   -894  -1115   -430  -1956      *      * 
    68    155  -2166    569    984  -2481    270   1436  -2228     76  -2179  -1257    394   -159    117    876   -589    152    403  -2353  -1673    76
     -   -149   -500    233     43   -381    399    106   -626    210   -466   -720    275    394     45     96    359    117   -369   -294   -249 
     -    -10  -7821  -8863   -894  -1115   -572  -1612      *      * 
    69   -890  -2362    170   1107  -2682    -76   1872  -2433    583  -1359  -1451    744  -1957    -62   1211    719    269  -1983  -2545  -1863    77
     -   -149   -500    233     43   -381    399    106   -626    210   -466   -720    275    394     45     96    359    117   -369   -294   -249 
     -   -201  -8156  -2982   -894  -1115   -834  -1188      *      * 
    70   -818  -2287    678   1430  -2606   -744   -451  -2355    588  -2302  -1377    813  -1885      8    312     97   1509   -214  -2472  -1790    78
     -   -149   -500    233     43   -381    399    106   -626    210   -466   -720    275    394     45     96    359    117   -369   -294   -249 
     -    -82  -8025  -4278   -894  -1115  -1135   -876      *      * 
    71  -1461  -2860   1561   -489  -3415   -324  -1152  -3199   -953  -3157  -2292   2903  -2403   -747  -1529   1108    573  -2691  -3343  -2602    79
     -   -149   -500    233     43   -381    399    106   -626    210   -466   -720    275    394     45     96    359    117   -369   -294   -249 
     -   -306  -8030  -2416   -894  -1115  -1638   -559      *      * 
    72     41  -2431   -372    869  -2745  -1762   -544  -2500   -191  -2450  -1554   2345    725   2261   -713   -813   -907  -2056  -2628  -1926    80
     -   -149   -500    233     43   -381    399    106   -626    210   -466   -720    275    394     45     96    360    117   -369   -294   -249 
     -  -2898  -3887   -325   -325  -2311  -1702   -530      *      * 
    73    -23   -558   -422   -169   -866  -1009   -257    -57    -88   -692   -108   1633  -1336    -55   -389   -210   -111   1416  -1271   -728    82
     -   -149   -500    233     43   -381    399    106   -626    210   -466   -720    276    394     45     96    360    117   -369   -294   -249 
     -   -996  -1029  -6874   -198  -2961  -2188   -358      *      * 
    74   -221   -897   -500    852   -958  -1345   2477   -549    181   -777   1365   -183  -1435    228   -206   -317   -162    557  -1230   -727    84
     -   -149   -500    233     43   -381    399    106   -626    210   -466   -720    275    394     45     96    359    117   -369   -294   -249 
     -    -24  -6517  -7559   -894  -1115   -112  -3740      *      * 
    75  -5285  -4350  -5366  -5703  -1279  -4904  -2635  -4878  -5528  -4238  -4307  -4675  -5157  -4803  -5049  -5171  -5329  -4952  -1930   4888    85
     -   -149   -500    233     43   -381    399    106   -626    210   -466   -720    275    394     45     96    359    117   -369   -294   -249 
     -     -7  -8274  -9316   -894  -1115   -701  -1378      *      * 
    76  -4645   5846  -5720  -6079  -5775  -4447  -5257  -6269  -6093  -6162  -5930  -5560  -5000  -5923  -5602  -4979  -5025  -5739  -4999  -5748    86
     -   -149   -500    233     43   -381    399    106   -626    210   -466   -720    275    394     45     96    359    117   -369   -294   -249 
     -     -7  -8274  -9316   -894  -1115   -701  -1378      *      * 
    77   -265  -2324  -1062   -492  -2580  -2094   -722  -2259   2474  -1011  -1438   -770  -2178   1083    884  -1024    440    431  -2532  -1934    87
     -   -149   -500    233     43   -381    399    106   -626    210   -466   -720    275    394     45     96    359    117   -369   -294   -249 
     -     -7  -8274  -9316   -894  -1115   -701  -1378      *      * 
    78  -4960  -3898  -5351  -5701   3174  -5224  -1444  -3843  -5262  -3153  -3249  -3861  -5090  -3999  -4632  -4489  -4817  -4007   -692   4158    88
     -   -149   -500    233     43   -381    399    106   -626    210   -466   -720    275    394     45     96    359    117   -369   -294   -249 
     -     -7  -8274  -9316   -894  -1115   -701  -1378      *      * 
    79  -3021  -4744   3971  -1044  -5097  -2773  -2302  -5244  -2757  -5074  -4545    328  -3376  -2019  -3734  -2669  -3158  -4646  -5072  -4095    89
     -   -149   -500    233     43   -381    399    106   -626    210   -466   -720    275    394     45     96    359    117   -369   -294   -249 
     -     -7  -8274  -9316   -894  -1115   -701  -1378      *      * 
    80  -2487  -4044   1597   -883  -4709  -2536  -2022  -4647  -2289  -4550  -3865   2825  -3101  -1702  -3121   2435  -2626  -4025  -4731  -3761    90
     -   -149   -500    233     43   -381    399    106   -626    210   -466   -720    275    394     45     96    359    117   -369   -294   -249 
     -     -7  -8274  -9316   -894  -1115   -701  -1378      *      * 
    81   -653  -2583   -831    894  -2887  -2076    597  -2617   -383  -2592  -1702   -725   -362   3564   -866  -1066  -1129  -1191  -2783  -2118    91
     -   -149   -500    233     43   -381    399    106   -626    210   -466   -720    275    394     45     96    359    117   -369   -294   -249 
     -     -7  -8274  -9316   -894  -1115   -701  -1378      *      * 
    82   -248   -962  -3131  -2515    294    324  -1454    569    154   1667    610  -2143  -2652  -1852  -2079   -949    963    144  -1415  -1065    92
     -   -149   -500    233     43   -381    399    106   -626    210   -466   -720    275    394     45     96    359    117   -369   -294   -249 
     -     -7  -8274  -9316   -894  -1115   -701  -1378      *      * 
    83  -4616  -3977  -5806  -5810  -2477  -5124  -4811  -2081  -5628   3329  -1419  -5705  -5151  -4939  -5189  -5590  -4600  -2836  -3840  -3891    93
     -   -149   -500    233     43   -381    399    106   -626    210   -466   -720    275    394     45     96    359    117   -369   -294   -249 
     -     -7  -8274  -9316   -894  -1115   -701  -1378      *      * 
    84     27  -2181  -2495  -2414  -3890  -2322  -2532  -3557  -2249  -3742  -2935  -2193  -2945   2767  -2449  -1651   3164  -2834  -3997  -3618    94
     -   -149   -500    233     43   -381    399    106   -626    210   -466   -720    275    394     45     96    359    117   -369   -294   -249 
     -     -7  -8274  -9316   -894  -1115   -701  -1378      *      * 
    85   1063  -1204  -3560  -2955  -1078  -2862  -1812   -500  -2589   2274   1851  -2508  -2927  -2224  -2442   -539  -1303    254  -1690  -1367    95
     -   -149   -500    233     43   -381    399    106   -626    210   -466   -720    275    394     45     96    359    117   -369   -294   -249 
     -     -7  -8274  -9316   -894  -1115   -701  -1378      *      * 
    86  -5249  -4370  -5562  -5898   4544  -4879  -2993  -4583  -5799  -3921  -4043  -4941  -5172  -5056  -5265  -5304  -5340  -4796  -2286  -1222    96
     -   -149   -500    233     43   -381    399    106   -626    210   -466   -720    275    394     45     96    359    117   -369   -294   -249 
     -     -7  -8274  -9316   -894  -1115   -701  -1378      *      * 
    87  -1618  -2119  -4268  -4431  -3815  -2536  -3776  -2446  -4119  -3394  -2976  -3170  -3282  -3853  -3940  -1921   3849   -170  -4374  -4114    97
     -   -149   -500    233     43   -381    399    106   -626    210   -466   -720    275    394     45     96    359    117   -369   -294   -249 
     -     -7  -8274  -9316   -894  -1115   -701  -1378      *      * 
    88  -2400  -2888  -4241  -4577  -4893  -3076  -4243  -5200  -4753  -5302  -4565  -3696  -3815  -4419  -4561   3695  -2853  -4100  -4780  -4810    98
     -   -149   -500    233     43   -381    399    106   -626    210   -466   -720    275    394     45     96    359    117   -369   -294   -249 
     -     -7  -8274  -9316   -894  -1115   -701  -1378      *      * 
    89  -2400  -2888  -4241  -4577  -4893  -3076  -4243  -5200  -4753  -5302  -4565  -3696  -3815  -4419  -4561   3695  -2853  -4100  -4780  -4810    99
     -   -149   -500    233     43   -381    399    106   -626    210   -466   -720    275    394     45     96    359    117   -369   -294   -249 
     -     -7  -8274  -9316   -894  -1115   -701  -1378      *      * 
    90  -4069  -3446  -6182  -5743    192  -5913  -4079  -1038  -5504   3199   -322  -5578  -5110  -4270  -4963  -5387  -3918  -1876  -2860  -2497   100
     -   -149   -500    233     43   -381    399    106   -626    210   -466   -720    275    394     45     96    359    117   -369   -294   -249 
     -     -7  -8274  -9316   -894  -1115   -701  -1378      *      * 
    91  -4949  -3898  -5344  -5691   1506  -5213  -1456  -3839  -5256  -3152  -3247  -3867  -5086  -4004  -4632  -4489  -4812  -4004   -704   4686   101
     -   -149   -500    233     43   -381    399    106   -626    210   -466   -720    275    394     45     96    359    117   -369   -294   -249 
     -     -7  -8274  -9316   -894  -1115   -701  -1378      *      * 
    92  -3281  -2800  -5710  -5153    778  -5314  -4170    421  -4911   2659   -326  -4990  -4756  -4038  -4570  -4568  -3179   1647  -3136  -3150   102
     -   -149   -500    233     43   -381    399    106   -626    210   -466   -720    275    394     45     96    359    117   -369   -294   -249 
     -     -7  -8274  -9316   -894  -1115   -701  -1378      *      * 
    93   3306  -1984  -4188  -4476  -4566  -2253  -3840  -4372  -4375  -4648  -3713  -2979  -3057  -3891  -4118   1247  -1844  -3141  -4788  -4700   103
     -   -149   -500    233     43   -381    399    106   -626    210   -466   -720    275    394     45     96    359    117   -369   -294   -249 
     -     -7  -8274  -9316   -894  -1115   -701  -1378      *      * 
    94   2326  -2173  -4112  -4438  -4740   2983  -3951  -4584  -4506  -4833  -3920  -3118  -3217  -4015  -4263  -1827  -2048  -3351  -4854  -4858   104
     -   -149   -500    233     43   -381    399    106   -626    210   -466   -720    275    394     45     96    359    117   -369   -294   -249 
     -     -7  -8274  -9316   -894  -1115   -701  -1378      *      * 
    95  -3976  -3354  -6346  -5752  -1407  -6150  -4761    247  -5541   3131   1093  -5878  -5124  -4263  -4998  -5536  -3808  -1649  -3245  -3477   105
     -   -149   -500    233     43   -381    399    106   -626    210   -466   -720    275    394     45     96    359    117   -369   -294   -249 
     -     -7  -8274  -9316   -894  -1115   -701  -1378      *      * 
    96      9    460  -3687  -3070   1181  -2930  -1835   1223  -2684    410   -335  -2574  -2965  -2320  -2500  -2025    137   2491  -1690  -1343   106
     -   -149   -500    233     43   -381    399    106   -626    210   -466   -720    275    394     45     96    359    117   -369   -294   -249 
     -     -7  -8274  -9316   -894  -1115   -701  -1378      *      * 
    97   2528  -1671  -3193  -2790  -2559  -2286  -2363  -2076  -2579  -2440    570  -2329  -2818  -2359  -2705   2051    -17   -434  -2953  -2607   107
     -   -149   -500    233     43   -381    399    106   -626    210   -466   -720    275    394     45     96    359    117   -369   -294   -249 
     -     -7  -8274  -9316   -894  -1115   -701  -1378      *      * 
    98  -1326   1482  -4449  -4617  -4373  -2229  -3775  -4111  -4292  -4413  -3505  -2982  -3024  -3839  -4033   2910   2458  -3003  -4630  -4524   108
     -   -149   -500    233     43   -381    399    106   -626    210   -466   -720    275    394     45     96    359    117   -369   -294   -249 
     -     -7  -8274  -9316   -894  -1115   -701  -1378      *      * 
    99  -3656  -3115  -6013  -5436   3221  -5679  -4268    765  -5194   2212   -217  -5348  -4920  -4103  -4740  -4970  -3517   -890  -3053  -3043   109
     -   -149   -500    233     43   -381    399    106   -626    210   -466   -720    275    394     45     96    359    117   -369   -294   -249 
     -     -7  -8274  -9316   -894  -1115   -701  -1378      *      * 
   100     31  -1009  -3520  -2891   2329   -252  -1631    358  -2496    512    613  -2392  -2795  -2122  -2306  -1840  -1131   2090  -1493  -1153   110
     -   -149   -500    233     43   -381    399    106   -626    210   -466   -720    275    394     45     96    359    117   -369   -294   -249 
     -     -7  -8274  -9316   -894  -1115   -701  -1378      *      * 
   101   3466  -1993  -4168  -4471  -4567  -2260  -3847  -4373  -4385  -4655  -3725  -2985  -3065  -3902  -4124    231  -1855  -3148  -4789  -4699   111
     -   -149   -500    233     43   -381    399    106   -626    210   -466   -720    275    394     45     96    359    117   -369   -294   -249 
     -     -7  -8274  -9316   -894  -1115   -701  -1378      *      * 
   102    -88  -1978  -4035  -4327  -4609   -546  -3807  -4428  -4341  -4680  -3727  -2932  -3040  -3836  -4115   3494  -1830  -3157  -4822  -4740   112
     -   -149   -500    233     43   -381    399    106   -626    210   -466   -720    275    394     45     96    359    117   -369   -294   -249 
     -     -7  -8274  -9316   -894  -1115   -701  -1378      *      * 
   103     52  -1418  -1696  -1132   -186  -2277    767   -236   -237  -1302   -594  -1262   -129   -869    477    572   1383   -390   1371   2048   113
     -   -149   -500    233     43   -381    399    106   -626    210   -466   -720    275    394     45     96    359    117   -369   -294   -249 
     -     -7  -8274  -9316   -894  -1115   -701  -1378      *      * 
   104  -2534  -2086  -5134  -4729  -2573  -4797  -4317   2239  -4578    -44  -1383  -4449  -4626  -4399  -4608  -4069   1021   2828  -3914  -3485   114
     -   -149   -500    233     43   -381    399    106   -626    210   -466   -720    275    394     45     96    359    117   -369   -294   -249 
     -     -7  -8274  -9316   -894  -1115   -701  -1378      *      * 
   105  -1321   1387  -4387  -4422  -3757  -2260  -3521  -3196  -4071  -3689  -2913  -2942  -3014  -3648  -3842   -205   3712   -599  -4122  -3927   115
     -   -149   -500    233     43   -381    399    106   -626    210   -466   -720    275    394     45     96    359    117   -369   -294   -249 
     -     -7  -8274  -9316   -894  -1115   -701  -1378      *      * 
   106    545  -3118  -2868  -2036  -4125  -3041  -1520  -3605    329  -3422  -2686  -2007  -3200  -1113   3645   -517  -2254  -3229  -3388  -3159   116
     -   -149   -500    233     43   -381    399    106   -626    210   -466   -720    275    394     45     96    359    117   -369   -294   -249 
     -     -7  -8274  -9316   -894  -1115   -701  -1378      *      * 
   107    988  -2342   -851   -302  -2625  -1954   -616   -894   1674  -1386  -1441    990  -2046    282   1328    272   -311   -787  -2548  -1890   117
     -   -149   -500    233     43   -381    399    106   -626    210   -466   -720    275    394     45     96    359    117   -369   -294   -249 
     -     -7  -8274  -9316   -894  -1115   -701  -1378      *      * 
   108  -1270  -1140  -3252  -2656   2362  -2759     94   -648     26    491   1028  -2260  -2807  -1978   -328  -1832  -1210   -568   2866   2469   118
     -   -149   -500    233     43   -381    399    106   -626    210   -466   -720    275    394     45     96    359    117   -369   -294   -249 
     -     -7  -8274  -9316   -894  -1115   -701  -1378      *      * 
   109  -4672  -4392  -5305  -5678  -6079   3839  -5213  -6842  -5972  -6485  -6177  -5363  -4983  -5756  -5571  -4971  -5049  -6089  -5079  -6041   119
     -   -149   -500    233     43   -381    399    106   -626    210   -466   -720    275    394     45     96    359    117   -369   -294   -249 
     -     -7  -8274  -9316   -894  -1115   -701  -1378      *      * 
   110  -5088  -4625  -5319  -4929  -5719  -4591  -4034  -6200  -3065  -5739  -5369  -4771  -4941  -3939   4228  -5246  -5082  -5894  -4722  -5227   120
     -   -149   -500    233     43   -381    399    106   -626    210   -466   -720    275    394     45     96    359    117   -369   -294   -249 
     -     -7  -8274  -9316   -894  -1115   -701  -1378      *      * 
   111  -3295  -3864  -4311  -2593  -4838  -3736  -1503  -4050   2919  -3641  -2998  -2399  -3633    459   2983  -3160  -2905  -3853  -3439  -3411   121
     -   -149   -500    233     43   -381    399    106   -626    210   -466   -720    275    394     45     96    359    117   -369   -294   -249 
     -     -7  -8274  -9316   -894  -1115   -701  -1378      *      * 
   112   1138   -966  -3110  -2495   -925  -1043  -1450    692  -2157    898   -167   -512   1233  -1840  -2070  -1665    531    921   1163  -1068   122
     -   -149   -500    233     43   -381    399    106   -626    210   -466   -720    275    394     45     96    359    117   -369   -294   -249 
     -     -7  -8274  -9316   -894  -1115   -701  -1378      *      * 
   113  -1362  -1676  -3514  -3144  -2449  -2475  -2563   -203  -2896  -2193  -1595  -2580  -2987  -2652  -2940   2793   1924    487  -2953  -2611   123
     -   -149   -500    233     43   -381    399    106   -626    210   -466   -720    275    394     45     96    359    117   -369   -294   -249 
     -     -7  -8274  -9316   -894  -1115   -701  -1378      *      * 
   114  -3234  -2780  -5638  -5214  -1759  -5217  -4415   2284  -4921   -407   4565  -5014  -4838  -4258  -4681  -4583  -3190   -657  -3408  -3318   124
     -   -149   -500    233     43   -381    399    106   -626    210   -466   -720    275    394     45     96    359    117   -369   -294   -249 
     -     -7  -8274  -9316   -894  -1115   -701  -1378      *      * 
   115  -1206  -1029  -3528  -2895   1381   -730  -1630   1273  -2499   1801   1088  -2399  -2798    -60  -2305  -1846  -1146   1069  -1481  -1149   125
     -   -149   -500    233     43   -381    399    106   -626    210   -466   -720    275    394     45     96    359    117   -369   -294   -249 
     -     -7  -8274  -9316   -894  -1115   -701  -1378      *      * 
   116  -1856   1918  -4244  -3642   1462  -3539  -2456   2392  -3280   1204   1089  -3189  -3492  -2851  -3081  -2656  -1796   1221  -2176  -1892   126
     -   -149   -500    233     43   -381    399    106   -626    210   -466   -720    275    394     45     96    359    117   -369   -294   -249 
     -     -7  -8274  -9316   -894  -1115   -701  -1378      *      * 
   117   1642  -2203  -4083  -4415  -4763   3323  -3962  -4614  -4514  -4860  -3951  -3134  -3241  -4026  -4277  -1859  -2080  -3383  -4862  -4873   127
     -   -149   -500    233     43   -381    399    106   -626    210   -466   -720    275    394     45     96    359    117   -369   -294   -249 
     -     -7  -8274  -9316   -894  -1115   -701  -1378      *      * 
   118   -317  -1982  -3976  -4283  -4620   3304  -3805  -4441  -4350  -4692  -3738  -2923  -3041  -3833  -4127   1435  -1834  -3164  -4832  -4749   128
     -   -149   -500    233     43   -381    399    106   -626    210   -466   -720    275    394     45     96    359    117   -369   -294   -249 
     -     -7  -8274  -9316   -894  -1115   -701  -1378      *      * 
   119    768    759  -3596  -2972    795  -2826  -1717   1558  -2579   1115   -256  -2470  -2866  -2210  -2389  -1917    -45   1728  -1576  -1231   129
     -   -149   -500    233     43   -381    399    106   -626    210   -466   -720    275    394     45     96    359    117   -369   -294   -249 
     -     -7  -8274  -9316   -894  -1115   -701  -1378      *      * 
   120    586   -953  -3328  -2702   1846  -2642  -1512    166  -2326   1276   -151  -2249  -2694  -1973  -2172   1122    424    309  -1415  -1070   130
     -   -149   -500    233     43   -381    399    106   -626    210   -466   -720    275    394     45     96    359    117   -369   -294   -249 
     -     -7  -8274  -9316   -894  -1115   -701  -1378      *      * 
   121  -4043  -3457  -5405  -5461   4339  -5022  -2154    -66  -5110  -1423  -1602  -4242  -4914  -4109  -4636  -4426  -4013  -2279  -1384   -283   131
     -   -149   -500    233     43   -381    399    106   -626    210   -466   -720    275    394     45     96    359    117   -369   -294   -249 
     -     -7  -8274  -9316   -894  -1115   -701  -1378      *      * 
   122   -424   2295  -3968  -3350   1284  -3227  -2119   1477  -2970   2139   -283  -2874  -3218  -2557  -2769  -2329  -1547     39  -1895  -1591   132
     -   -149   -500    233     43   -381    399    106   -626    210   -466   -720    275    394     45     96    359    117   -369   -294   -249 
     -     -7  -8274  -9316   -894  -1115   -701  -1378      *      * 
   123   2111  -1122  -3631  -3016    167  -2906  -1810   1897  -2638     82   -322  -2539  -2944  -2279  -2468   -909  -1259   1110  -1677  -1331   133
     -   -149   -500    233     43   -381    399    106   -626    210   -466   -720    275    394     45     96    359    117   -369   -294   -249 
     -     -7  -8274  -9316   -894  -1115   -701  -1378      *      * 
   124   -844  -2512  -3971  -4323  -4949   3702  -4077  -4889  -4597  -5091  -4244  -3331  -3490  -4154  -4412  -2193  -2414  -3701  -4897  -4996   134
     -   -149   -500    233     43   -381    399    106   -626    210   -466   -720    275    394     45     96    359    117   -369   -294   -249 
     -     -7  -8274  -9316   -894  -1115   -701  -1378      *      * 
   125   2797  -1901  -4125  -4136  -4062   1199  -3504  -3738  -3917  -4049  -3189  -2859  -2991  -3524  -3795   1007  -1748    636  -4345  -4167   135
     -   -149   -500    233     43   -381    399    106   -626    210   -466   -720    275    394     45     96    359    117   -369   -294   -249 
     -    -40  -8274  -5375   -894  -1115   -701  -1378      *      * 
   126   1241  -1048  -3466  -2853  -1047    544  -1684   1432  -2484   1137   -266  -2397  -2828  -2136  -2333  -1866    -43   1243  -1581  -1234   136
     -   -149   -500    233     43   -381    399    106   -626    210   -466   -720    275    394     45     96    359    117   -369   -294   -249 
     -     -7  -8241  -9283   -894  -1115   -599  -1557      *      * 
   127  -3204  -2734  -5640  -5087   1538  -5228  -4112   2030  -4843   2361   -352  -4902  -4713  -4013  -4521  -4474  -3108    717  -3129  -3122   137
     -   -149   -500    233     43   -381    399    106   -626    210   -466   -720    275    394     45     96    359    117   -369   -294   -249 
     -     -7  -8274  -9316   -894  -1115   -701  -1378      *      * 
   128   -621  -2004  -2777  -2641  -3771    941  -2695  -3436  -2703  -3680  -2838   3706  -2880  -2486  -2947  -1532    380   -361  -3976  -3616   138
     -   -149   -500    233     43   -381    399    106   -626    210   -466   -720    276    394     45     96    359    117   -369   -294   -249 
     -    -74  -4372  -9316   -316  -2344   -701  -1378      *      * 
   129   2364  -1838  -3875  -3756  -3307   2608  -3140  -2619  -3518   -942  -2461  -2772  -2998  -3205  -3458  -1630  -1710   -709  -3729  -3454   140
     -   -149   -500    233     43   -381    399    106   -626    210   -466   -720    275    394     45     96    359    117   -369   -294   -249 
     -     -7  -8274  -9316   -894  -1115   -701  -1378      *      * 
   130   1597  -1325  -3002  -2505   2476    996  -1806  -1138  -2258     27   -804  -2163  -2723  -2002  -2305    749  -1252   -984  -2021  -1644   141
     -   -149   -500    233     43   -381    399    106   -626    210   -466   -720    275    394     45     96    359    117   -369   -294   -249 
     -     -7  -8274  -9316   -894  -1115   -701  -1378      *      * 
   131   3519  -2008  -4141  -4453  -4568  -2273  -3850  -4373  -4383  -4662  -3739  -2991  -3077  -3907  -4125   -428  -1870  -3157  -4789  -4692   142
     -   -149   -500    233     43   -381    399    106   -626    210   -466   -720    275    394     45     96    359    117   -369   -294   -249 
     -     -7  -8274  -9316   -894  -1115   -701  -1378      *      * 
   132    209  -2092   -993     61  -2284  -2017   -693   -823   1164  -2052    326   -345  -2106   2517   -818   -939     -5   1160  -2358  -1765   143
     -   -149   -500    233     43   -381    399    106   -626    210   -466   -720    275    394     45     96    359    117   -369   -294   -249 
     -     -7  -8274  -9316   -894  -1115   -701  -1378      *      * 
   133   -119  -3675   1461    245  -3931   -527   1109  -3753  -1368  -3669  -2846   3422  -2746  -1066  -2021  -1777  -2010  -3274  -3852  -3018   144
     -   -149   -500    233     43   -381    399    106   -626    210   -466   -720    275    394     45     96    359    117   -369   -294   -249 
     -     -7  -8274  -9316   -894  -1115   -701  -1378      *      * 
   134  -2948  -2462  -5508  -5057  -1993  -5201  -4476   2242  -4895   1905    471  -4866  -4804  -4345  -4754  -4493  -2897   2168  -3607  -3482   145
     -   -149   -500    233     43   -381    399    106   -626    210   -466   -720    275    394     45     96    359    117   -369   -294   -249 
     -     -7  -8274  -9316   -894  -1115   -701  -1378      *      * 
   135   2304  -1118  -2415   -781    230   -110  -1276   -648  -1606   -439   -311  -1745   -736  -1400  -1742   -845  -1005   -154   2647   -184   146
     -   -149   -500    233     43   -381    399    106   -626    210   -466   -720    275    394     45     96    359    117   -369   -294   -249 
     -     -7  -8274  -9316   -894  -1115   -701  -1378      *      * 
   136   -443  -1980  -4099  -4105  -3097  -2495  -3384  -2234  -3695  -2451   5024  -3011  -3182  -3466  -3550  -1842    -79  -2011  -3798  -3564   147
     -   -149   -500    233     43   -381    399    106   -626    210   -466   -720    275    394     45     96    359    117   -369   -294   -249 
     -     -7  -8274  -9316   -894  -1115   -701  -1378      *      * 
   137  -3724  -3220  -6039  -5578  -1513  -5605  -4598   -811  -5305   3172   -319  -5496  -4995  -4265  -4871  -5033  -3639    -96  -3277  -3361   148
     -   -149   -500    233     43   -381    399    106   -626    210   -466   -720    275    394     45     96    359    117   -369   -294   -249 
     -     -7  -8274  -9316   -894  -1115   -701  -1378      *      * 
   138  -2956  -2445  -5572  -5187  -2249  -5356  -4909   3619  -5082    575  -1003  -5030  -4962  -4654  -5038  -4709  -2923    571  -3976  -3776   149
     -   -149   -500    233     43   -381    399    106   -626    210   -466   -720    275    394     45     96    359    117   -369   -294   -249 
     -     -7  -8274  -9316   -894  -1115   -701  -1378      *      * 
   139   -138  -1123  -3616  -3007  -1145   -823  -1818   2351  -2633    762   -352  -2531  -2940  -2281  -2470   -675  -1258   1946  -1696  -1348   150
     -   -149   -500    233     43   -381    399    106   -626    210   -466   -720    275    394     45     96    359    117   -369   -294   -249 
     -     -7  -8274  -9316   -894  -1115   -701  -1378      *      * 
   140   -166  -2190  -2733  -3074  -4629   3529  -3397  -4480  -3790  -4686  -3789    118  -3090  -3301  -3884  -1737  -1975  -3294  -4802  -4551   151
     -   -149   -500    233     43   -381    399    106   -626    210   -466   -720    275    394     45     96    359    117   -369   -294   -249 
     -     -7  -8274  -9316   -894  -1115   -701  -1378      *      * 
   141  -5088  -4625  -5319  -4929  -5719  -4591  -4034  -6200  -3065  -5739  -5369  -4771  -4941  -3939   4228  -5246  -5082  -5894  -4722  -5227   152
     -   -149   -500    233     43   -381    399    106   -626    210   -466   -720    275    394     45     96    359    117   -369   -294   -249 
     -     -7  -8274  -9316   -894  -1115   -701  -1378      *      * 
   142  -2892  -2414  -5454  -5005  -2030  -5135  -4425   2961  -4840   1215   1464  -4798  -4769  -4329  -4714  -4421  -2844   1738  -3612  -3458   153
     -   -149   -500    233     43   -381    399    106   -626    210   -466   -720    275    394     45     96    359    117   -369   -294   -249 
     -     -7  -8274  -9316   -894  -1115   -701  -1378      *      * 
   143  -3993  -3373  -6315  -5727   1371  -6095  -4523   -912  -5508   3000   1553  -5778  -5098  -4221  -4954  -5460  -3819  -1778  -3107  -3157   154
     -   -149   -500    233     43   -381    399    106   -626    210   -466   -720    275    394     45     96    359    117   -369   -294   -249 
     -     -7  -8274  -9316   -894  -1115   -701  -1378      *      * 
   144  -4616  -3977  -5806  -5810  -2477  -5124  -4811  -2081  -5628   3329  -1419  -5705  -5151  -4939  -5189  -5590  -4600  -2836  -3840  -3891   155
     -   -149   -500    233     43   -381    399    106   -626    210   -466   -720    275    394     45     96    359    117   -369   -294   -249 
     -     -7  -8274  -9316   -894  -1115   -701  -1378      *      * 
   145  -4672  -4392  -5305  -5678  -6079   3839  -5213  -6842  -5972  -6485  -6177  -5363  -4983  -5756  -5571  -4971  -5049  -6089  -5079  -6041   156
     -   -149   -500    233     43   -381    399    106   -626    210   -466   -720    275    394     45     96    359    117   -369   -294   -249 
     -     -7  -8274  -9316   -894  -1115   -701  -1378      *      * 
   146   -409   1473  -3608  -2993   3062  -1070  -1757    819  -2605   -903   -303  -2490  -2887  -2241  -2423  -1929  -1211   1818  -1624  -1276   157
     -   -149   -500    233     43   -381    399    106   -626    210   -466   -720    275    394     45     96    359    117   -369   -294   -249 
     -     -7  -8274  -9316   -894  -1115   -701  -1378      *      * 
   147  -4672  -4392  -5305  -5678  -6079   3839  -5213  -6842  -5972  -6485  -6177  -5363  -4983  -5756  -5571  -4971  -5049  -6089  -5079  -6041   158
     -   -149   -500    233     43   -381    399    106   -626    210   -466   -720    275    394     45     96    359    117   -369   -294   -249 
     -     -7  -8274  -9316   -894  -1115   -701  -1378      *      * 
   148  -2755  -2245  -5431  -5101  -2790  -5262  -5187   2642  -5054   -447  -1498  -4918  -4984  -4950  -5189  -4631  -2742   2988  -4517  -4055   159
     -   -149   -500    233     43   -381    399    106   -626    210   -466   -720    275    394     45     96    359    117   -369   -294   -249 
     -     -7  -8274  -9316   -894  -1115   -701  -1378      *      * 
   149  -4672  -4392  -5305  -5678  -6079   3839  -5213  -6842  -5972  -6485  -6177  -5363  -4983  -5756  -5571  -4971  -5049  -6089  -5079  -6041   160
     -   -149   -500    233     43   -381    399    106   -626    210   -466   -720    275    394     45     96    359    117   -369   -294   -249 
     -     -7  -8274  -9316   -894  -1115   -701  -1378      *      * 
   150  -4009  -3373  -5042  -5106   4243  -1020  -1476  -3036  -4694   -720  -2551  -3679  -4722  -3723  -4239  -4001  -3926  -3146   -758   1169   161
     -   -149   -500    233     43   -381    399    106   -626    210   -466   -720    275    394     45     96    359    117   -369   -294   -249 
     -     -7  -8274  -9316   -894  -1115   -701  -1378      *      * 
   151   2242  -1938  -4189  -4295  -4443   2246  -3681  -4227  -4108  -4479  -3543  -2903  -3005  -3678  -3949    102   1691  -3053  -4666  -4551   162
     -   -149   -500    233     43   -381    399    106   -626    210   -466   -720    275    394     45     96    359    117   -369   -294   -249 
     -     -7  -8274  -9316   -894  -1115   -701  -1378      *      * 
   152  -1941  -2688  -1870  -2224  -4446  -2533  -2946  -4663  -3183  -4751  -3977   4186  -3246  -2780  -3516   -265  -2330  -3641  -4604  -4046   163
     -   -149   -500    233     43   -381    399    106   -626    210   -466   -720    275    394     45     96    359    117   -369   -294   -249 
     -     -7  -8274  -9316   -894  -1115   -701  -1378      *      * 
   153  -2918  -3854  -1533  -1788  -4385  -3066  -2404  -4792  -1937  -4596  -4006    -73  -3578   4370  -2153  -2797  -3054  -4254  -4231  -3649   164
     -   -149   -500    233     43   -381    399    106   -626    210   -466   -720    275    394     45     96    359    117   -369   -294   -249 
     -     -7  -8274  -9316   -894  -1115   -701  -1378      *      * 
   154   2495  -1884  -3801  -3627  -3800  -2223  -3180  -3465  -3420  -3754  -2918  -2692  -1385  -3124  -3446   2371    -32   -329  -4081  -3835   165
     -   -149   -500    233     43   -381    399    106   -626    210   -466   -720    275    394     45     96    359    117   -369   -294   -249 
     -     -7  -8274  -9316   -894  -1115   -701  -1378      *      * 
   155    509  -1975  -4857  -4466  -2548  -4162  -3889    841  -4261  -1652  -1423  -4027  -4249  -4053  -4251  -3426   -256   3332  -3677  -3257   166
     -   -149   -500    233     43   -381    399    106   -626    210   -466   -720    275    394     45     96    359    117   -369   -294   -249 
     -     -7  -8274  -9316   -894  -1115   -701  -1378      *      * 
   156  -5094  -4577  -5423  -5786  -6049  -4590  -5263  -6909  -5995  -6483  -6283  -5578   4314  -5860  -5589  -5417  -5431  -6327  -5059  -5988   167
     -   -149   -500    233     43   -381    399    106   -626    210   -466   -720    275    394     45     96    359    117   -369   -294   -249 
     -     -7  -8274  -9316   -894  -1115   -701  -1378      *      * 
   157  -2968  -2634  -5037  -4525  -1455  -4677  -3564   -688  -4020   2866   -326  -4300  -4390     44  -3823  -3902  -2894   1257  -2894  -2803   168
     -   -149   -500    233     43   -381    399    106   -626    210   -466   -720    275    394     45     96    359    117   -369   -294   -249 
     -     -7  -8274  -9316   -894  -1115   -701  -1378      *      * 
   158  -4957  -3898  -5349  -5698   2382  -5221  -1448  -3842  -5261  -3153  -3249  -3863  -5089  -4000  -4632  -4489  -4816  -4006   -695   4505   169
     -   -149   -500    233     43   -381    399    106   -626    210   -466   -720    275    394     45     96    359    117   -369   -294   -249 
     -     -7  -8274  -9316   -894  -1115   -701  -1378      *      * 
   159  -3917  -3322  -6237  -5708  -1453  -5988  -4706    259  -5462   3179   -244  -5766  -5107  -4288  -4968  -5420  -3776  -1549  -3260  -3402   170
     -   -149   -500    233     43   -381    399    106   -626    210   -466   -720    275    394     45     96    359    117   -369   -294   -249 
     -     -7  -8274  -9316   -894  -1115   -701  -1378      *      * 
   160   -139  -2022  -4003  -4313  -4581  -2277  -3814  -4417  -4319  -4685  -3759  -2961  -3079  -3854  -4096   3557  -1879  -3183  -4794  -4683   171
     -   -149   -500    233     43   -381    399    106   -626    210   -466   -720    275    394     45     96    359    117   -369   -294   -249 
     -     -7  -8274  -9316   -894  -1115   -701  -1378      *      * 
   161  -4824  -4830  -2971   3929  -5860  -4196  -4124  -6471  -4508  -6121  -5847  -3674  -4711  -4101  -4816  -4718  -4979  -6038  -5038  -5424   172
     -   -149   -500    233     43   -381    399    106   -626    210   -466   -720    275    394     45     96    359    117   -369   -294   -249 
     -     -7  -8274  -9316   -894  -1115   -701  -1378      *      * 
   162  -1946    904  -4389  -3845  -1797  -3757  -2831   1571  -3530  -1176   4319  -3415  -3734  -3206  -3402  -2905   -516   1282  -2616  -2261   173
     -   -149   -500    233     43   -381    399    106   -626    210   -466   -720    275    394     45     96    359    117   -369   -294   -249 
     -     -7  -8274  -9316   -894  -1115   -701  -1378      *      * 
   163   3644  -2947  -4699  -5031  -5087  -3168  -4460  -5023  -5033  -5242  -4577  -3924  -3903  -4683  -4741  -2757  -2952  -4067  -4885  -5143   174
     -   -149   -500    233     43   -381    399    106   -626    210   -466   -720    275    394     45     96    359    117   -369   -294   -249 
     -     -7  -8274  -9316   -894  -1115   -701  -1378      *      * 
   164  -2104  -2659  -3660  -3995  -4784  -2825  -3928  -4939  -4284  -5076  -4290  -3286   4180  -3982  -4201  -1226  -2553  -3820  -4762  -4691   175
     -   -149   -500    233     43   -381    399    106   -626    210   -466   -720    275    394     45     96    359    117   -369   -294   -249 
     -     -7  -8274  -9316   -894  -1115   -701  -1378      *      * 
   165   1846  -1298  -2664  -2128    285  -2486  -1507   -963  -1903  -1285   -623  -1952   1973  -1684  -2021  -1582   1009   -837  -1732   1902   176
     -   -149   -500    233     43   -381    399    106   -626    210   -466   -720    275    394     45     96    359    117   -369   -294   -249 
     -     -7  -8274  -9316   -894  -1115   -701  -1378      *      * 
   166  -1887  -3102  -1906  -1181  -3614  -2721   1234  -3207   2773  -3029  -2207    -43  -2757     70   2133    278  -1747  -2838  -3045  -2620   177
     -   -149   -500    233     43   -381    399    106   -626    210   -466   -720    275    394     45     96    359    117   -369   -294   -249 
     -     -7  -8274  -9316   -894  -1115   -701  -1378      *      * 
   167  -1107   -963  -3256  -2635   -886  -2631    782   1397  -2267    816   -164   -507  -2682  -1927   -351  -1707  -1047    191   2683   2812   178
     -   -149   -500    233     43   -381    399    106   -626    210   -466   -720    275    394     45     96    359    117   -369   -294   -249 
     -     -7  -8274  -9316   -894  -1115   -701  -1378      *      * 
   168  -5088  -4625  -5319  -4929  -5719  -4591  -4034  -6200  -3065  -5739  -5369  -4771  -4941  -3939   4228  -5246  -5082  -5894  -4722  -5227   179
     -   -149   -500    233     43   -381    399    106   -626    210   -466   -720    275    394     45     96    359    117   -369   -294   -249 
     -     -7  -8274  -9316   -894  -1115   -701  -1378      *      * 
   169  -4672  -4392  -5305  -5678  -6079   3839  -5213  -6842  -5972  -6485  -6177  -5363  -4983  -5756  -5571  -4971  -5049  -6089  -5079  -6041   180
     -   -149   -500    233     43   -381    399    106   -626    210   -466   -720    275    394     45     96    359    117   -369   -294   -249 
     -     -7  -8274  -9316   -894  -1115   -701  -1378      *      * 
   170   2651  -1854  -3547  -3299  -3496   1900  -2929  -3154  -3113  -3429    928  -2564  -2904  -2857  -3202   -195    426  -2494  -3797  -3507   181
     -   -149   -500    233     43   -381    399    106   -626    210   -466   -720    275    394     45     96    359    117   -369   -294   -249 
     -     -7  -8274  -9316   -894  -1115   -701  -1378      *      * 
   171  -2480  -2156  -4861  -4264   1734  -4240  -3121    969  -3932   2529   -306  -3895  -4034  -3347  -3683  -3388   -516    499  -2586  -2422   182
     -   -149   -500    233     43   -381    399    106   -626    210   -466   -720    275    394     45     96    359    117   -369   -294   -249 
     -     -7  -8274  -9316   -894  -1115   -701  -1378      *      * 
   172  -1554  -2263  -2282  -2541  -4455  -2310  -3006  -4300  -3177  -4469  -3600   4017  -3040  -2823  -3417    496    -95  -3243  -4609  -4221   183
     -   -149   -500    233     43   -381    399    106   -626    210   -466   -720    275    394     45     96    359    117   -369   -294   -249 
     -     -7  -8274  -9316   -894  -1115   -701  -1378      *      * 
   173   -257  -1046  -2819  -2221  -1019  -2574  -1411   2454  -1940   -540   1374   1683  -2630    486  -1960  -1629   -221    588  -1503  -1142   184
     -   -149   -500    233     43   -381    399    106   -626    210   -466   -720    275    394     45     96    359    117   -369   -294   -249 
     -     -7  -8274  -9316   -894  -1115   -701  -1378      *      * 
   174  -1391    847  -3660  -3067  -1161   2570  -1916   -497  -2695    862   2283  -2591  -2986  -2329  -2541  -2013  -1364    252  -1788  -1465   185
     -   -149   -500    233     43   -381    399    106   -626    210   -466   -720    275    394     45     96    359    117   -369   -294   -249 
     -     -7  -8274  -9316   -894  -1115   -701  -1378      *      * 
   175  -4919  -3890  -5337  -5676   4385  -5197  -1475  -3790  -5247  -3103  -3201  -3877  -5079  -4009  -4630  -4486  -4789  -3969   -723   1440   186
     -   -149   -500    233     43   -381    399    106   -626    210   -466   -720    275    394     45     96    359    117   -369   -294   -249 
     -     -7  -8274  -9316   -894  -1115   -701  -1378      *      * 
   176  -2513  -3925   -769    136  -4512  -2646  -1887  -4353  -1620  -4224  -3534  -1354  -3132   4192  -2026   -581  -2583  -3848  -4311  -3566   187
     -   -149   -500    233     43   -381    399    106   -626    210   -466   -720    275    394     45     96    359    117   -369   -294   -249 
     -     -7  -8274  -9316   -894  -1115   -701  -1378      *      * 
   177  -2797   1035  -5146  -4526   1777  -4537  -3328   -745  -4191   2666   1841  -4200  -4220  -3465  -3876  -3694  -2698   -220  -2630  -2548   188
     -   -149   -500    233     43   -381    399    106   -626    210   -466   -720    275    394     45     96    359    117   -369   -294   -249 
     -     -7  -8274  -9316   -894  -1115   -701  -1378      *      * 
   178   1303   2440  -2210  -1633   1567  -2421  -1212   -729   -383   -370    962    174  -1331  -1256  -1630    632    316   -619  -1609  -1218   189
     -   -149   -500    233     43   -381    399    106   -626    210   -466   -720    275    394     45     96    359    117   -369   -294   -249 
     -     -7  -8274  -9316   -894  -1115   -701  -1378      *      * 
   179  -2518  -2077  -5109  -4696  -2531  -4758  -4243   2864  -4536      4  -1351  -4410  -4593  -4342  -4554  -4022   1270   2153  -3847  -3428   190
     -   -149   -500    233     43   -381    399    106   -626    210   -466   -720    275    394     45     96    359    117   -369   -294   -249 
     -     -7  -8274  -9316   -894  -1115   -701  -1378      *      * 
   180   -140   2474  -3567  -3234  -2756    230  -2644   -453  -2991  -2669  -1939  -2527  -2871  -2712  -3021    891   3068  -1948  -3150  -2837   191
     -   -149   -500    233     43   -381    399    106   -626    210   -466   -720    275    394     45     96    359    117   -369   -294   -249 
     -     -7  -8274  -9316   -894  -1115   -701  -1378      *      * 
   181   -825  -1867  -4603  -4034     21  -3979  -2957   3112  -3711    968    979  -3629  -3871  -3269  -3527  -3125  -2123    919  -2591  -2330   192
     -   -149   -500    233     43   -381    399    106   -626    210   -466   -720    275    394     45     96    359    117   -369   -294   -249 
     -     -7  -8274  -9316   -894  -1115   -701  -1378      *      * 
   182  -2175  -2692  -4220  -4547  -4785   3726  -4163  -4715  -4655  -4987  -4281  -3550  -3663  -4306  -4452  -2426  -2631  -1600  -4772  -4785   193
     -   -149   -500    233     43   -381    399    106   -626    210   -466   -720    275    394     45     96    359    117   -369   -294   -249 
     -     -7  -8274  -9316   -894  -1115   -701  -1378      *      * 
   183   -643  -2044  -5031  -4601    472  -4614  -4015   3465  -4414  -1422  -1272  -4281  -4481  -4181  -4398  -3860  -2441   1408  -3638  -3223   194
     -   -149   -500    233     43   -381    399    106   -626    210   -466   -720    275    394     45     96    359    117   -369   -294   -249 
     -     -7  -8274  -9316   -894  -1115   -701  -1378      *      * 
   184  -3340  -2858  -5742  -5171   1939  -5333  -4119    203  -4917   2592   -274  -5008  -4752  -4001  -4548  -4582  -3229   1249  -3069  -3079   195
     -   -149   -500    233     43   -381    399    106   -626    210   -466   -720    275    394     45     96    359    117   -369   -294   -249 
     -     -7  -8274  -9316   -894  -1115   -701  -1378      *      * 
   185    785  -1064  -3541  -2924   1124  -2808  -1719   1618  -2545   -895   -287  -2446  -2860  -2189  -2378   -542    154   2306  -1600  -1253   196
     -   -149   -500    233     43   -381    399    106   -626    210   -466   -720    275    394     45     96    359    117   -369   -294   -249 
     -     -7  -8274  -9316   -894  -1115   -701  -1378      *      * 
   186   3513  -2016  -4251  -4540  -4528  -2295  -3865  -4159  -4368  -4543  -3676  -3027  -3095  -3926  -4105  -1672   -196  -3074  -4764  -4686   197
     -   -149   -500    233     43   -381    399    106   -626    210   -466   -720    275    394     45     96    359    117   -369   -294   -249 
     -     -7  -8274  -9316   -894  -1115   -701  -1378      *      * 
   187  -1454  -2898   -715   -119  -3273     52  -1068  -3033   -767  -2992  -2113   3373  -2417   1011  -1302   -288    420  -2579  -3179  -2467   198
     -   -149   -500    233     43   -381    399    106   -626    210   -466   -720    275    394     45     96    359    117   -369   -294   -249 
     -     -7  -8274  -9316   -894  -1115   -701  -1378      *      * 
   188  -1519    835  -3886  -3269  -1168  -3138  -2037   1391  -2887   1754   1412  -2785  -3144  -2492  -2692  -2239  -1460   1978  -1840    378   199
     -   -149   -500    233     43   -381    399    106   -626    210   -466   -720    275    394     45     96    359    117   -369   -294   -249 
     -     -7  -8274  -9316   -894  -1115   -701  -1378      *      * 
   189  -2579  -2125  -5181  -4773  -2503  -4849  -4352   2583  -4624   1040  -1307  -4502  -4654  -4408  -4638  -4124   -380   2471  -3889  -3496   200
     -   -149   -500    233     43   -381    399    106   -626    210   -466   -720    275    394     45     96    359    117   -369   -294   -249 
     -     -7  -8274  -9316   -894  -1115   -701  -1378      *      * 
   190  -4244  -4306  -3654  -4018  -5296  -4112  -4359  -6274  -4774  -6020  -5659   4408  -4677  -4519  -4836  -4370  -4558  -5619  -4824  -4968   201
     -   -149   -500    233     43   -381    399    106   -626    210   -466   -720    275    394     45     96    359    117   -369   -294   -249 
     -     -7  -8274  -9316   -894  -1115   -701  -1378      *      * 
   191  -4946  -3898  -5342  -5688   1323  -5210  -1459  -3838  -5254  -3152  -3247  -3868  -5085  -4005  -4632  -4489  -4810  -4003   -707   4710   202
     -   -149   -500    233     43   -381    399    106   -626    210   -466   -720    275    394     45     96    359    117   -369   -294   -249 
     -     -7  -8274  -9316   -894  -1115   -701  -1378      *      * 
   192    -69   1113  -2456   -462   2559   1728  -1293   -641   -548   -317   -308  -1772  -2542  -1431  -1766  -1512  -1011    -29  -1550  -1173   203
     -   -149   -500    233     43   -381    399    106   -626    210   -466   -720    275    394     45     96    359    117   -369   -294   -249 
     -     -7  -8274  -9316   -894  -1115   -701  -1378      *      * 
   193    356  -1425  -3690  -3227   1670  -2645  -2229   -850  -2903  -1479   -918  -2624  -2986  -2572  -2800  -1850   3080    752  -2246  -1878   204
     -   -149   -500    233     43   -381    399    106   -626    210   -466   -720    275    394     45     96    359    117   -369   -294   -249 
     -     -7  -8274  -9316   -894  -1115   -701  -1378      *      * 
   194   1324  -2429      2    890  -2748  -1302   -593  -2498   -174  -2445  -1519    199   -749   1524    195   1160   -899   -643  -2614  -1932   205
     -   -149   -500    233     43   -381    399    106   -626    210   -466   -720    275    394     45     96    359    117   -369   -294   -249 
     -     -7  -8274  -9316   -894  -1115   -701  -1378      *      * 
   195   -994  -2460   -287   -287  -2784  -1960   -615  -2531   2424  -2473  -1550    934  -2055   1413    160    390    624  -2084  -2638  -1961   206
     -   -149   -500    233     43   -381    399    106   -626    210   -466   -720    275    394     45     96    359    117   -369   -294   -249 
     -     -7  -8274  -9316   -894  -1115   -701  -1378      *      * 
   196  -1290  -1106  -3618  -2986   -953  -2851   1324   2635  -2590    723   2386  -2491  -2878  -2196  -2391  -1939  -1229    506   1524  -1219   207
     -   -149   -500    233     43   -381    399    106   -626    210   -466   -720    275    394     45     96    359    117   -369   -294   -249 
     -     -7  -8274  -9316   -894  -1115   -701  -1378      *      * 
   197    264  -2431   -277     69  -2752  -1932   2455  -2502   1965  -2447  -1520    163   -412    423    374    -24    402  -2053  -2614  -1932   208
     -   -149   -500    233     43   -381    399    106   -626    210   -466   -720    275    394     45     96    359    117   -369   -294   -249 
     -   -137  -8274  -3512   -894  -1115   -701  -1378      *      * 
   198   -159  -2294   -805   -281  -2584   1333   -595  -2300    561  -2301  -1411   1751   1527    332   -669   -849   -888  -1903   2006  -1864   209
     -   -149   -500    233     43   -381    399    106   -626    210   -466   -720    275    394     45     96    359    117   -369   -294   -249 
     -     -8  -8144  -9186   -894  -1115  -1292   -757      *      * 
   199  -2433  -2693  -2603  -2287   -305   2789    431  -2477  -2145  -2409  -1958   1017  -3459  -1969  -2381  -2468  -2378  -2371   3269   1704   210
     -   -149   -500    233     43   -381    399    106   -626    210   -466   -720    275    394     45     96    359    117   -369   -294   -249 
     -   -433  -8144  -1967   -894  -1115   -426  -1969      *      * 
   200  -1432  -1484  -2649  -2193   -533   2016   1204    621  -1791  -1346   -757  -1978  -2806  -1684  -1863  -1795  -1408  -1008   4507   -286   211
     -   -149   -500    233     43   -381    399    106   -626    210   -466   -720    275    394     45     96    359    117   -369   -294   -249 
     -   -655  -7893  -1471   -894  -1115  -1943   -435      *      * 
   201  -2852  -2907  -3569  -3899  -4563   3768  -3699  -5046  -4232  -4921  -4479  -3586  -3562  -4021  -4025  -3103  -3240  -4277  -3852  -4467   212
     -   -149   -500    233     43   -381    399    106   -626    210   -466   -720    275    394     45     96    359    117   -369   -294   -249 
     -    -14  -7252  -8294   -894  -1115   -146  -3373      *      * 
   202  -6121  -4850  -5803  -6157  -4036  -4910  -4683  -6581  -6149  -5927  -5965  -5918  -5329  -5974  -5648  -6469  -6272  -6494   6289  -3659   213
     -   -149   -500    233     43   -381    399    106   -626    210   -466   -720    275    394     45     96    359    117   -369   -294   -249 
     -     -7  -8274  -9316   -894  -1115   -701  -1378      *      * 
   203  -3550  -3980  -4265  -2939  -4964  -3864  -1903  -4398    -31  -3999  -3386  -2748  -3881  -1507   4054  -3460  -3243  -4174  -3709  -3716   214
     -   -149   -500    233     43   -381    399    106   -626    210   -466   -720    275    394     45     96    359    117   -369   -294   -249 
     -     -7  -8274  -9316   -894  -1115   -701  -1378      *      * 
   204  -2580  -2212  -5009  -4457  -1589  -4464  -3417   2151  -4162   2333   -501  -4115  -4236  -3614  -3949  -3642  -2514   1166  -2849    293   215
     -   -149   -500    233     43   -381    399    106   -626    210   -466   -720    275    394     45     96    359    117   -369   -294   -249 
     -     -7  -8274  -9316   -894  -1115   -701  -1378      *      * 
   205   -204  -2239  -2386  -1312  -4467  -2315  -3090  -4256  -3295  -4457  -3597  -2361  -3054  -2926  -3500   3493  -1964  -3217  -4630  -4286   216
     -   -149   -500    233     43   -381    399    106   -626    210   -466   -720    275    394     45     96    359    117   -369   -294   -249 
     -     -7  -8274  -9316   -894  -1115   -701  -1378      *      * 
   206  -3796  -3304  -6039  -5612  -1506  -5571  -4582   -915  -5312   3219   -326  -5515  -5001  -4270  -4866  -5039  -3718   -875  -3261  -3324   217
     -   -149   -500    233     43   -381    399    106   -626    210   -466   -720    275    394     45     96    359    117   -369   -294   -249 
     -     -7  -8274  -9316   -894  -1115   -701  -1378      *      * 
   207    525  -1809  -3672  -3470  -3246   3297  -2944  -2895  -3249  -3201  -2434  -2634  -2926  -2969  -3261   -172  -1646   -638    355  -3302   218
     -   -149   -500    233     43   -381    399    106   -626    210   -466   -720    275    394     45     96    359    117   -369   -294   -249 
     -     -7  -8274  -9316   -894  -1115   -701  -1378      *      * 
   208  -1098  -1034  -2878  -1391  -1002   1186  -1424   -535  -1989   2103   1069  -2025  -1092  -1717  -1986  -1630    -11    227  -1489  -1132   219
     -   -149   -500    233     43   -381    399    106   -626    210   -466   -720    275    394     45     96    359    117   -369   -294   -249 
     -    -31  -5664  -9316   -534  -1692   -701  -1378      *      * 
   209   3644  -2947  -4699  -5031  -5087  -3168  -4460  -5023  -5033  -5242  -4577  -3924  -3903  -4683  -4741  -2757  -2952  -4067  -4885  -5143   221
     -   -149   -500    233     43   -381    399    106   -626    210   -466   -720    275    394     45     96    359    117   -369   -294   -249 
     -     -7  -8274  -9316   -894  -1115   -701  -1378      *      * 
   210   2108    986  -3371  -2843  -1419   1473  -1862   -903  -2518  -1302   1740  -2337  -2766  -2199  -2437  -1654   -225   1070  -1906  -1563   222
     -   -149   -500    233     43   -381    399    106   -626    210   -466   -720    275    394     45     96    359    117   -369   -294   -249 
     -     -7  -8274  -9316   -894  -1115   -701  -1378      *      * 
   211    248  -1872  -4750  -4259    432  -4242  -3438   1696  -4006   -559  -1088  -3889  -4152  -3725  -3929  -3432  -2208   3044  -3155  -2776   223
     -   -149   -500    233     43   -381    399    106   -626    210   -466   -720    275    394     45     96    359    117   -369   -294   -249 
     -     -7  -8274  -9316   -894  -1115   -701  -1378      *      * 
   212  -5094  -4577  -5423  -5786  -6049  -4590  -5263  -6909  -5995  -6483  -6283  -5578   4314  -5860  -5589  -5417  -5431  -6327  -5059  -5988   224
     -   -149   -500    233     43   -381    399    106   -626    210   -466   -720    275    394     45     96    359    117   -369   -294   -249 
     -     -7  -8274  -9316   -894  -1115   -701  -1378      *      * 
   213   3517  -2203  -4184  -4509  -4752   -274  -3984  -4593  -4539  -4848  -3944  -3163  -3248  -4059  -4284  -1865  -2084  -3376  -4851  -4870   225
     -   -149   -500    233     43   -381    399    106   -626    210   -466   -720    275    394     45     96    359    117   -369   -294   -249 
     -     -7  -8274  -9316   -894  -1115   -701  -1378      *      * 
   214   1052  -1072  -3586  -2963     70  -2835  -1724   1010  -2575   1671   -245  -2473  -2874  -2205  -2392   -551  -1201   1583  -1584  -1243   226
     -   -149   -500    233     43   -381    399    106   -626    210   -466   -720    275    394     45     96    359    117   -369   -294   -249 
     -     -7  -8274  -9316   -894  -1115   -701  -1378      *      * 
   215   -774  -1741  -4413  -3819   1021  -3737  -2664   2790  -3470   1122   1517  -3387  -3658  -3020  -3269  -2864  -1957    955  -2336  -2072   227
     -   -149   -500    233     43   -381    399    106   -626    210   -466   -720    275    394     45     96    359    117   -369   -294   -249 
     -     -7  -8274  -9316   -894  -1115   -701  -1378      *      * 
   216  -3773  -3196  -6166  -5583  -1436  -5903  -4608   1987  -5366   2083   3706  -5613  -5028  -4208  -4887  -5240  -3627  -1437  -3226  -3412   228
     -   -149   -500    233     43   -381    399    106   -626    210   -466   -720    275    394     45     96    359    117   -369   -294   -249 
     -     -7  -8274  -9316   -894  -1115   -701  -1378      *      * 
   217   -246   -959  -3332  -2706   1100  -2646  -1517   -431  -2330   1032    927  -2253  -2698  -1976  -2175   -644   2523    313  -1418  -1074   229
     -   -149   -500    233     43   -381    399    106   -626    210   -466   -720    275    394     45     96    359    117   -369   -294   -249 
     -     -7  -8274  -9316   -894  -1115   -701  -1378      *      * 
   218  -2827  -2368  -5368  -4902    167  -5002  -4218   2549  -4711   1497   -785  -4661  -4672  -4202  -4571  -4263  -2777   2172  -3476  -3297   230
     -   -149   -500    233     43   -381    399    106   -626    210   -466   -720    275    394     45     96    359    117   -369   -294   -249 
     -     -7  -8274  -9316   -894  -1115   -701  -1378      *      * 
   219   -656  -2461  -3971  -4322  -4920   3690  -4055  -4845  -4578  -5054  -4197  -3294  -3449  -4128  -4388  -2138  -2358  -3649  -4892  -4976   231
     -   -149   -500    233     43   -381    399    106   -626    210   -466   -720    275    394     45     96    359    117   -369   -294   -249 
     -     -7  -8274  -9316   -894  -1115   -701  -1378      *      * 
   220   1943   2009  -4464  -4623  -4452   1262  -3795  -4233  -4321  -4498  -3563  -2978  -3016  -3844  -4065   2513  -1783  -3051  -4690  -4605   232
     -   -149   -500    233     43   -381    399    106   -626    210   -466   -720    275    394     45     96    359    117   -369   -294   -249 
     -     -7  -8274  -9316   -894  -1115   -701  -1378      *      * 
   221  -2300  -2015  -4630  -4025   1742  -3956  -2689    500  -3663   2407   -248  -3586  -3807  -3091  -3404  -3082  -2221    980  -2206    907   233
     -   -149   -500    233     43   -381    399    106   -626    210   -466   -720    275    394     45     96    359    117   -369   -294   -249 
     -     -7  -8274  -9316   -894  -1115   -701  -1378      *      * 
   222  -2081    853  -4496  -3920   3187  -3848  -2803   1119  -3586    941   -530  -3496  -3764  -3156  -3401  -2985  -2024   1549  -2470  -2179   234
     -   -149   -500    233     43   -381    399    106   -626    210   -466   -720    275    394     45     96    359    117   -369   -294   -249 
     -     -7  -8274  -9316   -894  -1115   -701  -1378      *      * 
   223  -2798    845  -5299  -4796  -1810  -4856  -3974   1657  -4564   2716   -642  -4527  -4548  -4004  -4379  -4089  -2742    625  -3262  -3119   235
     -   -149   -500    233     43   -381    399    106   -626    210   -466   -720    275    394     45     96    359    117   -369   -294   -249 
     -     -7  -8274  -9316   -894  -1115   -701  -1378      *      * 
   224   -376    351  -2304  -1748  -1401  -2376    744   -374  -1553  -1277   -594  -1697   3154  -1380  -1759   -442    747   -185  -1825  -1434   236
     -   -149   -500    233     43   -381    399    106   -626    210   -466   -720    275    394     45     96    359    117   -369   -294   -249 
     -     -7  -8274  -9316   -894  -1115   -701  -1378      *      * 
   225  -2978  -4967   2849   3020  -5133  -2692  -2162  -5164  -2600  -4985  -4444  -1292  -3286  -1863  -3610  -2581  -3085  -4599  -5116  -4041   237
     -   -149   -500    233     43   -381    399    106   -626    210   -466   -720    275    394     45     96    359    117   -369   -294   -249 
     -     -7  -8274  -9316   -894  -1115   -701  -1378      *      * 
   226  -1437  -2047  -3923  -4207  -4495  -2303  -3748  -4302  -4154  -4593  -3703  -2950  -3097  -3778  -3970   -136   3868  -3153  -4715  -4567   238
     -   -149   -500    233     43   -381    399    106   -626    210   -466   -720    275    394     45     96    359    117   -369   -294   -249 
     -     -7  -8274  -9316   -894  -1115   -701  -1378      *      * 
   227  -5094  -4577  -5423  -5786  -6049  -4590  -5263  -6909  -5995  -6483  -6283  -5578   4314  -5860  -5589  -5417  -5431  -6327  -5059  -5988   239
     -   -149   -500    233     43   -381    399    106   -626    210   -466   -720    275    394     45     96    359    117   -369   -294   -249 
     -     -7  -8274  -9316   -894  -1115   -701  -1378      *      * 
   228   -168  -2083  -2807  -2880  -4307  -2242  -3040  -4086  -3153  -4273  -3371   3853  -2963  -2851  -3350    941    -41  -3052  -4463  -4151   240
     -   -149   -500    233     43   -381    399    106   -626    210   -466   -720    275    394     45     96    359    117   -369   -294   -249 
     -     -7  -8274  -9316   -894  -1115   -701  -1378      *      * 
   229  -1501  -2077  -3702  -3860   1121   -657  -3232  -3840  -3911  -4027  -3277  -2863  -3126  -3501  -3825   3400  -1930  -2981  -3615  -2887   241
     -   -149   -500    233     43   -381    399    106   -626    210   -466   -720    275    394     45     96    359    117   -369   -294   -249 
     -     -7  -8274  -9316   -894  -1115   -701  -1378      *      * 
   230  -3895  -3292  -6274  -5680  -1412  -6044  -4689   1214  -5468   2758   2846  -5764  -5080  -4233  -4948  -5404  -3734  -1585  -3230  -3448   242
     -   -149   -500    233     43   -381    399    106   -626    210   -466   -720    275    394     45     96    359    117   -369   -294   -249 
     -     -7  -8274  -9316   -894  -1115   -701  -1378      *      * 
   231  -2782  -2276  -5443  -5095  -2638  -5254  -5056   3028  -5030    466  -1363  -4911  -4956  -4841  -5115  -4610  -2765   2406  -4338  -3953   243
     -   -149   -500    233     43   -381    399    106   -626    210   -466   -720    275    394     45     96    359    117   -369   -294   -249 
     -     -7  -8274  -9316   -894  -1115   -701  -1378      *      * 
   232   -469  -2979     99   3132  -3266  -2185  -1039  -3027   -749  -2982    595   -812  -2410   1130  -1297  -1322  -1442  -2588  -3171  -2447   244
     -   -149   -500    233     43   -381    399    106   -626    210   -466   -720    275    394     45     96    359    117   -369   -294   -249 
     -     -7  -8274  -9316   -894  -1115   -701  -1378      *      * 
   233  -3001  -3719  -3614  -2303  -4579  -3543  -1443  -3887    690  -3536  -2859  -2209  -3480   1826   3594  -2874   -323  -3652  -3381  -3277   245
     -   -149   -500    234     43   -381    399    106   -626    210   -466   -721    275    394     45     96    359    118   -369   -294   -249 
     -   -208  -2915  -9316   -144  -3396   -701  -1378      *      * 
   234  -2589  -3910   -748    102  -4922   3474  -2279  -4893  -2565  -4807  -4173    286  -3250  -1990  -3311  -2393  -2795  -4193  -4910  -4033   247
     -   -149   -500    233     43   -381    399    106   -626    210   -466   -720    275    394     45     96    359    117   -369   -294   -249 
     -     -7  -8274  -9316   -894  -1115   -701  -1378      *      * 
   235   -981  -2446   1583   -280  -2769  -1952    647  -2516   1789  -1473  -1536    670  -2045   1213   1214   -862   -919  -2069  -2625    553   248
     -   -149   -500    233     43   -381    399    106   -626    210   -466   -720    275    394     45     96    359    117   -369   -294   -249 
     -     -7  -8274  -9316   -894  -1115   -701  -1378      *      * 
   236   -996  -1804   -127   -659   -741  -2106   2169   -534    397    424   -954    177  -2190   -478    741  -1047   1501    107  -2129   -398   249
     -   -149   -500    233     43   -381    399    106   -626    210   -466   -720    275    394     45     96    359    117   -369   -294   -249 
     -     -7  -8274  -9316   -894  -1115   -701  -1378      *      * 
   237   -271  -2519   1711   2333  -2837   -649    870  -2590     83  -2533  -1611   -607  -2086    508    330   -912   -980  -2140  -2701  -2012   250
     -   -149   -500    233     43   -381    399    106   -626    210   -466   -720    275    394     45     96    359    117   -369   -294   -249 
     -     -7  -8274  -9316   -894  -1115   -701  -1378      *      * 
   238  -1296  -2690  -1170   2006  -3067   -554   -783  -2770   2226  -1674  -1785   -860  -2301   1049   1032  -1174  -1212  -2346  -2793  -2196   251
     -   -149   -500    233     43   -381    399    106   -626    210   -466   -720    275    394     45     96    359    117   -369   -294   -249 
     -     -7  -8274  -9316   -894  -1115   -701  -1378      *      * 
   239   2756  -1908  -4243  -4321  -4148   2167  -3611  -3760  -4078  -4132  -3273  -2913  -3008  -3655  -3898  -1582      9   -406  -4436  -4283   252
     -   -149   -500    233     43   -381    399    106   -626    210   -466   -720    275    394     45     96    359    117   -369   -294   -249 
     -     -7  -8274  -9316   -894  -1115   -701  -1378      *      * 
   240  -2889  -3688  -3317    135  -4504  -3459    862  -3847   2910  -3506  -2813  -2112  -3410   -983   2708  -2754  -2595  -3595  -3362  -3222   253
     -   -149   -500    233     43   -381    399    106   -626    210   -466   -720    275    394     45     96    359    117   -369   -294   -249 
     -     -7  -8274  -9316   -894  -1115   -701  -1378      *      * 
   241   1515  -2296   -875   1329  -2561  -1965   -629   -589   -233  -1049  -1401   -625  -2057   1736    596   -494    441  -1888  -2515  -1869   254
     -   -149   -500    233     43   -381    399    106   -626    210   -466   -720    275    394     45     96    359    117   -369   -294   -249 
     -     -7  -8274  -9316   -894  -1115   -701  -1378      *      * 
   242    389  -1058  -2642  -2049  -1030  -2516  -1339    432    276    191   2584  -1880  -2575     80   -877   -537   -434   1808  -1499  -1132   255
     -   -149   -500    233     43   -381    399    106   -626    210   -466   -720    275    394     45     96    359    117   -369   -294   -249 
     -     -7  -8274  -9316   -894  -1115   -701  -1378      *      * 
   243  -4616  -3977  -5806  -5810  -2477  -5124  -4811  -2081  -5628   3329  -1419  -5705  -5151  -4939  -5189  -5590  -4600  -2836  -3840  -3891   256
     -   -149   -500    233     43   -381    399    106   -626    210   -466   -720    275    394     45     96    359    117   -369   -294   -249 
     -     -7  -8274  -9316   -894  -1115   -701  -1378      *      * 
   244    152  -2392   -835    712  -2694  -1948   -607   -924    846  -1204  -1486   -592  -2041   2223   1846   -146   -907   -990  -2585  -1916   257
     -   -149   -500    233     43   -381    399    106   -626    210   -466   -720    275    394     45     96    359    117   -369   -294   -249 
     -     -7  -8274  -9316   -894  -1115   -701  -1378      *      * 
   245  -2769  -3587  -3221  -2107  -4413  -3381  -1405  -3786   2995  -3472  -2768  -2073   -298   -980   2669   -822  -2514  -3513  -3348  -3186   258
     -   -149   -500    233     43   -381    399    106   -626    210   -466   -720    275    394     45     96    359    117   -369   -294   -249 
     -     -7  -8274  -9316   -894  -1115   -701  -1378      *      * 
   246  -2347  -1973  -4851  -4371  -2124   -881  -3590   3215  -4125   1051  -1033  -4018  -4247  -3818  -4045  -3559  -2317   1223  -3244  -2900   259
     -   -149   -500    233     43   -381    399    106   -626    210   -466   -720    275    394     45     96    359    117   -369   -294   -249 
     -    -69  -8274  -4528   -894  -1115   -701  -1378      *      * 
   247  -3353    578  -4911  -4177  -4895  -3756  -3180  -4884  -2062  -4739  -4197  -3742  -4189  -2956   4132  -3528  -3534  -4407  -4276  -4374   260
     -   -149   -500    233     43   -381    399    106   -626    210   -466   -720    275    394     45     96    359    117   -369   -294   -249 
     -     -7  -8212  -9255   -894  -1115   -533  -1695      *      * 
   248   -214  -2212  -3381  -3548  -4566   3555  -3373  -4371  -3205  -4551  -3684  -2795  -3161  -3257   -439  -1813  -2022  -3279  -4616  -4472   261
     -   -149   -500    233     43   -381    399    106   -626    210   -466   -720    275    394     45     96    359    117   -369   -294   -249 
     -     -7  -8274  -9316   -894  -1115   -701  -1378      *      * 
   249   -210  -1140  -2756  -2178  -1173  -2536  -1475    815  -1911  -1042   -390  -1979  -2645  -1679   -297     55   2623   1357  -1648  -1282   262
     -   -149   -500    233     43   -381    399    106   -626    210   -466   -720    275    394     45     96    359    117   -369   -294   -249 
     -     -7  -8274  -9316   -894  -1115   -701  -1378      *      * 
   250   -457  -2449   1923   1558  -2768   -672   -607  -2518    310  -2464    111   1359  -2040   -149   -701    255    -19  -2070  -2633  -1949   263
     -   -148   -500    233     43   -381    399    105   -625    210   -466   -721    276    393     45     97    359    117   -369   -290   -250 
     -   -250  -2667  -9316  -1179   -841   -701  -1378      *      * 
   251   -466  -2741   2348    753  -3049   -616    304  -2812   -478  -2753  -1845   2235  -2231   -385  -1010   -197   -112  -2358  -2925  -2215   267
     -   -149   -500    233     43   -381    399    106   -626    210   -466   -720    275    394     45     96    359    117   -369   -294   -249 
     -     -7  -8274  -9316   -894  -1115   -701  -1378      *      * 
   252  -2512  -2088  -5065  -4643  -2308  -4662  -3958   1906  -4436  -1392  -1267  -4313  -4517  -4197  -4412  -3915  -2490   3294   1500  -3026   268
     -   -149   -500    233     43   -381    399    106   -626    210   -466   -720    275    394     45     96    359    117   -369   -294   -249 
     -     -7  -8274  -9316   -894  -1115   -701  -1378      *      * 
   253  -1587  -3158   2525   2098  -3448  -2221  -1117  -3233   -859  -3160  -2282    443  -2476   1526    -42   -789  -1556  -2768  -3332  -2577   269
     -   -149   -500    233     43   -381    399    106   -626    210   -466   -720    275    394     45     96    359    117   -369   -294   -249 
     -     -7  -8274  -9316   -894  -1115   -701  -1378      *      * 
   254   1075  -2430   1015   1360  -2750  -1932   1017  -2500    407  -1157  -1519    131    383    269    148   -839    360  -2051  -2613  -1931   270
     -   -149   -500    233     43   -381    399    106   -626    210   -466   -720    275    394     45     96    359    117   -369   -294   -249 
     -     -7  -8274  -9316   -894  -1115   -701  -1378      *      * 
   255  -2665  -3926   -878   3706  -4854  -2724  -2349  -4886  -2580  -4808  -4183  -1578  -3324  -2066  -3264   -483  -2863  -4218  -4815  -4012   271
     -   -149   -500    233     43   -381    399    106   -626    210   -466   -720    275    394     45     96    359    117   -369   -294   -249 
     -     -7  -8274  -9316   -894  -1115   -701  -1378      *      * 
   256  -3675  -3111  -5079  -4997   3764  -4719  -1608   -883  -4588   1313  -1816  -3716  -4590  -3648  -4140  -3902  -3574  -2620   1835   1248   272
     -   -149   -500    233     43   -381    399    106   -626    210   -466   -720    275    394     45     96    359    117   -369   -294   -249 
     -     -7  -8274  -9316   -894  -1115   -701  -1378      *      * 
   257    462  -2447   1125   1307  -2766  -1940   -605  -2517    379  -1431  -1537   1718  -2037   1579   -697   -854    348  -2068  -2630  -1947   273
     -   -149   -500    233     43   -381    399    106   -626    210   -466   -720    275    394     45     96    359    117   -369   -294   -249 
     -     -7  -8274  -9316   -894  -1115   -701  -1378      *      * 
   258  -2761  -4727   3542   1573  -4922   -494  -2008  -4887  -2361  -4735  -4122  -1181  -3157  -1691  -3310   -488  -2855  -4328  -4937  -3849   274
     -   -149   -500    233     43   -381    399    106   -626    210   -466   -720    275    394     45     96    359    117   -369   -294   -249 
     -     -7  -8274  -9316   -894  -1115   -701  -1378      *      * 
   259  -3825  -3233  -6222  -5641  -1440  -5988  -4682   2113  -5434   2721   1536  -5703  -5067  -4242  -4940  -5343  -3676  -1449  -3251  -3453   275
     -   -149   -500    233     43   -381    399    106   -626    210   -466   -720    275    394     45     96    359    117   -369   -294   -249 
     -     -7  -8274  -9316   -894  -1115   -701  -1378      *      * 
   260  -2067   2084  -4501  -3981  -2031  -3972  -3098   1644     86   -723  -1035  -3600  -3926  -3424  -3605  -3135  -2031   3027  -2902  -2517   276
     -   -149   -500    233     43   -381    399    106   -626    210   -466   -720    275    394     45     96    359    117   -369   -294   -249 
     -     -7  -8274  -9316   -894  -1115   -701  -1378      *      * 
   261   1307  -2406    825   1576  -2717  -1937    840   -428    267  -2418  -1498     71  -2030   -140    628   -844   -898   -669  -2596     55   277
     -   -149   -500    233     43   -381    399    106   -626    210   -466   -720    275    394     45     96    359    117   -369   -294   -249 
     -     -7  -8274  -9316   -894  -1115   -701  -1378      *      * 
   262   3427  -1962  -3994  -4050  -3495  -2308  -3331  -3605  -3762  -3865  -3083  -2875  -3054  -3473  -3639   -299  -1822  -2802   1304  -3414   278
     -   -149   -500    233     43   -381    399    106   -626    210   -466   -720    275    394     45     96    359    117   -369   -294   -249 
     -     -7  -8274  -9316   -894  -1115   -701  -1378      *      * 
   263   -320   2250   -290  -2071  -2373  -2251  -1899  -1939  -1923  -2245  -1513  -1922  -2672  -1766  -2188   2707    509    740  -2720  -2322   279
     -   -149   -500    233     43   -381    399    106   -626    210   -466   -720    275    394     45     96    359    117   -369   -294   -249 
     -     -7  -8274  -9316   -894  -1115   -701  -1378      *      * 
   264  -1182  -2681   1244   2619  -2994  -2045   -780  -2754    -38  -2692  -1780    331  -2192    501    824   -189  -1129  -2300  -2860  -2158   280
     -   -149   -500    233     43   -381    399    106   -626    210   -466   -720    275    394     45     96    359    117   -369   -294   -249 
     -     -7  -8274  -9316   -894  -1115   -701  -1378      *      * 
   265   1070   1134  -3175    738   -916   -764  -1464   1092  -2207    803    853  -2165  -2659  -1878  -2098  -1103   -627   1205  -1411  -1063   281
     -   -149   -500    233     43   -381    399    106   -626    210   -466   -720    275    394     45     96    359    117   -369   -294   -249 
     -     -7  -8274  -9316   -894  -1115   -701  -1378      *      * 
   266   2766  -2081  -2962  -2909  -4155  -2271  -2897  -3892   -308  -4076  -3204  -2433  -2964  -2690  -2888   2200  -1792  -2966  -4273  -3972   282
     -   -149   -500    233     43   -381    399    106   -626    210   -466   -720    275    394     45     96    359    117   -369   -294   -249 
     -     -7  -8274  -9316   -894  -1115   -701  -1378      *      * 
   267   -960  -2407     77   -269  -2717  -1938   -597   -788   1926  -2418     50    486  -2031    752   1772   -204    399   -657  -2596  -1921   283
     -   -149   -500    233     44   -381    398    105   -626    210   -466   -721    275    394     46     96    359    117   -369   -295   -249 
     -   -314  -2366  -9316   -103  -3858   -701  -1378      *      * 
   268    703  -2117   -973     -5  -2317   -692   -682   -456   1126   -469  -1239   -705  -2096   1760   -806   -114   1130   -712  -2377   -100   285
     -   -149   -500    233     43   -381    399    106   -626    210   -466   -720    275    394     45     96    359    117   -369   -294   -249 
     -     -7  -8274  -9316   -894  -1115   -701  -1378      *      * 
   269   -239  -1658   -153    -26  -1734  -2171   -888    538   -700  -1564   -820  -1025  -2254    203   -104  -1128    463   2476  -2013  -1524   286
     -   -149   -500    233     43   -381    399    106   -626    210   -466   -720    275    394     45     96    359    117   -369   -294   -249 
     -     -7  -8274  -9316   -894  -1115   -701  -1378      *      * 
   270   -294  -2428    369   1429  -2747  -1933   -591  -2497   2078  -1323    575   -568  -2026   1023    157   -126   -204  -2049  -2612  -1930   287
     -   -149   -500    233     43   -381    399    106   -626    210   -466   -720    275    394     45     96    359    117   -369   -294   -249 
     -     -7  -8274  -9316   -894  -1115   -701  -1378      *      * 
   271   -991  -2463    511    584  -2781   -670   3172  -2532   -207  -2478  -1554   1543  -2051   -162   1023    225   -931  -2084  -2647    114   288
     -   -149   -500    233     43   -381    399    106   -626    210   -466   -720    275    394     45     96    359    117   -369   -294   -249 
     -   -139  -8274  -3499   -894  -1115   -701  -1378      *      * 
   272   -149  -2007  -1691  -1411  -2839   -390  -1603  -2484  -1340   -961  -1884  -1488   3466   1080  -1682  -1362  -1401  -2082  -3013  -2531   289
     -   -149   -500    233     43   -381    399    106   -626    210   -466   -720    275    394     45     96    359    117   -369   -294   -249 
     -     -8  -8143  -9185   -894  -1115   -424  -1974      *      * 
   273   -299  -1162  -3350  -2760   2807  -2799  -1459   -671  -2408   -277   -368  -2321   -376  -2054  -2288     72  -1247   -592   4067    648   290
     -   -149   -500    233     43   -381    399    106   -626    210   -466   -720    275    394     45     96    359    117   -369   -294   -249 
     -     -7  -8274  -9316   -894  -1115   -701  -1378      *      * 
   274  -1085  -1731  -1452   -879    726   -963   -912  -1413   1198  -1636    657  -1076  -2305   -633   2462  -1191    807  -1223   2100  -1585   291
     -   -149   -500    233     43   -381    399    106   -626    210   -466   -720    275    394     45     96    359    117   -369   -294   -249 
     -    -54  -8274  -4900   -894  -1115   -701  -1378      *      * 
   275    -49  -2408   -872    278  -2716  -1976   -620  -2443    801   -389  -1505   2830  -2068   -170    970   -895   -188  -2024  -2590  -1938   292
     -   -149   -500    233     43   -381    399    106   -626    210   -466   -720    275    394     45     96    359    117   -369   -294   -249 
     -     -7  -8227  -9269   -894  -1115   -565  -1626      *      * 
   276   -374  -1005  -2897  -2293   -970  -2563  -1404   1576   -439   1733   1703   -169  -2619  -1714  -1978   -431    386   -423  -1454  -1097   293
     -   -149   -500    233     43   -381    399    106   -626    210   -466   -720    275    394     45     96    359    117   -369   -294   -249 
     -     -7  -8274  -9316   -894  -1115   -701  -1378      *      * 
   277   -749  -2546  -5269  -4651    775  -4691  -3482   1174  -4327   2548   2541  -4357  -4325  -3561  -3999  -3860  -2814  -1292  -2720  -2680   294
     -   -149   -500    233     43   -381    399    106   -626    210   -466   -720    275    394     45     96    359    117   -369   -294   -249 
     -     -7  -8274  -9316   -894  -1115   -701  -1378      *      * 
   278    142  -2232   -920    324    999  -1988   -654  -2164    942    233  -1343   -662  -2078   2329     83   -904    499  -1809  -2465  -1839   295
     -   -149   -500    233     43   -381    399    106   -626    210   -466   -720    275    394     45     96    359    117   -369   -294   -249 
     -     -7  -8274  -9316   -894  -1115   -701  -1378      *      * 
   279   -466  -2477   -891   -333  -2806  -1997    852  -2544   1254  -2485  -1569   -635    954   1300   2248     10    -10  -2104  -2646  -1984   296
     -   -149   -500    233     43   -381    399    106   -626    210   -466   -720    275    394     45     96    359    117   -369   -294   -249 
     -   -453  -8274  -1909   -894  -1115   -701  -1378      *      * 
   280    223  -2750  -2026  -1257  -3456  -2562   -950  -2989   1116  -2835  -2063  -1348  -2649   -529   3372   -162  -1667  -2642  -2846  -2518   297
     -   -149   -500    233     43   -381    399    106   -626    210   -466   -720    275    394     45     96    359    117   -369   -294   -249 
     -     -9  -7831  -8873   -894  -1115   -235  -2732      *      * 
   281  -1012  -2472   -863    939  -2801  -1979    487  -2545   1904  -2484  -1562   1430  -2070    490   1700   -158   -948  -2099  -2643   -191   298
     -   -149   -500    233     43   -381    399    106   -626    210   -466   -720    275    394     45     96    359    117   -369   -294   -249 
     -   -156  -8274  -3330   -894  -1115   -701  -1378      *      * 
   282  -3005  -3333  -2983  -2553  -1009  -3569  -1415  -3416  -1054  -3119  -2717    120  -3681  -1729   1786  -2927  -2887  -3284  -1565   4270   299
     -   -149   -500    233     43   -381    399    106   -626    210   -466   -720    275    394     45     96    359    117   -369   -294   -249 
     -     -8  -8125  -9168   -894  -1115   -404  -2034      *      * 
   283  -1924  -2626  -2692  -1981  -3453  -2777  -1591  -3030   -589  -3042    845  -1945   1472  -1230   3513   -641  -1955  -2682  -3197  -2878   300
     -   -149   -500    233     43   -381    399    106   -626    210   -466   -720    275    394     45     96    359    117   -369   -294   -249 
     -     -7  -8274  -9316   -894  -1115   -701  -1378      *      * 
   284  -3222  -3722  -2797  -3033  -4924  -3497  -3385  -5267  -3032  -5095  -4553  -3107   3950   2023  -3152  -3300  -3495  -4615  -4592  -4469   301
     -   -149   -500    233     43   -381    399    106   -626    210   -466   -720    275    394     45     96    359    117   -369   -294   -249 
     -     -7  -8274  -9316   -894  -1115   -701  -1378      *      * 
   285   -210  -2268   -892    263  -2520  -1975   2525  -2223   -253    289    323    260    340   2460   -744   -891   -914  -1852  -2494  -1857   302
     -   -149   -500    233     43   -381    399    106   -626    210   -466   -720    275    394     45     96    359    117   -369   -294   -249 
     -     -7  -8274  -9316   -894  -1115   -701  -1378      *      * 
   286  -3490  -2972  -5899  -5332    326  -5550  -4333    175  -5100   2892   -268  -5236  -4871  -4106  -4701  -4832  -3370   1052  -3160  -3234   303
     -   -149   -500    233     43   -381    399    106   -626    210   -466   -720    275    394     45     96    359    117   -369   -294   -249 
     -     -7  -8274  -9316   -894  -1115   -701  -1378      *      * 
   287  -1073  -1587  -4308  -3755  -1756  -3685  -2722   1953  -3435   -312   1830  -3325  -3662  -3116  -3307  -2823   1485   2403  -2527  -2164   304
     -   -149   -500    233     43   -381    399    106   -626    210   -466   -720    275    394     45     96    359    117   -369   -294   -249 
     -     -7  -8274  -9316   -894  -1115   -701  -1378      *      * 
   288    -57   1123  -3426  -2793   1292    214  -1524   1488  -2395   -779   3247  -2290  -2701  -2023  -2204  -1736     21    627  -1396  -1054   305
     -   -149   -500    233     43   -381    399    106   -626    210   -466   -720    275    394     45     96    359    117   -369   -294   -249 
     -     -7  -8274  -9316   -894  -1115   -701  -1378      *      * 
   289   2552   1938  -3149  -2674  -1892    236  -2029   -406  -2426  -1785  -1100  -2253  -2757  -2171  -2483    225    893   -389  -2334  -1986   306
     -   -149   -500    233     43   -381    399    106   -626    210   -466   -720    275    394     45     96    359    117   -369   -294   -249 
     -     -7  -8274  -9316   -894  -1115   -701  -1378      *      * 
   290  -1117   2475  -3457  -2823    862  -2668  -1542   1099  -2421    537   1088  -2312  -2717  -2046  -2224     45    391   1865  -1408  -1066   307
     -   -149   -500    233     43   -381    399    106   -626    210   -466   -720    275    394     45     96    359    117   -369   -294   -249 
     -   -146  -8274  -3428   -894  -1115   -701  -1378      *      * 
   291   1110   -903  -3352  -2723    769   -216  -1488   -329  -2335   1577   1823  -2243  -2661  -1965  -2157  -1700  -1011   1167  -1362  -1023   308
     -   -149   -500    233     43   -381    399    106   -626    210   -466   -720    275    394     45     96    359    117   -369   -294   -249 
     -     -8  -8136  -9178   -894  -1115   -416  -1998      *      * 
   292  -3144  -2648  -5654  -5161  -1759  -5333  -4427   3258  -4972   1217   2062  -5007  -4830  -4242  -4730  -4622  -3070    368  -3417  -3400   309
     -   -149   -500    233     43   -381    399    106   -626    210   -466   -720    275    394     45     96    359    117   -369   -294   -249 
     -     -7  -8274  -9316   -894  -1115   -701  -1378      *      * 
   293   -512  -2536  -2077  -2244  -4316  -2490  -2638  -4125  -2335  -4203  -3434  -2176   3698   2148  -2528  -1931  -2137  -3306  -4322  -3917   310
     -   -149   -500    233     43   -381    399    106   -626    210   -466   -720    275    394     45     96    359    117   -369   -294   -249 
     -     -7  -8274  -9316   -894  -1115   -701  -1378      *      * 
   294    860   1033  -3665  -3038   3295  -2909  -1784    527  -2648   -333   1997  -2549  -2935  -2256  -2454  -2001  -1281   -404  -1613  -1284   311
     -   -149   -500    233     43   -381    399    106   -626    210   -466   -720    275    394     45     96    359    117   -369   -294   -249 
     -     -7  -8274  -9316   -894  -1115   -701  -1378      *      * 
   295  -4436  -3710  -5434  -5590   4380  -5117  -2003  -2465  -5211   -625  -1896  -4219  -5009  -4139  -4682  -4574  -4377  -2979  -1235   -106   312
     -   -149   -500    233     43   -381    399    106   -626    210   -466   -720    275    394     45     96    359    117   -369   -294   -249 
     -     -7  -8274  -9316   -894  -1115   -701  -1378      *      * 
   296  -2533  -3294  -1685  -1757    283  -3023  -1742  -3502  -1747  -3324  -2855    161  -3390   4192  -1987  -2459  -2593  -3251  -2247  -1211   313
     -   -149   -500    233     43   -381    399    106   -626    210   -466   -720    275    394     45     96    359    117   -369   -294   -249 
     -     -7  -8274  -9316   -894  -1115   -701  -1378      *      * 
   297  -2931  -3283  -3002  -2932  -2919  -3533  -2685    116  -2041  -2538  -2463  -2917  -3904   4329  -2094  -3109  -3040  -2618  -3458  -2885   314
     -   -149   -500    233     43   -381    399    106   -626    210   -466   -720    275    394     45     96    359    117   -369   -294   -249 
     -     -7  -8274  -9316   -894  -1115   -701  -1378      *      * 
   298  -2545    555  -4905  -4286   2046  -4258  -3087    343  -3939   2542   1232  -3918  -4025  -3297  -3656  -3399  -2457     29  -2510  -2385   315
     -   -149   -500    233     43   -381    399    106   -626    210   -466   -720    275    394     45     96    359    117   -369   -294   -249 
     -     -7  -8274  -9316   -894  -1115   -701  -1378      *      * 
   299  -2954  -3307  -4733  -5045  -5139  -3497  -4554  -5142  -5013  -5318  -4794  -4208  -4188  -4812  -4767  -3216   4046  -4363  -4855  -5136   316
     -   -149   -500    233     43   -381    399    106   -626    210   -466   -720    275    394     45     96    359    117   -369   -294   -249 
     -     -7  -8274  -9316   -894  -1115   -701  -1378      *      * 
   300  -4672  -4392  -5305  -5678  -6079   3839  -5213  -6842  -5972  -6485  -6177  -5363  -4983  -5756  -5571  -4971  -5049  -6089  -5079  -6041   317
     -   -149   -500    233     43   -381    399    106   -626    210   -466   -720    275    394     45     96    359    117   -369   -294   -249 
     -     -7  -8274  -9316   -894  -1115   -701  -1378      *      * 
   301  -2267  -1927  -4643  -4175  -2165  -4209  -3450   3565  -3907  -1311    662    369  -4152  -3670  -3870  -3409  -2245    749  -3211  -2828   318
     -   -149   -500    233     43   -381    399    106   -626    210   -466   -720    275    394     45     96    359    117   -369   -294   -249 
     -     -7  -8274  -9316   -894  -1115   -701  -1378      *      * 
   302  -1687  -2292  -2296  -2423  -3452  -2492  -2669   -284  -2600  -3319  -2753   4059  -3118  -2516  -2797  -1885   -233  -2279  -3841  -3323   319
     -   -149   -500    233     43   -381    399    106   -626    210   -466   -720    275    394     45     96    359    117   -369   -294   -249 
     -     -7  -8274  -9316   -894  -1115   -701  -1378      *      * 
   303   1448  -1636  -3987  -3586  -2173  -2881  -2743    201  -3298  -1767  -1276  -2953  -3270  -2998  -3228   1013  -1712   2807  -2818  -2468   320
     -   -149   -500    233     43   -381    399    106   -626    210   -466   -720    275    394     45     96    359    117   -369   -294   -249 
     -     -7  -8274  -9316   -894  -1115   -701  -1378      *      * 
   304  -1871  -1589  -4266  -3704     -1  -3642  -2642   3325  -3377  -1078   1022   -412  -3617  -3038  -3240  -2774  -1824   1284  -2432  -2074   321
     -   -149   -500    233     43   -381    399    106   -626    210   -466   -720    275    394     45     96    359    117   -369   -294   -249 
     -     -7  -8274  -9316   -894  -1115   -701  -1378      *      * 
   305    892   -997  -3009  -2403   -964  -2582  -1443    308  -2086    751   3701   -179  -2643  -1789  -2037   -498   -160   -411  -1454  -1100   322
     -   -149   -500    233     43   -381    399    106   -626    210   -466   -720    275    394     45     96    359    117   -369   -294   -249 
     -     -7  -8274  -9316   -894  -1115   -701  -1378      *      * 
   306  -5249  -4370  -5562  -5898   4544  -4879  -2993  -4583  -5799  -3921  -4043  -4941  -5172  -5056  -5265  -5304  -5340  -4796  -2286  -1222   323
     -   -149   -500    233     43   -381    399    106   -626    210   -466   -720    275    394     45     96    359    117   -369   -294   -249 
     -     -7  -8274  -9316   -894  -1115   -701  -1378      *      * 
   307  -4940  -3900  -5338  -5683    980  -5202  -1469  -3838  -5251  -3153  -3249  -3874  -5084  -4010  -4632  -4490  -4808  -4004   -717   4746   324
     -   -149   -500    233     43   -381    399    106   -626    210   -466   -720    275    394     45     96    359    117   -369   -294   -249 
     -     -7  -8274  -9316   -894  -1115   -701  -1378      *      * 
   308   3293  -1913  -4303  -4441  -4122  -2252  -3673  -3529  -4185  -4067  -3255  -2956  -3031  -3747  -3960    373  -1785    375  -4446  -4289   325
     -   -149   -500    233     43   -381    399    106   -626    210   -466   -720    275    394     45     96    359    117   -369   -294   -249 
     -     -7  -8274  -9316   -894  -1115   -701  -1378      *      * 
   309  -5094  -4577  -5423  -5786  -6049  -4590  -5263  -6909  -5995  -6483  -6283  -5578   4314  -5860  -5589  -5417  -5431  -6327  -5059  -5988   326
     -   -149   -500    233     43   -381    399    106   -626    210   -466   -720    275    394     45     96    359    117   -369   -294   -249 
     -     -7  -8274  -9316   -894  -1115   -701  -1378      *      * 
   310  -2290  -2078  -4365  -4135  -2402  -3945  -3584      1  -3854   -515  -1437   -592  -4128  -3755  -3857  -3249  -2355   3544  -3465  -2949   327
     -   -149   -500    233     43   -381    399    106   -626    210   -466   -720    275    394     45     96    359    117   -369   -294   -249 
     -     -7  -8274  -9316   -894  -1115   -701  -1378      *      * 
   311  -3703  -3141  -6106  -5526  -1447  -5823  -4560    713  -5310   2931   1868  -5528  -4994  -4189  -4851  -5145  -3564    -87  -3222  -3395   328
     -   -149   -500    233     43   -381    399    106   -626    210   -466   -720    275    394     45     96    359    117   -369   -294   -249 
     -     -7  -8274  -9316   -894  -1115   -701  -1378      *      * 
   312  -4770  -3799  -5345  -5627   4307  -5202  -1486  -3406  -5188   -787  -2813  -3873  -5045  -3966  -4586  -4449  -4632  -3677   -733   1398   329
     -   -149   -500    233     43   -381    399    106   -626    210   -466   -720    275    394     45     96    359    117   -369   -294   -249 
     -     -7  -8274  -9316   -894  -1115   -701  -1378      *      * 
   313  -1346  -2725  -1242   -640  -3115  -2268    619  -2808   1370  -2706  -1821    611  -2342   2531   1795    881  -1258  -2389  -2813  -2233   330
     -   -149   -500    233     43   -381    399    106   -626    210   -466   -720    275    394     45     96    359    117   -369   -294   -249 
     -     -7  -8274  -9316   -894  -1115   -701  -1378      *      * 
   314  -1396  -2010  -3975  -4223  -4497  -2271  -3732  -4302  -4150  -4576  -3665  -2929  -3065  -3750  -3971   2195   3317  -3129  -4716  -4582   331
     -   -149   -500    233     43   -381    399    106   -626    210   -466   -720    275    394     45     96    359    117   -369   -294   -249 
     -     -7  -8274  -9316   -894  -1115   -701  -1378      *      * 
   315  -2890  -2481  -5320  -4755     56  -4814  -3737   1981  -4476   1862   2073  -4481  -4455  -3783  -4203  -4014  -2807   1880  -2973  -2903   332
     -   -149   -500    233     43   -381    399    106   -626    210   -466   -720    275    394     45     96    359    117   -369   -294   -249 
     -     -7  -8274  -9316   -894  -1115   -701  -1378      *      * 
   316  -4672  -4392  -5305  -5678  -6079   3839  -5213  -6842  -5972  -6485  -6177  -5363  -4983  -5756  -5571  -4971  -5049  -6089  -5079  -6041   333
     -   -149   -500    233     43   -381    399    106   -626    210   -466   -720    275    394     45     96    359    117   -369   -294   -249 
     -     -7  -8274  -9316   -894  -1115   -701  -1378      *      * 
   317  -1378  -1246  -3519  -2926   3619  -2873  -1740   -612  -2562   -101   1694  -2486  -2938  -2202  -2428    172   -279   -607  -1592  -1167   334
     -   -149   -500    233     43   -381    399    106   -626    210   -466   -720    275    394     45     96    359    117   -369   -294   -249 
     -     -7  -8274  -9316   -894  -1115   -701  -1378      *      * 
   318    885  -2136  -2746  -2689  -4149   3205  -2745  -3870    604  -4029  -3165  -2331  -2961  -2505  -2650  -1631   -739  -2979  -4220  -3899   335
     -   -149   -500    233     43   -381    399    106   -626    210   -466   -720    275    394     45     96    359    117   -369   -294   -249 
     -     -7  -8274  -9316   -894  -1115   -701  -1378      *      * 
   319    -98  -2454   1404   1046  -2774     49    598  -2525   -195  -2470  -1544   1325  -2042   -151     13   1287   -444  -2075  -2638  -1953   336
     -   -149   -500    233     43   -381    399    106   -626    210   -466   -720    275    394     45     96    359    117   -369   -294   -249 
     -     -7  -8274  -9316   -894  -1115   -701  -1378      *      * 
   320  -1456  -3002   2448    132  -3298   -686    656  -3074     37  -3008  -2117   1717  -2386   -581  -1278   1461  -1418  -2614  -3180  -2442   337
     -   -149   -500    233     43   -381    399    106   -626    210   -466   -720    275    394     45     96    359    117   -369   -294   -249 
     -     -7  -8274  -9316   -894  -1115   -701  -1378      *      * 
   321   3380  -2012  -4012  -4287  -4586    335  -3795  -4393  -4307  -4647  -3712  -2951   -215  -3823  -4099  -1647  -1866  -3167  -4785  -4708   338
     -   -149   -500    233     43   -381    399    106   -626    210   -466   -720    275    394     45     96    359    117   -369   -294   -249 
     -     -7  -8274  -9316   -894  -1115   -701  -1378      *      * 
   322   2442  -1981  -4173  -4447  -4566  -2249  -3825  -4375  -4348  -4646  -3708  -2970  -3052  -3869  -4103   2814  -1839  -3140  -4785  -4695   339
     -   -149   -500    233     43   -381    399    106   -626    210   -466   -720    275    394     45     96    359    117   -369   -294   -249 
     -     -7  -8274  -9316   -894  -1115   -701  -1378      *      * 
   323  -4616  -3977  -5806  -5810  -2477  -5124  -4811  -2081  -5628   3329  -1419  -5705  -5151  -4939  -5189  -5590  -4600  -2836  -3840  -3891   340
     -   -149   -500    233     43   -381    399    106   -626    210   -466   -720    275    394     45     96    359    117   -369   -294   -249 
     -     -7  -8274  -9316   -894  -1115   -701  -1378      *      * 
   324  -2628  -2306  -4954  -4341    132  -4317  -3036   1702  -3990   1739   3337  -3957  -4066  -3316  -3692  -3459  -2535  -1240  -2421   2000   341
     -   -149   -500    233     43   -381    399    106   -626    210   -466   -720    275    394     45     96    359    117   -369   -294   -249 
     -     -7  -8274  -9316   -894  -1115   -701  -1378      *      * 
   325    469  -2009  -3131  -3032  -4222   -358  -3015  -3998  -3073  -4180  -3261    840  -2921  -2813  -3262   3157   -293  -2971  -4372  -4075   342
     -   -149   -500    233     43   -381    399    106   -626    210   -466   -720    275    394     45     96    359    117   -369   -294   -249 
     -     -7  -8274  -9316   -894  -1115   -701  -1378      *      * 
   326   2505  -1881  -2902  -2535  -3292  -2206  -2435  -2941  -2405  -3186  -2377     38  -2794  -2235  -2658   1239   1774   -387  -3544  -3170   343
     -   -149   -500    233     43   -381    399    106   -626    210   -466   -720    275    394     45     96    359    117   -369   -294   -249 
     -     -7  -8274  -9316   -894  -1115   -701  -1378      *      * 
   327   -736  -1367  -3998  -3404    739  -3294  -2242    884  -3044   -240    837  -2936  -3300  -2688  -2877  -2405   -392   3023  -2067  -1722   344
     -   -149   -500    233     43   -381    399    106   -626    210   -466   -720    275    394     45     96    359    117   -369   -294   -249 
     -     -7  -8274  -9316   -894  -1115   -701  -1378      *      * 
   328  -2760  -2269  -5392  -5012  -2483  -5150  -4771   3116  -4910   -123    761  -4805  -4860  -4648  -4936  -4474  -2736   2321  -4090  -3759   345
     -   -149   -500    233     43   -381    399    106   -626    210   -466   -720    275    394     45     96    359    117   -369   -294   -249 
     -     -7  -8274  -9316   -894  -1115   -701  -1378      *      * 
   329  -1128  -1197  -2429  -1849  -1194  -2520  -1333     52   -300    367   -393    -92  -2587  -1424  -1735  -1556   2963    200  -1652  -1272   346
     -   -149   -500    233     43   -381    399    106   -626    210   -466   -720    275    394     45     96    359    117   -369   -294   -249 
     -     -7  -8274  -9316   -894  -1115   -701  -1378      *      * 
   330  -2243  -3388  -1240  -1251  -4172   3168  -1664  -3862   -973  -3735  -2983   1241  -3048    388    212  -2119  -2266  -3401  -3787  -3266   347
     -   -149   -500    233     43   -381    399    106   -626    210   -466   -720    275    394     45     96    359    117   -369   -294   -249 
     -     -7  -8274  -9316   -894  -1115   -701  -1378      *      * 
   331   1742    393  -3312  -2684    224    263  -1489    731  -2306    576   -138  -2229  -2675  -1953  -1466    -20   -439    926  -1392  -1047   348
     -   -149   -500    233     43   -381    399    106   -626    210   -466   -720    275    394     45     96    359    117   -369   -294   -249 
     -     -7  -8274  -9316   -894  -1115   -701  -1378      *      * 
   332   -159   1236  -5065  -4677  -2634  -4545  -4224   1234  -4512  -1644  -1459  -4316  -4501  -4339  -4532  -3822  -2443   3368  -3903  -3457   349
     -   -149   -500    233     43   -381    399    106   -626    210   -466   -720    275    394     45     96    359    117   -369   -294   -249 
     -     -7  -8274  -9316   -894  -1115   -701  -1378      *      * 
   333   -230  -1911  -1167    -25  -2065     43   -856   -492   -590    135  -1089   3051  -2225   -516  -1035   -405   -999  -1447  -2257  -1720   350
     -   -149   -500    233     43   -381    399    106   -626    210   -466   -720    275    394     45     96    359    117   -369   -294   -249 
     -     -7  -8274  -9316   -894  -1115   -701  -1378      *      * 
   334   -371  -1194  -3755  -3140    -97  -3015  -1920    482  -2760    950    553  -2656  -3040  -2390  -2578  -2112    949   2593  -1762  -1423   351
     -   -149   -500    233     43   -381    399    106   -626    210   -466   -720    275    394     45     96    359    117   -369   -294   -249 
     -     -7  -8274  -9316   -894  -1115   -701  -1378      *      * 
   335    167   -943  -3374  -2745   1255    694  -1517    311  -2358   1404   -145  -2267  -2696  -1996  -2186    -49  -1046   1369  -1405  -1062   352
     -   -149   -500    233     43   -381    399    106   -626    210   -466   -720    275    394     45     96    359    117   -369   -294   -249 
     -     -7  -8274  -9316   -894  -1115   -701  -1378      *      * 
   336   2470   2192  -4482  -4651  -4442     -8  -3802  -4221  -4342  -4488  -3556  -2984  -3017  -3860  -4076   2362  -1783  -3046  -4684  -4600   353
     -   -149   -500    233     43   -381    399    106   -626    210   -466   -720    275    394     45     96    359    117   -369   -294   -249 
     -     -7  -8274  -9316   -894  -1115   -701  -1378      *      * 
   337    238  -1819  -2714  -2448  -2741  -2309  -2283  -2254  -2331   -157  -1895    721  -2834  -2183  -2525  -1564   3385  -1907  -3101  -2722   354
     -   -149   -500    233     43   -381    399    106   -626    210   -466   -720    275    394     45     96    359    117   -369   -294   -249 
     -     -7  -8274  -9316   -894  -1115   -701  -1378      *      * 
   338  -1931   1197  -4302  -3687   1799  -3587  -2471   1294  -3318   1904   1557  -3239  -3517  -2845  -3097  -2702  -1864   1272  -2146  -1893   355
     -   -149   -500    233     43   -381    399    106   -626    210   -466   -720    275    394     45     96    359    117   -369   -294   -249 
     -     -7  -8274  -9316   -894  -1115   -701  -1378      *      * 
   339   -624  -1973  -4887  -4405  -2145  -4410  -3631   2175  -4168    586   1633  -4058  -4280  -3862  -4088  -3613  -2327   2680  -3274  -2928   356
     -   -149   -500    233     43   -381    399    106   -626    210   -466   -720    275    394     45     96    359    117   -369   -294   -249 
     -     -7  -8274  -9316   -894  -1115   -701  -1378      *      * 
   340    600  -1968  -4100  -4371  -4595   -312  -3806  -4410  -4335  -4663  -3708  -2938  -3034  -3834  -4106   3400  -1820  -3143  -4809  -4729   357
     -   -149   -500    233     43   -381    399    106   -626    210   -466   -720    275    394     45     96    359    117   -369   -294   -249 
     -     -7  -8274  -9316   -894  -1115   -701  -1378      *      * 
   341   -718  -1537  -4224  -3658  -1644  -3579  -2585   2704  -3326   -320   3016  -3219  -3563  -2991  -3185  -2708    441   1239  -2392  -2039   358
     -   -149   -500    233     43   -381    399    106   -626    210   -466   -720    275    394     45     96    359    117   -369   -294   -249 
     -     -7  -8274  -9316   -894  -1115   -701  -1378      *      * 
   342  -1367  -1180  -3657  -3039   1967     68  -1670    292  -2644   1058   1434  -2525  -2936  -2238  -2443  -1998  -1304   -553  -1448   2981   359
     -   -149   -500    233     43   -381    399    106   -626    210   -466   -720    275    394     45     96    359    117   -369   -294   -249 
     -     -7  -8274  -9316   -894  -1115   -701  -1378      *      * 
   343    315   -948  -3224  -2602   -144    486  -1473    150  -2243    562   -150  -2188  -2664  -1905  -2117    778   1011   1548  -1403   -121   360
     -   -149   -500    233     43   -381    399    106   -626    210   -466   -720    275    394     45     96    359    117   -369   -294   -249 
     -     -7  -8274  -9316   -894  -1115   -701  -1378      *      * 
   344   -785  -1920  -4726  -4345  -2485  -3897  -3674   1167  -4115  -1670  -1402  -3836  -4067  -3880  -4073   -678  -2213   3399  -3514  -3110   361
     -   -149   -500    233     43   -381    399    106   -626    210   -466   -720    275    394     45     96    359    117   -369   -294   -249 
     -     -7  -8274  -9316   -894  -1115   -701  -1378      *      * 
   345  -4819  -4860   4184  -3267  -5894  -4166  -4131  -6603  -4719  -6227  -5961  -3606  -4695  -4117  -5133  -4691  -4988  -6124  -5074  -5447   362
     -   -149   -500    233     43   -381    399    106   -626    210   -466   -720    275    394     45     96    359    117   -369   -294   -249 
     -     -7  -8274  -9316   -894  -1115   -701  -1378      *      * 
   346  -3113  -3734  -3925  -2460   -105  -3631  -1487  -3882   2683  -3533  -2887  -2318  -3558  -1081   3179  -2998  -2780  -3675  -3324  -3154   363
     -   -149   -500    233     43   -381    399    106   -626    210   -466   -720    275    394     45     96    359    117   -369   -294   -249 
     -     -7  -8274  -9316   -894  -1115   -701  -1378      *      * 
   347   -258   -933  -3440  -2806   2596  -2653  -1518    711  -2403    436   -130  -2294  -2702  -2027  -2206  -1737    -24    519   2847   1587   364
     -   -149   -500    233     43   -381    399    106   -626    210   -466   -720    275    394     45     96    359    117   -369   -294   -249 
     -     -7  -8274  -9316   -894  -1115   -701  -1378      *      * 
   348  -2272  -2776  -4234  -4567  -4858   3743  -4209  -4892  -4707  -5103  -4394  -3617  -3730  -4362  -4506  -2521  -2727  -2115  -4793  -4840   365
     -   -149   -500    233     43   -381    399    106   -626    210   -466   -720    275    394     45     96    359    117   -369   -294   -249 
     -     -7  -8274  -9316   -894  -1115   -701  -1378      *      * 
   349  -5088  -4625  -5319  -4929  -5719  -4591  -4034  -6200  -3065  -5739  -5369  -4771  -4941  -3939   4228  -5246  -5082  -5894  -4722  -5227   366
     -   -149   -500    233     43   -381    399    106   -626    210   -466   -720    275    394     45     96    359    117   -369   -294   -249 
     -     -7  -8274  -9316   -894  -1115   -701  -1378      *      * 
   350  -3420  -3919  -4380  -2746  -4912  -3802  -1642  -4183   1112  -3771  -3143  -2538  -3736  -1229   3908  -3299  -3046  -3983  -3538  -3530   367
     -   -149   -500    233     43   -381    399    106   -626    210   -466   -720    275    394     45     96    359    117   -369   -294   -249 
     -     -7  -8274  -9316   -894  -1115   -701  -1378      *      * 
   351    443   1112  -3222  -2600   2699  -1013  -1474    491    474   -446   -152  -2188  -2666  -1905  -2117  -1689    578    833  -1406  -1059   368
     -   -149   -500    233     43   -381    399    106   -626    210   -466   -720    275    394     45     96    359    117   -369   -294   -249 
     -     -7  -8274  -9316   -894  -1115   -701  -1378      *      * 
   352  -4069  -3446  -6182  -5743    158  -5913  -4085  -1038  -5505   3201   -322  -5581  -5110  -4271  -4964  -5388  -3918  -1875  -2865  -2506   369
     -   -149   -500    233     43   -381    399    106   -626    210   -466   -720    275    394     45     96    359    117   -369   -294   -249 
     -     -7  -8274  -9316   -894  -1115   -701  -1378      *      * 
   353  -4147  -3490  -5830  -5638   3858  -5555  -2834  -1409  -5333   1741   -723  -4830  -5044  -4164  -4800  -4955  -4015  -2167  -1937  -1017   370
     -   -149   -500    233     43   -381    399    106   -626    210   -466   -720    275    394     45     96    359    117   -369   -294   -249 
     -     -7  -8274  -9316   -894  -1115   -701  -1378      *      * 
   354  -3864  -3267  -6250  -5660  -1421  -6015  -4680   1658  -5449   2750   2396  -5733  -5071  -4233  -4940  -5372  -3708  -1534  -3235  -3447   371
     -   -149   -500    233     43   -381    399    106   -626    210   -466   -720    275    394     45     96    359    117   -369   -294   -249 
     -     -7  -8274  -9316   -894  -1115   -701  -1378      *      * 
   355    499  -2161   -954   2396  -2382  -2002   -682   -514   -318  -2137  -1287   -695  -2095   1283   -801     42   -285    136  -2420  -1810   372
     -   -149   -500    233     43   -381    399    106   -626    210   -466   -720    275    394     45     96    359    117   -369   -294   -249 
     -     -7  -8274  -9316   -894  -1115   -701  -1378      *      * 
   356    943  -1975  -4057  -4367  -4615   3401  -3828  -4432  -4389  -4687  -3733  -2941  -3041  -3866  -4143   -168  -1830  -3157  -4831  -4756   373
     -   -149   -500    233     43   -381    399    106   -626    210   -466   -720    275    394     45     96    359    117   -369   -294   -249 
     -     -7  -8274  -9316   -894  -1115   -701  -1378      *      * 
   357   -128  -1984  -3967  -4287  -4624   3488  -3813  -4446  -4367  -4698  -3745  -2925  -3043  -3844  -4137    404  -1837  -3167  -4837  -4756   374
     -   -149   -500    233     43   -381    399    106   -626    210   -466   -720    275    394     45     96    359    117   -369   -294   -249 
     -     -7  -8274  -9316   -894  -1115   -701  -1378      *      * 
   358    380  -1250  -3840  -3235   1176  -3113  -2038   2417  -2862    512   -439  -2755  -3134  -2503  -2688  -2216    428   1457  -1880  -1534   375
     -   -149   -500    233     43   -381    399    106   -626    210   -466   -720    275    394     45     96    359    117   -369   -294   -249 
     -     -7  -8274  -9316   -894  -1115   -701  -1378      *      * 
   359  -1023  -1846  -1223    350  -1958  -2124    807   -338   -534   -388    433   -908  -2208   3390   -958  -1067   -399  -1351  -2164  -1639   376
     -   -149   -500    233     43   -381    399    106   -626    210   -466   -720    275    394     45     96    359    117   -369   -294   -249 
     -     -7  -8274  -9316   -894  -1115   -701  -1378      *      * 
   360  -2641   1449  -5116  -5117  -2848  -3512  -4040  -2193  -4610  -1965   5161  -4111  -4068  -4317  -4345  -3047  -2957  -2341  -3794  -3525   377
     -   -149   -500    233     43   -381    399    106   -626    210   -466   -720    275    394     45     96    359    117   -369   -294   -249 
     -     -7  -8274  -9316   -894  -1115   -701  -1378      *      * 
   361  -1585   1236  -3954  -3341   1332  -3217  -2121   2071  -2964   1916   -335  -2863  -3214  -2565  -2770  -2320   -181    390  -1912  -1596   378
     -   -149   -500    233     43   -381    399    106   -626    210   -466   -720    275    394     45     96    359    117   -369   -294   -249 
     -     -7  -8274  -9316   -894  -1115   -701  -1378      *      * 
   362   -513   1720  -4278  -3715   -317  -3624  -2641   2650  -3384    796   -757  -3271  -3604  -3050  -3240  -2758  -1796   1903  -2439  -2084   379
     -   -149   -500    233     43   -381    399    106   -626    210   -466   -720    275    394     45     96    359    117   -369   -294   -249 
     -     -7  -8274  -9316   -894  -1115   -701  -1378      *      * 
   363    510   4433  -3346  -2979  -2725   -648  -2511  -2330  -2765  -2635  -1899  -2414  -2838  -2521  -2860   1818    500  -1937  -3105     49   380
     -   -149   -500    233     43   -381    399    106   -626    210   -466   -720    275    394     45     96    359    117   -369   -294   -249 
     -     -7  -8274  -9316   -894  -1115   -701  -1378      *      * 
   364  -1924  -2425  -2283  -1704  -1870  -2936    708  -1906   -787   -826   2015  -1797  -2997   3854   -933  -2037  -1829  -1891  -2289  -1673   381
     -   -149   -500    233     43   -381    399    106   -626    210   -466   -720    275    394     45     96    359    117   -369   -294   -249 
     -     -7  -8274  -9316   -894  -1115   -701  -1378      *      * 
   365    195  -1892  -4744  -4234  -1990  -4212  -3350   2154  -3965   1098    952  -3859  -4108  -3633  -3857  -3391  -2213   2401  -3028  -2693   382
     -   -149   -500    233     43   -381    399    106   -626    210   -466   -720    275    394     45     96    359    117   -369   -294   -249 
     -     -7  -8274  -9316   -894  -1115   -701  -1378      *      * 
   366   1693  -1124  -3535  -2929  -1147   -812  -1791   1704  -2569     12   -355  -2485  -2919  -2229  -2430  -1959    802   1570  -1693  -1343   383
     -   -149   -500    233     43   -381    399    106   -626    210   -466   -720    275    394     45     96    359    117   -369   -294   -249 
     -     -7  -8274  -9316   -894  -1115   -701  -1378      *      * 
   367  -1249  -2085  -5135  -4759  -2706  -4732  -4432   2466  -4622  -1659  -1499  -4452  -4629  -4483  -4679  -4023    537   2922  -4070  -3605   384
     -   -149   -500    233     43   -381    399    106   -626    210   -466   -720    275    394     45     96    359    117   -369   -294   -249 
     -     -7  -8274  -9316   -894  -1115   -701  -1378      *      * 
   368   2273  -1961  -4156  -4423  -4588   2743  -3818  -4399  -4360  -4653  -3699  -2948  -3032  -3852  -4118    592  -1815  -3136  -4805  -4729   385
     -   -149   -500    233     43   -381    399    106   -626    210   -466   -720    275    394     45     96    359    117   -369   -294   -249 
     -     -7  -8274  -9316   -894  -1115   -701  -1378      *      * 
   369   1571   -974  -3200  -2586   -945   -797  -1493   1677  -2236   -836   -187  -2184  -2671  -1906  -2126    125     -8   1535   1396  -1093   386
     -   -149   -500    233     43   -381    399    106   -626    210   -466   -720    275    394     45     96    359    117   -369   -294   -249 
     -     -7  -8274  -9316   -894  -1115   -701  -1378      *      * 
   370    144   1577  -3466  -2833   -147  -2679  -1554   2354  -2432    356   1451  -2323  -2727  -2058  -2236  -1249    177   1266  -1420  -1078   387
     -   -149   -500    233     43   -381    399    106   -626    210   -466   -720    275    394     45     96    359    117   -369   -294   -249 
     -     -7  -8274  -9316   -894  -1115   -701  -1378      *      * 
   371  -3447  -2924  -5893  -5345  -1541  -5572  -4448   2315  -5132   2433   1948  -5262  -4900  -4174  -4762  -4868  -3338    102  -3260  -3358   388
     -   -149   -500    233     43   -381    399    106   -626    210   -466   -720    275    394     45     96    359    117   -369   -294   -249 
     -     -7  -8274  -9316   -894  -1115   -701  -1378      *      * 
   372   1806  -1536  -2102  -1579  -1734   2302  -1380  -1283   -260   -442    895  -1602  -2554  -1262  -1577  -1430  -1186  -1117  -2108  -1697   389
     -   -149   -500    233     43   -381    399    106   -626    210   -466   -720    275    394     45     96    359    117   -369   -294   -249 
     -     -7  -8274  -9316   -894  -1115   -701  -1378      *      * 
   373   1748   -952  -3232  -2610   -910  -2618  -1479    672   -534   -305    617  -2195  -2670  -1912  -2123    -86  -1033   1998    947  -1061   390
     -   -149   -500    233     43   -381    399    106   -626    210   -466   -720    275    394     45     96    359    117   -369   -294   -249 
     -     -7  -8274  -9316   -894  -1115   -701  -1378      *      * 
   374   -224  -2431     69    995  -2752  -1933    823  -2502   2222  -2447  -1520    658  -2026   1112   -181   -839   -101   -278  -2614  -1932   391
     -   -149   -500    233     43   -381    399    106   -626    210   -466   -720    275    394     45     96    359    117   -369   -294   -249 
     -     -7  -8274  -9316   -894  -1115   -701  -1378      *      * 
   375  -1409  -1245   -567  -2944   3307  -2960  -1822   -411  -2605    871   -296  -2539  -2992  -2248  -2478  -2051   -336   1175  -1690  -1316   392
     -   -149   -500    233     43   -381    399    106   -626    210   -466   -720    275    394     45     96    359    117   -369   -294   -249 
     -     -7  -8274  -9316   -894  -1115   -701  -1378      *      * 
   376   -610  -2391   -337   -496  -2758   2689   -850  -2468    732  -2498  -1625    104  -2216   -425   -984  -1051    146   -562  -2733  -2092   393
     -   -149   -500    233     43   -381    399    106   -626    210   -466   -720    275    394     45     96    359    117   -369   -294   -249 
     -     -7  -8274  -9316   -894  -1115   -701  -1378      *      * 
   377     50  -2290   1300    149   -748  -1963   1423  -2262   1141  -1081  -1394   -624  -2055    278   -731   -875    837   1155  -2509  -1864   394
     -   -149   -500    233     43   -381    399    106   -626    210   -466   -720    275    394     45     96    359    117   -369   -294   -249 
     -  -1127  -8274   -892   -894  -1115   -701  -1378      *      * 
   378    218  -1790   1510    214  -2066  -1418   -135  -1781    234  -1801   -922   1271  -1541    297   -269    508    162  -1395  -2032   1457   395
     -   -149   -500    233     43   -381    399    106   -626    210   -466   -720    275    394     45     96    359    117   -369   -294   -249 
     -    -15  -7162  -8205   -894  -1115   -465  -1861      *      * 
   379  -1109  -2409    549   -359  -2725   2422    645  -2441   -463  -2468  -1604    831  -2151   -366   -977  -1013    897   -479  -2707  -2048   396
     -   -149   -500    233     43   -381    399    106   -626    210   -466   -720    275    394     45     96    359    117   -369   -294   -249 
     -     -8  -8074  -9116   -894  -1115  -1517   -620      *      * 
   380   -854  -2310   -695    941  -2625   1098   -487  -2370    979  -1244  -1402    528  -1920    513   -575    379   1497  -1929  -2497  -1819   397
     -   -149   -500    233     43   -381    399    106   -626    210   -466   -720    275    394     45     96    359    117   -369   -294   -249 
     -   -262  -8074  -2620   -894  -1115   -356  -2194      *      * 
   381   -851  -2322   1489   1077  -2641  -1815   -481  -2391    436  -2337  -1413    290   1474    523   -575    -25    788  -1943  -2506    238   398
     -   -149   -500    233     43   -381    399    106   -626    210   -466   -720    275    394     45     96    359    117   -369   -294   -249 
     -   -222  -8056  -2850   -894  -1115   -342  -2245      *      * 
   382   -875  -2020   -271    306  -2221   2175   -580     76    272   -200  -1143    549   -861   -173   -705   -826   -814  -1577   -406  -1678   399
     -   -149   -500    233     43   -381    399    106   -626    210   -466   -720    275    394     45     96    359    117   -369   -294   -249 
     -     -8  -8093  -9136   -894  -1115   -372  -2137      *      * 
   383   -107   -753    552    938  -2404   -889   -661   -572   -291    452  -1298    727    109   -241   -777    445    417   -150  -2427  -1810   400
     -   -149   -500    233     43   -381    399    106   -626    210   -466   -720    275    394     45     96    359    117   -369   -294   -249 
     -     -7  -8274  -9316   -894  -1115   -701  -1378      *      * 
   384   -595  -1067  -2603  -2012      8  -1392  -1329    955    414   1257   2107  -1858    298  -1526   -655   -233    475   -491  -1507  -1138   401
     -   -149   -500    233     43   -381    399    106   -626    210   -466   -720    275    394     45     96    359    117   -369   -294   -249 
     -     -7  -8274  -9316   -894  -1115   -701  -1378      *      * 
   385   -244  -2427     87   -261  -2745    822   1034  -2494   1132  -2442  -1517   -571   1018   -136    156   1295     -3  -2048  -2612  -1931   402
     -   -149   -500    233     43   -381    399    106   -626    210   -466   -720    275    394     45     96    359    117   -369   -294   -249 
     -     -7  -8274  -9316   -894  -1115   -701  -1378      *      * 
   386   -530  -2415   -813    452  -2730     -5    822  -2475   1847  -1342  -1506   -573    651    622    688   -256   -898   -881  -2603    977   403
     -   -149   -500    233     43   -381    399    106   -626    210   -466   -720    275    394     45     96    359    117   -369   -294   -249 
     -     -7  -8274  -9316   -894  -1115   -701  -1378      *      * 
   387    635  -1828  -1192     97   -611   1115   -795  -1567   -530  -1754   -977   -880   -425    462   -969    622   -172    132   3160  -1620   404
     -   -149   -500    233     43   -381    399    106   -626    210   -466   -720    275    394     45     96    359    117   -369   -294   -249 
     -   -689  -8274  -1409   -894  -1115   -701  -1378      *      * 
   388   -688  -1627    715   -211  -1745  -1717   -447  -1419   -172   -679   -785    398  -1832    -95   -631    159    378  -1161  -1919   3120   405
     -   -149   -500    233     43   -381    399    106   -626    210   -466   -720    275    394     45     96    359    117   -369   -294   -249 
     -    -11  -7596  -8638   -894  -1115   -185  -3058      *      * 
   389   2688  -1242  -3155  -2617  -1411    388  -1791    -85  -2331   -565   -625  -2249  -2771  -2054  -2324   -878  -1235    873  -1902  -1549   406
     -   -149   -500    233     43   -381    399    106   -626    210   -466   -720    275    394     45     96    359    117   -369   -294   -249 
     -     -7  -8274  -9316   -894  -1115   -701  -1378      *      * 
   390    277  -1104    129  -1875      1   -926  -1289   2014  -1644    153   -298    339  -2540  -1431   -278   -846  -1006    584  -1539   1163   407
     -   -149   -500    233     43   -381    399    106   -626    210   -466   -720    275    394     45     96    359    117   -369   -294   -249 
     -     -7  -8213  -9255   -894  -1115   -701  -1378      *      * 
   391    337   -888  -3378  -2744     84    -51  -1475    643  -2345   1125    -89  -2242  -2654  -1973  -2155  -1688    -57   2037   1517  -1005   408
     -   -149   -500    233     43   -381    399    106   -626    210   -466   -720    275    394     45     96    359    117   -369   -294   -249 
     -     -7  -8213  -9255   -894  -1115   -701  -1378      *      * 
   392  -2579  -2104  -5216  -4847  -2663  -4950  -4651   1714  -4742   -441  -1422  -4607  -4743  -4611  -4824  -4263   -634   3319  -4168  -3710   409
     -   -149   -500    233     43   -381    399    106   -626    210   -466   -720    275    394     45     96    359    117   -369   -294   -249 
     -     -7  -8213  -9255   -894  -1115   -701  -1378      *      * 
   393  -2818  -2320  -5431  -5038  -2242  -5188  -4719   1149  -4924   1571  -1002  -4852  -4840  -4543  -4893  -4518  -2786   3026  -3901  -3665   410
     -   -149   -500    233     43   -381    399    106   -626    210   -466   -720    275    394     45     96    359    117   -369   -294   -249 
     -     -7  -8213  -9255   -894  -1115   -701  -1378      *      * 
   394   1192   -978  -3475  -2850     -1  -1050  -1612   1109  -2461    932   -184  -2361  -2771  -2097  -2281  -1814   -494   2071  -1484  -1139   411
     -   -149   -500    233     43   -381    399    106   -626    210   -466   -720    275    394     45     96    359    117   -369   -294   -249 
     -     -7  -8213  -9255   -894  -1115   -701  -1378      *      * 
   395  -1931  -1675  -4297  -3683   2553  -3593  -2475   1569  -3317   1676    804  -3242  -3513  -2836  -3095  -2709   -175    731  -2135  -1890   412
     -   -149   -500    233     43   -381    399    106   -626    210   -466   -720    275    394     45     96    359    117   -369   -294   -249 
     -     -7  -8213  -9255   -894  -1115   -701  -1378      *      * 
   396  -1430   2565  -3808  -3200     50  -3069  -1989   2690  -2823    152   1113  -2714  -3087  -2456  -2642  -2172   -103   1285  -1822  -1481   413
     -   -149   -500    233     43   -381    399    106   -626    210   -466   -720    275    394     45     96    359    117   -369   -294   -249 
     -     -7  -8213  -9255   -894  -1115   -701  -1378      *      * 
   397   -441   5057  -4437  -3961  -1743  -3455  -2941    432  -3609    701   -747  -3395  -3629  -3227  -3451  -2672  -1988   -322  -2698  -2407   414
     -   -149   -500    233     43   -381    399    106   -626    210   -466   -720    275    394     45     96    359    117   -369   -294   -249 
     -     -7  -8213  -9255   -894  -1115   -701  -1378      *      * 
   398  -1962  -1658  -4398  -3840   2023  -3770  -2786   2069  -3519    689   -658  -3417  -3713  -3151  -3368  -2913     66   2136  -2517  -2191   415
     -   -149   -500    233     43   -381    399    106   -626    210   -466   -720    275    394     45     96    359    117   -369   -294   -249 
     -   -202  -8213  -2971   -894  -1115   -701  -1378      *      * 
   399  -4686  -3638  -5084  -5415   1863  -4975   1329  -3597  -4971  -2924  -3006  -3598  -4836  -3731  -4359  -4222  -4540  -3746   -437   4517   416
     -   -149   -500    233     43   -381    399    106   -626    210   -466   -720    275    394     45     96    359    117   -369   -294   -249 
     -     -8  -8019  -9061   -894  -1115   -368  -2152      *      * 
   400   -476  -1403  -3950  -3389  -1568  -3301  -2358    724  -3062   -421   -688  -2958  -3346  -2749  -2949   -913   -152   3185  -2237  -1874   417
     -   -149   -500    233     43   -381    399    106   -626    210   -466   -720    275    394     45     96    359    117   -369   -294   -249 
     -     -7  -8213  -9255   -894  -1115   -701  -1378      *      * 
   401   2612  -1164  -3111  -2546  -1202  -2579  -1672   -629  -2244    622   1070  -2206  -2738  -1959  -2221    305  -1177     -1  -1730  -1383   418
     -   -149   -500    233     43   -381    399    106   -626    210   -466   -720    275    394     45     96    359    117   -369   -294   -249 
     -     -7  -8213  -9255   -894  -1115   -701  -1378      *      * 
   402   2204  -2115  -4022  -4344  -4673   3052  -3879  -4513  -4423  -4764  -3853  -3050  -3157  -3938  -4190  -1768  -1989  -3288  -4788  -4786   419
     -   -149   -500    233     43   -381    399    106   -626    210   -466   -720    275    394     45     96    359    117   -369   -294   -249 
     -     -7  -8213  -9255   -894  -1115   -701  -1378      *      * 
   403  -4876  -3832  -5285  -5627   4276  -5153  -1399  -3752  -5193  -3066  -3161  -3808  -5025  -3943  -4570  -4426  -4739  -3923   -647   2192   420
     -   -149   -500    233     43   -381    399    106   -626    210   -466   -720    275    394     45     96    359    117   -369   -294   -249 
     -     -7  -8213  -9255   -894  -1115   -701  -1378      *      * 
   404   2888  -1909  -4044  -4334  -4529   2252  -3760  -4339  -4309  -4597  -3647  -2886  -2978  -3798  -4066   -694  -1765  -3081  -4748  -4670   421
     -   -149   -500    233     43   -381    399    106   -626    210   -466   -720    275    394     45     96    359    117   -369   -294   -249 
     -     -7  -8213  -9255   -894  -1115   -701  -1378      *      * 
   405  -4771  -4333  -5174  -4852  -2850  -4513  -3306  -5233  -3120  -4752  -4553  -4492  -4828  -3837    591  -4879  -4779  -5130   6123  -2399   422
     -   -149   -500    233     43   -381    399    106   -626    210   -466   -720    275    394     45     96    359    117   -369   -294   -249 
     -     -7  -8213  -9255   -894  -1115   -701  -1378      *      * 
   406  -1686  -2248  -3661  -3848  -3525  -2518  -3399  -3671  -3688  -1124  -3296  -2974  -3256  -3524  -3616   3554  -2114  -3008  -3967  -3420   423
     -   -149   -500    233     43   -381    399    106   -626    210   -466   -720    275    394     45     96    359    117   -369   -294   -249 
     -     -7  -8213  -9255   -894  -1115   -701  -1378      *      * 
   407  -6026  -4774  -5727  -6078  -3915  -4839  -4584  -6466  -6058  -5817  -5855  -5829  -5257  -5883  -5563  -6368  -6178  -6385   6287  -3536   424
     -   -149   -500    233     43   -381    399    106   -626    210   -466   -720    275    394     45     96    359    117   -369   -294   -249 
     -     -7  -8213  -9255   -894  -1115   -701  -1378      *      * 
   408  -4565  -4307  -5209  -5581  -5995   3837  -5130  -6746  -5879  -6401  -6084  -5264  -4902  -5662  -5488  -4861  -4943  -5987  -5009  -5955   425
     -   -149   -500    233     43   -381    399    106   -626    210   -466   -720    275    394     45     96    359    117   -369   -294   -249 
     -     -7  -8213  -9255   -894  -1115   -701  -1378      *      * 
   409  -4985  -4493  -5328  -5690  -5960  -4507  -5179  -6806  -5898  -6392  -6185  -5478   4313  -5764  -5502  -5304  -5324  -6221  -4987  -5897   426
     -   -149   -500    233     43   -381    399    106   -626    210   -466   -720    275    394     45     96    359    117   -369   -294   -249 
     -     -7  -8213  -9255   -894  -1115   -701  -1378      *      * 
   410  -3952  -3343  -6254  -5690  -1353  -6017  -4652   -854  -5423   3120   1963  -5785  -5062  -4201  -4898  -5439  -3792  -1701  -3172  -3358   427
     -   -149   -500    233     43   -381    399    106   -626    210   -466   -720    275    394     45     96    359    117   -369   -294   -249 
     -     -7  -8213  -9255   -894  -1115   -701  -1378      *      * 
   411  -1307  -1929  -3830  -4110  -4519   3402  -3688  -4331  -4175  -4582  -3639  -2835  -2981  -3699  -3991    445    679  -3089  -4731  -4628   428
     -   -149   -500    233     43   -381    399    106   -626    210   -466   -720    275    394     45     96    359    117   -369   -294   -249 
     -     -7  -8213  -9255   -894  -1115   -701  -1378      *      * 
   412  -4884  -3932  -5348  -5656    926  -5015  -1752  -3819  -5250  -3127  -3231  -4070  -5029  -4177  -4681  -4607  -4813  -4034   6060    162   429
     -   -149   -500    233     43   -381    399    106   -626    210   -466   -720    275    394     45     96    359    117   -369   -294   -249 
     -     -7  -8213  -9255   -894  -1115   -701  -1378      *      * 
   413  -2846  -2577  -5234  -4776  -1547  -4489  -3837   -583  -4435   3017   -385  -4406  -4366  -3786  -4180  -3764    -12    114  -3063  -3020   430
     -   -149   -500    233     43   -381    399    106   -626    210   -466   -720    275    394     45     96    359    117   -369   -294   -249 
     -     -7  -8213  -9255   -894  -1115   -701  -1378      *      * 
   414  -2687  -2185  -5367  -5058  -2839  -5171  -5217   2331  -5017  -1598  -1541  -4861  -4937  -4966  -5177  -4555  -2684   3257  -4585  -4067   431
     -   -149   -500    233     43   -381    399    106   -626    210   -466   -720    275    394     45     96    359    117   -369   -294   -249 
     -     -7  -8213  -9255   -894  -1115   -701  -1378      *      * 
   415  -2801   1280  -5051  -5358  -5155  -3383  -4594  -5260  -5181  -5388  -4772  -4227   4199  -4911  -4838  -3072  -3249  -4341  -4823  -5185   432
     -   -149   -500    233     43   -381    399    106   -626    210   -466   -720    275    394     45     96    359    117   -369   -294   -249 
     -     -7  -8213  -9255   -894  -1115   -701  -1378      *      * 
   416  -1304  -1926  -3856  -4112  -4510   -273  -3674  -4323  -4139  -4571  -3627  -2834  -2977  -3679  -3965   3463     68  -3083  -4720  -4613   433
     -   -149   -500    233     43   -381    399    106   -626    210   -466   -720    275    394     45     96    359    117   -369   -294   -249 
     -     -7  -8213  -9255   -894  -1115   -701  -1378      *      * 
   417  -4711  -4756  -2855   3925  -5768  -4105  -4017  -6358  -4386  -6021  -5738  -3556  -4622  -3982  -4705  -4600  -4865  -5925  -4966  -5321   434
     -   -149   -500    233     43   -381    399    106   -626    210   -466   -720    275    394     45     96    359    117   -369   -294   -249 
     -     -7  -8213  -9255   -894  -1115   -701  -1378      *      * 
   418  -1881  -1606  -4271  -3737  -1794  -3661  -2777   3351  -3428      1   -838  -3324  -3666  -3127  -3327  -1455    723    622  -2600  -2237   435
     -   -149   -500    233     43   -381    399    106   -626    210   -466   -720    275    394     45     96    359    117   -369   -294   -249 
     -     -7  -8213  -9255   -894  -1115   -701  -1378      *      * 
   419  -1606   2676  -3625  -3321   3920  -2729  -1935  -1759  -2939  -1985  -1418  -2650  -3135   -148  -2849   -553  -1765  -1591  -1715   -870   436
     -   -149   -500    233     43   -381    399    106   -626    210   -466   -720    275    394     45     96    359    117   -369   -294   -249 
     -     -7  -8213  -9255   -894  -1115   -701  -1378      *      * 
   420  -1887  -2447  -3820  -4111  -4687  -2659  -3863  -4553  -4164  -4774  -4007  -3209   4051  -3904  -4042  -2129    698  -3526  -4705  -4698   437
     -   -149   -500    233     43   -381    399    106   -626    210   -466   -720    275    394     45     96    359    117   -369   -294   -249 
     -     -7  -8213  -9255   -894  -1115   -701  -1378      *      * 
   421  -3705  -3141  -6085  -5502  -1374  -5796  -4513   -726  -5270   2995   1801  -5515  -4953  -4131  -4798  -5127  -3563    473  -3155  -3331   438
     -   -149   -500    233     43   -381    399    106   -626    210   -466   -720    275    394     45     96    359    117   -369   -294   -249 
     -     -7  -8213  -9255   -894  -1115   -701  -1378      *      * 
   422  -2634  -4531    562   3519  -4719  -2537  -1872  -4638    402  -4489  -3832  -1127  -3070  -1541  -2823  -2287  -2697  -4115  -4660  -3666   439
     -   -149   -500    233     43   -381    399    106   -626    210   -466   -720    275    394     45     96    359    117   -369   -294   -249 
     -     -7  -8213  -9255   -894  -1115   -701  -1378      *      * 
   423  -1745  -1642  -4154  -3714  -2051  -3262  -2857   3088  -3417  -1505  -1103  -3182  -3505  -3140  -3343   -748   2048    621  -2811  -2444   440
     -   -149   -500    233     43   -381    399    106   -626    210   -466   -720    275    394     45     96    359    117   -369   -294   -249 
     -    -63  -8213  -4674   -894  -1115   -701  -1378      *      * 
   424  -4879  -4471  -5137  -4717  -5537  -4438  -3825  -5982  -2828  -5536  -5153  -4557  -4781  -3709   4220  -5025  -4867  -5679  -4564  -5026   441
     -   -149   -500    233     43   -381    399    106   -626    210   -466   -720    275    394     45     96    359    117   -369   -294   -249 
     -     -8  -8158  -9200   -894  -1115   -978  -1023      *      * 
   425  -1231  -1867  -3581  -3657  -4309   -445  -3366  -4098  -3652  -4325  -3395  -2650   1474  -3288  -3634   3168    329  -2952  -4505  -4330   442
     -   -149   -500    233     43   -381    399    106   -626    210   -466   -720    275    394     45     96    359    117   -369   -294   -249 
     -     -8  -8158  -9200   -894  -1115   -978  -1023      *      * 
   426   3173  -1747  -2675   -994  -2907  -2154  -2279  -2463  -2324  -2788  -2030  -2091  -2717  -2139  -2548   -328   -182   -211  -3221  -2851   443
     -   -149   -500    233     43   -381    399    106   -626    210   -466   -720    275    394     45     96    359    117   -369   -294   -249 
     -     -8  -8158  -9200   -894  -1115   -978  -1023      *      * 
   427   1986  -2066  -3933  -4253  -4613   3164  -3812  -4452  -4347  -4704  -3796  -2988  -3105  -3867  -4125  -1718  -1938  -3234  -4728  -4721   444
     -   -149   -500    233     43   -381    399    106   -626    210   -466   -720    275    394     45     96    359    117   -369   -294   -249 
     -     -8  -8158  -9200   -894  -1115   -978  -1023      *      * 
   428  -1482  -1836  -2195  -1689    268  -2649  -1431  -1248  -1338  -1185    784  -1751  -2778   3849  -1572  -1720    -12  -1248  -2006  -1430   445
     -   -149   -500    233     43   -381    399    106   -626    210   -466   -720    275    394     45     96    359    117   -369   -294   -249 
     -     -8  -8158  -9200   -894  -1115   -978  -1023      *      * 
   429   1710  -1876  -3985  -4248  -4437  -2141  -3682  -4244  -4177  -4515  -3584  -2840  -2941  -3715  -3958   3200  -1731  -3025  -4657  -4553   446
     -   -149   -500    233     43   -381    399    106   -626    210   -466   -720    275    394     45     96    359    117   -369   -294   -249 
     -     -8  -8158  -9200   -894  -1115   -551  -1655      *      * 
   430  -2748  -2276  -5326  -4892  -2106  -5007  -4369   2884  -4734    768   1725  -4666  -4693  -4312  -4654  -4291  -2709   2114  -3647  -3429   447
     -   -149   -500    233     43   -381    399    106   -626    210   -466   -720    275    394     45     96    359    117   -369   -294   -249 
     -     -7  -8213  -9255   -894  -1115   -701  -1378      *      * 
   431   1415  -1753  -2432  -2005  -2672  -2171  -1943  -2260  -1887  -2540  -1777   2350  -2639  -1744  -2186   -250   1920   1121  -2966  -2554   448
     -   -149   -500    233     43   -381    399    106   -626    210   -466   -720    275    394     45     96    359    117   -369   -294   -249 
     -     -7  -8213  -9255   -894  -1115   -701  -1378      *      * 
   432  -3232  -2993  -5189  -5266  -3641  -4265  -4788  -1021  -5174  -2748  -2693  -4767  -4668  -5051  -5028  -4121  -3409   3807  -4510  -4306   449
     -   -149   -500    233     43   -381    399    106   -626    210   -466   -720    275    394     45     96    359    117   -369   -294   -249 
     -     -7  -8213  -9255   -894  -1115   -701  -1378      *      * 
   433   1582   2888  -3134  -2576  -1245  -2505  -1675    102  -2272  -1108    528  -2192  -2701  -1979  -2236   2065  -1143    -92  -1738  -1387   450
     -   -149   -500    233     43   -381    399    106   -626    210   -466   -720    275    394     45     96    359    117   -369   -294   -249 
     -     -7  -8213  -9255   -894  -1115   -701  -1378      *      * 
   434  -2036   1264  -4637  -4227  -2321   -662  -3446    793  -3966  -1572  -1275  -3689  -3922  -3706  -3893  -3000  -2091   3416  -3280  -2886   451
     -   -149   -500    233     43   -381    399    106   -626    210   -466   -720    275    394     45     96    359    117   -369   -294   -249 
     -     -7  -8213  -9255   -894  -1115   -701  -1378      *      * 
   435  -1477  -2460  -1214  -1128  -3401   -451  -1621  -3121  -1402  -3205  -2378   3757  -2647    123  -1857   -210  -1616   -451  -3455  -2860   452
     -   -149   -500    233     43   -381    399    106   -626    210   -466   -720    275    394     45     96    359    117   -369   -294   -249 
     -     -7  -8213  -9255   -894  -1115   -701  -1378      *      * 
   436  -3790  -3214  -6073  -5506   2717  -5780  -4121   -869  -5257   1678   3882  -5410  -4937  -4073  -4750  -5093  -3632  -1692  -2883  -2737   453
     -   -149   -500    233     43   -381    399    106   -626    210   -466   -720    275    394     45     96    359    117   -369   -294   -249 
     -     -7  -8213  -9255   -894  -1115   -701  -1378      *      * 
   437   -354  -1081  -3600  -2975   2425   -776  -1727   1419  -2585   1639   -173  -2484  -2875  -2202  -2395  -1936  -1211    382  -1568  -1236   454
     -   -149   -500    233     43   -381    399    106   -626    210   -466   -720    275    394     45     96    359    117   -369   -294   -249 
     -     -7  -8213  -9255   -894  -1115   -701  -1378      *      * 
   438   -741  -2251  -4888  -4281   3838  -4282  -3059    161  -3941    769   1305  -3923  -4035  -3291  -3665  -3428  -2484  -1062  -2456  -2267   455
     -   -149   -500    233     43   -381    399    106   -626    210   -466   -720    275    394     45     96    359    117   -369   -294   -249 
     -     -7  -8213  -9255   -894  -1115   -701  -1378      *      * 
   439  -1317  -1858  -3780  -3769  -3573  -2249  -3232   -570  -3520  -3444  -2747  -2749  -2973  -3260  -3453    471   3691  -2326  -3960  -3684   456
     -   -149   -500    233     43   -381    399    106   -626    210   -466   -720    275    394     45     96    359    117   -369   -294   -249 
     -     -7  -8213  -9255   -894  -1115   -701  -1378      *      * 
   440    705  -1920  -4050  -4044   4088  -2479  -2829  -2416  -3792  -2670  -2213  -2920  -3140  -3378  -3607  -1813    -30  -2106  -2777  -2004   457
     -   -149   -500    233     43   -381    399    106   -626    210   -466   -720    275    394     45     96    359    117   -369   -294   -249 
     -     -7  -8213  -9255   -894  -1115   -701  -1378      *      * 
   441   1065  -1637  -4365  -3806   -163  -3738  -2754   1420  -3484   1224   -662  -3383  -3687  -3122  -3336  -2878  -1889   2382  -2499  -2171   458
     -   -149   -500    233     43   -381    399    106   -626    210   -466   -720    275    394     45     96    359    117   -369   -294   -249 
     -     -7  -8213  -9255   -894  -1115   -701  -1378      *      * 
   442  -2159  -1829  -4581  -4037  -1706  -4022  -3061   3089  -3734    248    732  -3659  -3918    -67  -3595  -3180  -2110   1830  -2727  -2435   459
     -   -149   -500    233     43   -381    399    106   -626    210   -466   -720    275    394     45     96    359    117   -369   -294   -249 
     -     -7  -8213  -9255   -894  -1115   -701  -1378      *      * 
   443   2861  -1883  -4156  -4297  -4419   1817  -3662  -4208  -4118  -4462  -3521  -2862  -2953  -3671  -3935    391     33  -3013  -4642  -4538   460
     -   -149   -500    233     43   -381    399    106   -626    210   -466   -720    275    394     45     96    359    117   -369   -294   -249 
     -     -7  -8213  -9255   -894  -1115   -701  -1378      *      * 
   444  -4732  -4494  -4074  -4300  -5228  -4329  -4239  -6127  -4007  -5706  -5453  -4381  -4802   4581  -3983  -4855  -4918  -5761  -4679  -4888   461
     -   -149   -500    233     43   -381    399    106   -626    210   -466   -720    275    394     45     96    359    117   -369   -294   -249 
     -     -7  -8213  -9255   -894  -1115   -701  -1378      *      * 
   445   1387    906  -3330  -2699    851  -2597  -1467    739  -2311    419    -97  -2220  -2648  -1948  -2137    914    907    668  -1353  -1010   462
     -   -149   -500    233     43   -381    399    106   -626    210   -466   -720    275    394     45     96    359    117   -369   -294   -249 
     -     -7  -8213  -9255   -894  -1115   -701  -1378      *      * 
   446   -473  -2968  -4621  -4839   4371  -3567  -2386  -3043  -4667  -2753  -2726  -3670  -4094  -4012  -4340  -3029  -3124  -3023  -1785   -689   463
     -   -149   -500    233     43   -381    399    106   -626    210   -466   -720    275    394     45     96    359    117   -369   -294   -249 
     -     -7  -8213  -9255   -894  -1115   -701  -1378      *      * 
   447  -2902  -2665  -5139  -4720  -1493  -4445  -3764   -761  -4361   3049   -350  -4365   -262  -3723  -4104  -3738  -2912     55  -2999  -2945   464
     -   -149   -500    233     43   -381    399    106   -626    210   -466   -720    275    394     45     96    359    117   -369   -294   -249 
     -     -7  -8213  -9255   -894  -1115   -701  -1378      *      * 
   448   1186  -1510  -1524   -968  -1596  -1033   -955   -746   -836  -1441   1100   -390   -344   -736  -1205   1216   1826   -272  -1918  -1456   465
     -   -149   -500    233     43   -381    399    106   -626    210   -466   -720    275    394     45     96    359    117   -369   -294   -249 
     -     -7  -8213  -9255   -894  -1115   -701  -1378      *      * 
   449  -1322  -1207  -3472  -2883  -1118  -2816  -1814   -463  -2525    411   4371  -2464  -2905  -2190  -2410    -84   -141    307  -1729  -1402   466
     -   -149   -500    233     43   -381    399    106   -626    210   -466   -720    275    394     45     96    359    117   -369   -294   -249 
     -     -7  -8213  -9255   -894  -1115   -701  -1378      *      * 
   450  -3949  -3345  -6235  -5684  -1360  -5987  -4640   -859  -5404   3189   1140  -5767  -5060  -4204  -4887  -5420  -3794  -1699  -3173  -3340   467
     -   -149   -500    233     43   -381    399    106   -626    210   -466   -720    275    394     45     96    359    117   -369   -294   -249 
     -     -7  -8213  -9255   -894  -1115   -701  -1378      *      * 
   451  -4534   5844  -5643  -5999  -5678  -4363  -5176  -6139  -6004  -6057  -5822  -5466  -4919  -5835  -5519  -4866  -4916  -5615  -4925  -5651   468
     -   -149   -500    233     43   -381    399    106   -626    210   -466   -720    275    394     45     96    359    117   -369   -294   -249 
     -     -7  -8213  -9255   -894  -1115   -701  -1378      *      * 
   452    858  -2500     66    189  -2817  -1137   3871  -2562    405  -2509  -1596   -608  -2085   -199    745   -919   -983  -2121  -2679  -2002   469
     -   -149   -500    233     43   -381    399    106   -626    210   -466   -720    275    394     45     96    359    117   -369   -294   -249 
     -     -7  -8213  -9255   -894  -1115   -701  -1378      *      * 
   453  -3630  -3095  -5978  -5373   2471  -5623  -4239    327  -5121   1506   4010  -5309  -4847  -4008  -4649  -4904  -3482  -1580  -3003  -3089   470
     -   -149   -500    233     43   -381    399    106   -626    210   -466   -720    275    394     45     96    359    117   -369   -294   -249 
     -     -7  -8213  -9255   -894  -1115   -701  -1378      *      * 
   454  -3133  -3791  -3671   -524  -4708  -3593  -1456  -3972   3512  -3587  -2930  -2254  -3529  -1036   1758  -2994  -2785  -3754  -3404  -3335   471
     -   -149   -500    233     43   -381    399    106   -626    210   -466   -720    275    394     45     96    359    117   -369   -294   -249 
     -     -7  -8233  -9275   -894  -1115   -701  -1378      *      * 
   455    213  -2620  -4503  -4253   3475  -4127  -1402  -2273  -3879  -2262  -1887  -3260  -4116  -3192  -3596    248  -2916  -2247   1607   2877   472
     -   -149   -500    233     43   -381    399    106   -626    210   -466   -720    275    394     45     96    359    117   -369   -294   -249 
     -     -7  -8233  -9275   -894  -1115   -701  -1378      *      * 
   456  -4601  -4336  -5242  -5614  -6024   3837  -5158  -6778  -5910  -6429  -6115  -5297  -4930  -5693  -5516  -4898  -4979  -6021  -5033  -5984   473
     -   -149   -500    233     43   -381    399    106   -626    210   -466   -720    275    394     45     96    359    117   -369   -294   -249 
     -     -7  -8233  -9275   -894  -1115   -701  -1378      *      * 
   457      9  -1593  -4300  -3748  -1716  -3680  -2726   2580  -3432   1535   -766  -3325  -3656  -3104  -3304  -2822    544   1054  -2520  -2167   474
     -   -149   -500    233     43   -381    399    106   -626    210   -466   -720    275    394     45     96    359    117   -369   -294   -249 
     -     -7  -8233  -9275   -894  -1115   -701  -1378      *      * 
   458  -5183  -4315  -5510  -5843   4541  -4832  -2932  -4503  -5741  -3844  -3966  -4882  -5123  -4995  -5209  -5239  -5274  -4718  -2225  -1160   475
     -   -149   -500    233     43   -381    399    106   -626    210   -466   -720    275    394     45     96    359    117   -369   -294   -249 
     -     -7  -8233  -9275   -894  -1115   -701  -1378      *      * 
   459   -377  -1290  -3821  -3195   2290  -3068  -1904    686  -2804   2031   -155  -2705  -3066  -2379  -2594  -2162  -1428     78  -1672   1080   476
     -   -149   -500    233     43   -381    399    106   -626    210   -466   -720    275    394     45     96    359    117   -369   -294   -249 
     -     -7  -8233  -9275   -894  -1115   -701  -1378      *      * 
   460  -2971  -2581  -4672  -4406   4038  -4202  -1552  -1910  -4004    363  -1507  -3396  -4150  -3280  -3671  -2126  -2895   -945   -904   1206   477
     -   -149   -500    233     43   -381    399    106   -626    210   -466   -720    275    394     45     96    359    117   -369   -294   -249 
     -     -7  -8233  -9275   -894  -1115   -701  -1378      *      * 
   461  -4905  -3854  -5307  -5653   4183  -5177  -1412  -3783  -5216  -3096  -3191  -3825  -5046  -3960  -4591  -4447  -4766  -3951   -660   2620   478
     -   -149   -500    233     43   -381    399    106   -626    210   -466   -720    275    394     45     96    359    117   -369   -294   -249 
     -     -7  -8233  -9275   -894  -1115   -701  -1378      *      * 
   462   3120  -1919  -4128  -4379  -4530   1153  -3765  -4337  -4295  -4592  -3641  -2906  -2990  -3797  -4061    742  -1772  -3086  -4749  -4669   479
     -   -149   -500    233     43   -381    399    106   -626    210   -466   -720    275    394     45     96    359    117   -369   -294   -249 
     -     -7  -8233  -9275   -894  -1115   -701  -1378      *      * 
   463    850  -1841  -3791  -3773   2347   2796  -3201  -3306  -3648  -3595  -2799  -2729  -2944  -3274  -3577    313  -1691  -2583  -3865  -3528   480
     -   -149   -500    233     43   -381    399    106   -626    210   -466   -720    275    394     45     96    359    117   -369   -294   -249 
     -     -7  -8233  -9275   -894  -1115   -701  -1378      *      * 
   464  -3428  -2940  -5317  -4967   2421  -4903  -2391  -1313  -4610    747   1779  -4179  -4565  -3689  -4197  -4099  -3312  -1908   5141   -694   481
     -   -149   -500    233     43   -381    399    106   -626    210   -466   -720    275    394     45     96    359    117   -369   -294   -249 
     -     -7  -8233  -9275   -894  -1115   -701  -1378      *      * 
   465  -2743  -2239  -5398  -5045  -2577  -5199  -4967   2303  -4973    675  -1308  -4856  -4904  -4772  -5047  -4549  -2725   2961  -4258  -3882   482
     -   -149   -500    233     43   -381    399    106   -626    210   -466   -720    275    394     45     96    359    117   -369   -294   -249 
     -     -7  -8233  -9275   -894  -1115   -701  -1378      *      * 
   466    313   1215  -3576  -2952   1204  -2808  -1701    941  -2561    542   -239  -2452  -2848  -2193  -2373  -1900    179   2343  -1561  -1216   483
     -   -149   -500    233     43   -381    399    106   -626    210   -466   -720    275    394     45     96    359    117   -369   -294   -249 
     -     -7  -8233  -9275   -894  -1115   -701  -1378      *      * 
   467   -313  -1113  -3659  -3044     45  -1076  -1827   2178  -2663    152   -333  -2558  -2955  -2304  -2487  -2015   -163   2339  -1688  -1340   484
     -   -149   -500    233     43   -381    399    106   -626    210   -466   -720    275    394     45     96    359    117   -369   -294   -249 
     -     -7  -8253  -9295   -894  -1115   -701  -1378      *      * 
   468  -4441  -4109  -5383  -5588  -3672  -4514  -4710  -3502  -5328  -2869   5332  -5242  -4941  -5186  -5020  -4897  -4675  -3898  -4281  -4231   485
     -   -149   -500    233     43   -381    399    106   -626    210   -466   -720    275    394     45     96    359    117   -369   -294   -249 
     -     -7  -8253  -9295   -894  -1115   -701  -1378      *      * 
   469  -1292  -1893  -3889  -3840  -4015    703  -3356  -3703  -3660  -3994  -3132  -2757  -2955  -3322  -3621   1696   3157   -322  -4282  -4075   486
     -   -149   -500    233     43   -381    399    106   -626    210   -466   -720    275    394     45     96    359    117   -369   -294   -249 
     -     -7  -8253  -9295   -894  -1115   -701  -1378      *      * 
   470   -329  -1151  -3716  -3101   1200  -2969  -1876   1860  -2719   1106   -331  -2611  -2998  -2352  -2537   -822  -1302   2021  -1723  -1380   487
     -   -149   -500    233     43   -381    399    106   -626    210   -466   -720    275    394     45     96    359    117   -369   -294   -249 
     -     -7  -8253  -9295   -894  -1115   -701  -1378      *      * 
   471   -359   1288  -3811  -3275   3881  -3036  -1634   -851  -2887  -1188   -645  -2659  -3131  -2462  -2689  -2157  -1561     11  -1302    415   488
     -   -149   -500    233     43   -381    399    106   -626    210   -466   -720    275    394     45     96    359    117   -369   -294   -249 
     -     -7  -8253  -9295   -894  -1115   -701  -1378      *      * 
   472    196  -2048  -5075  -4692  -2655  -4636  -4312   2391  -4544  -1635  -1463  -4369  -4555  -4391  -4587  -3919   -817   2949  -3974  -3517   489
     -   -149   -500    233     43   -381    399    106   -626    210   -466   -720    275    394     45     96    359    117   -369   -294   -249 
     -     -7  -8253  -9295   -894  -1115   -701  -1378      *      * 
   473   -240    715  -3386  -2755   1437  -2636  -1499   1290  -2361   -421    744  -2264  -2685    -20  -2179  -1719  -1034   -334  -1373   3361   490
     -   -149   -500    233     43   -381    399    106   -626    210   -466   -720    275    394     45     96    359    117   -369   -294   -249 
     -     -7  -8253  -9295   -894  -1115   -701  -1378      *      * 
   474  -2480  -2166  -4836  -4226   3662  -4203  -3045    -63  -3884   1099   1135  -3856  -3988  -3272  -3619  -3344  -1384    494  -2495  -2342   491
     -   -149   -500    233     43   -381    399    106   -626    210   -466   -720    275    394     45     96    359    117   -369   -294   -249 
     -     -7  -8253  -9295   -894  -1115   -701  -1378      *      * 
   475  -3086    898  -5399  -4803   3404  -4854  -3475   -817  -4483   1979   1398  -4496  -4436  -3650  -4127  -4040  -2976  -1435  -2639  -2434   492
     -   -149   -500    233     43   -381    399    106   -626    210   -466   -720    275    394     45     96    359    117   -369   -294   -249 
     -     -7  -8253  -9295   -894  -1115   -701  -1378      *      * 
   476  -3655  -3087  -6089  -5549  -1503  -5840  -4677    475  -5349   3088   -277  -5559  -5027  -4267  -4923  -5196  -3533    -91  -3303  -3455   493
     -   -149   -500    233     43   -381    399    106   -626    210   -466   -720    275    394     45     96    359    117   -369   -294   -249 
     -     -7  -8253  -9295   -894  -1115   -701  -1378      *      * 
   477  -5055  -4547  -5389  -5752  -6017  -4560  -5233  -6872  -5960  -6451  -6248  -5542   4314  -5826  -5558  -5377  -5393  -6289  -5033  -5956   494
     -   -149   -500    233     43   -381    399    106   -626    210   -466   -720    275    394     45     96    359    117   -369   -294   -249 
     -     -7  -8253  -9295   -894  -1115   -701  -1378      *      * 
   478  -4785  -4804  -2930   3928  -5828  -4164  -4086  -6432  -4465  -6086  -5808  -3632  -4680  -4059  -4777  -4677  -4939  -5998  -5013  -5388   495
     -   -149   -500    233     43   -381    399    106   -626    210   -466   -720    275    394     45     96    359    117   -369   -294   -249 
     -     -7  -8253  -9295   -894  -1115   -701  -1378      *      * 
   479  -2919  -3275  -4697  -5008  -5104  -3466  -4521  -5098  -4974  -5279  -4756  -4173  -4158  -4775  -4732  -3181   4044  -4323  -4828  -5101   496
     -   -149   -500    233     43   -381    399    106   -626    210   -466   -720    275    394     45     96    359    117   -369   -294   -249 
     -     -7  -8253  -9295   -894  -1115   -701  -1378      *      * 
   480  -3430  -3924  -4092  -2757  -4898  -3782  -1744  -4257   3828  -3858  -3233  -2583  -3768  -1340    270  -3320  -3099  -4041  -3604  -3591   497
     -   -149   -500    233     43   -381    399    106   -626    210   -466   -720    275    394     45     96    359    117   -369   -294   -249 
     -     -7  -8253  -9295   -894  -1115   -701  -1378      *      * 
   481  -2259  -3618   -921   -994  -4169   2906  -1581  -3888    661  -3752  -2992   1997  -2971    173  -1343  -2067  -2252  -3442  -3834  -3214   498
     -   -149   -500    233     43   -381    399    106   -626    210   -466   -720    275    394     45     96    359    117   -369   -294   -249 
     -     -7  -8253  -9295   -894  -1115   -701  -1378      *      * 
   482  -2746  -2240  -5412  -5070  -2680  -5227  -5068   2409  -5009    202  -1401  -4883  -4941  -4856  -5113  -4585  -2731   3022  -4380  -3963   499
     -   -149   -500    233     43   -381    399    106   -626    210   -466   -720    275    394     45     96    359    117   -369   -294   -249 
     -     -7  -8253  -9295   -894  -1115   -701  -1378      *      * 
   483   -621  -2028  -3599  -3919  -4557  -2259  -3674  -4385  -4093  -4638  -3723  -2838   4070  -3672  -3954   -726  -1870  -3171  -4762  -4619   500
     -   -149   -500    233     43   -381    399    106   -626    210   -466   -720    275    394     45     96    359    117   -369   -294   -249 
     -     -7  -8253  -9295   -894  -1115   -701  -1378      *      * 
   484  -2886  -2395  -5471  -5045  -2112  -5195  -4581   3513  -4905    316   1079  -4856  -4822  -4434  -4815  -4503  -2844    964  -3741  -3567   501
     -   -149   -500    233     43   -381    399    106   -626    210   -466   -720    275    394     45     96    359    117   -369   -294   -249 
     -     -7  -8213  -9255   -894  -1115   -701  -1378      *      * 
   485  -2958  -4866   1108   3624  -5080  -2680  -2154  -5121  -2576  -4944  -4401  -1296  -3270  -1856  -3555  -2571  -3065  -4560  -5030  -4013   502
     -   -149   -500    233     43   -381    399    106   -626    210   -466   -720    275    394     45     96    359    117   -369   -294   -249 
     -     -7  -8213  -9255   -894  -1115   -701  -1378      *      * 
   486   -971  -2446    126   2532  -2766  -1923   -595  -2517    421  -2460  -1537   -557  -2026   1168    225    608   -152  -2068  -2627  -1943   503
     -   -149   -500    233     43   -381    399    106   -626    210   -466   -720    275    394     45     96    359    117   -369   -294   -249 
     -     -7  -8213  -9255   -894  -1115   -701  -1378      *      * 
   487  -2763  -2312  -5310  -4875  -2036  -4939  -4296    640  -4680   -774   4498  -4632  -4657  -4243  -4583  -4224  -2729   2022  -3572  -3361   504
     -   -149   -500    233     43   -381    399    106   -626    210   -466   -720    275    394     45     96    359    117   -369   -294   -249 
     -     -7  -8213  -9255   -894  -1115   -701  -1378      *      * 
   488     51  -2367   -164    349  -2676    852   -561  -2419   -146  -2378  -1460    915   -575    692    648   -809    523    156  -2558   1517   505
     -   -149   -500    233     43   -381    399    106   -626    210   -466   -720    275    394     45     96    359    117   -369   -294   -249 
     -     -7  -8213  -9255   -894  -1115   -701  -1378      *      * 
   489   -164  -2355   -279    843   -517   -612   -564  -1276    710    -21  -1449   -546  -1996   1445   1471   -812    762  -1968  -2549  -1876   506
     -   -149   -500    233     43   -381    399    106   -626    210   -466   -720    275    394     45     97    360    117   -369   -294   -249 
     -   -163  -3245  -9255   -181  -3087   -701  -1378      *      * 
   490  -2161  -1861  -4533  -3949  -1420  -3919  -2853    831  -3614   1557    962  -3558  -3797   -234  -3421  -3057  -2097   2766  -2466  -2232   508
     -   -149   -500    233     43   -381    399    106   -626    210   -466   -720    275    394     45     96    359    117   -369   -294   -249 
     -     -7  -8213  -9255   -894  -1115   -701  -1378      *      * 
   491  -4880  -3824  -5292  -5633   1417  -5167  -1375  -3764  -5185  -3083  -3171  -3792  -5025  -3926  -4558  -4417  -4734  -3923   5893   1519   509
     -   -149   -500    233     43   -381    399    106   -626    210   -466   -720    275    394     45     96    359    117   -369   -294   -249 
     -     -7  -8213  -9255   -894  -1115   -701  -1378      *      * 
   492   1115  -2458   -852    966  -2790   -860   -609  -2528   2134  -2467  -1551   -606  -2061    214   1290   -353   -943  -2087  -2626  -1963   510
     -   -149   -500    233     43   -381    399    106   -626    210   -466   -720    275    394     45     96    359    117   -369   -294   -249 
     -     -7  -8213  -9255   -894  -1115   -701  -1378      *      * 
   493    -88  -2401   -780    417  -2722  -1905   -560  -2471   1773  -1614  -1490    644   -959   1355   1568    585   -870  -2023  -2582  -1902   511
     -   -149   -500    233     43   -381    399    106   -626    210   -466   -720    275    394     45     96    359    117   -369   -294   -249 
     -     -7  -8213  -9255   -894  -1115   -701  -1378      *      * 
   494  -5331  -4636  -4854  -5149  -4176  -4604   5439  -6453  -5065  -5914  -5801  -5093  -5058  -5154  -4872  -5534  -5529  -6158  -4179  -3785   512
     -   -149   -500    233     43   -381    399    106   -626    210   -466   -720    275    394     45     96    359    117   -369   -294   -249 
     -     -7  -8213  -9255   -894  -1115   -701  -1378      *      * 
   495  -3388  -3547  -4223  -3878  -2661  -3820  -2789  -4251  -2351  -4070  -3638  -3560    535  -3017   -349  -3542  -3513  -3993   6007  -2228   513
     -   -149   -500    233     43   -381    399    106   -626    210   -466   -720    275    394     45     96    359    117   -369   -294   -249 
     -     -7  -8213  -9255   -894  -1115   -701  -1378      *      * 
   496  -4684  -3724  -5283  -5557   3764  -5133  -1423  -3355  -5120    212  -2760  -3807  -4977  -3899  -4519  -4375  -4545  -3613   -671   3132   514
     -   -149   -500    233     43   -381    399    106   -626    210   -466   -720    275    394     45     96    359    117   -369   -294   -249 
     -     -7  -8213  -9255   -894  -1115   -701  -1378      *      * 
   497  -6026  -4774  -5727  -6078  -3915  -4839  -4584  -6466  -6058  -5817  -5855  -5829  -5257  -5883  -5563  -6368  -6178  -6385   6287  -3536   515
     -   -149   -500    233     43   -381    399    106   -626    210   -466   -720    275    394     45     96    359    117   -369   -294   -249 
     -     -7  -8213  -9255   -894  -1115   -701  -1378      *      * 
   498   -507  -2490   -912   -355  -2833    222   -637  -2564   2333  -2498  -1587    -63  -2101    578   1106   1083   -988  -2127  -2649  -2001   516
     -   -149   -500    233     43   -381    399    106   -626    210   -466   -720    275    394     45     96    359    117   -369   -294   -249 
     -     -7  -8213  -9255   -894  -1115   -701  -1378      *      * 
   499  -3104  -3727  -3924  -2442  -4688  -3588  -1448  -3948   2398  -3566  -2911  -2284  -3524  -1029   3395   -933  -2767  -3726  -3382  -3324   517
     -   -149   -500    233     43   -381    399    106   -626    210   -466   -720    275    394     45     96    359    117   -369   -294   -249 
     -     -7  -8213  -9255   -894  -1115   -701  -1378      *      * 
   500  -1797  -1560  -4048  -3483   3176  -3349  -1854    327  -3096   -768   1143  -2912  -3334  -2628  -2872  -2455  -1732   1184  -1469   2561   518
     -   -149   -500    233     43   -381    399    106   -626    210   -466   -720    275    394     45     96    359    117   -369   -294   -249 
     -     -7  -8213  -9255   -894  -1115   -701  -1378      *      * 
   501   -263  -1016  -3484  -2865  -1007  -2769  -1662    644  -2486   -368   3246  -2394  -2813  -2131  -2321   -830    556   2215  -1543  -1196   519
     -   -149   -500    233     43   -381    399    106   -626    210   -466   -720    275    394     45     96    359    117   -369   -294   -249 
     -     -7  -8213  -9255   -894  -1115   -701  -1378      *      * 
   502   -922  -2388    636    834  -2706    447   -556  -2455    705  -1100  -1478    447   1214    -97    183    -90    414   -117  -2573  -1892   520
     -   -149   -500    233     43   -381    399    106   -626    210   -466   -720    275    394     45     96    359    117   -369   -294   -249 
     -     -7  -8213  -9255   -894  -1115   -701  -1378      *      * 
   503   -510  -2406   1809   1581  -2725   -851    901  -2476    433  -2421  -1496    778    635   -106   -656   -813      0   -982  -2589  -1906   521
     -   -149   -500    233     43   -381    399    106   -626    210   -466   -720    275    394     45     96    359    117   -369   -294   -249 
     -     -7  -8213  -9255   -894  -1115   -701  -1378      *      * 
   504    354  -2391   1562   1335  -2711   -411    477  -2460    331  -2407  -1481   -532  -1989   1352    206   -803    -65   -416  -2575    -63   522
     -   -149   -500    233     43   -381    399    106   -626    210   -466   -720    275    394     45     96    359    117   -369   -294   -249 
     -     -7  -8213  -9255   -894  -1115   -701  -1378      *      * 
   505    619  -2393   2122    831  -2710   -808   -563  -2458    177  -2408   1011     59   -375   -104   -654    519   -246  -2013  -2579  -1898   523
     -   -149   -500    233     43   -381    399    106   -626    210   -466   -720    275    394     45     96    359    117   -369   -294   -249 
     -     -7  -8213  -9255   -894  -1115   -701  -1378      *      * 
   506   -494  -2382   1172    847  -2697   -144     66   -179    420  -2396  -1472    625      1    352     57   -805    -65    116  -2568   1100   524
     -   -149   -500    233     43   -381    399    106   -626    210   -466   -720    275    394     45     96    359    117   -369   -294   -249 
     -    -30  -8102  -5885   -894  -1115   -701  -1378      *      * 
   507   -243  -2294    437    758  -2605   -414   1425   -520    514    -64  -1386    794   -894    744   -574   -341    349    -34  -2484  -1807   525
     -   -149   -500    233     43   -381    399    106   -626    210   -466   -720    275    394     45     96    359    117   -369   -294   -249 
     -     -8  -8080  -9122   -894  -1115   -811  -1218      *      * 
   508   -847  -2288   1342   1320  -2596    132   1167   -564    -71  -1194    419    518  -1918    748   -576    -36    255  -1028  -2479  -1804   526
     -   -149   -500    233     43   -381    399    106   -626    210   -466   -720    275    394     45     96    359    117   -369   -294   -249 
     -     -8  -8080  -9122   -894  -1115   -636  -1488      *      * 
   509    546  -1802    921   -469   -550   1029    655   -225     29  -1736    428     99  -2054   -301   -817   -262    381    547  -2107  -1559   527
     -   -149   -500    233     43   -381    399    106   -626    210   -466   -720    275    394     45     96    359    117   -369   -294   -249 
     -     -8  -8102  -9144   -894  -1115   -701  -1378      *      * 
   510    600  -2255    539   1497  -2543   -423    421   -369    360   -826  -1352   -496  -1940    -61   -125     74     80    231  -2458  -1795   528
     -   -149   -500    233     43   -381    399    106   -626    210   -466   -720    275    394     45     96    359    117   -369   -294   -249 
     -     -8  -8102  -9144   -894  -1115   -701  -1378      *      * 
   511    179  -2310    293   1713  -2622   -374   -495   -563   1205  -1542  -1401    919   -562    -38   -585   -247   -798  -1065    671  -1821   529
     -   -149   -500    233     43   -381    399    106   -626    210   -466   -720    275    394     45     96    359    117   -369   -294   -249 
     -    -59  -8049  -4786   -894  -1115   -701  -1378      *      * 
   512   -802  -2229   1178   1232  -2532     25   -443  -1112    611   -941   1127    281   -255     11    -53   -691    569   -521  -2424  -1753   530
     -   -149   -500    233     43   -381    399    106   -626    210   -466   -720    275    394     45     96    359    117   -369   -294   -249 
     -     -9  -7960  -9002   -894  -1115   -931  -1072      *      * 
   513    919  -2243   -630   1188  -2560    269   -414  -2308    723  -2257    479    878  -1848    649    -24     52    672  -1863  -2429  -1748   531
     -   -149   -500    233     43   -381    399    106   -626    210   -466   -720    275    394     45     96    359    117   -369   -294   -249 
     -     -9  -7900  -8942   -894  -1115   -931  -1072      *      * 
   514    212  -2192   -100    726  -2500    121   1070  -2243   1368   -889     -7    525  -1819    720   -476   -244   -687   -125  -2382    496   532
     -   -149   -500    233     43   -381    399    106   -626    210   -466   -720    275    394     45     96    359    117   -369   -294   -249 
     -    -10  -7708  -8750   -894  -1115   -573  -1608      *      * 
   515    306  -2078   -559    -10   -498    -18   -329  -2096    502  -2080  -1175   1024    430    779    893    277    546   -337  -2280  -1617   533
     -   -149   -500    233     43   -381    399    106   -626    210   -466   -720    275    394     45     96    359    117   -369   -294   -249 
     -    -11  -7663  -8705   -894  -1115   -701  -1378      *      * 
   516    306  -1519   -814    129  -1645  -1141   -433     -8   1238  -1449    869   1033  -1825    -88   -599    393   -586    445  -1833    959   534
     -   -149   -500    233     43   -381    399    106   -626    210   -466   -720    275    394     45     96    359    117   -369   -294   -249 
     -    -12  -7445  -8488   -894  -1115   -701  -1378      *      * 
   517    629  -1817    469    441  -2067    317   -198   -920    188  -1802   1465    295   -160    235   -305    527    305   -870  -2045  -1408   535
     -   -149   -500    233     43   -381    399    106   -626    210   -466   -720    275    394     45     96    359    117   -369   -294   -249 
     -    -13  -7329  -8371   -894  -1115   -701  -1378      *      * 
   518    945  -1817   -380    166  -2086   -359   1017  -1799   1436  -1811   -922    517  -1568    720   -234     13   -421    476  -2034  -1387   536
     -      *      *      *      *      *      *      *      *      *      *      *      *      *      *      *      *      *      *      *      * 
     -      *      *      *      *      *      *      *      *      0 
//
