# Supplementary material for: The monosaccharide transporter gene family in land plants is ancient and shows differential subfamily expression and expansion across lineages
Source: BMC Evol Biol. 2006 Aug 21;6:64. doi: 10.1186/1471-2148-6-64 (PMC1578591; doi:10.1186/1471-2148-6-64)
Supplement: Additional File 5 — Profile HMMs for each MST subfamily [STP, AZT, ERD6-like, pGlcT, INT, PLT, XyloseTP homologs]. Text file output from the hmmbuild component of the HMMer software package. [file 1471-2148-6-64-S5.txt]

HMMER2.0  [2.3.2]
NAME  ERD6-like_subfamily
LENG  469
ALPH  Amino
RF    no
CS    no
MAP   yes
COM   hmmbuild -n ERD6-like_subfamily ERD6-like_subfamily.aln.hmm ERD6-like_subfamily.aln
COM   hmmcalibrate --pvm A12223108362179.ERD6-like_subfamily.aln.hmm
NSEQ  20
DATE  Mon May  3 16:03:30 2004
CKSUM 7080
XT      -8455     -4  -1000  -1000  -8455     -4  -8455     -4 
NULT      -4  -8455
NULE     595  -1558     85    338   -294    453  -1158    197    249    902  -1085   -142    -21   -313     45    531    201    384  -1998   -644 
EVD   -468.871796   0.134834
HMM        A      C      D      E      F      G      H      I      K      L      M      N      P      Q      R      S      T      V      W      Y    
         m->m   m->i   m->d   i->m   i->i   d->m   d->d   b->m   m->e
         -119      *  -3657
     1  -1224  -2687  -1070   1457  -3004   -245   -858  -2751   2009  -2701   1664    483   -173   -400   -946   -104    811  -2307  -2873  -2193    26
     -   -149   -500    233     43   -381    399    106   -626    210   -466   -720    275    394     45     96    359    117   -369   -294   -249 
     -    -80  -8686  -4271   -894  -1115   -701  -1378   -119      * 
     2    671  -2640    303   1567  -2957    816   1087  -2706   -391  -2654  -1730    126  -2242   -350    418     34  -1114    686  -2825  -2144    27
     -   -149   -500    233     43   -381    399    106   -626    210   -466   -720    275    394     45     96    359    117   -369   -294   -249 
     -     -5  -8611  -9653   -894  -1115  -1182   -838      *      * 
     3    -59  -2658  -1036    452  -2981  -2163   -820  -2728    688  -2673  -1750   1792  -2258   -362   1495   1644     92  -2282  -2840  -2162    28
     -   -149   -500    233     43   -381    399    106   -626    210   -466   -720    275    394     45     96    359    117   -369   -294   -249 
     -     -5  -8611  -9653   -894  -1115  -1182   -838      *      * 
     4  -1195  -2270   1494    806    215   -449   -920    164   -583   -519  -1398   1257  -2329   -527  -1055    621  -1134  -1814   2698  -1959    29
     -   -149   -500    233     43   -381    399    106   -626    210   -466   -720    275    394     45     96    359    117   -369   -294   -249 
     -     -5  -8611  -9653   -894  -1115  -1182   -838      *      * 
     5    660  -2007     18   -958  -2105  -2377  -1081    339    330    639   2113  -1187  -2461    882    139   -167  -1192  -1505  -2342   1452    30
     -   -149   -500    233     43   -381    399    106   -626    210   -466   -720    275    394     45     96    359    117   -369   -294   -249 
     -     -5  -8661  -9703   -894  -1115  -1182   -838      *      * 
     6  -1229  -2320  -1254   2296  -2507   -313   -949  -2168   -605   -788    883   -981    126   -552    979      5  -1168    533  -2592  -2003    31
     -   -149   -500    233     43   -381    399    106   -626    210   -466   -720    275    394     45     96    359    117   -369   -294   -249 
     -     -5  -8661  -9703   -894  -1115   -465  -1859      *      * 
     7    428  -2728    444   1998  -3047  -2230   -890  -2796   1402  -2743   1768   -866  -2325   -431    361    510  -1198  -2349  -2911  -2230    32
     -   -149   -500    233     43   -381    399    106   -626    210   -466   -720    275    394     45     96    359    117   -369   -294   -249 
     -     -5  -8734  -9776   -894  -1115   -701  -1378      *      * 
     8   -225  -2522  -1233    339  -2790   2021   -977     29   -598  -2533  -1665   -977    850   -550    -30    448    816  -2123  -2788  -2161    33
     -   -149   -500    233     43   -381    399    106   -626    210   -466   -720    275    394     45     96    359    117   -369   -294   -249 
     -     -5  -8734  -9776   -894  -1115   -701  -1378      *      * 
     9  -1393  -1801  -1971    226    392  -2612    982  -1413  -1323   1670   -981  -1586    804  -1209  -1657   1594  -1336  -1266  -2166  -1702    34
     -   -149   -500    233     43   -381    399    106   -626    210   -466   -720    275    394     45     96    359    117   -369   -294   -249 
     -     -5  -8734  -9776   -894  -1115   -701  -1378      *      * 
    10  -1643  -1985  -2823  -2278  -2290  -2791  -1940  -1855  -1757   2440  -1443  -2198   -105  -1840    994    749      4  -1674  -2645  -2265    35
     -   -149   -500    233     43   -381    399    106   -626    210   -466   -720    275    394     45     96    359    117   -369   -294   -249 
     -     -5  -8734  -9776   -894  -1115   -701  -1378      *      * 
    11  -1364  -1590  -2302  -1731  -1594  -2680  -1450    303  -1549   1065   -776     93  -2749   2097    592   -325    176   1300  -2003  -1596    36
     -   -149   -500    233     43   -381    399    106   -626    210   -466   -720    275    394     45     96    359    117   -369   -294   -249 
     -     -5  -8734  -9776   -894  -1115   -701  -1378      *      * 
    12    -38  -2720    286   -551  -3039  -2225   2079  -2788   1431   -513  -1809   1555    -14   -424    296    947  -1190  -2341  -2904  -2222    37
     -   -149   -500    232     44   -381    399    105   -627    210   -466   -721    275    395     45     97    360    117   -370   -295   -250 
     -  -3898  -2965   -313  -1185   -836   -701  -1378      *      * 
    13  -1182   -802  -3524  -3103  -1053  -3244  -2655   2674  -2896     -1     91  -2867  -3140  -2701  -2939  -2494  -1170   2418  -2348  -1951    42
     -   -149   -500    233     43   -381    399    106   -626    210   -466   -720    275    394     45     96    359    117   -369   -294   -249 
     -    -26  -6385  -7427   -894  -1115   -830  -1193      *      * 
    14  -1420  -2760  -1231   1375  -3180  -2285   -806  -2851   2055  -2732  -1868   -927  -2371   -361   1172   1801  -1325  -2445  -2817  -2273    43
     -   -149   -500    233     43   -381    399    106   -626    210   -466   -720    275    394     45     96    359    117   -369   -294   -249 
     -     -8  -8094  -9136   -894  -1115   -150  -3340      *      * 
    15  -1251  -2712    263    758  -3029  -2226   -885  -2776   2034  -1065   1074   1595  -2319    363   -974    449  -1190   -116  -2899  -2219    44
     -   -149   -500    233     43   -381    399    106   -626    210   -466   -720    275    394     45     96    359    117   -369   -294   -249 
     -     -5  -8734  -9776   -894  -1115   -701  -1378      *      * 
    16  -1254  -2714    264   -556  -3030   -354   -888  -2777    512  -1393   2067   2444    -71   1257   -978    449  -1193  -2333  -2901  -2221    45
     -   -149   -500    233     43   -381    399    106   -626    210   -466   -720    275    394     45     96    359    117   -369   -294   -249 
     -     -5  -8734  -9776   -894  -1115   -701  -1378      *      * 
    17    -78  -2734    372   1746  -3054    -37   -892  -2805    206   -227  -1824    675  -2326   2096   -984     -9  -1201  -2356  -2918  -2234    46
     -   -149   -500    233     43   -381    399    106   -626    210   -466   -720    275    394     45     96    359    117   -369   -294   -249 
     -     -5  -8734  -9776   -894  -1115   -701  -1378      *      * 
    18  -1275  -2749   1888    794  -3069   -322   -905  -2820    457   -224  -1840   1739  -2337   -446    437    560  -1215  -2371  -2933  -2248    47
     -   -149   -500    233     43   -381    399    106   -626    210   -466   -720    275    394     45     96    359    117   -369   -294   -249 
     -     -5  -8734  -9776   -894  -1115   -701  -1378      *      * 
    19   -306  -3159   2055    906  -3539    -37  -1358  -3298  -1057  -3262  -2375  -1159  -2707   -930  -1600   2179  -1700   -275  -3451  -2741    48
     -   -149   -500    233     43   -381    399    106   -626    210   -466   -720    275    394     45     96    359    117   -369   -294   -249 
     -    -78  -8734  -4307   -894  -1115   -701  -1378      *      * 
    20     10  -2677   1614   1354  -2997  -2177   -837   -290    530  -2692  -1766   -813  -2271   1410    253   1130  -1144  -2298  -2860  -2178    49
     -   -149   -500    233     43   -381    399    106   -626    210   -466   -720    275    394     45     96    359    117   -369   -294   -249 
     -     -5  -8661  -9703   -894  -1115  -1186   -835      *      * 
    21     15  -2558  -1106   1452  -2830   -360   -867    446   -469  -2554  -1661   1239     65   -425    476    747  -1148    479  -2772  -2121    50
     -   -149   -500    233     43   -381    399    106   -626    210   -466   -720    275    394     45     96    359    117   -369   -294   -249 
     -   -572  -8661  -1622   -894  -1115   -464  -1863      *      * 
    22     96  -2522    865   1811  -2821  -1978   -702    934   -329  -2532  -1629    863  -2114   -258   -847   1248  -1027  -2134  -2722  -2036    51
     -   -149   -500    233     43   -381    399    106   -626    210   -466   -720    275    394     45     96    359    117   -369   -294   -249 
     -     -7  -8203  -9246   -894  -1115  -2503   -280      *      * 
    23  -1170   3668  -1779  -1315  -3136    483  -1497  -2835  -1126  -2924  -2063   2095  -2488  -1121   1462    980  -1317  -2299  -3166  -2643    52
     -   -149   -500    233     43   -381    399    106   -626    210   -466   -720    275    394     45     96    359    117   -369   -294   -249 
     -     -7  -8203  -9246   -894  -1115   -425  -1972      *      * 
    24    430  -2686   1094   1329  -3006  -2178   -847  -2757   -433  -2703  -1779   -815    284   -389   1992    521    285  -2308  -2872  -2189    53
     -   -149   -500    233     43   -381    399    106   -626    210   -466   -720    275    394     45     96    359    117   -369   -294   -249 
     -     -5  -8641  -9683   -894  -1115   -426  -1967      *      * 
    25    -86   1351  -3626  -3001    404  -2953  -1821   2197  -2627  -1120   -474  -2554  -3005    380  -2478   1300    254   1037  -1729  -1384    54
     -   -149   -500    233     43   -381    399    106   -626    210   -466   -720    275    394     45     96    359    117   -369   -294   -249 
     -     -5  -8734  -9776   -894  -1115   -701  -1378      *      * 
    26  -1775  -2361  -3662  -3553  -3793  -2694  -3293  -3685  -3475  -3936  -3144  -2942    295  -3246  -3580   1273   3421  -3015  -4135    826    55
     -   -149   -500    233     43   -381    399    106   -626    210   -466   -720    275    394     45     96    359    117   -369   -294   -249 
     -     -5  -8734  -9776   -894  -1115   -701  -1378      *      * 
    27   1504   1352  -3422  -2807  -1252  -2917  -1771    989  -2472    552   -493  -2450     85  -2157    669   -403    257   -709   2852  -1393    56
     -   -149   -500    233     43   -381    399    106   -626    210   -466   -720    275    394     45     96    359    117   -369   -294   -249 
     -     -5  -8734  -9776   -894  -1115   -701  -1378      *      * 
    28  -1416   2721  -3653  -3025  -1217    259  -1819    588  -2644    -63   2640  -2562    674  -2288  -2483    949    258    325  -1717  -1373    57
     -   -149   -500    233     43   -381    399    106   -626    210   -466   -720    275    394     45     96    359    117   -369   -294   -249 
     -     -5  -8734  -9776   -894  -1115   -701  -1378      *      * 
    29  -3712  -3210  -6143  -5645   1263  -5790  -4538   -862  -5426   1781   -846  -5441  -5243  -4567  -5105  -5077  -3623   2957  -3507  -3284    58
     -   -149   -500    233     43   -381    399    106   -626    210   -466   -720    275    394     45     96    359    117   -369   -294   -249 
     -     -5  -8734  -9776   -894  -1115   -701  -1378      *      * 
    30  -2793  -2484  -5148  -4553    566  -4499  -3265   1836  -4204   2260   -678  -4135  -4321  -3620  -3946  -3637  -2715    776  -2748   1735    59
     -   -149   -500    233     43   -381    399    106   -626    210   -466   -720    275    394     45     96    359    117   -369   -294   -249 
     -     -5  -8734  -9776   -894  -1115   -701  -1378      *      * 
    31    464  -3331  -5968  -5502   2523  -5320  -3917  -1381  -5200   2633   -742  -5075  -5002  -4281  -4807  -4586  -3642  -2042  -3014  -2574    60
     -   -149   -500    233     43   -381    399    106   -626    210   -466   -720    275    394     45     96    359    117   -369   -294   -249 
     -     -5  -8734  -9776   -894  -1115   -701  -1378      *      * 
    32    632   2686  -5038  -5266  -4914  -2662  -4312  -4686  -4914  -4966  -4032  -3461  -3467  -4397  -4589   3024   1295  -3497  -5161  -5096    61
     -   -149   -500    233     43   -381    399    106   -626    210   -466   -720    275    394     45     96    359    117   -369   -294   -249 
     -     -5  -8734  -9776   -894  -1115   -701  -1378      *      * 
    33  -2320  -2390  -4881  -4631   1243  -3570  -3341  -1201  -4307  -2031  -1810  -3765  -3999  -3907  -4130  -2862   3518    966  -3073  -2390    62
     -   -149   -500    233     43   -381    399    106   -626    210   -466   -720    275    394     45     96    359    117   -369   -294   -249 
     -     -5  -8734  -9776   -894  -1115   -701  -1378      *      * 
    34  -1729  -1553  -4027  -3414   3487  -3278  -2158   1022  -3029    485   -590  -2924  -3318  -2639  -2843    334    -32   -801  -1980  -1613    63
     -   -149   -500    233     43   -381    399    106   -626    210   -466   -720    275    394     45     96    359    117   -369   -294   -249 
     -     -5  -8734  -9776   -894  -1115   -701  -1378      *      * 
    35  -3078  -2590  -5766  -5449  -3309  -5521  -5552   2345  -5398  -2100  -2012  -5225  -5322  -5353  -5552  -4885    248   3158  -4999  -4473    64
     -   -149   -500    233     43   -381    399    106   -626    210   -466   -720    275    394     45     96    359    117   -369   -294   -249 
     -     -5  -8734  -9776   -894  -1115   -701  -1378      *      * 
    36   2777  -1967  -4240  -3908  -2709    503  -2998    294  -3602  -2558  -1904  -3075  -3343  -3256  -3492   -123  -1930   1304  -3190  -2874    65
     -   -149   -500    233     43   -381    399    106   -626    210   -466   -720    275    394     45     96    359    117   -369   -294   -249 
     -     -5  -8734  -9776   -894  -1115   -701  -1378      *      * 
    37    600  -2023  -4543  -4168  -2536  -3280  -3194   -948  -3844   -173  -1645  -3424  -3680  -3511  -3707    435  -2118   3207  -3197  -2856    66
     -   -149   -500    233     43   -381    399    106   -626    210   -466   -720    275    394     45     96    359    117   -369   -294   -249 
     -     -5  -8734  -9776   -894  -1115   -701  -1378      *      * 
    38   -129   4900  -4604  -4450  -3381  -2709  -3476  -2932  -4102    252  -2580  -3240  -3380  -3701  -3909   1359     57  -2491  -3805  -3539    67
     -   -149   -500    233     43   -381    399    106   -626    210   -466   -720    275    394     45     96    359    117   -369   -294   -249 
     -     -5  -8734  -9776   -894  -1115   -701  -1378      *      * 
    39    123  -2414  -4633  -4976  -5102   3527  -4339  -4930  -4953  -5185  -4220  -3423  -3489  -4398  -4655    158  -2275  -3618  -5316  -5266    68
     -   -149   -500    233     43   -381    399    106   -626    210   -466   -720    275    394     45     96    359    117   -369   -294   -249 
     -     -5  -8734  -9776   -894  -1115   -701  -1378      *      * 
    40    973  -2383  -4723  -4875  -4962  -2659  -4199  -4759  -4665  -5011  -4061  -3380   1162  -4212  -4462   3092    483  -3533  -5179  -5089    69
     -   -149   -500    233     43   -381    399    106   -626    210   -466   -720    275    394     45     96    359    117   -369   -294   -249 
     -     -5  -8734  -9776   -894  -1115   -701  -1378      *      * 
    41  -4425  -3760  -5748  -5726   4083  -5470  -2218    967  -5335   -405  -2025  -4402  -5243  -4277  -4835  -4688  -4308  -2947  -1465   1310    70
     -   -149   -500    233     43   -381    399    106   -626    210   -466   -720    275    394     45     96    359    117   -369   -294   -249 
     -     -5  -8734  -9776   -894  -1115   -701  -1378      *      * 
    42    491   2755  -1401    872  -2517  -2351  -1076  -2166   -755  -2302  -1487  -1114  -2458   1327  -1218   1548    233    551  -2639  -2070    71
     -   -149   -500    233     43   -381    399    106   -626    210   -466   -720    275    394     45     96    359    117   -369   -294   -249 
     -     -5  -8734  -9776   -894  -1115   -701  -1378      *      * 
    43  -5135  -4224  -5720  -6022   3978  -5536  -1883  -4138  -5588  -3516  -3574  -4255  -5442  -4386  -4995  -4789    -76  -4276  -1136   3007    72
     -   -149   -500    233     43   -381    399    106   -626    210   -466   -720    275    394     45     96    359    117   -369   -294   -249 
     -     -5  -8734  -9776   -894  -1115   -701  -1378      *      * 
    44  -5468  -5017  -5989  -6368  -6686   3850  -5813  -7535  -6633  -7097  -6847  -6088  -5575  -6431  -6174  -5792  -5828  -6831  -5594  -6667    73
     -   -149   -500    233     43   -381    399    106   -626    210   -466   -720    275    394     45     96    359    117   -369   -294   -249 
     -   -154  -8734  -3335   -894  -1115   -701  -1378      *      * 
    45    138   3853  -3708  -3166   1422  -2746  -2063  -1072  -2810  -1444   -790  -2605  -2997  -2463  -2677   1287   1212    624  -2043  -1703    74
     -   -149   -500    233     43   -381    399    106   -626    210   -466   -720    275    394     45     96    359    117   -369   -294   -249 
     -     -6  -8585  -9627   -894  -1115  -1543   -607      *      * 
    46   2749   3492  -4837  -5013  -4667     49  -4100  -4431  -4677  -4707  -3791  -3294  -3315  -4181  -4386   -253   1182  -3305  -4926  -4836    75
     -   -152   -489    231     41   -371    396    109   -616    209   -466   -718    278    393     44     93    359    115   -368   -281   -250 
     -    -87  -4124  -9627  -5035    -45  -1543   -607      *      * 
    47   1676   1795  -3664  -3033  -1139  -2901  -1777   1273  -2638   -279   2049   -415  -2950  -2270  -2453  -1986    -81   1490  -1650  -1307   117
     -   -149   -500    233     43   -381    399    106   -626    210   -466   -720    275    394     45     96    359    117   -369   -294   -249 
     -     -6  -8585  -9627   -894  -1115  -1543   -607      *      * 
    48  -1951  -2551  -4117  -4474  -5091   3562  -4219  -5027  -4768  -5235  -4321  -3387  -3562  -4265  -4582    773  -2420  -3755  -5179  -5153   118
     -   -149   -500    233     43   -381    399    106   -626    210   -466   -720    275    394     45     96    359    117   -369   -294   -249 
     -     -6  -8585  -9627   -894  -1115  -1543   -607      *      * 
    49  -5272  -4203  -5651  -6006   2033  -5522  -1744  -4159  -5569  -3465  -3563  -4163  -5390  -4302  -4936  -4794  -5130  -4322   -991   4615   119
     -   -149   -500    233     43   -381    399    106   -626    210   -466   -720    275    394     45     96    359    117   -369   -294   -249 
     -     -6  -8585  -9627   -894  -1115  -1543   -607      *      * 
    50  -1696  -2309  -4405  -4698  -4875  -2571  -4123  -4707  -4613  -4972  -4041  -3276  -3373  -4166  -4379   3092   2419  -3471  -5087  -4987   120
     -   -149   -500    233     43   -381    399    106   -626    210   -466   -720    275    394     45     96    359    117   -369   -294   -249 
     -     -6  -8585  -9627   -894  -1115  -1543   -607      *      * 
    51   1510  -2286  -4551  -4867  -4917  -2553  -4188  -4746  -4760  -5011  -4063  -3302  -3362  -4250  -4472   3317  -2149  -3471  -5131  -5063   121
     -   -149   -500    233     43   -381    399    106   -626    210   -466   -720    275    394     45     96    359    117   -369   -294   -249 
     -     -6  -8585  -9627   -894  -1115  -1543   -607      *      * 
    52  -2111  -2941    601  -2005  -4595   1641  -2831  -4331  -3089  -4515  -3738  -2124   3448  -2587  -3616  -2186  -2435    -65  -4757  -4183   122
     -   -149   -500    233     43   -381    399    106   -626    210   -466   -720    275    394     45     96    359    117   -369   -294   -249 
     -     -6  -8585  -9627   -894  -1115  -1543   -607      *      * 
    53   2814  -2198  -4714  -4825  -4223  -2596  -3975  -3169  -4513  -4025  -3325  -3303  -3362  -4077  -4269  -1948   2464    233  -4636  -4463   123
     -   -149   -500    233     43   -381    399    106   -626    210   -466   -720    275    394     45     96    359    117   -369   -294   -249 
     -     -6  -8585  -9627   -894  -1115  -1543   -607      *      * 
    54  -2557  -3832  -1276   1353  -4065  -2949  -1857  -3815  -1320  -3663   1414  -1620  -3276   3938  -1616  -2381  -2527  -3507  -3929  -3317   124
     -   -149   -500    233     43   -381    399    106   -626    210   -466   -720    275    394     45     96    359    117   -369   -294   -249 
     -     -6  -8585  -9627   -894  -1115  -1543   -607      *      * 
    55   1316  -1584  -3309  -2804    628  -2661  -2107    -30  -2547  -1758  -1092  -2440  -2981  -2291  -2593   2116   1970  -1233  -2335  -1977   125
     -   -149   -500    233     43   -381    399    106   -626    210   -466   -720    275    394     45     96    359    117   -369   -294   -249 
     -     -6  -8585  -9627   -894  -1115  -1543   -607      *      * 
    56   1592  -2900    557   -923  -3557   2066  -1415  -3319    929  -3291  -2399  -1209  -2669   -993  -1633    843  -1638  -2804  -3473  -2790   126
     -   -149   -500    233     43   -381    399    106   -626    210   -466   -720    275    394     45     96    359    117   -369   -294   -249 
     -     -6  -8585  -9627   -894  -1115  -1543   -607      *      * 
    57  -3174  -2657  -5822  -5466  -2691  -5639  -5361   3723  -5394     49  -1426  -5311  -5271  -5068  -5416  -5012  -3150    600  -4455  -4185   127
     -   -149   -500    233     43   -381    399    106   -626    210   -466   -720    275    394     45     96    359    117   -369   -294   -249 
     -     -6  -8585  -9627   -894  -1115  -1543   -607      *      * 
    58  -1783  -1758  -3556  -2887  -1681  -3175  -2041    429  -2023  -1253   4052  -2628  -3259  -2160   1164  -2295   1911   -977  -2253  -1927   128
     -   -149   -500    233     43   -381    399    106   -626    210   -466   -720    275    394     45     96    359    117   -369   -294   -249 
     -     -6  -8585  -9627   -894  -1115  -1543   -607      *      * 
    59    156  -2717  -1002   1346  -3039  -2183   -859  -2789   2255  -2731  -1810   1673  -2291    868   -938    138  -1184  -2341  -2896  -2213   129
     -   -149   -500    233     43   -381    399    106   -626    210   -466   -720    275    394     45     96    359    117   -369   -294   -249 
     -     -6  -8585  -9627   -894  -1115  -1543   -607      *      * 
    60  -3185  -5237   3153   2533  -5382    241  -2377  -5390  -2817  -5215  -4664  -1500  -3508  -2073  -3845  -2787  -3292  -4817  -5406  -4270   130
     -   -149   -500    233     43   -381    399    106   -626    210   -466   -720    275    394     45     96    359    117   -369   -294   -249 
     -     -6  -8585  -9627   -894  -1115  -1543   -607      *      * 
    61  -5083  -4386  -6179  -6216  -2920  -5448  -5226  -2543  -6085   3354  -1858  -6133  -5503  -5374  -5612  -6070  -5065  -3322  -4248  -4361   131
     -   -149   -500    233     43   -381    399    106   -626    210   -466   -720    275    394     45     96    359    117   -369   -294   -249 
     -     -6  -8585  -9627   -894  -1115  -1543   -607      *      * 
    62  -2787  -4369   2152  -1154  -5053   2006  -2311  -4982  -2603  -4877  -4198   2557  -3386  -1992  -3462    826  -2929  -4349  -5070  -4082   132
     -   -149   -500    233     43   -381    399    106   -626    210   -466   -720    275    394     45     96    359    117   -369   -294   -249 
     -     -6  -8585  -9627   -894  -1115  -1543   -607      *      * 
    63  -5083  -4386  -6179  -6216  -2920  -5448  -5226  -2543  -6085   3354  -1858  -6133  -5503  -5374  -5612  -6070  -5065  -3322  -4248  -4361   133
     -   -149   -500    233     43   -381    399    106   -626    210   -466   -720    275    394     45     96    359    117   -369   -294   -249 
     -     -6  -8585  -9627   -894  -1115  -1543   -607      *      * 
    64  -1701  -2314  -4390  -4692  -4884  -2574  -4128  -4722  -4621  -4986  -4055  -3277  -3377  -4173  -4385   3430   1338  -3480  -5094  -4993   134
     -   -149   -500    233     43   -381    399    106   -626    210   -466   -720    275    394     45     96    359    117   -369   -294   -249 
     -     -6  -8585  -9627   -894  -1115  -1543   -607      *      * 
    65  -2436  -2129  -4852  -4275  -1764  -4214  -3167   1543  -3944   1283   1648  -3865  -4102  -3483  -3748  -3356  -2376   2597  -2788    878   135
     -   -149   -500    233     43   -381    399    106   -626    210   -466   -720    275    394     45     96    359    117   -369   -294   -249 
     -     -6  -8585  -9627   -894  -1115   -349  -2220      *      * 
    66   3234   2534  -5102  -5407  -5015  -2667  -4394  -4803  -5043  -5088  -4137  -3493  -3479  -4495  -4667    913  -2248  -3549  -5252  -5213   136
     -   -149   -500    233     43   -381    399    106   -626    210   -466   -720    275    394     45     96    359    117   -369   -294   -249 
     -     -5  -8734  -9776   -894  -1115   -701  -1378      *      * 
    67  -2565  -4254   1112   2631  -4483  -2828  -1968    621  -1935  -4228  -3442  -1429  -3238   2847  -2605  -2312  -2577  -3833  -4423  -3565   137
     -   -149   -500    233     43   -381    399    106   -626    210   -466   -720    275    394     45     96    359    117   -369   -294   -249 
     -     -5  -8734  -9776   -894  -1115   -701  -1378      *      * 
    68  -5423  -4347  -5798  -6155   3643  -5671  -1881  -4307  -5716  -3610  -3709  -4303  -5535  -4443  -5080  -4938  -5278  -4470  -1128   3801   138
     -   -149   -500    233     43   -381    399    106   -626    210   -466   -720    275    394     45     96    359    117   -369   -294   -249 
     -     -5  -8734  -9776   -894  -1115   -701  -1378      *      * 
    69  -3060  -3508  -4988  -5340  -5558  -3696  -4906  -5910  -5501  -5971  -5245  -4394  -4426  -5139  -5243   3731  -3517  -4781  -5330  -5501   139
     -   -149   -500    233     43   -381    399    106   -626    210   -466   -720    275    394     45     96    359    117   -369   -294   -249 
     -     -5  -8734  -9776   -894  -1115   -701  -1378      *      * 
    70    815  -1522  -4052  -3418   2186  -3275  -2135   -831  -3021   1305   2644  -2920  -3292  -2610  -2812  -2366  -1649    999   1622  -1622   140
     -   -149   -500    233     43   -381    399    106   -626    210   -466   -720    275    394     45     96    359    117   -369   -294   -249 
     -     -5  -8734  -9776   -894  -1115   -701  -1378      *      * 
    71  -5961  -4967  -6129  -6484   4572  -5389  -3670  -5455  -6423  -4766  -4881  -5595  -5703  -5714  -5864  -6019  -6051  -5630  -2967  -1929   141
     -   -149   -500    233     43   -381    399    106   -626    210   -466   -720    275    394     45     96    359    117   -369   -294   -249 
     -     -5  -8734  -9776   -894  -1115   -701  -1378      *      * 
    72   -359  -2416  -4694  -5026  -5086   3510  -4343  -4889  -4936  -5160  -4204  -3438  -3494  -4405  -4635  -2056    906  -3605  -5300  -5254   142
     -   -149   -500    233     43   -381    399    106   -626    210   -466   -720    275    394     45     96    359    117   -369   -294   -249 
     -     -5  -8734  -9776   -894  -1115   -701  -1378      *      * 
    73    248  -2448  -4674  -5008  -5081  -2712  -4349  -4925  -4930  -5187  -4239  -3458  -3521  -4415  -4638   3560  -2313  -3640  -5290  -5224   143
     -   -149   -500    233     43   -381    399    106   -626    210   -466   -720    275    394     45     96    359    117   -369   -294   -249 
     -     -5  -8734  -9776   -894  -1115   -701  -1378      *      * 
    74  -3425  -2941  -5954  -5476   1291  -5619  -4760   2730  -5291   1622  -1034  -5286  -5182  -4645  -5091  -4901  -3362   1534  -3842  -3750   144
     -   -149   -500    233     43   -381    399    106   -626    210   -466   -720    275    394     45     96    359    117   -369   -294   -249 
     -     -5  -8734  -9776   -894  -1115   -701  -1378      *      * 
    75   -580  -2074  -4380  -3889  -1841  -3421  -2837  -1317  -3525   2398   2608  -3340  -3648  -3129  -3371   1401  -2142  -1454  -2678  -2420   145
     -   -149   -500    233     43   -381    399    106   -626    210   -466   -720    275    394     45     96    359    117   -369   -294   -249 
     -     -5  -8734  -9776   -894  -1115   -701  -1378      *      * 
    76  -2263  -2910  -3122  -3453  -5020  -2986  -3817  -5012  -4038  -5203  -4391   2358  -3731  -3722  -4156  -2456   3583  -3949  -5129  -4824   146
     -   -149   -500    233     43   -381    399    106   -626    210   -466   -720    275    394     45     96    359    117   -369   -294   -249 
     -     -5  -8734  -9776   -894  -1115   -701  -1378      *      * 
    77  -3406  -2978  -5836  -5270   2031  -5354  -4256   1800  -4998   1648   1465  -5025  -4939  -4250  -4703  -4566  -3317   1874  -3413  -3377   147
     -   -149   -500    233     43   -381    399    106   -626    210   -466   -720    275    394     45     96    359    117   -369   -294   -249 
     -     -5  -8734  -9776   -894  -1115   -701  -1378      *      * 
    78  -5468  -5017  -5989  -6368  -6686   3850  -5813  -7535  -6633  -7097  -6847  -6088  -5575  -6431  -6174  -5792  -5828  -6831  -5594  -6667   148
     -   -149   -500    233     43   -381    399    106   -626    210   -466   -720    275    394     45     96    359    117   -369   -294   -249 
     -     -5  -8734  -9776   -894  -1115   -701  -1378      *      * 
    79   2510  -2429  -4548  -4746  -4518   2557  -4107  -4141  -4597     82  -3693  -3411  -3525  -4184  -4390  -2119  -2301  -3308  -4861  -4687   149
     -   -149   -500    233     43   -381    399    106   -626    210   -466   -720    275    394     45     96    359    117   -369   -294   -249 
     -     -5  -8734  -9776   -894  -1115   -701  -1378      *      * 
    80    807  -2363  -5104  -4535  -1939  -4496  -3469   1083  -4218    735   4231  -4150  -4354  -3738  -4022  -3649  -2626    455  -3042  -2814   150
     -   -149   -500    233     43   -381    399    106   -626    210   -466   -720    275    394     45     96    359    117   -369   -294   -249 
     -     -5  -8734  -9776   -894  -1115   -701  -1378      *      * 
    81  -3262  -2744  -5921  -5569  -2906  -5751  -5523   3018  -5510   1227  -1630  -5412  -5397  -5235  -5562  -5121  -3240   2069  -4666  -4364   151
     -   -149   -500    233     43   -381    399    106   -626    210   -466   -720    275    394     45     96    359    117   -369   -294   -249 
     -     -5  -8734  -9776   -894  -1115   -701  -1378      *      * 
    82  -2291  -2861  -4603  -4952  -5373   3610  -4545  -5295  -5083  -5504  -4625  -3768  -3871  -4633  -4847  -2540    896  -4066  -5358  -5459   152
     -   -149   -500    233     43   -381    399    106   -626    210   -466   -720    275    394     45     96    359    117   -369   -294   -249 
     -     -5  -8734  -9776   -894  -1115   -701  -1378      *      * 
    83   3675  -3574  -5393  -5743  -5755  -3785  -5095  -5821  -5741  -5958  -5286  -4601  -4511  -5372  -5394  -3425  -3619  -4794  -5422  -5815   153
     -   -149   -500    233     43   -381    399    106   -626    210   -466   -720    275    394     45     96    359    117   -369   -294   -249 
     -     -5  -8734  -9776   -894  -1115   -701  -1378      *      * 
    84   1148  -2486  -5504  -5075  -2773  -5119  -4534   2611  -4898   1334  -1603  -4779  -4943  -4641  -4877  -4373  -2896   1626  -4091  -3725   154
     -   -149   -500    233     43   -381    399    106   -626    210   -466   -720    275    394     45     96    359    117   -369   -294   -249 
     -     -5  -8734  -9776   -894  -1115   -701  -1378      *      * 
    85    522  -1480  -3973  -3353   3038  -3213  -2117    940  -2967  -1074   2793  -2864  -3257  -2586  -2782  -2309    932   -712  -1963  -1627   155
     -   -149   -500    233     43   -381    399    106   -626    210   -466   -720    275    394     45     96    359    117   -369   -294   -249 
     -     -5  -8734  -9776   -894  -1115   -701  -1378      *      * 
    86  -1980   3010  -5111  -5434  -5079  -2846  -4496  -4993  -5121  -5259  -4346  -3662  -3650  -4629  -4763   3460  -2458  -3754  -5247  -5198   156
     -   -149   -500    233     43   -381    399    106   -626    210   -466   -720    275    394     45     96    359    117   -369   -294   -249 
     -     -5  -8734  -9776   -894  -1115   -701  -1378      *      * 
    87     47  -2813  -4673  -5031  -5370   3669  -4563  -5283  -5157  -5496  -4602  -3757  -3836  -4660  -4890  -2489  -2711  -4028  -5373  -5479   157
     -   -149   -500    233     43   -381    399    106   -626    210   -466   -720    275    394     45     96    359    117   -369   -294   -249 
     -     -5  -8734  -9776   -894  -1115   -701  -1378      *      * 
    88  -2927  -3895  -3139  -2200  -4597  -3601  -1696  -4038   3230  -3754  -3014    -86    174   2060    804  -2797  -2699  -3739  -3663  -3424   158
     -   -149   -500    233     43   -381    399    106   -626    210   -466   -720    275    394     45     96    359    117   -369   -294   -249 
     -     -5  -8734  -9776   -894  -1115   -701  -1378      *      * 
    89   -242  -2486  -5398  -4902  -2364  -4920  -4087   2908  -4660   1542    866  -4574  -4734  -4261  -4539  -4127  -2840   1165  -3610  -3342   159
     -   -149   -500    233     43   -381    399    106   -626    210   -466   -720    275    394     45     96    359    117   -369   -294   -249 
     -     -5  -8734  -9776   -894  -1115   -701  -1378      *      * 
    90   3151  -2384  -4907  -5186  -5034  -2665  -4342  -4833  -4931  -5103  -4146  -3452  -3474  -4411  -4614   1621     52  -3564  -5260  -5212   160
     -   -149   -500    233     43   -381    399    106   -626    210   -466   -720    275    394     45     96    359    117   -369   -294   -249 
     -     -5  -8734  -9776   -894  -1115   -701  -1378      *      * 
    91    385  -2341   2832    821  -2514  -2351  -1045   -540   -722  -2292    566  -1077  -2446   -661  -1191      8  -1248    -56  -2631  -2054   161
     -   -149   -500    233     43   -381    399    106   -626    210   -466   -720    275    394     45     96    359    117   -369   -294   -249 
     -     -5  -8734  -9776   -894  -1115   -701  -1378      *      * 
    92    -55  -1391  -3923  -3290   1364  -3137  -2009    976  -2890   1391   1449  -2783  -3171  -2500  -2687  -2225  -1515   1629  -1849   1560   162
     -   -149   -500    233     43   -381    399    106   -626    210   -466   -720    275    394     45     96    359    117   -369   -294   -249 
     -     -5  -8734  -9776   -894  -1115   -701  -1378      *      * 
    93  -1882  -1664  -4251  -3635   1550  -3504  -2404   2202  -3254    866   1313  -3151  -3508  -2858  -3058   -321  -1824   1826  -2204  -1885   163
     -   -149   -500    233     43   -381    399    106   -626    210   -466   -720    275    394     45     96    359    117   -369   -294   -249 
     -     -5  -8734  -9776   -894  -1115   -701  -1378      *      * 
    94  -5468  -5017  -5989  -6368  -6686   3850  -5813  -7535  -6633  -7097  -6847  -6088  -5575  -6431  -6174  -5792  -5828  -6831  -5594  -6667   164
     -   -149   -500    233     43   -381    399    106   -626    210   -466   -720    275    394     45     96    359    117   -369   -294   -249 
     -     -5  -8734  -9776   -894  -1115   -701  -1378      *      * 
    95  -4215  -4533  -4774  -3624  -4780  -4433   1513  -5077  -1226  -4654  -4078  -3436  -4500  -2247   4058  -4137  -3938  -4853  -4098  -3866   165
     -   -149   -500    233     43   -381    399    106   -626    210   -466   -720    275    394     45     96    359    117   -369   -294   -249 
     -     -5  -8734  -9776   -894  -1115   -701  -1378      *      * 
    96  -3662  -4215  -4743  -3017  -5166  -4126  -1923  -4376   2940  -4019  -3381  -2816  -4036  -1504   2861  -3545  -3293    494  -3840  -3804   166
     -   -149   -500    233     43   -381    399    106   -626    210   -466   -720    275    394     45     96    359    117   -369   -294   -249 
     -     -5  -8734  -9776   -894  -1115   -701  -1378      *      * 
    97    -65  -2717  -1359   -788  -3004   2267  -1024  -2696    794  -2697   1103  -1069  -2491   1261   1116  -1337  -1356  -2323  -2903    360   167
     -   -149   -500    233     43   -381    399    106   -626    210   -466   -720    275    394     45     96    359    117   -369   -294   -249 
     -     -5  -8734  -9776   -894  -1115   -701  -1378      *      * 
    98   1786  -2382  -4882  -5140  -5002  -2665  -4315  -4792  -4887  -5065  -4115  -3442  -3472  -4379  -4587    777   3305  -3548  -5231  -5173   168
     -   -149   -500    233     43   -381    399    106   -626    210   -466   -720    275    394     45     96    359    117   -369   -294   -249 
     -     -5  -8734  -9776   -894  -1115   -701  -1378      *      * 
    99  -4369  -3746  -6753  -6161  -1823  -6558  -5185    976  -5961   1910   4372  -6287  -5534  -4681  -5419  -5944  -4203  -2011  -3664  -3900   169
     -   -149   -500    233     43   -381    399    106   -626    210   -466   -720    275    394     45     96    359    117   -369   -294   -249 
     -     -5  -8734  -9776   -894  -1115   -701  -1378      *      * 
   100  -1851  -1842  -3481  -2760  -1643    726  -1861  -1335  -1737   -292   2072  -2531  -3257  -1991   1588  -2308  -1782  -1280   4868  -1686   170
     -   -149   -500    233     43   -381    399    106   -626    210   -466   -720    275    394     45     96    359    117   -369   -294   -249 
     -     -5  -8734  -9776   -894  -1115   -701  -1378      *      * 
   101    -95  -1799  -4475  -3897   1886  -3790  -2772   2356  -3549   -213  -1021  -3436  -3789  -3209  -3394  -2911     89   2057  -2594  -2238   171
     -   -149   -500    233     43   -381    399    106   -626    210   -466   -720    275    394     45     96    359    117   -369   -294   -249 
     -     -5  -8734  -9776   -894  -1115   -701  -1378      *      * 
   102   1940   2817  -5030  -5246  -4892  -2662  -4298  -4662  -4896  -4942  -4011  -3457  -3465  -4383  -4578   2602    897  -3487  -5142  -5072   172
     -   -149   -500    233     43   -381    399    106   -626    210   -466   -720    275    394     45     96    359    117   -369   -294   -249 
     -     -5  -8734  -9776   -894  -1115   -701  -1378      *      * 
   103   1016  -3454   2330   1027  -3746  -2550  -1433  -3529  -1169  -3460  -2576   1758  -2795    661  -1739    669  -1858  -3065  -3633  -2882   173
     -   -149   -500    233     43   -381    399    106   -626    210   -466   -720    275    394     45     96    359    117   -369   -294   -249 
     -     -5  -8734  -9776   -894  -1115   -701  -1378      *      * 
   104    -69   1564  -3794  -3159   1448  -3001  -1875   2008  -2756    610   1431  -2646  -3049  -2380  -2558    -56  -1389   1282  -1739  -1397   174
     -   -149   -500    233     43   -381    399    106   -626    210   -466   -720    275    394     45     96    359    117   -369   -294   -249 
     -     -5  -8734  -9776   -894  -1115   -701  -1378      *      * 
   105  -2268   1403  -4601  -3988   3492  -3869  -2688    437  -3609   1092   -602  -3516    930  -3125  -3381  -2981  -2202  -1131  -2349  -2014   175
     -   -149   -500    233     43   -381    399    106   -626    210   -466   -720    275    394     45     96    359    117   -369   -294   -249 
     -     -5  -8734  -9776   -894  -1115   -701  -1378      *      * 
   106  -1680   5118  -4083  -3736    323  -2812  -2764  -2017  -3431  -2413  -1752   1174  -3306  -3095  -3330    -79  -1889    -73  -2870  -2440   176
     -   -149   -500    233     43   -381    399    106   -626    210   -466   -720    275    394     45     96    359    117   -369   -294   -249 
     -     -5  -8734  -9776   -894  -1115   -701  -1378      *      * 
   107   -330  -2467  -5478  -5043  -2758  -5092  -4477   3337  -4861   -400   1539  -4743  -4917  -4604  -4835  -4340  -2873   1486  -4050  -3681   177
     -   -149   -500    233     43   -381    399    106   -626    210   -466   -720    275    394     45     96    359    117   -369   -294   -249 
     -     -5  -8734  -9776   -894  -1115   -701  -1378      *      * 
   108     28  -1578  -4161  -3553   2185  -3425  -2344   2281  -3176    -86   -751  -3069  -3448  -2812  -2998  -2527   1686    533  -2185  -1841   178
     -   -149   -500    233     43   -381    399    106   -626    210   -466   -720    275    394     45     96    359    117   -369   -294   -249 
     -     -5  -8734  -9776   -894  -1115   -701  -1378      *      * 
   109  -5468  -5017  -5989  -6368  -6686   3850  -5813  -7535  -6633  -7097  -6847  -6088  -5575  -6431  -6174  -5792  -5828  -6831  -5594  -6667   179
     -   -149   -500    233     43   -381    399    106   -626    210   -466   -720    275    394     45     96    359    117   -369   -294   -249 
     -     -5  -8734  -9776   -894  -1115   -701  -1378      *      * 
   110  -6793  -5400  -6349  -6718  -4925  -5426  -5393  -7384  -6783  -6698  -6736  -6551  -5849  -6610  -6247  -7195  -6939  -7249   6301  -4567   180
     -   -149   -500    233     43   -381    399    106   -626    210   -466   -720    275    394     45     96    359    117   -369   -294   -249 
     -     -5  -8734  -9776   -894  -1115   -701  -1378      *      * 
   111  -4328  -3723  -6661  -6102   1155  -6416  -4848  -1272  -5886   3066   -618  -6093  -5489  -4639  -5356  -5777  -4171      7  -3488  -3447   181
     -   -149   -500    233     43   -381    399    106   -626    210   -466   -720    275    394     45     96    359    117   -369   -294   -249 
     -     -5  -8734  -9776   -894  -1115   -701  -1378      *      * 
   112   2652   2198  -3966  -3473  -1945  -2865  -2419    296  -3125  -1810   1553  -2846  -3203  -2783  -3000   1165  -1684  -1235  -2441  -2107   182
     -   -149   -500    233     43   -381    399    106   -626    210   -466   -720    275    394     45     96    359    117   -369   -294   -249 
     -     -5  -8734  -9776   -894  -1115   -701  -1378      *      * 
   113  -3150  -2640  -5843  -5543  -3320  -5669  -5789   3472  -5519  -2059  -2007  -5358  -5420  -5485  -5699  -5066  -3147   2204  -5118  -4587   183
     -   -149   -500    233     43   -381    399    106   -626    210   -466   -720    275    394     45     96    359    117   -369   -294   -249 
     -     -5  -8734  -9776   -894  -1115   -701  -1378      *      * 
   114   2510  -1531  -3662  -3090    629  -3078  -1883    369  -2753  -1400   -773  -2659  -3178  -2413  -2654   1057  -1596   -975  -1747   1759   184
     -   -149   -500    233     43   -381    399    106   -626    210   -466   -720    275    394     45     96    359    117   -369   -294   -249 
     -     -5  -8734  -9776   -894  -1115   -701  -1378      *      * 
   115  -4685  -3988  -6350  -6172   3896  -6089  -3329  -1845  -5887   1789  -1132  -5368  -5529  -4649  -5317  -5534  -4542  -2647  -2409  -1497   185
     -   -149   -500    233     43   -381    399    106   -626    210   -466   -720    275    394     45     96    359    117   -369   -294   -249 
     -     -5  -8734  -9776   -894  -1115   -701  -1378      *      * 
   116   3288  -2383  -4910  -5194  -5034  -2665  -4345  -4831  -4938  -5102  -4146  -3454  -3475  -4416  -4618   1022    250  -3563  -5260  -5212   186
     -   -149   -500    233     43   -381    399    106   -626    210   -466   -720    275    394     45     96    359    117   -369   -294   -249 
     -     -5  -8734  -9776   -894  -1115   -701  -1378      *      * 
   117  -3573  -4254  -3815  -2751  -5072  -4000   2081  -4439   3508  -4055  -3403  -2662  -3967   1661   -520  -3426  -3240  -4217  -3857  -3748   187
     -   -150   -501    232     42   -371    397    108   -623    212   -462   -722    274    392     44     95    358    117   -371   -287   -247 
     -    -78  -4273  -9776  -3704   -115   -701  -1378      *      * 
   118    -10  -3878   2830     22  -4176   1548  -1789  -3977  -1673  -3917  -3087   1398  -3080  -1397  -2305  -2086  -2295   -154  -4111  -3308   204
     -   -149   -500    233     43   -381    399    106   -626    210   -466   -720    275    394     45     96    359    117   -369   -294   -249 
     -     -5  -8734  -9776   -894  -1115   -701  -1378      *      * 
   119   1036  -1762     44  -1435  -1806  -2588  -1346    833      1  -1656   -948  -1570  -2670  -1180  -1631    412   1053   1888  -2165  -1722   205
     -   -149   -500    233     43   -381    399    106   -626    210   -466   -720    275    394     45     96    359    117   -369   -294   -249 
     -     -5  -8734  -9776   -894  -1115   -701  -1378      *      * 
   120  -1427  -1255  -3761  -3126     37  -2974  -1845   1514  -2724    250   2800  -2616  -3023  -2348   -189    448  -1367   1265   2884  -1370   206
     -   -149   -500    233     43   -381    399    106   -626    210   -466   -720    275    394     45     96    359    117   -369   -294   -249 
     -     -5  -8734  -9776   -894  -1115   -701  -1378      *      * 
   121    -67  -1276  -3695  -3067   1278  -2973  -1838   -762  -2681   1266   1189  -2592     -4  -2318  -2510    -51  -1377   -688   4351  -1374   207
     -   -149   -500    233     43   -381    399    106   -626    210   -466   -720    275    394     45     96    359    117   -369   -294   -249 
     -     -5  -8734  -9776   -894  -1115   -701  -1378      *      * 
   122  -5308  -4583  -6354  -6407  -3141  -5602  -5422  -2771  -6299   3363  -2077  -6333  -5672  -5584  -5812  -6298  -5289  -3559  -4447  -4590   208
     -   -149   -500    233     43   -381    399    106   -626    210   -466   -720    275    394     45     96    359    117   -369   -294   -249 
     -     -5  -8734  -9776   -894  -1115   -701  -1378      *      * 
   123  -3336  -5149   3560  -1331  -4047  -3114  -2474  -5340  -2981  -5125  -4634   1963  -3696  -2269  -3929  -2961  -3443  -4838  -4475   1711   209
     -   -149   -500    233     43   -381    399    106   -626    210   -466   -720    275    394     45     96    359    117   -369   -294   -249 
     -     -5  -8734  -9776   -894  -1115   -701  -1378      *      * 
   124  -1682   1519  -4039  -3412   1553  -3266  -2149   1576  -3019   1214   2656  -2913  -3291  -2629  -2819  -2359    -18   1042  -1979  -1651   210
     -   -149   -500    233     43   -381    399    106   -626    210   -466   -720    275    394     45     96    359    117   -369   -294   -249 
     -     -5  -8734  -9776   -894  -1115   -701  -1378      *      * 
   125  -5468  -5017  -5989  -6368  -6686   3850  -5813  -7535  -6633  -7097  -6847  -6088  -5575  -6431  -6174  -5792  -5828  -6831  -5594  -6667   211
     -   -149   -500    233     43   -381    399    106   -626    210   -466   -720    275    394     45     96    359    117   -369   -294   -249 
     -     -5  -8734  -9776   -894  -1115   -701  -1378      *      * 
   126  -5900  -5220  -6000  -5743  -6410  -5184  -4850  -7034  -4022  -6518  -6202  -5602  -5556  -4849   4249  -6109  -5915  -6717  -5327  -6003   212
     -   -149   -500    233     43   -381    399    106   -626    210   -466   -720    275    394     45     96    359    117   -369   -294   -249 
     -     -5  -8734  -9776   -894  -1115   -701  -1378      *      * 
   127  -2956  -2642  -5301  -4679   2438   -596  -3455   1377  -4329   2286   1230  -4310  -4414  -3674  -4039  -3793  -2866  -1556  -2866  -2727   213
     -   -149   -500    233     43   -381    399    106   -626    210   -466   -720    275    394     45     96    359    117   -369   -294   -249 
     -     -5  -8734  -9776   -894  -1115   -701  -1378      *      * 
   128   -135  -1608  -4073  -3457   2254  -3324  -2220    103  -3075   2094   -554  -2977  -3358  -2673  -2887    936  -1729   -903  -2033  -1700   214
     -   -149   -500    233     43   -381    399    106   -626    210   -466   -720    275    394     45     96    359    117   -369   -294   -249 
     -     -5  -8734  -9776   -894  -1115   -701  -1378      *      * 
   129  -1346  -1895  -1790    720  -1957  -2526  -1261  -1539  -1118   1311  -1067  -1426  -2611   1146  -1495    145   1701    801  -2269  -1800   215
     -   -149   -500    233     43   -381    399    106   -626    210   -466   -720    275    394     45     96    359    117   -369   -294   -249 
     -     -5  -8734  -9776   -894  -1115   -701  -1378      *      * 
   130  -5468  -5017  -5989  -6368  -6686   3850  -5813  -7535  -6633  -7097  -6847  -6088  -5575  -6431  -6174  -5792  -5828  -6831  -5594  -6667   216
     -   -149   -500    233     43   -381    399    106   -626    210   -466   -720    275    394     45     96    359    117   -369   -294   -249 
     -     -5  -8734  -9776   -894  -1115   -701  -1378      *      * 
   131  -3269  -2858  -5241  -4935   2660  -4760  -2345   2579  -4577  -1966  -1805  -4043  -4672  -3915  -4281  -3927  -3205    421  -1704   2871   217
     -   -149   -500    233     43   -381    399    106   -626    210   -466   -720    275    394     45     96    359    117   -369   -294   -249 
     -     -5  -8734  -9776   -894  -1115   -701  -1378      *      * 
   132    929  -2405  -4709  -5041  -5094   3345  -4347  -4919  -4963  -5175  -4209  -3432  -3485  -4410  -4655    640  -2268  -3609  -5310  -5265   218
     -   -149   -500    233     43   -381    399    106   -626    210   -466   -720    275    394     45     96    359    117   -369   -294   -249 
     -     -5  -8734  -9776   -894  -1115   -701  -1378      *      * 
   133     21   1595  -4227  -3623     87  -3492  -2421   1139  -3249   -462   2219  -3138  -3510  -2888  -3072  -2597  -1788   2752  -2257  -1911   219
     -   -149   -500    233     43   -381    399    106   -626    210   -466   -720    275    394     45     96    359    117   -369   -294   -249 
     -     -5  -8734  -9776   -894  -1115   -701  -1378      *      * 
   134  -5468  -5017  -5989  -6368  -6686   3850  -5813  -7535  -6633  -7097  -6847  -6088  -5575  -6431  -6174  -5792  -5828  -6831  -5594  -6667   220
     -   -149   -500    233     43   -381    399    106   -626    210   -466   -720    275    394     45     96    359    117   -369   -294   -249 
     -     -5  -8734  -9776   -894  -1115   -701  -1378      *      * 
   135   -257  -2185  -5029  -4520  -2422  -4475  -3632   2247  -4246   1826  -1394  -4128  -4407  -3950  -4150  -3651     39   1757  -3372  -3003   221
     -   -149   -500    233     43   -381    399    106   -626    210   -466   -720    275    394     45     96    359    117   -369   -294   -249 
     -     -5  -8734  -9776   -894  -1115   -701  -1378      *      * 
   136     84  -1302  -3766  -3139   2244  -3011  -1897   2340  -2748    450   -498  -2648  -3065  -2381  -2568    320    377   -659  -1775  -1432   222
     -   -149   -500    233     43   -381    399    106   -626    210   -466   -720    275    394     45     96    359    117   -369   -294   -249 
     -     -5  -8734  -9776   -894  -1115   -701  -1378      *      * 
   137  -1919  -2509  -4672  -4968  -4757  -2795  -4290  -4359  -4813  -4865  -4089  -3510  -3590  -4390  -4558   3594  -2386   -282  -5071  -4836   223
     -   -149   -500    233     43   -381    399    106   -626    210   -466   -720    275    394     45     96    359    117   -369   -294   -249 
     -     -5  -8734  -9776   -894  -1115   -701  -1378      *      * 
   138  -5422  -4349  -5797  -6154   1843  -5667  -1889  -4311  -5717  -3615  -3713  -4308  -5535  -4448  -5083  -4941  -5279  -4473  -1136   4660   224
     -   -149   -500    233     43   -381    399    106   -626    210   -466   -720    275    394     45     96    359    117   -369   -294   -249 
     -     -5  -8734  -9776   -894  -1115   -701  -1378      *      * 
   139  -2890  -2539  -5501  -5142  -2873  -4869  -4652   -216  -4939    273  -1698  -4742  -4879  -4705  -4917  -4169    844   3397  -4241  -3870   225
     -   -149   -500    233     43   -381    399    106   -626    210   -466   -720    275    394     45     96    359    117   -369   -294   -249 
     -     -5  -8734  -9776   -894  -1115   -701  -1378      *      * 
   140  -2895  -2538  -5548  -5267  -3249    363  -5058   1383  -5154  -2144  -2017  -4857  -4989  -5028  -5215  -4264  -2947   3411  -4711  -4232   226
     -   -149   -500    233     43   -381    399    106   -626    210   -466   -720    275    394     45     96    359    117   -369   -294   -249 
     -     -5  -8734  -9776   -894  -1115   -701  -1378      *      * 
   141  -5889  -5181  -6086  -6460  -6676  -5182  -5860  -7630  -6669  -7121  -6965  -6287   4325  -6530  -6202  -6245  -6206  -7077  -5581  -6636   227
     -   -149   -500    233     43   -381    399    106   -626    210   -466   -720    275    394     45     96    359    117   -369   -294   -249 
     -     -5  -8734  -9776   -894  -1115   -701  -1378      *      * 
   142  -3145  -2642  -5834  -5537  -3317  -5630  -5756   1403  -5508  -2064  -2011  -5340  -5404  -5470  -5680  -5029  -3145   3588  -5099  -4568   228
     -   -149   -500    233     43   -381    399    106   -626    210   -466   -720    275    394     45     96    359    117   -369   -294   -249 
     -     -5  -8734  -9776   -894  -1115   -701  -1378      *      * 
   143  -5421  -4349  -5796  -6153   1814  -5666  -1888  -4310  -5716  -3614  -3713  -4307  -5534  -4447  -5082  -4940  -5278  -4472  -1135   4666   229
     -   -149   -500    233     43   -381    399    106   -626    210   -466   -720    275    394     45     96    359    117   -369   -294   -249 
     -     -5  -8734  -9776   -894  -1115   -701  -1378      *      * 
   144  -4495  -3993  -6012  -6121  -4188  -5233  -5511   4052  -6070  -3233  -3294  -5854  -5535  -5902  -5832  -5591  -4595  -1979  -5001  -4932   230
     -   -149   -500    233     43   -381    399    106   -626    210   -466   -720    275    394     45     96    359    117   -369   -294   -249 
     -     -5  -8734  -9776   -894  -1115   -701  -1378      *      * 
   145   3233  -2337  -4870  -4996  -4589  -2674  -4134  -4165  -4688  -4573  -3720  -3407  -3456  -4223  -4434    588     51    194  -4891  -4757   231
     -   -149   -500    233     43   -381    399    106   -626    210   -466   -720    275    394     45     96    359    117   -369   -294   -249 
     -     -5  -8734  -9776   -894  -1115   -701  -1378      *      * 
   146  -5659  -5377  -3859   3953  -6523  -4864  -4914  -7278  -5400  -6837  -6622  -4558  -5368  -4983  -5606  -5606  -5818  -6849  -5565  -6166   232
     -   -149   -500    233     43   -381    399    106   -626    210   -466   -720    275    394     45     96    359    117   -369   -294   -249 
     -     -5  -8734  -9776   -894  -1115   -701  -1378      *      * 
   147  -3576  -3062  -6083  -5743  -2510  -5805  -5269   3853  -5587   -131  -1324  -5585  -5424  -5060  -5462  -5261  -3547   -613  -4221  -4009   233
     -   -149   -500    233     43   -381    399    106   -626    210   -466   -720    275    394     45     96    359    117   -369   -294   -249 
     -     -5  -8734  -9776   -894  -1115   -701  -1378      *      * 
   148   2413  -2380  -4885  -5130  -4998  -2664  -4307  -4789  -4872  -5059  -4109  -3439  -3470  -4368  -4578   1211   2734  -3545  -5226  -5165   234
     -   -149   -500    233     43   -381    399    106   -626    210   -466   -720    275    394     45     96    359    117   -369   -294   -249 
     -     -5  -8734  -9776   -894  -1115   -701  -1378      *      * 
   149  -5889  -5181  -6086  -6460  -6676  -5182  -5860  -7630  -6669  -7121  -6965  -6287   4325  -6530  -6202  -6245  -6206  -7077  -5581  -6636   235
     -   -149   -500    233     43   -381    399    106   -626    210   -466   -720    275    394     45     96    359    117   -369   -294   -249 
     -     -5  -8734  -9776   -894  -1115   -701  -1378      *      * 
   150  -3740  -4289  -4820  -3038  -5279  -4167  -1918  -4478   3436  -4062  -3423  -2829  -4059   1491   1796  -3604  -3340  -4285  -3855  -3836   236
     -   -149   -500    233     43   -381    399    106   -626    210   -466   -720    275    394     45     96    359    117   -369   -294   -249 
     -     -5  -8734  -9776   -894  -1115   -701  -1378      *      * 
   151   -249  -2804  -1207   -721  -3172   -239   3388  -2906   1130  -2870  -1965   2057  -2472   -609  -1101  -1304   1093  -2470  -3048  -2388   237
     -   -149   -500    233     43   -381    399    106   -626    210   -466   -720    275    394     45     96    359    117   -369   -294   -249 
     -     -5  -8734  -9776   -894  -1115   -701  -1378      *      * 
   152  -3796  -3313  -6182  -5594   1904  -5759  -4506  -1112  -5330   1930   1614  -5439  -5152  -4374  -4935  -5004  -3675   2475  -3434  -3473   238
     -   -149   -500    233     43   -381    399    106   -626    210   -466   -720    275    394     45     96    359    117   -369   -294   -249 
     -     -5  -8734  -9776   -894  -1115   -701  -1378      *      * 
   153  -5900  -5220  -6000  -5743  -6410  -5184  -4850  -7034  -4022  -6518  -6202  -5602  -5556  -4849   4249  -6109  -5915  -6717  -5327  -6003   239
     -   -149   -500    233     43   -381    399    106   -626    210   -466   -720    275    394     45     96    359    117   -369   -294   -249 
     -     -5  -8734  -9776   -894  -1115   -701  -1378      *      * 
   154  -5468  -5017  -5989  -6368  -6686   3850  -5813  -7535  -6633  -7097  -6847  -6088  -5575  -6431  -6174  -5792  -5828  -6831  -5594  -6667   240
     -   -149   -500    233     43   -381    399    106   -626    210   -466   -720    275    394     45     96    359    117   -369   -294   -249 
     -     -5  -8734  -9776   -894  -1115   -701  -1378      *      * 
   155   2676  -2380  -4874  -5106  -5012   1893  -4302  -4818  -4862  -5076  -4118  -3433  -3467  -4354  -4579    -20   1429  -3556  -5235  -5176   241
     -   -149   -500    233     43   -381    399    106   -626    210   -466   -720    275    394     45     96    359    117   -369   -294   -249 
     -     -5  -8734  -9776   -894  -1115   -701  -1378      *      * 
   156    326  -3276  -5792  -5405   3639  -5086  -3502  -1497  -5084   1747   -900  -4808  -4907  -4220  -4709  -4351  -3572  -2088  -2696  -2016   242
     -   -149   -500    233     43   -381    399    106   -626    210   -466   -720    275    394     45     96    359    117   -369   -294   -249 
     -     -5  -8734  -9776   -894  -1115   -701  -1378      *      * 
   157     46  -2317  -4536  -4472  -4359    750  -3842  -4039  -4226  -4336  -3491  -3260  -3410  -3857  -4135   2072   2599    784  -4653  -4454   243
     -   -149   -500    233     43   -381    399    106   -626    210   -466   -720    275    394     45     96    359    117   -369   -294   -249 
     -     -5  -8734  -9776   -894  -1115   -701  -1378      *      * 
   158    842  -1701  -3424  -2914   2651  -2872  -2082  -1461  -2653  -1785  -1128  -2563  -3135  -2383  -2681   1370   1885  -1321  -2174    652   244
     -   -149   -500    233     43   -381    399    106   -626    210   -466   -720    275    394     45     96    359    117   -369   -294   -249 
     -     -5  -8734  -9776   -894  -1115   -701  -1378      *      * 
   159    540  -1286  -3767  -3137    397  -3008  -1884    612  -2743   1171   -488  -2642  -3057  -2375  -2559   1568   -190   1384  -1759  -1416   245
     -   -149   -500    233     43   -381    399    106   -626    210   -466   -720    275    394     45     96    359    117   -369   -294   -249 
     -     -5  -8734  -9776   -894  -1115   -701  -1378      *      * 
   160   -246  -2471  -1968  -1660  -3042  -2640   1372  -2706  -1601  -2891    963   3781  -2968  -1562  -1965  -1795   -402  -2371  -3238  -2726   246
     -   -149   -500    233     43   -381    399    106   -626    210   -466   -720    275    394     45     96    359    117   -369   -294   -249 
     -     -5  -8734  -9776   -894  -1115   -701  -1378      *      * 
   161  -2422  -3128  -2601  -2602  -3853  -3102  -2654  -4038  -2024  -1366  -3391  -2567  -3630   4266  -2137    110  -2657  -3562  -4026  -3430   247
     -   -149   -500    233     43   -381    399    106   -626    210   -466   -720    275    394     45     96    359    117   -369   -294   -249 
     -     -5  -8734  -9776   -894  -1115   -701  -1378      *      * 
   162  -4393  -3772  -6739  -6198  -1861  -6522  -5217    448  -5986   3201   -641  -6308  -5560  -4735  -5457  -5976  -4241  -1983  -3697  -3884   248
     -   -149   -500    233     43   -381    399    106   -626    210   -466   -720    275    394     45     96    359    117   -369   -294   -249 
     -     -5  -8734  -9776   -894  -1115   -701  -1378      *      * 
   163  -2301  -2067  -4631  -4004   1813  -3909  -2752   -983  -3626   2134   2720  -3556  -3835  -3128  -3393    459  -2229    403  -2409  -2159   249
     -   -149   -500    233     43   -381    399    106   -626    210   -466   -720    275    394     45     96    359    117   -369   -294   -249 
     -     -5  -8734  -9776   -894  -1115   -701  -1378      *      * 
   164   -389  -1843  -4257  -3685  -1918  -3749  -2722   2045  -3358  -1442   1542  -3325  -3757   3075  -3279  -2862  -2020   1462  -2617  -2264   250
     -   -149   -500    233     43   -381    399    106   -626    210   -466   -720    275    394     45     96    359    117   -369   -294   -249 
     -     -5  -8734  -9776   -894  -1115   -701  -1378      *      * 
   165  -1659   3720  -3660  -3307  -3391    546  -2968  -3008  -3125  -3299  -2539   2419  -3249  -2903  -3271    661    992    839  -3733  -3398   251
     -   -149   -500    233     43   -381    399    106   -626    210   -466   -720    275    394     45     96    359    117   -369   -294   -249 
     -     -5  -8734  -9776   -894  -1115   -701  -1378      *      * 
   166    526   2996  -3771  -3138    410  -2986  -1860   1820  -2736    438   -466  -2629  -3035  -2362  -2542    380    207    812  -1728  -1385   252
     -   -149   -500    233     43   -381    399    106   -626    210   -466   -720    275    394     45     96    359    117   -369   -294   -249 
     -     -5  -8734  -9776   -894  -1115   -701  -1378      *      * 
   167  -2146  -2740  -4318  -4681  -5275   3647  -4410  -5226  -4973  -5428  -4519  -3585  -3749  -4467  -4775    209  -2616  -3952  -5338  -5338   253
     -   -149   -500    233     43   -381    399    106   -626    210   -466   -720    275    394     45     96    359    117   -369   -294   -249 
     -     -5  -8734  -9776   -894  -1115   -701  -1378      *      * 
   168  -2795  -2392  -5347  -4891  -2667  -4894  -4211   2601  -4675   1322  -1546  -4555  -4765  -4406  -4625   -423  -2768   2234  -3847  -3477   254
     -   -149   -500    233     43   -381    399    106   -626    210   -466   -720    275    394     45     96    359    117   -369   -294   -249 
     -     -5  -8734  -9776   -894  -1115   -701  -1378      *      * 
   169   1886  -2359  -4648  -4756  -4547  -2682  -4048  -4227  -4497  -4517   2182  -3357  -3457  -4101  -4311   2924  -2219  -3303  -4854  -4684   255
     -   -149   -500    233     43   -381    399    106   -626    210   -466   -720    275    394     45     96    359    117   -369   -294   -249 
     -     -5  -8734  -9776   -894  -1115   -701  -1378      *      * 
   170   -313  -1570  -4090  -3481  -1495  -3326  -2270   -672  -3101   1878   1669  -2992  -3372  -2724  -2920   -295  -1706   2318  -2113  -1784   256
     -   -149   -500    233     43   -381    399    106   -626    210   -466   -720    275    394     45     96    359    117   -369   -294   -249 
     -     -5  -8734  -9776   -894  -1115   -701  -1378      *      * 
   171     -2  -1268  -3739  -3108   2078  -2981  -1855    959  -2714  -1112   2501  -2614  -3032  -2346  -2531    938   1074    835  -1733  -1390   257
     -   -149   -500    233     43   -381    399    106   -626    210   -466   -720    275    394     45     96    359    117   -369   -294   -249 
     -     -5  -8734  -9776   -894  -1115   -701  -1378      *      * 
   172  -5423  -4347  -5798  -6155   3088  -5671  -1882  -4309  -5716  -3612  -3710  -4303  -5535  -4443  -5080  -4938  -5278  -4471  -1128   4250   258
     -   -149   -500    233     43   -381    399    106   -626    210   -466   -720    275    394     45     96    359    117   -369   -294   -249 
     -     -5  -8734  -9776   -894  -1115   -701  -1378      *      * 
   173    395  -1452  -3984  -3350   2302  -3201  -2069   1080  -2951   1625   1135  -2848  -3227  -2551  -2745  -2291  -1577    298  -1894    873   259
     -   -149   -500    233     43   -381    399    106   -626    210   -466   -720    275    394     45     96    359    117   -369   -294   -249 
     -     -5  -8734  -9776   -894  -1115   -701  -1378      *      * 
   174  -1504   1068  -3844  -3212   1468  -3059  -1938   2124  -2813   1683   -493  -2705  -3104  -2434  -2617   -678    731   -663  -1796  -1457   260
     -   -149   -500    233     43   -381    399    106   -626    210   -466   -720    275    394     45     96    359    117   -369   -294   -249 
     -     -5  -8734  -9776   -894  -1115   -701  -1378      *      * 
   175  -5468  -5017  -5989  -6368  -6686   3850  -5813  -7535  -6633  -7097  -6847  -6088  -5575  -6431  -6174  -5792  -5828  -6831  -5594  -6667   261
     -   -149   -500    233     43   -381    399    106   -626    210   -466   -720    275    394     45     96    359    117   -369   -294   -249 
     -     -5  -8734  -9776   -894  -1115   -701  -1378      *      * 
   176    -11  -2263  -2642  -2231  -3207  -2588  -2269  -2838  -2142    176  -2283   2776  -3039  -2018  -2481   1365   1859  -2421  -3454  -3014   262
     -   -149   -500    233     43   -381    399    106   -626    210   -466   -720    275    394     45     96    359    117   -369   -294   -249 
     -     -5  -8734  -9776   -894  -1115   -701  -1378      *      * 
   177   -483  -2253  -5001  -4440   3462  -4383  -3367    519  -4121    614   -967  -4034  -4277  -3688  -3944  -3532  -2516   1672  -2999  -2714   263
     -   -149   -500    233     43   -381    399    106   -626    210   -466   -720    275    394     45     96    359    117   -369   -294   -249 
     -     -5  -8734  -9776   -894  -1115   -701  -1378      *      * 
   178  -3189  -2707  -5788  -5375   1186  -5498  -4926   2628  -5239    402  -1436  -5154  -5187  -4862  -5191  -4798  -3155   2566  -4204  -3933   264
     -   -149   -500    233     43   -381    399    106   -626    210   -466   -720    275    394     45     96    359    117   -369   -294   -249 
     -     -5  -8734  -9776   -894  -1115   -701  -1378      *      * 
   179    419  -2631  -1381   -868  -3191   -203   2450  -2926   -799  -2920  -2013   1614   1390   -746  -1292   1226    708  -2456  -3117  -2471   265
     -   -149   -500    233     43   -381    399    106   -626    210   -466   -720    275    394     45     96    359    117   -369   -294   -249 
     -     -5  -8734  -9776   -894  -1115   -701  -1378      *      * 
   180  -6793  -5400  -6349  -6718  -4925  -5426  -5393  -7384  -6783  -6698  -6736  -6551  -5849  -6610  -6247  -7195  -6939  -7249   6301  -4567   266
     -   -149   -500    233     43   -381    399    106   -626    210   -466   -720    275    394     45     96    359    117   -369   -294   -249 
     -     -5  -8734  -9776   -894  -1115   -701  -1378      *      * 
   181  -3770  -4303  -4837  -3062  -5302  -4181  -1930  -4497    693  -4077  -3443  -2847  -4076    952   3885  -3634  -3366  -4307  -3866  -3853   267
     -   -149   -500    233     43   -381    399    106   -626    210   -466   -720    275    394     45     96    359    117   -369   -294   -249 
     -     -5  -8734  -9776   -894  -1115   -701  -1378      *      * 
   182  -1404  -1440  -2805  -2220  -1424  -2819  -1633   1681    164   -255   -637    934  -2881  -1774  -2104   -373   2139    967  -1884  -1509   268
     -   -149   -500    233     43   -381    399    106   -626    210   -466   -720    275    394     45     96    359    117   -369   -294   -249 
     -     -5  -8734  -9776   -894  -1115   -701  -1378      *      * 
   183  -4498  -3865  -6802  -6245  -1826  -6575  -5207  -1340  -6003   3247    932  -6381  -5573  -4714  -5442  -6045  -4332  -2214  -3664  -3868   269
     -   -149   -500    233     43   -381    399    106   -626    210   -466   -720    275    394     45     96    359    117   -369   -294   -249 
     -     -5  -8734  -9776   -894  -1115   -701  -1378      *      * 
   184   3529  -2456  -4846  -5167  -5056  -2734  -4385  -4766  -4954  -5104  -4199  -3509  -3541  -4465  -4639  -2111    182  -3584  -5272  -5229   270
     -   -149   -500    233     43   -381    399    106   -626    210   -466   -720    275    394     45     96    359    117   -369   -294   -249 
     -     -5  -8734  -9776   -894  -1115   -701  -1378      *      * 
   185  -3495  -2967  -6095  -5683  -2464  -5893  -5315   1690  -5578   2479  -1214  -5568  -5399  -4991  -5455  -5252  -3446   1930  -4232  -4150   271
     -   -149   -500    233     43   -381    399    106   -626    210   -466   -720    275    394     45     96    359    117   -369   -294   -249 
     -     -5  -8734  -9776   -894  -1115   -701  -1378      *      * 
   186  -3051  -2617  -5598  -5138  -2480  -5192  -4471   2700  -4937   1987  -1308  -4857  -4952  -4532  -4838  -4439    908    611  -3881  -3636   272
     -   -149   -500    233     43   -381    399    106   -626    210   -466   -720    275    394     45     96    359    117   -369   -294   -249 
     -     -5  -8734  -9776   -894  -1115   -701  -1378      *      * 
   187  -2081  -2681  -4341  -4700  -5244   3468  -4390  -5173  -4958  -5384  -4464  -3548  -3701  -4444  -4750   1326  -2553  -3891  -5334  -5322   273
     -   -149   -500    233     43   -381    399    106   -626    210   -466   -720    275    394     45     96    359    117   -369   -294   -249 
     -     -5  -8734  -9776   -894  -1115   -701  -1378      *      * 
   188   1451   1355  -3758  -3125  -1218  -2981  -1853   1251  -2725    850   1431  -2620  -3030  -2353  -2534    468    375    733  -1724  -1382   274
     -   -149   -500    233     43   -381    399    106   -626    210   -466   -720    275    394     45     96    359    117   -369   -294   -249 
     -     -5  -8734  -9776   -894  -1115   -701  -1378      *      * 
   189    542  -2527  -5575  -5162  -2827  -5224  -4701   3001  -5006   1221  -1635  -4885  -5027  -4759  -5001  -4496  -2953   1383  -4216  -3848   275
     -   -149   -500    233     43   -381    399    106   -626    210   -466   -720    275    394     45     96    359    117   -369   -294   -249 
     -     -5  -8734  -9776   -894  -1115   -701  -1378      *      * 
   190  -5889  -5181  -6086  -6460  -6676  -5182  -5860  -7630  -6669  -7121  -6965  -6287   4325  -6530  -6202  -6245  -6206  -7077  -5581  -6636   276
     -   -149   -500    233     43   -381    399    106   -626    210   -466   -720    275    394     45     96    359    117   -369   -294   -249 
     -     -5  -8734  -9776   -894  -1115   -701  -1378      *      * 
   191  -2054   5511  -5142  -5469  -5085  -2909  -4531  -5025  -5157  -5293  -4400  -3726  -3709  -4681  -4798   1146  -2530  -3810  -5236  -5185   277
     -   -149   -500    233     43   -381    399    106   -626    210   -466   -720    275    394     45     96    359    117   -369   -294   -249 
     -     -5  -8734  -9776   -894  -1115   -701  -1378      *      * 
   192    988  -1249  -3756  -3121   1274   -595  -1840    826  -2719    316   -452  -2611  -3019  -2344  -2523  -2053    848   1778   1999  -1366   278
     -   -149   -500    233     43   -381    399    106   -626    210   -466   -720    275    394     45     96    359    117   -369   -294   -249 
     -     -5  -8734  -9776   -894  -1115   -701  -1378      *      * 
   193   -219  -1975  -4643  -4050   1933  -3952  -2892   2174  -3697    854   1182  -3601  -3907  -3285  -3509  -3074  -2185   1823  -2622  -2325   279
     -   -149   -500    233     43   -381    399    106   -626    210   -466   -720    275    394     45     96    359    117   -369   -294   -249 
     -     -5  -8734  -9776   -894  -1115   -701  -1378      *      * 
   194  -1302  -2339  -1341    424  -2510  -2348   1126  -2162   -700    899  -1472  -1071   -647   2863  -1163    -31  -1241    383  -2620  -2045   280
     -   -149   -500    233     43   -381    399    106   -626    210   -466   -720    275    394     45     96    359    117   -369   -294   -249 
     -     -5  -8734  -9776   -894  -1115   -701  -1378      *      * 
   195  -2308  -2042  -4700  -4101   2040  -4007  -2928   1154  -3745    923   2175  -3658  -3944  -3303  -3543  -3129   -560   2265  -2622  -2349   281
     -   -149   -500    233     43   -381    399    106   -626    210   -466   -720    275    394     45     96    359    117   -369   -294   -249 
     -     -5  -8734  -9776   -894  -1115   -701  -1378      *      * 
   196  -2188  -1940  -4563  -3955   1908  -3850  -2753   2307  -3587     63   1478  -3498   1813  -3152  -3384  -2963  -2126   1117  -2475  -2192   282
     -   -149   -500    233     43   -381    399    106   -626    210   -466   -720    275    394     45     96    359    117   -369   -294   -249 
     -     -5  -8734  -9776   -894  -1115   -701  -1378      *      * 
   197  -1775   3142  -4809  -4849  -3953   3136  -3883  -3455  -4469     93  -3133  -3388  -3462  -4059  -4219  -2067    180  -2868  -4366  -4146   283
     -   -149   -500    233     43   -381    399    106   -626    210   -466   -720    275    394     45     96    359    117   -369   -294   -249 
     -     -5  -8734  -9776   -894  -1115   -701  -1378      *      * 
   198  -3880  -3404  -6290  -5765  -1910  -5842  -4822    578  -5496   3078   -701  -5635  -5268  -4542  -5112  -5157    -34  -1604  -3632  -3735   284
     -   -149   -500    233     43   -381    399    106   -626    210   -466   -720    275    394     45     96    359    117   -369   -294   -249 
     -     -5  -8734  -9776   -894  -1115   -701  -1378      *      * 
   199  -5274   1730  -5769  -6086   4253  -5623  -1866  -4192  -5642  -3554  -3615  -4270  -5487  -4399  -5025  -4865  -5134  -4334   2290   1017   285
     -   -149   -500    233     43   -381    399    106   -626    210   -466   -720    275    394     45     96    359    117   -369   -294   -249 
     -     -5  -8734  -9776   -894  -1115   -701  -1378      *      * 
   200  -4236  -3833  -5760  -5902   4379  -5096  -2608  -2521  -5583  -2339  -2482  -4591  -5222  -4630  -5116  -4553  -4327     92  -1866   -745   286
     -   -149   -500    233     43   -381    399    106   -626    210   -466   -720    275    394     45     96    359    117   -369   -294   -249 
     -     -5  -8734  -9776   -894  -1115   -701  -1378      *      * 
   201  -3167  -2672  -5843  -5549  -3241  -5602  -5697   3808  -5507  -1980  -1952  -5340  -5389  -5426  -5650  -5005  -3170   1014  -5007  -4515   287
     -   -149   -500    233     43   -381    399    106   -626    210   -466   -720    275    394     45     96    359    117   -369   -294   -249 
     -     -5  -8734  -9776   -894  -1115   -701  -1378      *      * 
   202  -5889  -5181  -6086  -6460  -6676  -5182  -5860  -7630  -6669  -7121  -6965  -6287   4325  -6530  -6202  -6245  -6206  -7077  -5581  -6636   288
     -   -149   -500    233     43   -381    399    106   -626    210   -466   -720    275    394     45     96    359    117   -369   -294   -249 
     -     -5  -8734  -9776   -894  -1115   -701  -1378      *      * 
   203  -5659  -5377  -3859   3953  -6523  -4864  -4914  -7278  -5400  -6837  -6622  -4558  -5368  -4983  -5606  -5606  -5818  -6849  -5565  -6166   289
     -   -149   -500    233     43   -381    399    106   -626    210   -466   -720    275    394     45     96    359    117   -369   -294   -249 
     -     -5  -8734  -9776   -894  -1115   -701  -1378      *      * 
   204  -3060  -3508  -4988  -5340  -5558  -3696  -4906  -5910  -5501  -5971  -5245  -4394  -4426  -5139  -5243   3731  -3517  -4781  -5330  -5501   290
     -   -149   -500    233     43   -381    399    106   -626    210   -466   -720    275    394     45     96    359    117   -369   -294   -249 
     -     -5  -8734  -9776   -894  -1115   -701  -1378      *      * 
   205  -5889  -5181  -6086  -6460  -6676  -5182  -5860  -7630  -6669  -7121  -6965  -6287   4325  -6530  -6202  -6245  -6206  -7077  -5581  -6636   291
     -   -149   -500    233     43   -381    399    106   -626    210   -466   -720    275    394     45     96    359    117   -369   -294   -249 
     -     -5  -8734  -9776   -894  -1115   -701  -1378      *      * 
   206  -5900  -5220  -6000  -5743  -6410  -5184  -4850  -7034  -4022  -6518  -6202  -5602  -5556  -4849   4249  -6109  -5915  -6717  -5327  -6003   292
     -   -149   -500    233     43   -381    399    106   -626    210   -466   -720    275    394     45     96    359    117   -369   -294   -249 
     -     -5  -8734  -9776   -894  -1115   -701  -1378      *      * 
   207  -5445  -4665  -6044  -6243  -1977  -5381  -3402  -4046  -5751   -506  -3436  -5325  -5589  -5237  -5338  -5638  -5479  -4514   6150  -1649   293
     -   -149   -500    233     43   -381    399    106   -626    210   -466   -720    275    394     45     96    359    117   -369   -294   -249 
     -     -5  -8734  -9776   -894  -1115   -701  -1378      *      * 
   208  -5308  -4583  -6354  -6407  -3141  -5602  -5422  -2771  -6299   3363  -2077  -6333  -5672  -5584  -5812  -6298  -5289  -3559  -4447  -4590   294
     -   -149   -500    232     43   -381    398    109   -624    211   -465   -721    275    393     45     95    359    118   -368   -295   -250 
     -    -78  -4273  -9776  -2359   -313   -701  -1378      *      * 
   209   3263  -2672  -2651      8  -4847   -128  -3353  -4648  -3559  -4807  -3927  -2658  -3429  -3145  -3868    207  -2342  -3618  -4996  -4604   301
     -   -149   -500    233     43   -381    399    106   -626    210   -466   -720    275    394     45     96    359    117   -369   -294   -249 
     -     -5  -8734  -9776   -894  -1115   -701  -1378      *      * 
   210  -3680  -4229  -4747  -3021  -5142  -4136  -1924  -4393   3509  -4004   2608  -2820  -4042  -1506    975  -3560  -3304  -4206  -3836  -3798   302
     -   -149   -500    233     43   -381    399    106   -626    210   -466   -720    275    394     45     96    359    117   -369   -294   -249 
     -     -5  -8734  -9776   -894  -1115   -701  -1378      *      * 
   211    -85  -1254  -3683  -3053  -1209  -2955  -1822    522    -98   -148   2058    399  -3006  -2303  -2493  -2037  -1357   2217   1835   1418   303
     -   -149   -500    233     43   -381    399    106   -626    210   -466   -720    275    394     45     96    359    117   -369   -294   -249 
     -     -5  -8734  -9776   -894  -1115   -701  -1378      *      * 
   212  -4148  -4334  -5038  -5267  -6171   3777  -4969  -6598  -4829  -6408  -5866  -4891  -5003  -5084   -523  -4378  -4528  -5706  -5425  -5989   304
     -   -149   -500    233     43   -381    399    106   -626    210   -466   -720    275    394     45     96    359    117   -369   -294   -249 
     -     -5  -8734  -9776   -894  -1115   -701  -1378      *      * 
   213  -1741  -2972  -1727  -1099  -3313  -2681   2085  -2969    587   -618   1440  -1343  -2746    599   2847    544  -1647  -2611  -3082  -2545   305
     -   -149   -500    233     43   -381    399    106   -626    210   -466   -720    275    394     45     96    359    117   -369   -294   -249 
     -     -5  -8734  -9776   -894  -1115   -701  -1378      *      * 
   214  -1269  -2520   2107   1776  -2755  -2277   1184  -2449   -571  -2499    706   -952  -2370   -522  -1061   -431    247    382   1822  -2129   306
     -   -149   -500    233     43   -381    399    106   -626    210   -466   -720    275    394     45     96    359    117   -369   -294   -249 
     -     -5  -8734  -9776   -894  -1115   -701  -1378      *      * 
   215  -1258  -2729    351    872  -3050  -2230   -888  -2799   2653  -2744    748   -866  -2324    649    207     -9    179  -2351  -2911  -2230   307
     -   -149   -500    233     43   -381    399    106   -626    210   -466   -720    275    394     45     96    359    117   -369   -294   -249 
     -     -5  -8734  -9776   -894  -1115   -701  -1378      *      * 
   216  -3518  -5426   1068   3691  -5651  -3202  -2696  -5718  -3156  -5526  -5009  -1821  -3800  -2405  -4168  -3121  -3630  -5149  -5583  -4574   308
     -   -149   -500    233     43   -381    399    106   -626    210   -466   -720    275    394     45     96    359    117   -369   -294   -249 
     -     -5  -8734  -9776   -894  -1115   -701  -1378      *      * 
   217  -1632   3038  -3981  -3363   2801  -3184  -2085   -744  -2969    932   -588  -2849  -3237  -2584  -2773    -62  -1582   1345  -1922  -1561   309
     -   -149   -500    233     43   -381    399    106   -626    210   -466   -720    275    394     45     96    359    117   -369   -294   -249 
     -     -5  -8734  -9776   -894  -1115   -701  -1378      *      * 
   218  -4009  -4809  -2494   3575  -5615  -3964  -2895  -5449  -2018  -5129  -4544  -2837  -4328  -2564   1773  -3808  -3947  -5086  -4787  -4611   310
     -   -149   -500    233     43   -381    399    106   -626    210   -466   -720    275    394     45     96    359    117   -369   -294   -249 
     -     -5  -8734  -9776   -894  -1115   -701  -1378      *      * 
   219    946  -1897  -1778    169  -1969   -555  -1247    868  -1099  -1809  -1076   1055  -2594  -1006  -1483    283    261   1737  -2275  -1802   311
     -   -149   -500    233     43   -381    399    106   -626    210   -466   -720    275    394     45     96    359    117   -369   -294   -249 
     -     -5  -8734  -9776   -894  -1115   -701  -1378      *      * 
   220   1728  -2315  -4758  -4799  -4375  -2681  -3996  -3864  -4507  -4326  -3512  -3360  -3444  -4079  -4308   2727     59   1303  -4705  -4530   312
     -   -149   -500    233     43   -381    399    106   -626    210   -466   -720    275    394     45     96    359    117   -369   -294   -249 
     -     -5  -8734  -9776   -894  -1115   -701  -1378      *      * 
   221  -5308  -4583  -6354  -6407  -3141  -5602  -5422  -2771  -6299   3363  -2077  -6333  -5672  -5584  -5812  -6298  -5289  -3559  -4447  -4590   313
     -   -149   -500    233     43   -381    399    106   -626    210   -466   -720    275    394     45     96    359    117   -369   -294   -249 
     -     -5  -8734  -9776   -894  -1115   -701  -1378      *      * 
   222  -2073  -3121  -2188  -1483   -250  -2983   1429  -3070   1013    359  -2242  -1668  -3025   3461    612  -2005  -1951  -2772  -3161  -2703   314
     -   -149   -500    233     43   -381    399    106   -626    210   -466   -720    275    394     45     96    359    117   -369   -294   -249 
     -     -5  -8734  -9776   -894  -1115   -701  -1378      *      * 
   223  -2935  -3770  -3403  -2363  -4499  -3633  -1758  -3925   2299  -3707  -2985  -2361  -3637  -1339   2827    990  -2729    624  -3650  -3436   315
     -   -149   -500    233     43   -381    399    106   -626    210   -466   -720    275    394     45     96    359    117   -369   -294   -249 
     -     -5  -8734  -9776   -894  -1115   -701  -1378      *      * 
   224  -5308  -4583  -6354  -6407  -3141  -5602  -5422  -2771  -6299   3363  -2077  -6333  -5672  -5584  -5812  -6298  -5289  -3559  -4447  -4590   316
     -   -149   -500    233     43   -381    399    106   -626    210   -466   -720    275    394     45     96    359    117   -369   -294   -249 
     -     -5  -8734  -9776   -894  -1115   -701  -1378      *      * 
   225  -5900  -5220  -6000  -5743  -6410  -5184  -4850  -7034  -4022  -6518  -6202  -5602  -5556  -4849   4249  -6109  -5915  -6717  -5327  -6003   317
     -   -149   -500    233     43   -381    399    106   -626    210   -466   -720    275    394     45     96    359    117   -369   -294   -249 
     -     -5  -8734  -9776   -894  -1115   -701  -1378      *      * 
   226  -5468  -5017  -5989  -6368  -6686   3850  -5813  -7535  -6633  -7097  -6847  -6088  -5575  -6431  -6174  -5792  -5828  -6831  -5594  -6667   318
     -   -149   -500    233     43   -381    399    106   -626    210   -466   -720    275    394     45     96    359    117   -369   -294   -249 
     -     -5  -8734  -9776   -894  -1115   -701  -1378      *      * 
   227   -226  -2723    221   1543    942   -762   -882  -2794   1478  -2738  -1812    673    -14   -423    863    -45  -1189  -2344  -2906  -2223   319
     -   -149   -500    233     43   -381    399    106   -626    210   -466   -720    275    394     45     96    359    117   -369   -294   -249 
     -     -5  -8734  -9776   -894  -1115   -701  -1378      *      * 
   228  -1839  -3393   2376    447  -3689  -2528  -1386  -3467   1749  -3397  -2509   2013  -2758    716  -1657    -12  -1802  -3005  -3568  -2826   320
     -   -149   -500    233     43   -381    399    106   -626    210   -466   -720    275    394     45     96    359    117   -369   -294   -249 
     -     -5  -8734  -9776   -894  -1115   -701  -1378      *      * 
   229   2278  -1924  -3142  -2665  -2462   -383  -2299  -2040  -2475  -2349  -1642  -2422  -3077  -2283  -2659   1002   1780      5  -2861    870   321
     -   -149   -500    233     43   -381    399    106   -626    210   -466   -720    275    394     45     96    359    117   -369   -294   -249 
     -     -5  -8734  -9776   -894  -1115   -701  -1378      *      * 
   230  -3506  -5231   4006  -1505  -5596  -3235  -2772  -5748  -3244  -5565  -5047    570  -3840  -2491  -4237  -3147  -3644  -5146  -5543  -4584   322
     -   -149   -500    233     43   -381    399    106   -626    210   -466   -720    275    394     45     96    359    117   -369   -294   -249 
     -     -5  -8734  -9776   -894  -1115   -701  -1378      *      * 
   231  -3155  -2649  -5843  -5544  -3295  -5650  -5760   3665  -5515  -2034  -1990  -5352  -5411  -5466  -5684  -5048  -3153   1680  -5083  -4565   323
     -   -149   -500    233     43   -381    399    106   -626    210   -466   -720    275    394     45     96    359    117   -369   -294   -249 
     -     -5  -8734  -9776   -894  -1115   -701  -1378      *      * 
   232  -1740  -2019  -4096  -3747  -2683  -2861  -2964  -1887  -3446    169  -1856  -3045  -3374  -3156  -3397   2721   2044    211  -3204  -2879   324
     -   -149   -500    233     43   -381    399    106   -626    210   -466   -720    275    394     45     96    359    117   -369   -294   -249 
     -     -5  -8734  -9776   -894  -1115   -701  -1378      *      * 
   233  -1250  -2718   1081   1277  -3037   -909   -883  -2786   1055  -1067  -1808    495     69   -424   1574  -1131  -1189   -227  -2902    610   325
     -   -149   -500    233     43   -381    399    106   -626    210   -466   -720    275    394     45     96    359    117   -369   -294   -249 
     -     -5  -8734  -9776   -894  -1115   -701  -1378      *      * 
   234  -5659  -5377  -3859   3953  -6523  -4864  -4914  -7278  -5400  -6837  -6622  -4558  -5368  -4983  -5606  -5606  -5818  -6849  -5565  -6166   326
     -   -149   -500    233     43   -381    399    106   -626    210   -466   -720    275    394     45     96    359    117   -369   -294   -249 
     -     -5  -8734  -9776   -894  -1115   -701  -1378      *      * 
   235   3317  -2363  -4914  -5146  -4725  -2691  -4261  -4083  -4856  -4679  -3849  -3457  -3486  -4360  -4550    108  -2243    788  -5042  -4928   327
     -   -149   -500    233     43   -381    399    106   -626    210   -466   -720    275    394     45     96    359    117   -369   -294   -249 
     -     -5  -8734  -9776   -894  -1115   -701  -1378      *      * 
   236   2263   1741    229  -1838  -3910   -145  -2154  -3654  -1905  -3722  -2828   2499  -2996  -1779  -2349    287  -1857  -2990  -3933  -3380   328
     -   -149   -500    233     43   -381    399    106   -626    210   -466   -720    275    394     45     96    359    117   -369   -294   -249 
     -     -5  -8734  -9776   -894  -1115   -701  -1378      *      * 
   237  -3007  -4806    270   3342  -5138   -152  -2351  -5059  -2607  -4937  -4264  -1586  -3506  -2022  -3464  -2690   1402  -4505  -5134  -4125   329
     -   -149   -500    233     43   -381    399    106   -626    210   -466   -720    275    394     45     96    359    117   -369   -294   -249 
     -     -5  -8734  -9776   -894  -1115   -701  -1378      *      * 
   238  -4495  -3993  -6012  -6121  -4188  -5233  -5511   4052  -6070  -3233  -3294  -5854  -5535  -5902  -5832  -5591  -4595  -1979  -5001  -4932   330
     -   -149   -500    233     43   -381    399    106   -626    210   -466   -720    275    394     45     96    359    117   -369   -294   -249 
     -     -5  -8734  -9776   -894  -1115   -701  -1378      *      * 
   239  -2894  -3860  -3180   -431  -4548  -3590  -1678  -3993   2576    -29  -2976  -2241  -3569   2678   1712  -2768  -2667  -3696  -3635  -3392   331
     -   -149   -500    233     43   -381    399    106   -626    210   -466   -720    275    394     45     96    359    117   -369   -294   -249 
     -   -156  -8734  -3323   -894  -1115   -701  -1378      *      * 
   240  -1207  -2602   1552   1653  -2895  -2178   -842    -57    692  -2602  -1701   -825  -2275   -394   1061  -1100  -1146   1299  -2799  -2139   332
     -   -149   -500    233     43   -381    399    106   -626    210   -466   -720    275    394     45     96    359    117   -369   -294   -249 
     -     -6  -8584  -9626   -894  -1115  -1548   -604      *      * 
   241  -1581  -1733  -3317  -2862  -1614  -2803  -2042  -1544  -2574  -1844   2562  -2509  -3105  -2351  -2615   1656   1046  -1396  -2135   3359   333
     -   -149   -500    233     43   -381    399    106   -626    210   -466   -720    275    394     45     96    359    117   -369   -294   -249 
     -     -6  -8584  -9626   -894  -1115  -1548   -604      *      * 
   242  -2391  -2057  -4855  -4323  -2115  -4280  -3362   1874  -4030    -42   2421  -3926  -4201  -3685  -3904  -3442   2327   1734  -3073  -2742   334
     -   -149   -500    233     43   -381    399    106   -626    210   -466   -720    275    394     45     96    359    117   -369   -294   -249 
     -     -6  -8584  -9626   -894  -1115  -1548   -604      *      * 
   243   1032  -2634   1142   1420  -2954  -2135   -794   -237   1627  -2648  -1723   -770  -2229    874    506  -1044  -1103  -2255  -2816  -2135   335
     -   -149   -500    233     43   -381    399    106   -626    210   -466   -720    275    394     45     96    359    117   -369   -294   -249 
     -     -6  -8584  -9626   -894  -1115  -1548   -604      *      * 
   244    691  -2123  -1313   -761  -2267  -2266   1902  -1903   -654   -567   2717    715  -2353   -594    443   1101    288  -1648  -2427  -1875   336
     -   -149   -500    233     43   -381    399    106   -626    210   -466   -720    275    394     45     96    359    117   -369   -294   -249 
     -     -6  -8584  -9626   -894  -1115  -1548   -604      *      * 
   245  -1474  -1312  -3758  -3141    629  -3015  -1926   -644  -2759   1932   -447  -2661  -3071  -2389  -2587   1139    224   1524  -1795  -1455   337
     -   -149   -500    233     43   -381    399    106   -626    210   -466   -720    275    394     45     96    359    117   -369   -294   -249 
     -     -6  -8584  -9626   -894  -1115  -1548   -604      *      * 
   246     -3  -2660    335   2294  -2980  -2143   -813  -2732   1084  -2676  -1751   -778  -2244   1039   -910    332    727  -2282  -2844  -2159   338
     -   -149   -500    233     43   -381    399    106   -626    210   -466   -720    275    394     45     96    359    117   -369   -294   -249 
     -     -6  -8584  -9626   -894  -1115  -1548   -604      *      * 
   247  -1160  -2632    432   1537  -2954  -2131   1288   -180   1515  -2648  -1722   1424  -2225   1349    462  -1040  -1099  -2255  -2814  -2133   339
     -   -149   -500    233     43   -381    399    106   -626    210   -466   -720    275    394     45     96    359    117   -369   -294   -249 
     -     -6  -8584  -9626   -894  -1115  -1548   -604      *      * 
   248  -1189  -2505   1280   -539    495    484   -849  -2473   -458   1028  -1612    646  -2274   1338   1047  -1099  -1128  -2094  -2725  -2081   340
     -   -149   -500    235     43   -381    398    105   -622    210   -466   -721    275    393     47     96    359    117   -370   -295   -250 
     -   -172  -3168  -9626  -1278   -767  -1548   -604      *      * 
   249  -1315  -2784    941   -546  -3120   -267   -943  -2875    665  -2822  -1907    124   1916   -493  -1077   1847     31  -2422  -2994  -2302   344
     -   -149   -500    233     43   -381    399    106   -626    210   -466   -720    275    394     45     96    359    117   -369   -294   -249 
     -     -6  -8584  -9626   -894  -1115  -1548   -604      *      * 
   250   -435  -2707    251   1542  -3025  -2166   -850  -2778   2423  -2722  -1799    670  -2277   -393   -957    -49    526  -2328  -2890  -2201   345
     -   -149   -500    233     43   -381    399    106   -626    210   -466   -720    275    394     45     96    359    117   -369   -294   -249 
     -     -6  -8584  -9626   -894  -1115  -1548   -604      *      * 
   251   1107  -2164    475   -737  -2328   -177   -948    718   -637  -2117  -1311   -999  -2344   -576    902   1294    222     43  -2469  -1906   346
     -   -149   -500    233     43   -381    399    106   -626    210   -466   -720    275    394     45     96    359    117   -369   -294   -249 
     -     -6  -8584  -9626   -894  -1115  -1548   -604      *      * 
   252  -1322  -2733  -1189   -638  -3103   1056   -916  -2831   1153  -2768  -1860    654  -2372   -462   1943   1371    246  -2392  -2920  -2278   347
     -   -149   -500    233     43   -381    399    106   -626    210   -466   -720    275    394     45     96    359    117   -369   -294   -249 
     -     -6  -8584  -9626   -894  -1115  -1548   -604      *      * 
   253  -3275  -2857  -5684  -5105   3353  -5180  -4038   1867  -4820    424   2423  -4849  -4769  -4057  -4511  -4383  -3181    323  -3204  -3158   348
     -   -149   -500    233     43   -381    399    106   -626    210   -466   -720    275    394     45     96    359    117   -369   -294   -249 
     -     -6  -8584  -9626   -894  -1115  -1548   -604      *      * 
   254   -176   1914  -3418  -2797   1906  -2824  -1683   -663  -2442      3   2201  -2393  -2876    464    217    729  -1243   1145  -1620  -1272   349
     -   -149   -500    233     43   -381    399    106   -626    210   -466   -720    275    394     45     96    359    117   -369   -294   -249 
     -     -6  -8584  -9626   -894  -1115  -1548   -604      *      * 
   255  -2820  -4690   3491   1052  -4883  -2811  -2112  -4786    878  -4655  -3953  -1400  -3318  -1769  -3068     46  -2872  -4266  -4842  -3860   350
     -   -149   -500    233     43   -381    399    106   -626    210   -466   -720    275    394     45     96    359    117   -369   -294   -249 
     -     -6  -8584  -9626   -894  -1115  -1548   -604      *      * 
   256  -4345  -3714  -6659  -6092  -1683  -6440  -5059  -1194  -5850   3174   1797  -6228  -5428  -4565  -5293  -5891  -4177  -2065  -3521  -3730   351
     -   -149   -500    233     43   -381    399    106   -626    210   -466   -720    275    394     45     96    359    117   -369   -294   -249 
     -     -6  -8584  -9626   -894  -1115  -1548   -604      *      * 
   257  -1606  -1498  -3523  -2854   3687  -3083  -1831    508    185  -1205   -643  -2534  -3120  -2119    -27  -2172  -1540    423  -1885  -1479   352
     -   -149   -500    233     43   -381    399    106   -626    210   -466   -720    275    394     45     96    359    117   -369   -294   -249 
     -     -6  -8584  -9626   -894  -1115  -1548   -604      *      * 
   258  -1543  -3061    507    535  -3369  -2332  -1117  -3135   -772  -3070  -2168    831  -2514   3469    497     46  -1496  -2679  -3237  -2522   353
     -   -149   -500    233     43   -381    399    106   -626    210   -466   -720    275    394     45     96    359    117   -369   -294   -249 
     -     -6  -8584  -9626   -894  -1115  -1548   -604      *      * 
   259  -3532  -4110  -4450  -2855  -5096  -3980  -1801  -4331   2279  -3932  -3287  -2672   1458  -1382   3252  -3407  -3169  -4122  -3732  -3698   354
     -   -149   -500    233     43   -381    399    106   -626    210   -466   -720    275    394     45     96    359    117   -369   -294   -249 
     -     -6  -8584  -9626   -894  -1115  -1548   -604      *      * 
   260  -3606  -4153  -4702  -2906  -5144  -4033  -1783  -4342   2754  -3926  -3287  -2696  -3925    949   3127  -3470  -3205  -4150  -3719  -3701   355
     -   -149   -500    233     43   -381    399    106   -626    210   -466   -720    275    394     45     96    359    117   -369   -294   -249 
     -     -6  -8584  -9626   -894  -1115  -1548   -604      *      * 
   261  -4547  -4167  -4241  -4567   -761  -4777  -2114  -4460  -4736  -3851  -3870    537  -5019  -4088  -4540  -4358  -4634  -4476  -1463   4749   356
     -   -149   -500    233     43   -381    399    106   -626    210   -466   -720    275    394     45     96    359    117   -369   -294   -249 
     -     -6  -8584  -9626   -894  -1115  -1548   -604      *      * 
   262   1949  -1399  -2445  -1868  -1389   -281  -1435   1085  -1657  -1268   -593  -1843  -2707  -1484   1278    110  -1217   -837   1644    950   357
     -   -149   -500    233     43   -381    399    106   -626    210   -466   -720    275    394     45     96    359    117   -369   -294   -249 
     -     -6  -8584  -9626   -894  -1115  -1548   -604      *      * 
   263  -1454  -1935  -1995  -1404   1331  -2631   1406  -1580    417    131  -1107  -1541     73  -1079   2388  -1619  -1384  -1420  -2103   1867   358
     -   -149   -500    233     43   -381    399    106   -626    210   -466   -720    275    394     45     96    359    117   -369   -294   -249 
     -     -6  -8584  -9626   -894  -1115  -1548   -604      *      * 
   264  -1279  -1709  -1999  -1453    500  -2481  -1359  -1410  -1309  -1688   -976  -1560   1854    741  -1639   1803   1252    359  -2185  -1745   359
     -   -149   -500    233     43   -381    399    106   -626    210   -466   -720    275    394     45     96    359    117   -369   -294   -249 
     -     -6  -8584  -9626   -894  -1115  -1548   -604      *      * 
   265  -3625  -3126  -6100  -5672  -2028  -5726  -4952   -654  -5477   2637   -820  -5537  -5230  -4663  -5192  -5117  -3570   2339  -3770  -3771   360
     -   -149   -500    233     43   -381    399    106   -626    210   -466   -720    275    394     45     96    359    117   -369   -294   -249 
     -     -6  -8584  -9626   -894  -1115  -1548   -604      *      * 
   266  -2443  -2093  -4927  -4410  -2221  -4378  -3501   1882  -4132    -52   2237  -4024  -4291  -3808  -4023  -3550   1959   2205  -3208  -2864   361
     -   -149   -500    233     43   -381    399    106   -626    210   -466   -720    275    394     45     96    359    117   -369   -294   -249 
     -     -6  -8584  -9626   -894  -1115   -347  -2225      *      * 
   267  -3067  -2581  -5617   -505  -3258  -5485  -5363   3059  -5267  -2075  -1980  -5127  -5280  -5212  -5410  -4840  -3060   2661  -4881  -4367   362
     -   -149   -500    233     43   -381    399    106   -626    210   -466   -720    275    394     45     96    359    117   -369   -294   -249 
     -     -5  -8734  -9776   -894  -1115   -701  -1378      *      * 
   268     73  -2415  -4708  -5042  -5090   3560  -4348  -4895  -4947  -5164  -4207  -3441  -3494  -4413  -4641  -2055     57  -3607  -5304  -5260   363
     -   -149   -500    233     43   -381    399    106   -626    210   -466   -720    275    394     45     96    359    117   -369   -294   -249 
     -     -5  -8734  -9776   -894  -1115   -701  -1378      *      * 
   269  -2535  -2185  -5023  -4513    506  -4477  -3605   2551  -4238   -391  -1387   -146  -4404  -3938  -4140  -3651  -2498   2709  -3338  -2952   364
     -   -149   -500    233     43   -381    399    106   -626    210   -466   -720    275    394     45     96    359    117   -369   -294   -249 
     -     -5  -8734  -9776   -894  -1115   -701  -1378      *      * 
   270  -2030  -2741  -2371   -157  -4521   3333  -3167  -4185  -3364  -4445  -3649  -2525  -3443  -2972  -3700    -38  -2388    587  -4735  -4297   365
     -   -149   -500    233     43   -381    399    106   -626    210   -466   -720    275    394     45     96    359    117   -369   -294   -249 
     -     -5  -8734  -9776   -894  -1115   -701  -1378      *      * 
   271  -4403  -3782  -6743  -6202  -1859  -6521  -5213    264  -5987   3217   -639  -6312  -5561  -4734  -5455  -5979  -4251  -2006  -3693  -3877   366
     -   -149   -500    233     43   -381    399    106   -626    210   -466   -720    275    394     45     96    359    117   -369   -294   -249 
     -     -5  -8734  -9776   -894  -1115   -701  -1378      *      * 
   272  -3117  -2785  -5465  -4871  -1750  -4858  -3737    983  -4528   1241   4516  -4539  -4594  -3869  -4251   -607  -3037  -1447  -3083  -2986   367
     -   -149   -500    233     43   -381    399    106   -626    210   -466   -720    275    394     45     96    359    117   -369   -294   -249 
     -     -5  -8734  -9776   -894  -1115   -701  -1378      *      * 
   273    220  -1269  -3750  -3118   1317  -2986  -1858    255  -2721   1547   -466  -2621  -3035  -2351   -178   -431  -1380   1946  -1732  -1389   368
     -   -149   -500    233     43   -381    399    106   -626    210   -466   -720    275    394     45     96    359    117   -369   -294   -249 
     -     -5  -8734  -9776   -894  -1115   -701  -1378      *      * 
   274  -3219  -2867  -5557  -4934   2025  -4960  -3742   1383   -383   2468   1318  -4619  -4631  -3865  -4278  -4118  -3118  -1699  -3033  -2961   369
     -   -149   -500    233     43   -381    399    106   -626    210   -466   -720    275    394     45     96    359    117   -369   -294   -249 
     -     -5  -8734  -9776   -894  -1115   -701  -1378      *      * 
   275  -3206  -4675  -1231     99  -5225  -3190  -2472  -5111  -2261  -4933  -4296  -1879    942   4190  -2683  -2933  -3277  -4602  -4960  -4223   370
     -   -149   -500    233     43   -381    399    106   -626    210   -466   -720    275    394     45     96    359    117   -369   -294   -249 
     -     -5  -8734  -9776   -894  -1115   -701  -1378      *      * 
   276  -2686  -3385  -2641  -2894  -4875  -3237  -3292  -5157  -2915  -5109  -4412  -2869  -3885   4415  -3051   -308  -3024  -4280  -4831  -4382   371
     -   -149   -500    233     43   -381    399    106   -626    210   -466   -720    275    394     45     96    359    117   -369   -294   -249 
     -     -5  -8734  -9776   -894  -1115   -701  -1378      *      * 
   277  -4262  -3703  -6083  -5735   3092  -5876  -3501  -1604  -5331   2501   -885  -5214  -5311    222  -4915  -5175  -4126  -2380  -2593  -1822   372
     -   -149   -500    233     43   -381    399    106   -626    210   -466   -720    275    394     45     96    359    117   -369   -294   -249 
     -     -5  -8734  -9776   -894  -1115   -701  -1378      *      * 
   278  -1760   3274  -4984  -5172  -4626   2364  -4204  -4261  -4827  -4633  -3769  -3445  -3464  -4324  -4513   2049  -2217    860  -4928  -4807   373
     -   -149   -500    233     43   -381    399    106   -626    210   -466   -720    275    394     45     96    359    117   -369   -294   -249 
     -     -5  -8734  -9776   -894  -1115   -701  -1378      *      * 
   279  -5468  -5017  -5989  -6368  -6686   3850  -5813  -7535  -6633  -7097  -6847  -6088  -5575  -6431  -6174  -5792  -5828  -6831  -5594  -6667   374
     -   -149   -500    233     43   -381    399    106   -626    210   -466   -720    275    394     45     96    359    117   -369   -294   -249 
     -    -78  -8734  -4307   -894  -1115   -701  -1378      *      * 
   280     41  -1372  -3815  -3203  -1379  -3106  -2028   2212  -2833    905   -594  -2739  -3162  -2483  -2678   1497    285    559  -1919  -1572   375
     -   -149   -500    233     43   -381    399    106   -626    210   -466   -720    275    394     45     96    359    117   -369   -294   -249 
     -     -5  -8661  -9703   -894  -1115  -1186   -835      *      * 
   281    706  -2460  -3332  -3581  -4911  -2626  -3736  -4743  -4059  -4947  -4026   3327  -3395  -3624  -4142   2293  -2241  -3558  -5092  -4849   376
     -   -149   -500    233     43   -381    399    106   -626    210   -466   -720    275    394     45     96    359    117   -369   -294   -249 
     -     -5  -8661  -9703   -894  -1115  -1186   -835      *      * 
   282    983  -2649  -4598  -4951  -5232   3536  -4440  -5118  -5035  -5346  -4437  -3611  -3686  -4529  -4761  -2316  -2538  -3857  -5283  -5354   377
     -   -149   -500    233     43   -381    399    106   -626    210   -466   -720    275    394     45     96    359    117   -369   -294   -249 
     -     -5  -8661  -9703   -894  -1115  -1186   -835      *      * 
   283  -2799  -2382  -5342  -4891  -2515  -4918  -4134   2706  -4680   -211  -1465  -4556  -4759  -4386  -4622  -4146  -2767   2340  -3705   2273   378
     -   -149   -500    233     43   -381    399    106   -626    210   -466   -720    275    394     45     96    359    117   -369   -294   -249 
     -     -5  -8661  -9703   -894  -1115  -1186   -835      *      * 
   284     37   1644  -3559  -2935  -1176   -347  -1763    928  -2564    759   1348  -2491  -2946  -2215  -2418    975   1852   -632  -1676  -1330   379
     -   -149   -500    233     43   -381    399    106   -626    210   -466   -720    275    394     45     96    359    117   -369   -294   -249 
     -     -5  -8661  -9703   -894  -1115  -1186   -835      *      * 
   285   -452  -3274  -5006  -4950   3713  -4416  -1906  -3223  -4620  -3062  -2788  -3770  -4606  -3850  -4299    978  -3560  -3169  -1248   2658   380
     -   -149   -500    233     43   -381    399    106   -626    210   -466   -720    275    394     45     96    359    117   -369   -294   -249 
     -     -5  -8661  -9703   -894  -1115  -1186   -835      *      * 
   286  -5849  -4829  -5874  -6226  -1841  -5331  -3184  -5476  -6089  -4814  -4888  -5221  -5599  -5352  -5575  -5748  -5890  -5544  -2478   4913   381
     -   -149   -500    233     43   -381    399    106   -626    210   -466   -720    275    394     45     96    359    117   -369   -294   -249 
     -     -5  -8661  -9703   -894  -1115  -1186   -835      *      * 
   287   2191  -1801  -3287  -2812  -2295    -51  -2302  -1853  -2592   -173  -1491  -2477  -3050  -2369  -2711   1273   1455     98  -2720  -2361   382
     -   -149   -500    233     43   -381    399    106   -626    210   -466   -720    275    394     45     96    359    117   -369   -294   -249 
     -     -5  -8661  -9703   -894  -1115  -1186   -835      *      * 
   288   -283  -3359   1045   -853  -3764   -233  -1476  -3546  -1230  -3487  -2610    717  -2795    757  -1800   2753  -1863  -3065  -3665  -2921   383
     -   -149   -500    233     43   -381    399    106   -626    210   -466   -720    275    394     45     96    359    117   -369   -294   -249 
     -     -5  -8661  -9703   -894  -1115  -1186   -835      *      * 
   289     42  -2679  -1110    402  -3012  -2229   -909  -2748   -486  -2713  -1802   -886  -2335    812    251   1971   2043  -2315  -2895  -2229   384
     -   -149   -500    233     43   -381    399    106   -626    210   -466   -720    275    394     45     96    359    117   -369   -294   -249 
     -     -5  -8661  -9703   -894  -1115  -1186   -835      *      * 
   290  -2990  -2525  -5602  -5205  -2793  -5291  -4838   3491  -5069    554  -1576  -4955  -5062  -4821  -5080  -4585     62    800  -4279  -3924   385
     -   -149   -500    233     43   -381    399    106   -626    210   -466   -720    275    394     45     96    359    117   -369   -294   -249 
     -     -5  -8661  -9703   -894  -1115  -1186   -835      *      * 
   291  -4899  -4129  -5873  -6041   4415  -5551  -2411  -2832  -5677   -597  -2219  -4652  -5419  -4554  -5118  -5038  -4826  -3397  -1635   -510   386
     -   -149   -500    233     43   -381    399    106   -626    210   -466   -720    275    394     45     96    359    117   -369   -294   -249 
     -     -5  -8661  -9703   -894  -1115  -1186   -835      *      * 
   292  -1205  -2667    888   1458  -2984  -2179   -838   -427   1502  -2681  -1757    500  -2273   -380   1284  -1087     62    525  -2852  -2173   387
     -   -149   -500    233     43   -381    399    106   -626    210   -466   -720    275    394     45     96    359    117   -369   -294   -249 
     -     -5  -8661  -9703   -894  -1115  -1186   -835      *      * 
   293  -1310  -2730  -1158    227  -3050  -2271   -914  -2780   2414   -669  -1827   -914  -2365    838   -907   1696     54  -2353  -2905  -2251   388
     -   -149   -500    233     43   -381    399    106   -626    210   -466   -720    275    394     45     96    359    117   -369   -294   -249 
     -     -5  -8661  -9703   -894  -1115  -1186   -835      *      * 
   294   3070  -2309  -4784  -5003  -4929    852  -4215  -4732  -4763  -4990  -4035  -3355  -3394  -4263  -4492    323    967  -3479  -5152  -5088   389
     -   -149   -500    233     43   -381    399    106   -626    210   -466   -720    275    394     45     96    359    117   -369   -294   -249 
     -     -5  -8661  -9703   -894  -1115  -1186   -835      *      * 
   295  -5343  -4920  -5884  -6263  -6592   3849  -5720  -7429  -6532  -7002  -6744  -5976  -5483  -6327  -6081  -5663  -5706  -6716  -5513  -6571   390
     -   -149   -500    233     43   -381    399    106   -626    210   -466   -720    275    394     45     96    359    117   -369   -294   -249 
     -     -5  -8661  -9703   -894  -1115  -1186   -835      *      * 
   296    -75  -1884  -4455  -4017   3486  -3304  -2888   -788  -3673  -1788  -1331  -3326  -3609  -3311  -3507  -2524     20   2103  -2776  -2365   391
     -   -149   -500    233     43   -381    399    106   -626    210   -466   -720    275    394     45     96    359    117   -369   -294   -249 
     -     -5  -8661  -9703   -894  -1115  -1186   -835      *      * 
   297    -42  -2314  -4574  -4706  -4861  -2589  -4084  -4653  -4519  -4904  -3960  -3286   2661  -4084  -4345   2410   1668  -3449  -5078  -4974   392
     -   -149   -500    233     43   -381    399    106   -626    210   -466   -720    275    394     45     96    359    117   -369   -294   -249 
     -     -5  -8661  -9703   -894  -1115  -1186   -835      *      * 
   298     17  -2277  -1298    408  -2463  -2286   -982   -245   -654  -2243  -1423    678     42   -596  -1121   2247    236    160  -2573  -1996   393
     -   -149   -500    233     43   -381    399    105   -626    210   -466   -721    275    394     45     96    361    117   -369   -295   -250 
     -   -380  -2485  -4234    -87  -4092  -1186   -835      *      * 
   299    422  -2634    873   -461  -2956  -2135   -796  -2705   1161  -2651  -1726   1788  -2230   -337   1660     51    744  -2257  -2819  -2137   395
     -   -149   -500    233     43   -381    399    106   -626    210   -466   -720    275    394     45     96    359    117   -369   -294   -249 
     -     -6  -8584  -9626   -894  -1115  -1548   -604      *      * 
   300    172  -2130  -4916  -4369    443  -4323  -3359   2731  -4066   1508   -947  -3974  -4217  -3663  -3909  -3482  -2412   1177  -3007  -2718   396
     -   -149   -500    233     43   -381    399    106   -626    210   -466   -720    275    394     45     96    359    117   -369   -294   -249 
     -     -6  -8584  -9626   -894  -1115  -1548   -604      *      * 
   301    880  -2575  -4488  -4838  -5150   3548  -4352  -5034  -4938  -5263  -4357  -3526  -3609  -4437  -4674  -2241  -2463  -3779  -5204  -5267   397
     -   -149   -500    233     43   -381    399    106   -626    210   -466   -720    275    394     45     96    359    117   -369   -294   -249 
     -     -6  -8584  -9626   -894  -1115  -1548   -604      *      * 
   302  -1374  -1268  -3519  -2919   1260  -2857  -1820   -744  -2567  -1111   2837  -2490  -2955  -2233  -2451   1446   2046    603  -1763  -1412   398
     -   -149   -500    233     43   -381    399    106   -626    210   -466   -720    275    394     45     96    359    117   -369   -294   -249 
     -     -6  -8584  -9626   -894  -1115  -1548   -604      *      * 
   303  -1465  -1294  -3768  -3147   1403  -3017  -1913   2457  -2760  -1001   3262  -2659  -3066  -2388  -2581   -214    562   -561  -1776  -1432   399
     -   -149   -500    233     43   -381    399    106   -626    210   -466   -720    275    394     45     96    359    117   -369   -294   -249 
     -     -6  -8584  -9626   -894  -1115  -1548   -604      *      * 
   304    747  -1168  -3637  -3007  -1129    506  -1759   1667  -2614    805   2164  -2516  -2934  -2248  -2433   -322  -1279   1097  -1638  -1294   400
     -   -149   -500    233     43   -381    399    106   -626    210   -466   -720    275    394     45     96    359    117   -369   -294   -249 
     -     -6  -8584  -9626   -894  -1115  -1548   -604      *      * 
   305    197  -1156  -3672  -3037    804  -2880  -1751   1159  -2634   1361   1545  -2525  -2928  -2256  -2435  -1965    833    553  -1615   1749   401
     -   -149   -500    233     43   -381    399    106   -626    210   -466   -720    275    394     45     96    359    117   -369   -294   -249 
     -     -6  -8584  -9626   -894  -1115  -1548   -604      *      * 
   306   1824  -2217  -4595  -4709  -4625   2029  -3989  -4358  -4471  -4648  -3742  -3228  -3305  -4024  -4271   2180  -2071    169  -4879  -4758   402
     -   -149   -500    233     43   -381    399    106   -626    210   -466   -720    275    394     45     96    359    117   -369   -294   -249 
     -     -6  -8584  -9626   -894  -1115  -1548   -604      *      * 
   307    208   1736  -4466  -3905  -1935  -3807  -2832   1661  -3573    399  -1029  -3455  -3801  -3252  -3434  -2939    144   2657  -2653  -2287   403
     -   -149   -500    233     43   -381    399    106   -626    210   -466   -720    275    394     45     96    359    117   -369   -294   -249 
     -     -6  -8584  -9626   -894  -1115  -1548   -604      *      * 
   308  -2269  -1958  -4702   -170   1766  -4104  -3143   2047  -3846    -32  -1044  -3744  -4050  -3505  -3715  -3252  -2224   2586  -2892  -2545   404
     -   -149   -500    233     43   -381    399    106   -626    210   -466   -720    275    394     45     96    359    117   -369   -294   -249 
     -     -6  -8584  -9626   -894  -1115  -1548   -604      *      * 
   309  -2466  -2452  -3915  -3467  -2092  -3804  -2869   -981  -2680  -1194   2690  -3291  -3924   3623  -2707  -3030  -2478   1527  -3042  -2707   405
     -   -149   -500    233     43   -381    399    106   -626    210   -466   -720    275    394     45     96    359    117   -369   -294   -249 
     -     -6  -8584  -9626   -894  -1115  -1548   -604      *      * 
   310  -2518  -2148  -5041  -4569  -2508  -4532  -3813   2381  -4328  -1683   2079  -4200  -4460  -4076  -4272    -28  -2494   2758  -3543  -3148   406
     -   -149   -500    233     43   -381    399    106   -626    210   -466   -720    275    394     45     96    359    117   -369   -294   -249 
     -     -6  -8584  -9626   -894  -1115  -1548   -604      *      * 
   311  -1879  -1666  -4217  -3650    438  -3528  -2563    589  -3309  -1341   -886  -3197   2973  -2975  -3175  -2656     39   2081  -2418  -2057   407
     -   -149   -500    233     43   -381    399    106   -626    210   -466   -720    275    394     45     96    359    117   -369   -294   -249 
     -     -6  -8584  -9626   -894  -1115  -1548   -604      *      * 
   312    626  -1423  -2379  -1803  -1418    353  -1416   1079   2156   -163   1445  -1802  -2694  -1437  -1810  -1642    472   -851  -1849  -1455   408
     -   -149   -500    233     43   -381    399    106   -626    210   -466   -720    275    394     45     96    359    117   -369   -294   -249 
     -     -6  -8584  -9626   -894  -1115  -1548   -604      *      * 
   313   1960  -2234  -4600  -4738  -4796    768  -4047  -4590  -4515  -4842  -3896  -3236  -3309  -4061  -4314   1162   2743  -3376  -5016  -4923   409
     -   -149   -500    233     43   -381    399    106   -626    210   -466   -720    275    394     45     96    359    117   -369   -294   -249 
     -     -6  -8584  -9626   -894  -1115  -1548   -604      *      * 
   314    990  -1196  -3690  -3061  -1160   -975  -1806    444  -2667   1052   2401  -2564  -2975  -2298  -2481  -2014    360   1794  -1677  -1334   410
     -   -149   -500    233     43   -381    399    106   -626    210   -466   -720    275    394     45     96    359    117   -369   -294   -249 
     -     -6  -8584  -9626   -894  -1115  -1548   -604      *      * 
   315  -3683  -3154  -6155  -5627  -1867  -5858  -4795   1585  -5431   2618   1689  -5547  -5196  -4503  -5085  -5167  -3582   1082  -3599  -3688   411
     -   -149   -500    233     43   -381    399    106   -626    210   -466   -720    275    394     45     96    359    117   -369   -294   -249 
     -     -6  -8584  -9626   -894  -1115  -1548   -604      *      * 
   316    626  -2286  -3847  -3962  -4748   3258  -3761  -4545  -4072  -4767  -3833    600  -3290  -3676  -4072   -431    104  -3380  -4942  -4760   412
     -   -147   -500    233     43   -381    399    106   -626    210   -466   -720    275    394     45     96    359    117   -369   -294   -249 
     -   -102  -3900  -9626   -212  -2873  -1548   -604      *      * 
   317    -84  -1778  -4444  -3880  -1883  -3791  -2813    975  -3548   1320   -966  -3440  -3787  -3214  -3411  -2922   2421   1557  -2628  -2276   414
     -   -149   -500    233     43   -381    399    106   -626    210   -466   -720    275    394     45     96    359    117   -369   -294   -249 
     -     -6  -8584  -9626   -894  -1115  -1548   -604      *      * 
   318  -1901  -1666  -4272  -3667  -1516  -3554  -2466   2477  -3296   1067   -630  -3198    191  -2900  -3108  -2662  -1844   1614   2973  -1927   415
     -   -149   -500    233     43   -381    399    106   -626    210   -466   -720    275    394     45     96    359    117   -369   -294   -249 
     -     -6  -8584  -9626   -894  -1115   -826  -1198      *      * 
   319  -4003  -3463  -6284  -5749  -1633  -5954  -4295   1365  -5473   2967   -608  -5553  -5247  -4419  -5029  -5242  -3868  -1848  -3185    665   416
     -   -149   -500    233     43   -381    399    106   -626    210   -466   -720    275    394     45     96    359    117   -369   -294   -249 
     -     -5  -8661  -9703   -894  -1115  -1186   -835      *      * 
   320  -2709  -2312  -5238  -4769  -2491  -4776  -3991   1453  -4537  -1584   1456  -4420  -4645  -4245  -4468  -3988  -2676   3303  -3621    572   417
     -   -149   -500    233     43   -381    399    106   -626    210   -466   -720    275    394     45     96    359    117   -369   -294   -249 
     -     -5  -8661  -9703   -894  -1115  -1186   -835      *      * 
   321  -3247   1538   3900    316  -5387  -3085  -2612  -5378  -3014  -5274  -4701  -1770  -3680  -2320  -3939  -2932  -3387  -4796  -5361  -4411   418
     -   -149   -500    233     43   -381    399    106   -626    210   -466   -720    275    394     45     96    359    117   -369   -294   -249 
     -     -5  -8661  -9703   -894  -1115  -1186   -835      *      * 
   322  -2889  -3666  -3380  -2296  -4240  -3608   1209   -230   3033  -3509  -2799  -2295  -3574  -1252   2331  -2812  -2653   -373  -3496  -3276   419
     -   -149   -500    233     43   -381    399    106   -626    210   -466   -720    275    394     45     96    359    117   -369   -294   -249 
     -     -5  -8661  -9703   -894  -1115  -1186   -835      *      * 
   323    717  -1214  -3585  -2958  -1163  -2900  -1763   -706  -2581    -63   2121  -2504  -2952  -2228  -2426   1615  -1308    297   3683   1067   420
     -   -149   -500    233     43   -381    399    106   -626    210   -466   -720    275    394     45     96    359    117   -369   -294   -249 
     -     -5  -8661  -9703   -894  -1115  -1186   -835      *      * 
   324  -3088   1699  -5556  -5907  -5789   3728  -5097  -5936  -5796  -6029  -5292  -4601  -4446  -5405  -5391  -3357  -3551  -4800  -5384  -5870   421
     -   -149   -500    233     43   -381    399    106   -626    210   -466   -720    275    394     45     96    359    117   -369   -294   -249 
     -     -5  -8661  -9703   -894  -1115  -1186   -835      *      * 
   325  -5772  -5127  -5895  -5617  -6303  -5091  -4722  -6905  -3868  -6398  -6072  -5472  -5460  -4705   4247  -5973  -5785  -6590  -5233  -5882   422
     -   -149   -500    233     43   -381    399    106   -626    210   -466   -720    275    394     45     96    359    117   -369   -294   -249 
     -     -5  -8661  -9703   -894  -1115  -1186   -835      *      * 
   326  -3836  -4305  -4836  -3169  -5320  -4194  -2044  -4597    716  -4177  -3553  -2951  -4132  -1634   4007  -3718  -3460  -4398  -3927  -3936   423
     -   -149   -500    233     43   -381    399    106   -626    210   -466   -720    275    394     45     96    359    117   -369   -294   -249 
     -     -5  -8661  -9703   -894  -1115  -1186   -835      *      * 
   327  -1688  -2225  -3953  -3849  -3762  -2631  -3393  -3381  -3648    300  -2927  -3018   3461  -3398  -3649    914   1016  -2797  -4120  -3836   424
     -   -149   -500    233     43   -381    399    106   -626    210   -466   -720    275    394     45     96    359    117   -369   -294   -249 
     -     -5  -8661  -9703   -894  -1115  -1186   -835      *      * 
   328  -4424  -3791  -6735  -6171  -1754  -6515  -5137  -1267  -5931   3212   1422  -6310  -5503  -4641  -5371  -5974  -4256  -2140  -3594  -3803   425
     -   -149   -500    233     43   -381    399    106   -626    210   -466   -720    275    394     45     96    359    117   -369   -294   -249 
     -     -5  -8661  -9703   -894  -1115  -1186   -835      *      * 
   329  -4206  -3622  -6506  -5941  -1667  -6223  -4613    464  -5672   3106   -551  -5874  -5362  -4503  -5171  -5558  -4050  -2034   1935  -3237   426
     -   -149   -500    233     43   -381    399    106   -626    210   -466   -720    275    394     45     96    359    117   -369   -294   -249 
     -     -5  -8661  -9703   -894  -1115  -1186   -835      *      * 
   330  -3516  -3093  -5872  -5270  -1709  -5372  -4172    279  -4969   2178   3657  -5052  -4894  -4120  -4617  -4579   1344  -1638  -3252  -3279   427
     -   -149   -500    233     43   -381    399    106   -626    210   -466   -720    275    394     45     96    359    117   -369   -294   -249 
     -     -5  -8661  -9703   -894  -1115  -1186   -835      *      * 
   331   1484  -1351  -3826  -3211    426  -3096  -2008   1692  -2833  -1179   -573  -2733   -140  -2477  -2667  -2190   1188   1783  -1890  -1543   428
     -   -149   -500    233     43   -381    399    106   -626    210   -466   -720    275    394     45     96    359    117   -369   -294   -249 
     -     -5  -8661  -9703   -894  -1115  -1186   -835      *      * 
   332    329  -2319  -4760  -5043  -4973  -2596  -4257  -4773  -4830  -5042  -4085  -3369  -3405  -4318  -4529   3455    131  -3501  -5196  -5143   429
     -   -149   -500    233     43   -381    399    106   -626    210   -466   -720    275    394     45     96    359    117   -369   -294   -249 
     -     -5  -8661  -9703   -894  -1115  -1186   -835      *      * 
   333   2341   1639  -2778  -2288  -2639  -2557  -2132  -2232  -2128  -2511  -1775  -2172  -2956   1261  -2406    713   1587   -361  -2978  -2573   430
     -   -149   -500    233     43   -381    399    106   -626    210   -466   -720    275    394     45     96    359    117   -369   -294   -249 
     -     -5  -8661  -9703   -894  -1115   -464  -1863      *      * 
   334    415  -1260  -3691  -3061   1017    436  -1831   1356  -2673    -62   -464  -2583  -3012  -2311  -2501    739    973   1257  -1720  -1376   431
     -   -149   -500    233     43   -381    399    106   -626    210   -466   -720    275    394     45     96    359    117   -369   -294   -249 
     -     -5  -8734  -9776   -894  -1115   -701  -1378      *      * 
   335   -153  -2738    122  -1543  -3493   3145  -1925  -3166  -1665  -3291   1433  -1733  -3014  -1581     61  -1853  -1928  -2745  -3594  -3040   432
     -   -149   -500    233     43   -381    399    106   -626    210   -466   -720    275    394     45     96    359    117   -369   -294   -249 
     -     -5  -8734  -9776   -894  -1115   -701  -1378      *      * 
   336  -1514  -1515   -277   -370  -1449  -2942  -1770    361  -2173    489   4268  -2267  -2999  -1939  -2266  -1993    237   -858  -1960  -1597   433
     -   -149   -500    233     43   -381    399    106   -626    210   -466   -720    275    394     45     96    359    117   -369   -294   -249 
     -     -5  -8734  -9776   -894  -1115   -701  -1378      *      * 
   337  -1427   3712  -3711  -3087   1711   -453  -1856   -779  -2699    771   -492  -2597  -3019  -2335  -2525    390    853    375  -1747  -1403   434
     -   -149   -500    233     43   -381    399    106   -626    210   -466   -720    275    394     45     96    359    117   -369   -294   -249 
     -     -5  -8734  -9776   -894  -1115   -701  -1378      *      * 
   338  -4262  -3673  -6635  -6036   1882  -6371  -4992   2556  -5818   2183   1092  -6082  -5446  -4599  -5301  -5709  -4102  -2025  -3588  -3769   435
     -   -149   -500    233     43   -381    399    106   -626    210   -466   -720    275    394     45     96    359    117   -369   -294   -249 
     -     -5  -8734  -9776   -894  -1115   -701  -1378      *      * 
   339  -1588  -1963  -2343  -1829    451   2452   1029  -1680  -1691  -1937  -1251  -1891  -2925  -1555  -1995   1441    452  -1521  -2103    641   436
     -   -149   -500    233     43   -381    399    106   -626    210   -466   -720    275    394     45     96    359    117   -369   -294   -249 
     -     -5  -8734  -9776   -894  -1115   -701  -1378      *      * 
   340   -121   4319  -3454  -2861  -1423  -2903  -1892    236  -2516    375   -656  -2499  -3022  -2233   -135   1413  -1435   -843  -1913  -1563   437
     -   -149   -500    233     43   -381    399    106   -626    210   -466   -720    275    394     45     96    359    117   -369   -294   -249 
     -    -78  -8734  -4307   -894  -1115   -701  -1378      *      * 
   341  -2240  -1997  -4594  -3969    749   -537  -2731   1242  -3593   2408   1809  -3520  -3794  -3102  -3362  -2979  -2169    411  -2393  -2153   438
     -   -149   -500    233     43   -381    399    106   -626    210   -466   -720    275    394     45     96    359    117   -369   -294   -249 
     -     -5  -8661  -9703   -894  -1115   -464  -1863      *      * 
   342   -234  -1296  -3630  -3009  -1263  -2972  -1851   1639  -2642   1958   -504    -30  -3028  -2297  -2501   -415    868    200  -1767  -1421   439
     -   -149   -500    233     43   -381    399    106   -626    210   -466   -720    275    394     45     96    359    117   -369   -294   -249 
     -     -5  -8734  -9776   -894  -1115   -701  -1378      *      * 
   343    482  -1989  -4728  -4183  -2176  -4104  -3168   1668  -3869   1136  -1228  -3754  -4081  -3553  -3745  -3249   1794   1881  -2968  -2603   440
     -   -149   -500    233     43   -381    399    106   -626    210   -466   -720    275    394     45     96    359    117   -369   -294   -249 
     -     -5  -8734  -9776   -894  -1115   -701  -1378      *      * 
   344   2154  -2452  -3725  -3808  -4769   2488   2099  -4568  -3937  -4779  -3868  -3063  -3421  -3608  -4010    770  -2231  -3484  -4960  -4718   441
     -   -149   -500    233     43   -381    399    106   -626    210   -466   -720    275    394     45     96    359    117   -369   -294   -249 
     -     -5  -8734  -9776   -894  -1115   -701  -1378      *      * 
   345   -542  -1251  -3744  -3110    522  -2968  -1838    901  -2711    606   1892    154  -3018  -2338  -2519   -419    185   2207  -1710  -1368   442
     -   -149   -500    233     43   -381    399    106   -626    210   -466   -720    275    394     45     96    359    117   -369   -294   -249 
     -     -5  -8734  -9776   -894  -1115   -701  -1378      *      * 
   346   1446  -2116  -4090  -3800    328  -2820  -2969  -2425  -3539   -656  -2091  -3049  -3381  -3223  -3496   3016  -2029  -2163  -3168  -2674   443
     -   -149   -500    233     43   -381    399    106   -626    210   -466   -720    275    394     45     96    359    117   -369   -294   -249 
     -     -5  -8734  -9776   -894  -1115   -701  -1378      *      * 
   347  -5104  -4175  -5772  -6033   4236  -5611  -1933    783  -5601  -3089  -3184  -4305  -5456  -4393  -5007  -4854  -4974  -3895  -1181   1402   444
     -   -149   -500    233     43   -381    399    106   -626    210   -466   -720    275    394     45     96    359    117   -369   -294   -249 
     -     -5  -8734  -9776   -894  -1115   -701  -1378      *      * 
   348  -1425   1500  -3668  -3042   2275    489  -1826   -770  -2660    957   -478  -2573  -3012  -2302  -2497   -173   1150   -689  -1720   1702   445
     -   -149   -500    233     43   -381    399    106   -626    210   -466   -720    275    394     45     96    359    117   -369   -294   -249 
     -     -5  -8734  -9776   -894  -1115   -701  -1378      *      * 
   349  -1799  -1634  -3950  -3334   1960  -3329  -2122   -928  -2896   2444   -588    -14  -3349  -2574   -151  -2419  -1737    341  -1956  -1549   446
     -   -149   -500    233     43   -381    399    106   -626    210   -466   -720    275    394     45     96    359    117   -369   -294   -249 
     -     -5  -8661  -9703   -894  -1115   -701  -1378      *      * 
   350  -3451  -4113  -4264  -2759  -4981  -3964  -1798  -4281   2810  -3907  -3242  -2624  -3878   3201    824  -3321  -3104  -4062   1913  -3644   447
     -   -149   -500    233     43   -381    399    106   -626    210   -466   -720    275    394     45     96    359    117   -369   -294   -249 
     -     -5  -8661  -9703   -894  -1115   -701  -1378      *      * 
   351    -48  -2667    377   1486    252   -306   -835  -2734   1148  -2682  -1757   -813   -148    413   -924   1143  -1141   -256  -2852  -2171   448
     -   -149   -500    233     43   -381    399    106   -626    210   -466   -720    275    394     45     96    359    117   -369   -294   -249 
     -  -2429  -8661   -301   -894  -1115   -701  -1378      *      * 
   352  -1196   -983  -2870  -2391   2659  -2658  -1012    440  -2072    897   2986  -2063  -2557  -1624  -1982  -1811  -1136     92   -529    201   449
     -   -149   -500    233     43   -381    399    106   -626    210   -466   -720    275    394     45     96    359    117   -369   -294   -249 
     -    -28  -6260  -7302   -894  -1115  -3555   -128      *      * 
   353   -892   -820  -2626  -2448  -1075  -2180  -2019   1023  -2183   -278   -161  -2127  -2502  -2106  -2218  -1611  -1018   3093  -2047  -1601   450
     -   -149   -500    233     43   -381    399    106   -626    210   -466   -720    275    394     45     96    359    117   -369   -294   -249 
     -    -28  -6260  -7302   -894  -1115  -3555   -128      *      * 
   354    -49   -655  -1097  -1155  -2010   -828  -1218  -1926  -1222  -2185  -1498   -855  -1482  -1112  -1380   2985   -403  -1284  -2235  -1797   451
     -   -149   -500    234     43   -381    398    105   -626    210   -466   -721    275    395     45     96    359    117   -369   -295   -249 
     -  -1424   -687  -7302   -127  -3573   -166  -3205      *      * 
   355  -1179  -2226    389    204    241  -2230   2129  -2051   -581  -2176   2261   1071  -2319    808  -1050  -1156  -1118    763  -2505   1651   453
     -   -149   -500    233     43   -381    399    106   -626    210   -466   -720    275    394     45     96    359    117   -369   -294   -249 
     -     -6  -8584  -9626   -894  -1115  -1186   -835      *      * 
   356  -1199  -2676    407   -472  -2995   1472   1112  -2747    604  -2691  -1767   1275    182   1116   -925   1117  -1139  -2297  -2859  -2173   454
     -   -149   -500    233     43   -381    399    106   -626    210   -466   -720    275    394     45     96    359    117   -369   -294   -249 
     -     -6  -8584  -9626   -894  -1115   -464  -1863      *      * 
   357  -1349   2266   -810  -2567  -1235   -261  -1673    398  -2267   1711   2147   -431  -2888    524  -2250  -1891     18     -1  -1719  -1362   455
     -   -149   -500    233     43   -381    399    106   -626    210   -466   -720    275    394     45     96    359    117   -369   -294   -249 
     -     -5  -8661  -9703   -894  -1115   -701  -1378      *      * 
   358    633  -1989  -4562  -3930     86  -3829  -2668    544  -3549   2292   1614  -3478  -3754  -3047  -3311  -2935  -2149  -1178   3329  -2083   456
     -   -149   -500    233     43   -381    399    106   -626    210   -466   -720    275    394     45     96    359    117   -369   -294   -249 
     -     -5  -8661  -9703   -894  -1115   -701  -1378      *      * 
   359  -1234  -2629    270   1353  -2916   -223   1269  -2645   -479    491  -1728   -856   1301   -432   -983    525  -1174  -2233  -2833   1393   457
     -   -149   -500    233     43   -381    399    106   -626    210   -466   -720    275    394     45     96    359    117   -369   -294   -249 
     -     -5  -8661  -9703   -894  -1115   -701  -1378      *      * 
   360  -1261  -2740    338   2273  -3059   -211   1469  -2812    547  -2755  -1832     81  -2315   -429   -990    764    715  -2361  -2923  -2235   458
     -   -149   -500    233     43   -381    399    106   -626    210   -466   -720    275    394     45     96    359    117   -369   -294   -249 
     -     -5  -8661  -9703   -894  -1115   -701  -1378      *      * 
   361     -9  -1203    -18  -2978     85    301  -1764   1410  -2595   1193   -405  -2511  -2949  -2236  -2430   -361  -1302    248   2544   1066   459
     -   -149   -500    233     43   -381    399    106   -626    210   -466   -720    275    394     45     96    359    117   -369   -294   -249 
     -     -5  -8661  -9703   -894  -1115   -701  -1378      *      * 
   362     23  -1256  -3735  -3108    375   -541  -1865   1212  -2717      3   -461  -2617  -3032  -2351  -2537  -2070   2595   1057  -1741  -1397   460
     -   -149   -500    233     43   -381    399    106   -626    210   -466   -720    275    394     45     96    359    117   -369   -294   -249 
     -     -5  -8661  -9703   -894  -1115   -701  -1378      *      * 
   363  -1869  -2463  -3967  -4159  -4330  -2731  -3821  -4237  -4078   -780  -3703  -3220   3767  -3842  -4006   1402  -2305  -3378  -4672  -4324   461
     -   -149   -500    233     43   -381    399    106   -626    210   -466   -720    275    394     45     96    359    117   -369   -294   -249 
     -     -5  -8661  -9703   -894  -1115   -701  -1378      *      * 
   364    -69  -1345  -3863  -3242  -1340  -3115  -2011   2760  -2856  -1163    809  -2753  -3157  -2494  -2678   -230  -1477   1807  -1880    922   462
     -   -149   -500    233     43   -381    399    106   -626    210   -466   -720    275    394     45     96    359    117   -369   -294   -249 
     -     -5  -8661  -9703   -894  -1115   -701  -1378      *      * 
   365  -2213  -1977  -4555  -3927   2628  -3827  -2678    355  -3548   2123   1324  -3476  -3755  -3054  -3315    -46  -2141   -177  -2344  -2101   463
     -   -149   -500    233     43   -381    399    106   -626    210   -466   -720    275    394     45     96    359    117   -369   -294   -249 
     -     -5  -8661  -9703   -894  -1115   -701  -1378      *      * 
   366   2051   1794  -3664  -3144  -1774  -2772  -2191  -1278  -2826   -385  -1003  -2637  -3068  -2512  -2756   1001   1843    381  -2256  -1914   464
     -   -149   -500    233     43   -381    399    106   -626    210   -466   -720    275    394     45     96    359    117   -369   -294   -249 
     -     -5  -8661  -9703   -894  -1115   -701  -1378      *      * 
   367  -1796   2507  -4167  -3557   2561  -3412  -2328   -541  -3177    915   -650  -3067  -3431  -2791  -2987  -2517      9   2101  -2140  -1803   465
     -   -149   -500    233     43   -381    399    106   -626    210   -466   -720    275    394     45     96    359    117   -369   -294   -249 
     -     -5  -8661  -9703   -894  -1115   -701  -1378      *      * 
   368  -1403  -1231  -3720  -3090    451   -349  -1833   2530  -2695  -1073   1611  -2592  -3004  -2326  -2509   -209    307   1615  -1706  -1363   466
     -   -149   -500    233     43   -381    399    106   -626    210   -466   -720    275    394     45     96    359    117   -369   -294   -249 
     -     -5  -8661  -9703   -894  -1115   -701  -1378      *      * 
   369  -1667   2220  -3892  -3762  -3933   3115  -3394  -3608  -3627   -766  -3083    624  -3296  -3352  -3675    678  -2046  -2921  -4241  -3957   467
     -   -149   -500    233     43   -381    399    106   -626    210   -466   -720    275    394     45     96    359    117   -369   -294   -249 
     -     -5  -8661  -9703   -894  -1115   -701  -1378      *      * 
   370  -3068  -2566  -5729  -5391    295  -5526  -5289   1995  -5327  -1840  -1798  -5180  -5264  -5188  -5433  -4879  -3055   3326  -4645  -4134   468
     -   -149   -500    233     43   -381    399    106   -626    210   -466   -720    275    394     45     96    359    117   -369   -294   -249 
     -     -5  -8661  -9703   -894  -1115   -701  -1378      *      * 
   371  -2854  -2539  -5213  -4596    502  -4568  -3404   -965  -4250   2284   3028  -4227  -4342  -3617  -3972  -3709   -422   1410  -2834  -2703   469
     -   -149   -500    233     43   -381    399    106   -626    210   -466   -720    275    394     45     96    359    117   -369   -294   -249 
     -     -5  -8661  -9703   -894  -1115   -701  -1378      *      * 
   372    585  -1266  -3679  -3056  -1241    959  -1859    513  -2678   -352    989  -2592  -3026  -2324  -2519   -133  -1372   2487  -1755  -1409   470
     -   -149   -500    233     43   -381    399    106   -626    210   -466   -720    275    394     45     96    359    117   -369   -294   -249 
     -     -5  -8661  -9703   -894  -1115   -701  -1378      *      * 
   373  -5152  -4168  -5677  -5972   2439  -5533   1464  -4076  -5526  -3455   2246  -4187  -5398  -4309  -4925  -4771  -5013  -4215  -1047   4140   471
     -   -149   -500    233     43   -381    399    106   -626    210   -466   -720    275    394     45     96    359    117   -369   -294   -249 
     -     -5  -8661  -9703   -894  -1115   -701  -1378      *      * 
   374  -2426  -2094  -4897  -4364   1895  -4311  -3389   2466  -4068     50  -1171  -3959  -4239  -3728  -3940  -3471   1067   1924  -3111  -2768   472
     -   -149   -500    233     43   -381    399    106   -626    210   -466   -720    275    394     45     96    359    117   -369   -294   -249 
     -     -5  -8661  -9703   -894  -1115   -701  -1378      *      * 
   375    452  -1235  -3493  -2874  -1198   2144  -1760     52  -2518   -189   1471  -2465  -2945  -2184  -2399   -245    429   1142  -1696  -1349   473
     -   -149   -500    233     43   -381    399    106   -626    210   -466   -720    275    394     45     96    359    117   -369   -294   -249 
     -     -5  -8661  -9703   -894  -1115   -701  -1378      *      * 
   376     11    965  -3514  -2972    710  -2771  -2051  -1184  -2663  -1533   1457  -2538  -3017  -2361  -2615   2697   1088  -1058  -2121  -1773   474
     -   -149   -500    233     43   -381    399    106   -626    210   -466   -720    275    394     45     96    359    117   -369   -294   -249 
     -     -5  -8661  -9703   -894  -1115   -701  -1378      *      * 
   377  -4198    954  -5442  -5455   3936  -5109  -1855    413  -5034  -2822  -2707  -4036  -5021  -4060  -4565  -4302  -4106  -3145  -1139   2674   475
     -   -149   -500    233     43   -381    399    106   -626    210   -466   -720    275    394     45     96    359    117   -369   -294   -249 
     -     -5  -8661  -9703   -894  -1115   -701  -1378      *      * 
   378   2182  -2310  -4734  -4913  -4923   1234  -4176  -4728  -4681  -4980  -4023  -3334  -3389  -4204  -4446   2364    555  -3477  -5140  -5066   476
     -   -149   -500    233     43   -381    399    106   -626    210   -466   -720    275    394     45     96    359    117   -369   -294   -249 
     -     -5  -8661  -9703   -894  -1115   -701  -1378      *      * 
   379    -44  -1337  -3870  -3241     65  -3094  -1975   2647  -2845   1237   1360  -2738  -3131  -2464  -2649   -404  -1465    419  -1824  -1488   477
     -   -149   -500    233     43   -381    399    106   -626    210   -466   -720    275    394     45     96    359    117   -369   -294   -249 
     -     -5  -8661  -9703   -894  -1115   -701  -1378      *      * 
   380  -5343  -4920  -5884  -6263  -6592   3849  -5720  -7429  -6532  -7002  -6744  -5976  -5483  -6327  -6081  -5663  -5706  -6716  -5513  -6571   478
     -   -149   -500    233     43   -381    399    106   -626    210   -466   -720    275    394     45     96    359    117   -369   -294   -249 
     -     -5  -8661  -9703   -894  -1115   -701  -1378      *      * 
   381  -4140  -3549  -6549  -5980  -1802  -6318  -5043   1787  -5774   1045   4557  -6035  -5413  -4604  -5294  -5680  -3997  -1708  -3614  -3803   479
     -   -149   -500    233     43   -381    399    106   -626    210   -466   -720    275    394     45     96    359    117   -369   -294   -249 
     -     -5  -8661  -9703   -894  -1115   -701  -1378      *      * 
   382  -5343  -4920  -5884  -6263  -6592   3849  -5720  -7429  -6532  -7002  -6744  -5976  -5483  -6327  -6081  -5663  -5706  -6716  -5513  -6571   480
     -   -149   -500    233     43   -381    399    106   -626    210   -466   -720    275    394     45     96    359    117   -369   -294   -249 
     -     -5  -8661  -9703   -894  -1115   -701  -1378      *      * 
   383   1740  -2327  -4575  -4833  -4971   2727  -4198  -4785  -4743  -5036  -4076  -3324   1857  -4232  -4497    -79  -2181  -3509  -5186  -5117   481
     -   -149   -500    233     43   -381    399    106   -626    210   -466   -720    275    394     45     96    359    117   -369   -294   -249 
     -     -5  -8661  -9703   -894  -1115   -701  -1378      *      * 
   384  -3710  -3177  -6208  -5701  -2003  -5936  -4947   2825  -5524   2103   1553  -5623  -5289  -4637  -5209  -5258  -3618    395  -3748  -3821   482
     -   -149   -500    233     43   -381    399    106   -626    210   -466   -720    275    394     45     96    359    117   -369   -294   -249 
     -     -5  -8661  -9703   -894  -1115   -701  -1378      *      * 
   385  -5765  -5087  -5985  -6357  -6579  -5090  -5768  -7521  -6567  -7023  -6861  -6178   4324  -6427  -6108  -6116  -6085  -6962  -5500  -6536   483
     -   -149   -500    233     43   -381    399    106   -626    210   -466   -720    275    394     45     96    359    117   -369   -294   -249 
     -     -5  -8661  -9703   -894  -1115   -701  -1378      *      * 
   386  -6690  -5314  -6264  -6631  -4785  -5345  -5283  -7262  -6687  -6581  -6619  -6453  -5767  -6512  -6155  -7083  -6837  -7135   6300  -4424   484
     -   -149   -500    233     43   -381    399    106   -626    210   -466   -720    275    394     45     96    359    117   -369   -294   -249 
     -     -5  -8661  -9703   -894  -1115   -701  -1378      *      * 
   387  -3108  -2592  -5792  -5467  -3118  -5640  -5607   2717  -5432   -146  -1818  -5296  -5345  -5324  -5573  -5019  -3096   2923  -4888  -4435   485
     -   -149   -500    233     43   -381    399    106   -626    210   -466   -720    275    394     45     96    359    117   -369   -294   -249 
     -     -5  -8661  -9703   -894  -1115   -701  -1378      *      * 
   388  -3160  -2654  -5813  -5459  -2855  -5605  -5364   3692  -5382  -1556   1617  -5278  -5290  -5128  -5432  -4964  -3141    840  -4573  -4246   486
     -   -149   -500    233     43   -381    399    106   -626    210   -466   -720    275    394     45     96    359    117   -369   -294   -249 
     -     -5  -8661  -9703   -894  -1115   -701  -1378      *      * 
   389    439  -2589  -5228  -4862  -2243  -4191  -3970    774  -4508  -1096   4830  -4276  -4382  -4069  -4329  -3477  -2804   -949  -3533  -3341   487
     -   -149   -500    233     43   -381    399    106   -626    210   -466   -720    275    394     45     96    359    117   -369   -294   -249 
     -     -5  -8661  -9703   -894  -1115   -701  -1378      *      * 
   390     57  -2381  -4561  -4894  -5003  -2643  -4264  -4848  -4834  -5110  -4166  -3379  -3451  -4327  -4553   3574  -2245  -3569  -5211  -5138   488
     -   -149   -500    233     43   -381    399    106   -626    210   -466   -720    275    394     45     96    359    117   -369   -294   -249 
     -     -5  -8661  -9703   -894  -1115   -701  -1378      *      * 
   391  -5528  -5292  -3717   3950  -6420  -4759  -4791  -7155  -5261  -6727  -6503  -4418  -5265  -4844  -5485  -5466  -5686  -6724  -5483  -6051   489
     -   -149   -500    233     43   -381    399    106   -626    210   -466   -720    275    394     45     96    359    117   -369   -294   -249 
     -     -5  -8661  -9703   -894  -1115   -701  -1378      *      * 
   392  -3174  -2669  -5823  -5467  -2820  -5611  -5349   3710  -5385  -1515   1622  -5287  -5289  -5110  -5424  -4970  -3154    708  -4539  -4229   490
     -   -149   -500    233     43   -381    399    106   -626    210   -466   -720    275    394     45     96    359    117   -369   -294   -249 
     -     -5  -8661  -9703   -894  -1115   -701  -1378      *      * 
   393  -3962  -3428  -5357  -5271   3919  -4991  -1919  -2784  -4856    418  -2296  -4006  -4898  -3960  -4433  -4173    340  -2970  -1215   1975   491
     -   -149   -500    233     43   -381    399    106   -626    210   -466   -720    275    394     45     96    359    117   -369   -294   -249 
     -     -5  -8661  -9703   -894  -1115   -701  -1378      *      * 
   394  -5765  -5087  -5985  -6357  -6579  -5090  -5768  -7521  -6567  -7023  -6861  -6178   4324  -6427  -6108  -6116  -6085  -6962  -5500  -6536   492
     -   -149   -500    233     43   -381    399    106   -626    210   -466   -720    275    394     45     96    359    117   -369   -294   -249 
     -     -5  -8661  -9703   -894  -1115   -701  -1378      *      * 
   395  -3099  -2597  -5758  -5408  -2963  -5554  -5344   3048  -5337  -1701   3084  -5216  -5267  -5148  -5417  -4906  -3082   1985  -4646  -4259   493
     -   -149   -500    233     43   -381    399    106   -626    210   -466   -720    275    394     45     96    359    117   -369   -294   -249 
     -     -5  -8661  -9703   -894  -1115   -701  -1378      *      * 
   396  -3402  -5121   2224  -1421  -5494  -3148  -2681  -5640  -3141  -5462  -4935   3879  -3751  -2398  -4121  -3049  -3540  -5037  -5453  -4486   494
     -   -149   -500    233     43   -381    399    106   -626    210   -466   -720    275    394     45     96    359    117   -369   -294   -249 
     -     -5  -8661  -9703   -894  -1115   -701  -1378      *      * 
   397  -3112  -2596  -5796  -5471  -3110  -5644  -5609   3183  -5436   -238  -1810  -5301  -5347  -5323  -5575  -5024  -3100   2449  -4882  -4434   495
     -   -149   -500    233     43   -381    399    106   -626    210   -466   -720    275    394     45     96    359    117   -369   -294   -249 
     -     -5  -8661  -9703   -894  -1115   -701  -1378      *      * 
   398  -5424  -5043  -5304  -4979  -6209  -4945  -4242  -6522   4032  -6071  -5660  -4897  -5274  -4083  -3166  -5519  -5367  -6221  -5109  -5620   496
     -   -149   -500    233     43   -381    399    106   -626    210   -466   -720    275    394     45     96    359    117   -369   -294   -249 
     -     -5  -8661  -9703   -894  -1115   -701  -1378      *      * 
   399  -2494  -2418  -5113  -4949  -3215   2830  -4461    628  -4767  -2270  -2086  -4231  -4381  -4545  -4721  -3324  -2667   2401  -4394  -3978   497
     -   -149   -500    233     43   -381    399    106   -626    210   -466   -720    275    394     45     96    359    117   -369   -294   -249 
     -     -5  -8661  -9703   -894  -1115   -701  -1378      *      * 
   400    471  -1318  -3572  -2966  -1312  -2953  -1879    495  -2618    918   -541  -2555  -3030  -2288  -2507   1847   1534    450  -1824  -1476   498
     -   -149   -500    233     43   -381    399    106   -626    210   -466   -720    275    394     45     96    359    117   -369   -294   -249 
     -     -5  -8661  -9703   -894  -1115   -701  -1378      *      * 
   401   3671  -3474  -5285  -5632  -5650  -3686  -4995  -5697  -5631  -5847  -5175  -4493  -4414  -5264  -5292  -3317  -3512  -4679  -5338  -5710   499
     -   -149   -500    233     43   -381    399    106   -626    210   -466   -720    275    394     45     96    359    117   -369   -294   -249 
     -     -5  -8661  -9703   -894  -1115   -701  -1378      *      * 
   402  -5343  -4920  -5884  -6263  -6592   3849  -5720  -7429  -6532  -7002  -6744  -5976  -5483  -6327  -6081  -5663  -5706  -6716  -5513  -6571   500
     -   -149   -500    233     43   -381    399    106   -626    210   -466   -720    275    394     45     96    359    117   -369   -294   -249 
     -     -5  -8661  -9703   -894  -1115   -701  -1378      *      * 
   403  -1719  -2337  -4522  -4792  -4972    934  -4191  -4789  -4723  -5041  -4084  -3320  -3406  -4224  -4483   2724   2519  -3517  -5186  -5112   501
     -   -149   -500    233     43   -381    399    106   -626    210   -466   -720    275    394     45     96    359    117   -369   -294   -249 
     -     -5  -8661  -9703   -894  -1115   -701  -1378      *      * 
   404  -3886  -3337  -6341  -5798  -1884  -6067  -4935   2214  -5603   2447   2304  -5764  -5319  -4585  -5209  -5391  -3771    127  -3650  -3782   502
     -   -149   -500    233     43   -381    399    106   -626    210   -466   -720    275    394     45     96    359    117   -369   -294   -249 
     -     -5  -8661  -9703   -894  -1115   -701  -1378      *      * 
   405   1264   3290  -5130  -5091  -3599  -3195  -4259  -1162  -4790  -2882  -2541  -3790  -3838  -4411  -4581  -2540  -2375   3091  -4474  -4168   503
     -   -149   -500    233     43   -381    399    106   -626    210   -466   -720    275    394     45     96    359    117   -369   -294   -249 
     -     -5  -8661  -9703   -894  -1115   -701  -1378      *      * 
   406    212  -2270  -3827  -3750  -4031  -2621  -3449  -3469  -3669  -3934  -3154   1924  -3324  -3391  -3723  -1948   3370     24  -4348  -4071   504
     -   -149   -500    233     43   -381    399    106   -626    210   -466   -720    275    394     45     96    359    117   -369   -294   -249 
     -     -5  -8661  -9703   -894  -1115   -701  -1378      *      * 
   407  -3564  -3030  -6127  -5683  -2221  -5907  -5161    784  -5552   2690   -981  -5592  -5337  -4822  -5343  -5260  -3500   1936  -3993  -3990   505
     -   -149   -500    233     43   -381    399    106   -626    210   -466   -720    275    394     45     96    359    117   -369   -294   -249 
     -     -5  -8661  -9703   -894  -1115   -701  -1378      *      * 
   408   1378  -1698  -3942  -3473  -2056  -2879  -2510  -1222  -3151   -802  -1257  -2870  -3237  -2828  -3058   -257   1688   2593  -2572  -2234   506
     -   -149   -500    233     43   -381    399    106   -626    210   -466   -720    275    394     45     96    359    117   -369   -294   -249 
     -     -5  -8661  -9703   -894  -1115   -701  -1378      *      * 
   409  -1849  -2530  -3010  -3270  -4890  -2647  -3583  -4733  -3833  -4919  -4019   3509  -3401  -3438  -3990   2246     86  -3590  -5056  -4750   507
     -   -149   -500    233     43   -381    399    106   -626    210   -466   -720    275    394     45     96    359    117   -369   -294   -249 
     -     -5  -8661  -9703   -894  -1115   -701  -1378      *      * 
   410  -4225  -3855  -5417  -5643    715  -4848  -1957  -4006  -5211  -3473  -3455  -4085  -5036  -4257  -4745    505  -4347  -4033   5911    -62   508
     -   -149   -500    233     43   -381    399    106   -626    210   -466   -720    275    394     45     96    359    117   -369   -294   -249 
     -     -5  -8661  -9703   -894  -1115   -701  -1378      *      * 
   411  -1484  -1306  -3798  -3171   2543  -3045  -1926    989  -2780    516   -476  -2680  -3088  -2409  -2597   1613    335    510  -1791  -1450   509
     -   -149   -500    233     43   -381    399    106   -626    210   -466   -720    275    394     45     96    359    117   -369   -294   -249 
     -     -5  -8661  -9703   -894  -1115   -701  -1378      *      * 
   412  -1561  -1860  -3794  -3408   2169   1364  -2667  -2064  -3150  -2415  -1727  -2788  -3171  -2854  -3137   2181    856    461  -2943  -2599   510
     -   -149   -500    233     43   -381    399    106   -626    210   -466   -720    275    394     45     96    359    117   -369   -294   -249 
     -     -5  -8661  -9703   -894  -1115   -701  -1378      *      * 
   413   1646  -2381  -3775  -3919  -4873   1874  -3813  -4683  -4121  -4895  -3954    755  -3367  -3714  -4148   2399  -2177  -3490  -5055  -4863   511
     -   -149   -500    233     43   -381    399    106   -626    210   -466   -720    275    394     45     96    359    117   -369   -294   -249 
     -     -5  -8661  -9703   -894  -1115   -701  -1378      *      * 
   414  -3391  -3680  -5055  -5318  -2708  -3962  -3653  -5272  -5000  -4988  -4669  -4372  -4594  -4788  -4769    283  -3789  -4672   6102  -2285   512
     -   -149   -500    233     43   -381    399    106   -626    210   -466   -720    275    394     45     96    359    117   -369   -294   -249 
     -     -5  -8661  -9703   -894  -1115   -701  -1378      *      * 
   415    621  -2551  -5280  -4700   1720  -4677  -3560   2805  -4379   1467   -679  -4337  -4456  -3782  -4130  -3838  -2816  -1027  -2985  -2792   513
     -   -149   -500    233     43   -381    399    106   -626    210   -466   -720    275    394     45     96    359    117   -369   -294   -249 
     -     -5  -8661  -9703   -894  -1115   -701  -1378      *      * 
   416   -189  -2523  -5692  -5378  -3247  -5405  -5462   2073  -5325  -2042  -1952  -5137  -5234  -5273  -5473  -4768  -3005   3280  -4925  -4401   514
     -   -149   -500    233     43   -381    399    106   -626    210   -466   -720    275    394     45     96    359    117   -369   -294   -249 
     -     -5  -8661  -9703   -894  -1115   -701  -1378      *      * 
   417    692  -2182  -2960  -2560  -3301  -2547  -2498   -104  -2442  -3178  -2396    556  -3067  -2292  -2729   2347   2312  -2457  -3574  -3172   515
     -   -149   -500    233     43   -381    399    106   -626    210   -466   -720    275    394     45     96    359    117   -369   -294   -249 
     -     -5  -8661  -9703   -894  -1115   -701  -1378      *      * 
   418  -5174  -4182  -5710  -6010   2661  -5566  -1827  -3916  -5569  -3226   2249  -4224  -5416  -4332  -4957  -4811  -5034  -4144  -1075   4183   516
     -   -149   -500    233     43   -381    399    106   -626    210   -466   -720    275    394     45     96    359    117   -369   -294   -249 
     -     -5  -8661  -9703   -894  -1115   -701  -1378      *      * 
   419   1748  -2308  -4738  -4921  -4898   -624  -4173  -4695  -4687  -4951  -4002  -3336  -3390  -4208  -4445   1221   3102  -3464  -5121  -5043   517
     -   -149   -500    233     43   -381    399    106   -626    210   -466   -720    275    394     45     96    359    117   -369   -294   -249 
     -     -5  -8661  -9703   -894  -1115   -701  -1378      *      * 
   420    576  -3974  -5533  -5768   4195  -5213  -1849  -3871  -5365  -3344  -3348  -4125  -5216  -4256  -4828  -4474  -4626  -3971  -1114   1472   518
     -   -149   -500    233     43   -381    399    106   -626    210   -466   -720    275    394     45     96    359    117   -369   -294   -249 
     -     -5  -8661  -9703   -894  -1115   -701  -1378      *      * 
   421  -2295  -3016  -2390  -2759  -4906  -2910  -3455  -5120  -3760  -5214  -4423   4233  -3639  -3311  -4067   -193  -2701  -4035  -5052  -4549   519
     -   -149   -500    233     43   -381    399    106   -626    210   -466   -720    275    394     45     96    359    117   -369   -294   -249 
     -     -5  -8661  -9703   -894  -1115   -701  -1378      *      * 
   422  -3638  -3183  -5567  -5206   4109  -5110  -2665     95  -4847   -262    813  -4409  -4833  -3981  -4456  -4291  -3533  -2164  -1928    964   520
     -   -149   -500    233     43   -381    399    106   -626    210   -466   -720    275    394     45     96    359    117   -369   -294   -249 
     -     -5  -8661  -9703   -894  -1115   -701  -1378      *      * 
   423  -4411  -3781  -6727  -6158  -1751  -6506  -5125  -1263  -5919   2675   3816  -6293  -5495  -4632  -5361  -5954  -4243  -2135  -3589  -3800   521
     -   -149   -500    233     43   -381    399    106   -626    210   -466   -720    275    394     45     96    359    117   -369   -294   -249 
     -     -5  -8661  -9703   -894  -1115   -701  -1378      *      * 
   424  -4376  -3743  -6697  -6113   2120  -6495  -4881  -1263  -5900   2342   3613  -6175  -5465  -4583  -5331  -5873  -4199  -2142  -3446  -3481   522
     -   -149   -500    233     43   -381    399    106   -626    210   -466   -720    275    394     45     96    359    117   -369   -294   -249 
     -     -5  -8661  -9703   -894  -1115   -701  -1378      *      * 
   425     31  -2587  -1095   1794  -2868  -2203   -870   -195   -470  -2587  -1689    602  -2298   2179   -970   1028  -1157   -172  -2797  -2140   523
     -   -149   -500    233     43   -381    399    106   -626    210   -466   -720    275    394     45     96    359    117   -369   -294   -249 
     -     -5  -8661  -9703   -894  -1115   -701  -1378      *      * 
   426  -6690  -5314  -6264  -6631  -4785  -5345  -5283  -7262  -6687  -6581  -6619  -6453  -5767  -6512  -6155  -7083  -6837  -7135   6300  -4424   524
     -   -149   -500    233     43   -381    399    106   -626    210   -466   -720    275    394     45     96    359    117   -369   -294   -249 
     -     -5  -8661  -9703   -894  -1115   -701  -1378      *      * 
   427  -2088  -2775  -2729  -3079  -4918  -2802  -3599  -4998  -3926  -5140  -4291   2332  -3552  -3478  -4133   3248  -2517  -3849  -5082  -4677   525
     -   -149   -500    233     43   -381    399    106   -626    210   -466   -720    275    394     45     96    359    117   -369   -294   -249 
     -     -5  -8661  -9703   -894  -1115   -701  -1378      *      * 
   428   1733  -2310  -4582  -4680  -4841  -2587  -4059  -4631  -4474  -4880  -3937  -3277   1947  -4051  -4317   2537    657  -3437  -5057  -4947   526
     -   -150   -501    232     43   -376    398    105   -627    211   -466   -716    276    393     44     95    359    119   -370   -295   -241 
     -    -83  -4200  -9703  -3415   -142   -701  -1378      *      * 
   429     13  -2656    173   -511  -2968    413   1236  -2712   -426  -2669  -1748   -820     35   1684   -932   1490    710  -2273  -2845    599   540
     -   -149   -500    233     43   -381    399    106   -626    210   -466   -720    275    394     45     96    359    117   -369   -294   -249 
     -     -5  -8661  -9703   -894  -1115   -701  -1378      *      * 
   430  -4004  -4218  -4883  -5058  -6041   3738  -4735  -6410  -4414  -6223  -5665  -4698  -4877  -4783    136  -4224  -4368  -5542  -5305  -5812   541
     -   -149   -500    233     43   -381    399    106   -626    210   -466   -720    275    394     45     96    359    117   -369   -294   -249 
     -     -5  -8661  -9703   -894  -1115   -701  -1378      *      * 
   431  -2191  -2326  -4824  -4581  -2775  -3418  -3751  -1072  -4183  -1922   1323  -3731  -3904  -3904  -4054  -2728   3651    590  -3741  -3445   542
     -   -149   -500    233     43   -381    399    106   -626    210   -466   -720    275    394     45     96    359    117   -369   -294   -249 
     -     -5  -8661  -9703   -894  -1115   -701  -1378      *      * 
   432  -5333  -4277  -5723  -6075   4413  -5584  -1837  -4214  -5643  -3517  -3618  -4249  -5461  -4386  -5014  -4872  -5197  -4386  -1084   1396   543
     -   -149   -500    233     43   -381    399    106   -626    210   -466   -720    275    394     45     96    359    117   -369   -294   -249 
     -     -5  -8661  -9703   -894  -1115   -701  -1378      *      * 
   433  -1406  -1233  -3734  -3100   1789  -2953  -1816    544  -2699   1206   1241  -2593  -2999  -2321  -2504   -451    328   -637  -1675   2853   544
     -   -149   -500    233     43   -381    399    106   -626    210   -466   -720    275    394     45     96    359    117   -369   -294   -249 
     -     -5  -8661  -9703   -894  -1115   -701  -1378      *      * 
   434  -3271  -2772  -5861  -5438  -2449  -5597  -4990   3146  -5306    730   2085  -5261  -5202  -4813  -5209  -4913  -3227   1595  -4105  -3951   545
     -   -149   -500    233     43   -381    399    106   -626    210   -466   -720    275    394     45     96    359    117   -369   -294   -249 
     -     -5  -8661  -9703   -894  -1115   -701  -1378      *      * 
   435  -5151  -4197  -5659  -5984   3606  -5499  -1804  -4170  -5559  -3518  -3587  -4190  -5399  -4330  -4953   -145  -5045  -4304  -1055   3616   546
     -   -149   -500    233     43   -381    399    106   -626    210   -466   -720    275    394     45     96    359    117   -369   -294   -249 
     -     -5  -8661  -9703   -894  -1115   -701  -1378      *      * 
   436   2514  -1743  -3147  -2650    485    833  -2154  -1700  -2436  -2022   1049  -2380  -3004  -2221  -2568    714    480  -1504  -2561  -2194   547
     -   -149   -500    233     43   -381    399    106   -626    210   -466   -720    275    394     45     96    359    117   -369   -294   -249 
     -     -5  -8661  -9703   -894  -1115   -701  -1378      *      * 
   437   1207  -1241  -3630  -3006  -1204    830  -1813    553  -2629      4   2567  -2548  -2989  -2275  -2472  -2019   1722    262  -1713  -1368   548
     -   -149   -500    233     43   -381    399    106   -626    210   -466   -720    275    394     45     96    359    117   -369   -294   -249 
     -     -5  -8661  -9703   -894  -1115   -701  -1378      *      * 
   438  -3065  -2563  -5727  -5388    505  -5526  -5295   2475  -5325  -1846  -1802  -5179  -5264  -5190  -5432  -4878  -3052   3092  -4655  -4148   549
     -   -149   -500    233     43   -381    399    106   -626    210   -466   -720    275    394     45     96    359    117   -369   -294   -249 
     -     -5  -8661  -9703   -894  -1115   -701  -1378      *      * 
   439    751   4305  -3565  -3212  -3424   1100  -2915  -3057  -3035  -3333   1106    493  -3181  -2822  -3198   1374  -1901  -2553  -3747  -3410   550
     -   -149   -500    233     43   -381    399    106   -626    210   -466   -720    275    394     45     96    359    117   -369   -294   -249 
     -     -5  -8661  -9703   -894  -1115   -701  -1378      *      * 
   440   1825  -2160  -4446  -4352  -3476   2928  -3552  -2573  -4072   -682  -2625  -3232  -3398  -3708  -3926  -2044  -2079    116  -3964  -3694   551
     -   -149   -500    233     43   -381    399    106   -626    210   -466   -720    275    394     45     96    359    117   -369   -294   -249 
     -     -5  -8661  -9703   -894  -1115   -701  -1378      *      * 
   441   1689  -1280  -3760  -3129   1341  -2999  -1873   -707  -2735   1534   1791  -2636  -3043  -2358  -2547   -265  -1393    564  -1735  -1399   552
     -   -149   -500    233     43   -381    399    106   -626    210   -466   -720    275    394     45     96    359    117   -369   -294   -249 
     -     -5  -8661  -9703   -894  -1115   -701  -1378      *      * 
   442   1546  -2309  -4708  -4869  -4900   1800  -4152  -4701  -4642  -4953  -4000  -3324  -3386  -4175  -4421   1403   2430  -3466  -5119  -5036   553
     -   -149   -500    233     43   -381    399    106   -626    210   -466   -720    275    394     45     96    359    117   -369   -294   -249 
     -     -5  -8661  -9703   -894  -1115   -701  -1378      *      * 
   443  -3187  -2716  -5742  -5291   2082  -5404  -4647   2905  -5116    626  -1157  -5061  -5060  -4615  -4989  -4679  -3140   1665  -3874  -3671   554
     -   -149   -500    233     43   -381    399    106   -626    210   -466   -720    275    394     45     96    359    117   -369   -294   -249 
     -     -5  -8661  -9703   -894  -1115   -701  -1378      *      * 
   444   -568  -2490  -5597  -5218  -2950  -5315  -4952   2119  -5104   1022  -1719  -4972  -5098  -4929  -5158  -4620  -2946   2846  -4441  -4021   555
     -   -149   -500    233     43   -381    399    106   -626    210   -466   -720    275    394     45     96    359    117   -369   -294   -249 
     -     -5  -8661  -9703   -894  -1115   -701  -1378      *      * 
   445  -5848  -4872  -6039  -6392   4569  -5307  -3560  -5317  -6325  -4631  -4748  -5490  -5618  -5609  -5769  -5904  -5938  -5499  -2856  -1814   556
     -   -149   -500    233     43   -381    399    106   -626    210   -466   -720    275    394     45     96    359    117   -369   -294   -249 
     -     -5  -8661  -9703   -894  -1115   -701  -1378      *      * 
   446  -2996  -2514  -5676  -5352  -3218  -5413  -5391   2754  -5289  -2027  -1932  -5118  -5225  -5230  -5429  -4767    917   2764  -4865  -4349   557
     -   -149   -500    233     43   -381    399    106   -626    210   -466   -720    275    394     45     96    359    117   -369   -294   -249 
     -     -5  -8661  -9703   -894  -1115   -701  -1378      *      * 
   447   1678  -1201  -3640  -3009  -1155  -2903  -1772    503  -2619  -1049   1610  -2527  -2954  -2255  -2444   -755   -265    251   3989   1610   558
     -   -149   -500    233     43   -381    399    106   -626    210   -466   -720    275    394     45     96    359    117   -369   -294   -249 
     -     -5  -8661  -9703   -894  -1115   -701  -1378      *      * 
   448    636   1700  -3523  -2900    567  -2893  -1755    288   2219    708   1519  -2476  -2945  -2194  -2402  -1970     89   -632  -1677  -1331   559
     -   -149   -500    233     43   -381    399    106   -626    210   -466   -720    275    394     45     96    359    117   -369   -294   -249 
     -     -5  -8661  -9703   -894  -1115   -701  -1378      *      * 
   449  -4053  -3511  -6404  -5793  -1696  -6052  -4678    493  -5537   2616   3004  -5747  -5254  -4409  -5056  -5338  -3900  -2012   3054  -3540   560
     -   -149   -500    233     43   -381    399    106   -626    210   -466   -720    275    394     45     96    359    117   -369   -294   -249 
     -     -5  -8661  -9703   -894  -1115   -701  -1378      *      * 
   450  -3929  -3655  -5776  -5903  -4387  -4789  -5389  -1774  -5858  -3529  -3474  -5414  -5212  -5722  -5656  -4795  -4117   3860  -5085  -5018   561
     -   -149   -500    233     43   -381    399    106   -626    210   -466   -720    275    394     45     96    359    117   -369   -294   -249 
     -     -5  -8661  -9703   -894  -1115   -701  -1378      *      * 
   451  -5765  -5087  -5985  -6357  -6579  -5090  -5768  -7521  -6567  -7023  -6861  -6178   4324  -6427  -6108  -6116  -6085  -6962  -5500  -6536   562
     -   -149   -500    233     43   -381    399    106   -626    210   -466   -720    275    394     45     96    359    117   -369   -294   -249 
     -     -5  -8661  -9703   -894  -1115   -701  -1378      *      * 
   452  -5528  -5292  -3717   3950  -6420  -4759  -4791  -7155  -5261  -6727  -6503  -4418  -5265  -4844  -5485  -5466  -5686  -6724  -5483  -6051   563
     -   -149   -500    233     43   -381    399    106   -626    210   -466   -720    275    394     45     96    359    117   -369   -294   -249 
     -     -5  -8661  -9703   -894  -1115   -701  -1378      *      * 
   453  -3582  -3878  -5358  -5692  -5755  -4053  -5132  -5913  -5687  -5995  -5472  -4841  -4732  -5457  -5383  -3850   4072  -5067  -5329  -5754   564
     -   -149   -500    233     43   -381    399    106   -626    210   -466   -720    275    394     45     96    359    117   -369   -294   -249 
     -     -5  -8661  -9703   -894  -1115   -701  -1378      *      * 
   454  -3780  -4275  -4848  -3097  -5286  -4163  -1962  -4521   3675  -4101  -3472  -2878  -4079  -1546   1674  -3653  -3388  -4328  -3869  -3869   565
     -   -149   -500    233     43   -381    399    106   -626    210   -466   -720    275    394     45     96    359    117   -369   -294   -249 
     -     -5  -8661  -9703   -894  -1115   -701  -1378      *      * 
   455  -3994  -4214  -4873  -5018  -6029   3714  -4671  -6375  -4271  -6183  -5622  -4664  -4865  -4692    463  -4211  -4351  -5521  -5286  -5778   566
     -   -149   -500    233     43   -381    399    106   -626    210   -466   -720    275    394     45     96    359    117   -369   -294   -249 
     -     -5  -8661  -9703   -894  -1115   -701  -1378      *      * 
   456  -3531  -4142  -4475  -2847  -5056  -4019  -1818  -4306   2375    549  -3271  -2681  -3922    924   2998  -3403  -3164  -4101  -3746  -3692   567
     -   -149   -500    233     43   -381    399    106   -626    210   -466   -720    275    394     45     96    359    117   -369   -294   -249 
     -     -5  -8661  -9703   -894  -1115   -701  -1378      *      * 
   457  -1770  -2382  -4507  -4806  -4955  -2645  -4211  -4787  -4712  -5053  -4121  -3358  -3448  -4259  -4467   2435   3225  -3547  -5166  -5071   568
     -   -149   -500    233     43   -381    399    106   -626    210   -466   -720    275    394     45     96    359    117   -369   -294   -249 
     -     -5  -8661  -9703   -894  -1115   -701  -1378      *      * 
   458  -5197  -4485  -6268  -6313  -3031  -5526  -5325  -2658  -6194   3359  -1968  -6234  -5589  -5480  -5713  -6186  -5179  -3442  -4349  -4477   569
     -   -149   -500    233     43   -381    399    106   -626    210   -466   -720    275    394     45     96    359    117   -369   -294   -249 
     -     -5  -8661  -9703   -894  -1115   -701  -1378      *      * 
   459  -5528  -5292  -3717   3950  -6420  -4759  -4791  -7155  -5261  -6727  -6503  -4418  -5265  -4844  -5485  -5466  -5686  -6724  -5483  -6051   570
     -   -149   -500    233     43   -381    399    106   -626    210   -466   -720    275    394     45     96    359    117   -369   -294   -249 
     -     -5  -8661  -9703   -894  -1115   -701  -1378      *      * 
   460  -3213  -5271   1321   3511  -5385  -2965  -2402  -5377  -2794  -5206  -4633  -1546  -3550    735  -3772  -2819  -3310  -4818  -5401  -4278   571
     -   -149   -500    233     43   -381    399    106   -626    210   -466   -720    275    394     45     96    359    117   -369   -294   -249 
     -     -5  -8661  -9703   -894  -1115   -701  -1378      *      * 
   461  -3620  -3090  -6126  -5740  -2274  -5876  -5189   3752  -5580    596  -1069  -5628  -5377  -4902  -5384  -5306  -3571   -711  -4027  -3929   572
     -   -149   -500    233     43   -381    399    106   -626    210   -466   -720    275    394     45     96    359    117   -369   -294   -249 
     -     -5  -8661  -9703   -894  -1115   -701  -1378      *      * 
   462  -5570  -5090  -4948  -5210  -5981  -4960  -5049  -7004  -5001  -6515  -6309  -5274  -5432   4605  -4911  -5748  -5770  -6615  -5273  -5694   573
     -   -149   -500    233     43   -381    399    106   -626    210   -466   -720    275    394     45     96    359    117   -369   -294   -249 
     -     -5  -8661  -9703   -894  -1115   -701  -1378      *      * 
   463   2417  -1333  -2923  -2331  -1295  -2790  -1613   -852  -2070    -80   -530  -2158  -2850    280  -2134    720  -1289     54   1613    901   574
     -   -149   -500    233     43   -381    399    106   -626    210   -466   -720    275    394     45     96    359    117   -369   -294   -249 
     -     -5  -8661  -9703   -894  -1115   -701  -1378      *      * 
   464    684   1623  -3671  -3049  -1225  -2948  -1848    507  -2670    908   1404  -2579  -3010  -2311  -2508   2246  -1366   -638  -1743  -1401   575
     -   -149   -500    233     43   -381    399    106   -626    210   -466   -720    275    394     45     96    359    117   -369   -294   -249 
     -     -5  -8661  -9703   -894  -1115   -701  -1378      *      * 
   465  -3680  -3208  -6072  -5479   2689  -5632  -4413   1843  -5210   1917   1569  -5316  -5050  -4277  -4825  -4868  -3562    235  -3367  -3431   576
     -   -149   -500    233     43   -381    399    106   -626    210   -466   -720    275    394     45     96    359    117   -369   -294   -249 
     -     -5  -8661  -9703   -894  -1115   -701  -1378      *      * 
   466  -1317  -1565  -2220  -1650  -1577    467  -1394    540  -1468  -1442   1280   1133  -2694  -1333   1445  -1622   2058    276  -1981  -1569   577
     -   -149   -500    233     43   -381    399    106   -626    210   -466   -720    275    394     45     96    359    117   -369   -294   -249 
     -     -6  -8463  -9505   -894  -1115   -701  -1378      *      * 
   467  -1098  -2568   1453   -387  -2887    -49    935  -2637   -311  -2583  -1659   1379    199    822   1894   -978  -1038  -2189  -2752    795   578
     -   -149   -500    233     43   -381    399    106   -626    210   -466   -720    275    394     45     96    359    117   -369   -294   -249 
     -     -8  -8119  -9161   -894  -1115   -701  -1378      *      * 
   468   -930  -1384  -1504    961    714  -2151   -889  -1001   -806   -138   -557  -1097  -2228    592  -1158   1289    685   1232  -1767  -1316   579
     -   -149   -500    233     43   -381    399    106   -626    210   -466   -720    275    394     45     96    359    117   -369   -294   -249 
     -     -9  -7974  -9016   -894  -1115   -701  -1378      *      * 
   469   -840  -1535  -1162    709  -1648  -1972   -714  -1244   -504    -79   -719   -828   1469   -424   -916    721   1579    406  -1907  -1408   580
     -      *      *      *      *      *      *      *      *      *      *      *      *      *      *      *      *      *      *      *      * 
     -      *      *      *      *      *      *      *      *      0 
//
