# Supplementary material for: The monosaccharide transporter gene family in land plants is ancient and shows differential subfamily expression and expansion across lineages
Source: BMC Evol Biol. 2006 Aug 21;6:64. doi: 10.1186/1471-2148-6-64 (PMC1578591; doi:10.1186/1471-2148-6-64)
Supplement: Additional File 6 — Profile HMMs for each MST subfamily [STP, AZT, ERD6-like, pGlcT, INT, PLT, XyloseTP homologs]. Text file output from the hmmbuild component of the HMMer software package. [file 1471-2148-6-64-S6.TXT]

HMMER2.0  [2.3.2]
NAME  INTsubfamily
LENG  581
ALPH  Amino
RF    no
CS    no
MAP   yes
COM   hmmbuild -n INTsubfamily INTsubfamily.aln.hmm INTsubfamily.aln
COM   hmmcalibrate --pvm A10881083684127.INTsubfamily.aln.hmm
NSEQ  8
DATE  Tue May  4 09:22:20 2004
CKSUM 4094
XT      -8455     -4  -1000  -1000  -8455     -4  -8455     -4 
NULT      -4  -8455
NULE     595  -1558     85    338   -294    453  -1158    197    249    902  -1085   -142    -21   -313     45    531    201    384  -1998   -644 
EVD   -505.460632   0.069704
HMM        A      C      D      E      F      G      H      I      K      L      M      N      P      Q      R      S      T      V      W      Y    
         m->m   m->i   m->d   i->m   i->i   d->m   d->d   b->m   m->e
         -322      *  -2322
     1   -902   -783  -2902  -2367   -848  -2450  -1577    588  -2063   -300   2698  -2060  -2548  -1810  -2054  -1587   1515   2244  -1573  -1224     4
     -   -149   -500    233     43   -381    399    106   -626    210   -466   -720    275    394     45     96    359    117   -369   -294   -249 
     -    -16  -7108  -8150   -894  -1115   -701  -1378   -322      * 
     2   -917  -1330  -1213   2484  -1141  -2093   -881   1017   -693    487   -160   -998  -2177   -633  -1032  -1152   -866   -117  -1788  -1337     5
     -   -149   -500    233     43   -381    399    106   -626    210   -466   -720    275    394     45     96    359    117   -369   -294   -249 
     -    -16  -7108  -8150   -894  -1115   -701  -1378      *      * 
     3  -1220  -2816   1434   1038  -3127   2345   -689  -2943   -656  -2884  -2089   -166    843   -315  -1322   -993  -1243  -2469  -3085  -2252     6
     -   -149   -500    233     43   -381    399    106   -626    210   -466   -720    275    394     45     96    359    117   -369   -294   -249 
     -   -144  -7108  -3514   -894  -1115   -701  -1378      *      * 
     4   -471  -1276   -704   -779  -2903   2654  -1284  -2687  -1246  -2809  -1968   1401  -1825  -1000  -1642    974   -771  -1917  -3015  -2501     7
     -   -149   -500    233     43   -381    399    106   -626    210   -466   -720    275    394     45     96    359    117   -369   -294   -249 
     -    -17  -6981  -8024   -894  -1115   -547  -1665      *      * 
     5   1052  -1076  -3766  -3316  -1482  -3314  -2715   2719  -3097   -626   -393  -2995  -3312  -2883  -3108  -2530  -1392   2056  -2540  -2138     8
     -   -149   -500    233     43   -381    399    106   -626    210   -466   -720    275    394     45     96    359    117   -369   -294   -249 
     -    -16  -7108  -8150   -894  -1115   -701  -1378      *      * 
     6    342   -661  -1321   -758   -689  -1701   1534    769   -586   -554    134   -813   1241   -444   -852    198   -356   1131  -1093   -682     9
     -   -149   -500    233     43   -381    399    106   -626    210   -466   -720    275    394     45     96    359    117   -369   -294   -249 
     -    -16  -7108  -8150   -894  -1115   -701  -1378      *      * 
     7   -708  -2108   -245    965  -2444   1000   1718  -2162   2075  -2099  -1225   -172  -1678    219    -96   -577   -644  -1747  -2249  -1616    10
     -   -149   -500    233     43   -381    399    106   -626    210   -466   -720    275    394     45     96    359    117   -369   -294   -249 
     -   -901  -7108  -1129   -894  -1115   -701  -1378      *      * 
     8    210   -472   -859   -834  -2171   1436  -1011  -1930   -989  -2138  -1312   -582  -1279   -801  -1240   2345   -134  -1174  -2349  -1953    11
     -   -149   -500    233     43   -381    399    106   -626    210   -466   -720    275    394     45     96    359    117   -369   -294   -249 
     -    -29  -6236  -7278   -894  -1115  -1831   -476      *      * 
     9    210   -472   -859   -834  -2171   1436  -1011  -1930   -989  -2138  -1312   -582  -1279   -801  -1240   2345   -134  -1174  -2349  -1953    12
     -   -149   -500    233     43   -381    399    106   -626    210   -466   -720    275    394     45     96    359    117   -369   -294   -249 
     -    -29  -6236  -7278   -894  -1115   -279  -2508      *      * 
    10   1522   -658  -1700  -1183   1002   1117   -831   -486  -1000   -812   -123  -1070  -1845   -823  -1207    354   -433    662  -1347   -957    13
     -   -149   -500    233     43   -381    399    106   -626    210   -466   -720    275    394     45     96    359    117   -369   -294   -249 
     -    -16  -7108  -8150   -894  -1115   -701  -1378      *      * 
    11  -1317  -2866   2908   1033  -2738  -1583   -716  -2858   -740  -2825  -2079   -199  -1997   -380  -1406  -1082  -1331  -2446  -2871   2341    14
     -   -149   -500    233     43   -381    399    106   -626    210   -466   -720    275    394     45     96    359    117   -369   -294   -249 
     -    -16  -7108  -8150   -894  -1115   -701  -1378      *      * 
    12   -510  -1830   -342    909  -2117     78   -107  -1819   1704    423   -938   -117  -1561   1127    -63   -412   -443  -1436  -2017  -1393    15
     -   -149   -500    233     43   -381    399    106   -626    210   -466   -720    275    394     45     96    359    117   -369   -294   -249 
     -    -16  -7108  -8150   -894  -1115   -701  -1378      *      * 
    13   -459  -1448   1468    -19  -1764  -1440   -301    135    -12  -1547   -742   -271  -1617     71   -479   1113   1564  -1071  -1892  -1319    16
     -   -149   -500    233     43   -381    399    106   -626    210   -466   -720    275    394     45     96    359    117   -369   -294   -249 
     -    -16  -7108  -8150   -894  -1115   -701  -1378      *      * 
    14    427  -1643   -318   1526  -1897  -1394    -83  -1591    293  -1640   1340    777  -1496    343   -197    521    640  -1233  -1896  -1268    17
     -   -149   -500    233     43   -381    399    106   -626    210   -466   -720    275    394     45     96    359    117   -369   -294   -249 
     -    -16  -7108  -8150   -894  -1115   -701  -1378      *      * 
    15  -2520  -2020  -3873  -3740   3751  -3577   -556    665  -3350  -1056   -948  -2588  -3491  -2528  -2991  -2750  -2433  -1460    134   2378    18
     -   -149   -500    233     43   -381    399    106   -626    210   -466   -720    275    394     45     96    359    117   -369   -294   -249 
     -    -16  -7108  -8150   -894  -1115   -701  -1378      *      * 
    16   -706  -1849   -714   -129  -2225  -1641   -233  -1872   1188  -1872  -1040   -362   1390    187   1119   -640   1909  -1525  -2057  -1530    19
     -   -149   -500    233     43   -381    399    106   -626    210   -466   -720    275    394     45     96    359    117   -369   -294   -249 
     -    -16  -7108  -8150   -894  -1115   -701  -1378      *      * 
    17  -2641  -3308   -896   3732  -3966  -2458  -2043  -4105  -2128  -4016  -3555  -1531  -2959  -1842  -2560  -2479  -2750  -3722  -3563  -3385    20
     -   -149   -500    233     43   -381    399    106   -626    210   -466   -720    275    394     45     96    359    117   -369   -294   -249 
     -    -16  -7108  -8150   -894  -1115   -701  -1378      *      * 
    18   -650   4248  -2219  -1638  -1297  -1790  -1096   -530   -811  -1052   -466  -1403  -2106  -1035   1754   -984   -744    691  -1708  -1333    21
     -   -149   -500    233     43   -381    399    106   -626    210   -466   -720    275    394     45     96    359    117   -369   -294   -249 
     -    -16  -7108  -8150   -894  -1115   -701  -1378      *      * 
    19  -2055  -1832  -3138  -2729   3191  -3103   -483  -1454  -2019  -1332  -1012  -2117  -3096  -1855   1848  -2245  -1973  -1456   3519   1143    22
     -   -149   -500    233     43   -381    399    106   -626    210   -466   -720    275    394     45     96    359    117   -369   -294   -249 
     -    -16  -7108  -8150   -894  -1115   -701  -1378      *      * 
    20   -426   -847  -1066   -499   -899  -1650   -403    686   -300   -739   1639   -632  -1734   -227   1568    989    524   -305  -1248   -808    23
     -   -149   -500    233     43   -381    399    106   -626    210   -466   -720    275    394     45     96    359    117   -369   -294   -249 
     -    -16  -7108  -8150   -894  -1115   -701  -1378      *      * 
    21   -445   -814  -1817  -1402  -1264  -1553  -1101   -720  -1181    970   -441  -1218  -1937  -1056  -1366    672   2543   -529  -1705  -1311    24
     -   -149   -500    233     43   -381    399    106   -626    210   -466   -720    275    394     45     96    359    117   -369   -294   -249 
     -    -16  -7108  -8150   -894  -1115   -701  -1378      *      * 
    22   -436   -433  -1996  -1412   -414  -1868   -721    864  -1156   -293    357  -1245  -1941   -923  -1230    309   1616    848   -891   2014    25
     -   -149   -500    233     43   -381    399    106   -626    210   -466   -720    275    394     45     96    359    117   -369   -294   -249 
     -    -16  -7108  -8150   -894  -1115   -701  -1378      *      * 
    23  -1932  -1726  -3205  -2946   2571   1144   -579  -1434  -2626  -1381  -1030  -2214  -3070  -2121  -2492  -2176  -1916  -1404   4659   1089    26
     -   -149   -500    233     43   -381    399    106   -626    210   -466   -720    275    394     45     96    359    117   -369   -294   -249 
     -    -16  -7108  -8150   -894  -1115   -701  -1378      *      * 
    24   -870  -2172   -653    714  -2588   1041   -236  -2246   2264  -2137  -1287   -363  -1807    204   1212   -748   -772  -1855  -2228  -1698    27
     -   -149   -500    233     43   -381    399    106   -626    210   -466   -720    275    394     45     96    359    117   -369   -294   -249 
     -    -16  -7108  -8150   -894  -1115   -701  -1378      *      * 
    25   -694  -1468   -854   -892  -2732  -1436  -1308  -2461  -1151  -2676  -1909   3012  -1998  -1038  -1483   -799   2394  -1876  -2880  -2354    28
     -   -149   -500    233     43   -381    399    106   -626    210   -466   -720    275    394     45     96    359    117   -369   -294   -249 
     -    -16  -7108  -8150   -894  -1115   -701  -1378      *      * 
    26   -738  -1661   -730   -498  -2576  -1529   -748  -2264   1078  -2320  -1513   -648   2985   -384   -512    699   -846  -1789  -2514  -2005    29
     -   -149   -500    233     43   -381    399    106   -626    210   -466   -720    275    394     45     96    359    117   -369   -294   -249 
     -    -16  -7108  -8150   -894  -1115   -701  -1378      *      * 
    27  -3593  -2701  -4149  -4384   2159  -4030   -402  -2519  -3967  -1929  -1974  -2744  -3922  -2845  -3433  -3285  -3477  -2671    339   4407    30
     -   -149   -500    233     43   -381    399    106   -626    210   -466   -720    275    394     45     96    359    117   -369   -294   -249 
     -    -16  -7108  -8150   -894  -1115   -701  -1378      *      * 
    28  -1758  -1301  -4332  -3970  -1758  -4055  -3749   2958  -3841   -604   -534  -3731  -3878  -3695  -3915  -3372  -1750   2527  -3267  -2825    31
     -   -149   -500    233     43   -381    399    106   -626    210   -466   -720    275    394     45     96    359    117   -369   -294   -249 
     -    -16  -7108  -8150   -894  -1115   -701  -1378      *      * 
    29  -2590  -2128  -4744  -4183   -460  -4451  -3183     98  -3833   2595   3276  -4098  -3850  -2988  -3504  -3728  -2470   -597  -2116  -2156    32
     -   -149   -500    233     43   -381    399    106   -626    210   -466   -720    275    394     45     96    359    117   -369   -294   -249 
     -    -16  -7108  -8150   -894  -1115   -701  -1378      *      * 
    30    734  -1474  -1357   -922  -2624    574   -888  -2266   -207  -2339  -1537   -923  -1949   -535   3078   -770   -836  -1757  -2520  -2115    33
     -   -149   -500    233     43   -381    399    106   -626    210   -466   -720    275    394     45     96    359    117   -369   -294   -249 
     -    -16  -7108  -8150   -894  -1115   -701  -1378      *      * 
    31  -2871  -2457  -4231  -4103  -1033  -3803  -3165   -541  -3734   3130    -31  -3935  -3797  -3286  -3484  -3713  -2869  -1136  -2394  -2220    34
     -   -149   -500    233     43   -381    399    106   -626    210   -466   -720    275    394     45     96    359    117   -369   -294   -249 
     -    -16  -7108  -8150   -894  -1115   -701  -1378      *      * 
    32   2838   -923  -2535  -2490  -2822  -1244  -2173  -2254  -2349  -2709  -1946  -1661  -1964  -2106  -2378   -583   1967  -1568  -3123  -2865    35
     -   -149   -500    233     43   -381    399    106   -626    210   -466   -720    275    394     45     96    359    117   -369   -294   -249 
     -    -16  -7108  -8150   -894  -1115   -701  -1378      *      * 
    33  -1702  -1379  -3923  -3380   2868  -3420  -2065    347  -3062   1379    434  -2994  -3231  -2499  -2852  -2577  -1631   1757  -1509  -1032    36
     -   -149   -500    233     43   -381    399    106   -626    210   -466   -720    275    394     45     96    359    117   -369   -294   -249 
     -    -16  -7108  -8150   -894  -1115   -701  -1378      *      * 
    34   -343   -978  -2185  -2148  -2945  -1228  -2028  -2635  -2099  -2917  -2085  -1520  -1939  -1894  -2209   2865   1959  -1795  -3174  -2867    37
     -   -149   -500    233     43   -381    399    106   -626    210   -466   -720    275    394     45     96    359    117   -369   -294   -249 
     -    -16  -7108  -8150   -894  -1115   -701  -1378      *      * 
    35   3438  -1472  -2846  -3040  -3287  -1726  -2735  -2840  -3028  -3257  -2662  -2236  -2447  -2798  -2944  -1216  -1387  -2183  -3405  -3320    38
     -   -149   -500    233     43   -381    399    106   -626    210   -466   -720    275    394     45     96    359    117   -369   -294   -249 
     -    -16  -7108  -8150   -894  -1115   -701  -1378      *      * 
    36  -2594  -2690  -3304  -3623  -4328   3747  -3462  -4761  -3953  -4671  -4212  -3320  -3352  -3748  -3779  -2839  -2981  -4004  -3668  -4222    39
     -   -149   -500    233     43   -381    399    106   -626    210   -466   -720    275    394     45     96    359    117   -369   -294   -249 
     -    -16  -7108  -8150   -894  -1115   -701  -1378      *      * 
    37  -2091  -1746  -3971  -3840  -1676  -3532  -3289   3684  -3581   -659   -693  -3562  -3674  -3445  -3521  -3194  -2146    449  -2877  -2493    40
     -   -149   -500    233     43   -381    399    106   -626    210   -466   -720    275    394     45     96    359    117   -369   -294   -249 
     -    -16  -7108  -8150   -894  -1115   -701  -1378      *      * 
    38  -2594  -2690  -3304  -3623  -4328   3747  -3462  -4761  -3953  -4671  -4212  -3320  -3352  -3748  -3779  -2839  -2981  -4004  -3668  -4222    41
     -   -149   -500    233     43   -381    399    106   -626    210   -466   -720    275    394     45     96    359    117   -369   -294   -249 
     -    -16  -7108  -8150   -894  -1115   -701  -1378      *      * 
    39  -2594  -2690  -3304  -3623  -4328   3747  -3462  -4761  -3953  -4671  -4212  -3320  -3352  -3748  -3779  -2839  -2981  -4004  -3668  -4222    42
     -   -149   -500    233     43   -381    399    106   -626    210   -466   -720    275    394     45     96    359    117   -369   -294   -249 
     -    -16  -7108  -8150   -894  -1115   -701  -1378      *      * 
    40  -2871  -2457  -4231  -4103  -1033  -3803  -3165   -541  -3734   3130    -31  -3935  -3797  -3286  -3484  -3713  -2869  -1136  -2394  -2220    43
     -   -149   -500    233     43   -381    399    106   -626    210   -466   -720    275    394     45     96    359    117   -369   -294   -249 
     -    -16  -7108  -8150   -894  -1115   -701  -1378      *      * 
    41  -2871  -2457  -4231  -4103  -1033  -3803  -3165   -541  -3734   3130    -31  -3935  -3797  -3286  -3484  -3713  -2869  -1136  -2394  -2220    44
     -   -149   -500    233     43   -381    399    106   -626    210   -466   -720    275    394     45     96    359    117   -369   -294   -249 
     -    -16  -7108  -8150   -894  -1115   -701  -1378      *      * 
    42  -3342  -2776  -4026  -4232   4354  -3545  -1431  -2315  -4038  -1801  -1900  -3299  -3780  -3350  -3645  -3490  -3420  -2566   -739    349    45
     -   -149   -500    233     43   -381    399    106   -626    210   -466   -720    275    394     45     96    359    117   -369   -294   -249 
     -    -16  -7108  -8150   -894  -1115   -701  -1378      *      * 
    43  -2594  -2690  -3304  -3623  -4328   3747  -3462  -4761  -3953  -4671  -4212  -3320  -3352  -3748  -3779  -2839  -2981  -4004  -3668  -4222    46
     -   -149   -500    233     43   -381    399    106   -626    210   -466   -720    275    394     45     96    359    117   -369   -294   -249 
     -    -16  -7108  -8150   -894  -1115   -701  -1378      *      * 
    44  -3482  -2868  -3701  -3919    238  -3552  -1112  -3000  -3638  -2516  -2526  -3027  -3772  -3101  -3341  -3418  -3527  -3071   -441   4711    47
     -   -149   -500    233     43   -381    399    106   -626    210   -466   -720    275    394     45     96    359    117   -369   -294   -249 
     -    -16  -7108  -8150   -894  -1115   -701  -1378      *      * 
    45  -1755  -3458   3577     83  -3749  -1654  -1091  -3779  -1397  -3675  -3053   1202  -2217   -784  -2257  -1438  -1861  -3237  -3772  -2797    48
     -   -149   -500    233     43   -381    399    106   -626    210   -466   -720    275    394     45     96    359    117   -369   -294   -249 
     -    -16  -7108  -8150   -894  -1115   -701  -1378      *      * 
    46  -1213  -1674  -2755  -2906  -3163  -1922  -2659  -2698  -2788  -3105  -2612  -2311  -2600  -2708  -2753  -1463   3819  -2197  -3286  -3157    49
     -   -149   -500    233     43   -381    399    106   -626    210   -466   -720    275    394     45     96    359    117   -369   -294   -249 
     -    -16  -7108  -8150   -894  -1115   -701  -1378      *      * 
    47  -2594  -2690  -3304  -3623  -4328   3747  -3462  -4761  -3953  -4671  -4212  -3320  -3352  -3748  -3779  -2839  -2981  -4004  -3668  -4222    50
     -   -149   -500    233     43   -381    399    106   -626    210   -466   -720    275    394     45     96    359    117   -369   -294   -249 
     -    -16  -7108  -8150   -894  -1115   -701  -1378      *      * 
    48  -1771  -1603  -3750  -3689  -2037  -3050  -3231    403  -3479  -1154  -1076  -3246  -3399  -3383  -3437  -2628  -1917   3536  -3074  -2677    51
     -   -149   -500    233     43   -381    399    106   -626    210   -466   -720    275    394     45     96    359    117   -369   -294   -249 
     -    -16  -7108  -8150   -894  -1115   -701  -1378      *      * 
    49  -2091  -1746  -3971  -3840  -1676  -3532  -3289   3684  -3581   -659   -693  -3562  -3674  -3445  -3521  -3194  -2146    449  -2877  -2493    52
     -   -149   -500    233     43   -381    399    106   -626    210   -466   -720    275    394     45     96    359    117   -369   -294   -249 
     -    -16  -7108  -8150   -894  -1115   -701  -1378      *      * 
    50    821   -965  -2338  -2420  -3137  -1209  -2252  -2857  -2445  -3148  -2294  -1625  -1957  -2164  -2481   3193   -762  -1901  -3367  -3107    53
     -   -149   -500    233     43   -381    399    106   -626    210   -466   -720    275    394     45     96    359    117   -369   -294   -249 
     -    -16  -7108  -8150   -894  -1115   -701  -1378      *      * 
    51  -2594  -2690  -3304  -3623  -4328   3747  -3462  -4761  -3953  -4671  -4212  -3320  -3352  -3748  -3779  -2839  -2981  -4004  -3668  -4222    54
     -   -149   -500    233     43   -381    399    106   -626    210   -466   -720    275    394     45     96    359    117   -369   -294   -249 
     -    -16  -7108  -8150   -894  -1115   -701  -1378      *      * 
    52   3438  -1472  -2846  -3040  -3287  -1726  -2735  -2840  -3028  -3257  -2662  -2236  -2447  -2798  -2944  -1216  -1387  -2183  -3405  -3320    55
     -   -149   -500    233     43   -381    399    106   -626    210   -466   -720    275    394     45     96    359    117   -369   -294   -249 
     -    -16  -7108  -8150   -894  -1115   -701  -1378      *      * 
    53  -2871  -2457  -4231  -4103  -1033  -3803  -3165   -541  -3734   3130    -31  -3935  -3797  -3286  -3484  -3713  -2869  -1136  -2394  -2220    56
     -   -149   -500    233     43   -381    399    106   -626    210   -466   -720    275    394     45     96    359    117   -369   -294   -249 
     -    -16  -7108  -8150   -894  -1115   -701  -1378      *      * 
    54  -2871  -2457  -4231  -4103  -1033  -3803  -3165   -541  -3734   3130    -31  -3935  -3797  -3286  -3484  -3713  -2869  -1136  -2394  -2220    57
     -   -149   -500    233     43   -381    399    106   -626    210   -466   -720    275    394     45     96    359    117   -369   -294   -249 
     -    -16  -7108  -8150   -894  -1115   -701  -1378      *      * 
    55  -3579  -2697  -4135  -4364   1956  -4019   -407  -2509  -3949  -1923  -1967  -2742  -3916  -2841  -3424  -3278  -3465  -2661    333   4455    58
     -   -149   -500    233     43   -381    399    106   -626    210   -466   -720    275    394     45     96    359    117   -369   -294   -249 
     -    -16  -7108  -8150   -894  -1115   -701  -1378      *      * 
    56  -2091  -1746  -3971  -3840  -1676  -3532  -3289   3684  -3581   -659   -693  -3562  -3674  -3445  -3521  -3194  -2146    449  -2877  -2493    59
     -   -149   -500    233     43   -381    399    106   -626    210   -466   -720    275    394     45     96    359    117   -369   -294   -249 
     -    -16  -7108  -8150   -894  -1115   -701  -1378      *      * 
    57  -2066  -2772  -2607  -1383  -3594  -2603   -554  -2950   3139  -2620  -1947  -1298  -2562   -136   2260  -1949  -1769  -2713  -2467  -2351    60
     -   -149   -500    233     43   -381    399    106   -626    210   -466   -720    275    394     45     96    359    117   -369   -294   -249 
     -    -16  -7108  -8150   -894  -1115   -701  -1378      *      * 
    58  -1738  -3604   2969   2436  -3794  -1633  -1004  -3734  -1269  -3608  -2960   -235  -2174   -680  -2130  -1395  -1812  -3212  -3773  -2777    61
     -   -149   -500    233     43   -381    399    106   -626    210   -466   -720    275    394     45     96    359    117   -369   -294   -249 
     -    -16  -7108  -8150   -894  -1115   -701  -1378      *      * 
    59  -1779  -3652   3345   1826  -3841  -1643  -1033  -3792  -1326  -3664  -3034   -246  -2194   -714  -2206  -1428  -1858  -3268  -3824  -2819    62
     -   -149   -500    233     43   -381    399    106   -626    210   -466   -720    275    394     45     96    359    117   -369   -294   -249 
     -    -16  -7108  -8150   -894  -1115   -701  -1378      *      * 
    60  -3342  -2776  -4026  -4232   4354  -3545  -1431  -2315  -4038  -1801  -1900  -3299  -3780  -3350  -3645  -3490  -3420  -2566   -739    349    63
     -   -149   -500    233     43   -381    399    106   -626    210   -466   -720    275    394     45     96    359    117   -369   -294   -249 
     -    -16  -7108  -8150   -894  -1115   -701  -1378      *      * 
    61   -623  -2122    829   1056  -2426    -32   -204  -2186   1796  -2131  -1232    -48   1325    235   -388   -477   -576  -1738  -2305  -1596    64
     -   -149   -500    233     43   -381    399    106   -626    210   -466   -720    275    394     45     96    359    117   -369   -294   -249 
     -    -16  -7108  -8150   -894  -1115   -701  -1378      *      * 
    62    544  -1482   -456   1887  -1877  -1418   -310  -1498      3  -1650   -828   -270  -1610     75   -464   1135   -448    363  -1970  -1386    65
     -   -149   -500    233     43   -381    399    106   -626    210   -466   -720    275    394     45     96    359    117   -369   -294   -249 
     -    -16  -7108  -8150   -894  -1115   -701  -1378      *      * 
    63  -1771  -1603  -3750  -3689  -2037  -3050  -3231    403  -3479  -1154  -1076  -3246  -3399  -3383  -3437  -2628  -1917   3536  -3074  -2677    66
     -   -149   -500    233     43   -381    399    106   -626    210   -466   -720    275    394     45     96    359    117   -369   -294   -249 
     -    -16  -7108  -8150   -894  -1115   -701  -1378      *      * 
    64    297  -2367   2363    991  -2657  -1469   -361  -2430   1604  -2370  -1499    -89  -1722     59   -645   -657   -798  -1979  -2549  -1807    67
     -   -149   -500    233     43   -381    399    106   -626    210   -466   -720    275    394     45     96    359    117   -369   -294   -249 
     -    -16  -7108  -8150   -894  -1115   -701  -1378      *      * 
    65  -1052  -2283  -1000   -332  -2768  -1886   -270  -2376   1773  -2217  -1390   1663  -1936   1996   1835   -930   -922  -2005  -2252  -1804    68
     -   -149   -500    233     43   -381    399    106   -626    210   -466   -720    275    394     45     96    359    117   -369   -294   -249 
     -    -16  -7108  -8150   -894  -1115   -701  -1378      *      * 
    66   -759  -2035   -353    -19  -2520  -1556   -340  -2232   2142  -2185  -1329   1785  -1754     83   -153   1232   -729  -1804  -2331  -1729    69
     -   -149   -500    233     43   -381    399    106   -626    210   -466   -720    275    394     45     96    359    117   -369   -294   -249 
     -    -16  -7108  -8150   -894  -1115   -701  -1378      *      * 
    67   -348   -973  -2200  -2168  -2893  -1235  -2029  -2562  -2108  -2860  -2041  -1531  -1944  -1906  -2208   1716   3153  -1758  -3135  -2828    70
     -   -149   -500    233     43   -381    399    106   -626    210   -466   -720    275    394     45     96    359    117   -369   -294   -249 
     -    -16  -7108  -8150   -894  -1115   -701  -1378      *      * 
    68  -3377  -2603  -4127  -4280   2747  -3910   -517  -2263  -3843  -1696  -1725  -2786  -3844  -2843  -3363  -3232  -3285  -2454   5343   1385    71
     -   -149   -500    233     43   -381    399    106   -626    210   -466   -720    275    394     45     96    359    117   -369   -294   -249 
     -    -16  -7108  -8150   -894  -1115   -701  -1378      *      * 
    69  -2871  -2457  -4231  -4103  -1033  -3803  -3165   -541  -3734   3130    -31  -3935  -3797  -3286  -3484  -3713  -2869  -1136  -2394  -2220    72
     -   -149   -500    233     43   -381    399    106   -626    210   -466   -720    275    394     45     96    359    117   -369   -294   -249 
     -    -16  -7108  -8150   -894  -1115   -701  -1378      *      * 
    70  -2562  -2904  -1886  -1971  -3251  -2661  -2079  -3690  -1565  -3469  -3081  -2107  -3091   4371  -1665  -2586  -2674  -3411  -3077  -2821    73
     -   -149   -500    233     43   -381    399    106   -626    210   -466   -720    275    394     45     96    359    117   -369   -294   -249 
     -    -16  -7108  -8150   -894  -1115   -701  -1378      *      * 
    71  -1282  -2573    145   3209  -3202  -1594   -935  -3037   -883  -3037  -2298   -387  -2072   -597  -1447    413  -1383  -2532  -3190  -2432    74
     -   -149   -500    233     43   -381    399    106   -626    210   -466   -720    275    394     45     96    359    117   -369   -294   -249 
     -    -16  -7108  -8150   -894  -1115   -701  -1378      *      * 
    72   -926   -857  -2688  -2141   -706  -2412  -1443   1116  -1834    -47   2720  -1924  -2486  -1600  -1868  -1528   2482    337  -1479  -1153    75
     -   -149   -500    233     43   -381    399    106   -626    210   -466   -720    275    394     45     96    359    117   -369   -294   -249 
     -    -16  -7108  -8150   -894  -1115   -701  -1378      *      * 
    73  -2091  -1746  -3971  -3840  -1676  -3532  -3289   3684  -3581   -659   -693  -3562  -3674  -3445  -3521  -3194  -2146    449  -2877  -2493    76
     -   -149   -500    233     43   -381    399    106   -626    210   -466   -720    275    394     45     96    359    117   -369   -294   -249 
     -    -16  -7108  -8150   -894  -1115   -701  -1378      *      * 
    74  -1771  -1603  -3750  -3689  -2037  -3050  -3231    403  -3479  -1154  -1076  -3246  -3399  -3383  -3437  -2628  -1917   3536  -3074  -2677    77
     -   -149   -500    233     43   -381    399    106   -626    210   -466   -720    275    394     45     96    359    117   -369   -294   -249 
     -    -16  -7108  -8150   -894  -1115   -701  -1378      *      * 
    75   1519   -947  -2384  -2418  -3102  -1200  -2222  -2814  -2406  -3099  -2240  -1617  -1942  -2126  -2453   2992   -740  -1870  -3332  -3075    78
     -   -149   -500    233     43   -381    399    106   -626    210   -466   -720    275    394     45     96    359    117   -369   -294   -249 
     -    -16  -7108  -8150   -894  -1115   -701  -1378      *      * 
    76  -2406  -2296  -3638  -3594  -1525  -3105  -2824  -1047  -3121   -596   5043  -3293  -3425  -3046  -2996  -2911  -2552  -1398  -2513  -2207    79
     -   -149   -500    233     43   -381    399    106   -626    210   -466   -720    275    394     45     96    359    117   -369   -294   -249 
     -    -16  -7108  -8150   -894  -1115   -701  -1378      *      * 
    77   3140   -933  -2589  -2608  -2915  -1244  -2271  -2324  -2476  -2801  -2045  -1707  -1980  -2220  -2469   -595    896  -1611  -3218  -2978    80
     -   -149   -500    233     43   -381    399    106   -626    210   -466   -720    275    394     45     96    359    117   -369   -294   -249 
     -    -16  -7108  -8150   -894  -1115   -701  -1378      *      * 
    78  -1772  -1401  -4112  -3684  -1130  -3722  -3012    854  -3411   1411    -13  -3412  -3581  -3073  -3343  -2988  -1754   2944  -2497  -2199    81
     -   -149   -500    233     43   -381    399    106   -626    210   -466   -720    275    394     45     96    359    117   -369   -294   -249 
     -    -16  -7108  -8150   -894  -1115   -701  -1378      *      * 
    79   2684   -954  -2873  -2694  -1974  -1700  -2201   -248  -2471  -1453  -1039  -1981  -2292  -2244  -2478  -1015   -914   1844  -2641  -2297    82
     -   -149   -500    233     43   -381    399    106   -626    210   -466   -720    275    394     45     96    359    117   -369   -294   -249 
     -    -16  -7108  -8150   -894  -1115   -701  -1378      *      * 
    80  -2594  -2690  -3304  -3623  -4328   3747  -3462  -4761  -3953  -4671  -4212  -3320  -3352  -3748  -3779  -2839  -2981  -4004  -3668  -4222    83
     -   -149   -500    233     43   -381    399    106   -626    210   -466   -720    275    394     45     96    359    117   -369   -294   -249 
     -    -16  -7108  -8150   -894  -1115   -701  -1378      *      * 
    81   3438  -1472  -2846  -3040  -3287  -1726  -2735  -2840  -3028  -3257  -2662  -2236  -2447  -2798  -2944  -1216  -1387  -2183  -3405  -3320    84
     -   -149   -500    233     43   -381    399    106   -626    210   -466   -720    275    394     45     96    359    117   -369   -294   -249 
     -    -16  -7108  -8150   -894  -1115   -701  -1378      *      * 
    82  -1884  -1503  -4181  -3699   -894  -3813  -2917   3075  -3390    318   2951  -3458  -3578  -2949  -3264  -3053  -1839    546  -2306  -2103    85
     -   -149   -500    233     43   -381    399    106   -626    210   -466   -720    275    394     45     96    359    117   -369   -294   -249 
     -    -16  -7108  -8150   -894  -1115   -701  -1378      *      * 
    83  -1757  -1300  -4333  -3971  -1764  -4057  -3754   2867  -3844   -612   -539  -3733  -3880  -3699  -3919  -3375  -1749   2629  -3273  -2829    86
     -   -149   -500    233     43   -381    399    106   -626    210   -466   -720    275    394     45     96    359    117   -369   -294   -249 
     -    -16  -7108  -8150   -894  -1115   -701  -1378      *      * 
    84  -2594  -2690  -3304  -3623  -4328   3747  -3462  -4761  -3953  -4671  -4212  -3320  -3352  -3748  -3779  -2839  -2981  -4004  -3668  -4222    87
     -   -149   -500    233     43   -381    399    106   -626    210   -466   -720    275    394     45     96    359    117   -369   -294   -249 
     -    -16  -7108  -8150   -894  -1115   -701  -1378      *      * 
    85   3102   -933  -2487  -2553  -3080  -1202  -2289  -2765  -2524  -3077  -2230  -1666  -1952  -2226  -2527   1018   -744  -1843  -3329  -3087    88
     -   -149   -500    233     43   -381    399    106   -626    210   -466   -720    275    394     45     96    359    117   -369   -294   -249 
     -    -16  -7108  -8150   -894  -1115   -701  -1378      *      * 
    86   2990  -1032  -2431  -2554  -3222   1470  -2369  -2933  -2635  -3225  -2377  -1728  -2029  -2311  -2639   -657   -850  -1980  -3412  -3224    89
     -   -149   -500    233     43   -381    399    106   -626    210   -466   -720    275    394     45     96    359    117   -369   -294   -249 
     -    -16  -7108  -8150   -894  -1115   -701  -1378      *      * 
    87    458   -717  -3147  -2583   -856  -2657  -1653   2260  -2282    402     47  -2232  -2665  -1991  -2215  -1773    730   1760  -1556  -1192    90
     -   -149   -500    233     43   -381    399    106   -626    210   -466   -720    275    394     45     96    359    117   -369   -294   -249 
     -    -16  -7108  -8150   -894  -1115   -701  -1378      *      * 
    88   1040  -1112  -2307  -2508  -3340   3234  -2426  -3079  -2708  -3365  -2526  -1753  -2085  -2374  -2710   -733   -936  -2093  -3495  -3327    91
     -   -149   -500    233     43   -381    399    106   -626    210   -466   -720    275    394     45     96    359    117   -369   -294   -249 
     -    -16  -7108  -8150   -894  -1115   -701  -1378      *      * 
    89  -2594  -2690  -3304  -3623  -4328   3747  -3462  -4761  -3953  -4671  -4212  -3320  -3352  -3748  -3779  -2839  -2981  -4004  -3668  -4222    92
     -   -149   -500    233     43   -381    399    106   -626    210   -466   -720    275    394     45     96    359    117   -369   -294   -249 
     -    -16  -7108  -8150   -894  -1115   -701  -1378      *      * 
    90  -3549  -2659  -4177  -4394   2009  -4030   -378  -2512  -3961  -1949  -1961  -2727  -3907  -2825  -3416  -3258  -3421  -2640   5431   2420    93
     -   -149   -500    233     43   -381    399    106   -626    210   -466   -720    275    394     45     96    359    117   -369   -294   -249 
     -    -16  -7108  -8150   -894  -1115   -701  -1378      *      * 
    91   1093   -520  -2709  -2110   -383  -2217  -1079   2043  -1774    987    414  -1757  -2248  -1452  -1689  -1301   -612    375   -996   1031    94
     -   -149   -500    233     43   -381    399    106   -626    210   -466   -720    275    394     45     96    359    117   -369   -294   -249 
     -    -16  -7108  -8150   -894  -1115   -701  -1378      *      * 
    92  -2171  -2655  -1458  -1748  -3334  -2364  -2267  -3943  -2365  -3936  -3437   4205  -2932  -2205  -2608  -2224  -2439  -3392  -3253  -2909    95
     -   -149   -500    233     43   -381    399    106   -626    210   -466   -720    275    394     45     96    359    117   -369   -294   -249 
     -    -16  -7108  -8150   -894  -1115   -701  -1378      *      * 
    93  -2784  -3432   4016  -1200  -4140  -2466  -2197  -4505  -2621  -4365  -3956  -1551  -3014  -2039  -3232  -2593  -2938  -4046  -3710  -3552    96
     -   -149   -500    233     43   -381    399    106   -626    210   -466   -720    275    394     45     96    359    117   -369   -294   -249 
     -    -16  -7108  -8150   -894  -1115   -701  -1378      *      * 
    94   -831  -1720  -1028   -363  -1908  -1810   -287  -1547   2447  -1628   -862   -546  -1864     87   1192   -821   -728    396  -1858   1163    97
     -   -149   -500    233     43   -381    399    106   -626    210   -466   -720    275    394     45     96    359    117   -369   -294   -249 
     -    -16  -7108  -8150   -894  -1115   -701  -1378      *      * 
    95  -3041  -2367  -4059  -4096   3193  -3844   -470  -1855  -3688    430  -1347  -2687  -3727  -2700  -3235  -3044  -2934  -2044    253   3500    98
     -   -149   -500    233     43   -381    399    106   -626    210   -466   -720    275    394     45     96    359    117   -369   -294   -249 
     -    -16  -7108  -8150   -894  -1115   -701  -1378      *      * 
    96  -2594  -2690  -3304  -3623  -4328   3747  -3462  -4761  -3953  -4671  -4212  -3320  -3352  -3748  -3779  -2839  -2981  -4004  -3668  -4222    99
     -   -149   -500    233     43   -381    399    106   -626    210   -466   -720    275    394     45     96    359    117   -369   -294   -249 
     -    -16  -7108  -8150   -894  -1115   -701  -1378      *      * 
    97  -2957  -3022  -3318  -2735  -3796  -2998  -1968  -3912   -846  -3631  -3157  -2611  -3280  -1724   4056  -3026  -2913  -3650  -3096  -3185   100
     -   -149   -500    233     43   -381    399    106   -626    210   -466   -720    275    394     45     96    359    117   -369   -294   -249 
     -    -16  -7108  -8150   -894  -1115   -701  -1378      *      * 
    98  -2089  -2783  -2672  -1406  -3617  -2620   -553  -2961   2754  -2624  -1953  -1312  -2573   -134   2849  -1970  -1784  -2727  -2468  -2360   101
     -   -149   -500    233     43   -381    399    106   -626    210   -466   -720    275    394     45     96    359    117   -369   -294   -249 
     -    -16  -7108  -8150   -894  -1115   -701  -1378      *      * 
    99   -416  -1428   -507     40  -1646  -1457   -171  -1293   1467  -1421   1911   -218    942    211   -255    484    664  -1005  -1750  -1185   102
     -   -149   -500    233     43   -381    399    106   -626    210   -466   -720    275    394     45     96    359    117   -369   -294   -249 
     -    -16  -7108  -8150   -894  -1115   -701  -1378      *      * 
   100   2732   -933  -2442  -2456  -3064  -1197  -2223  -2763  -2418  -3054  -2198  -1627  -1938  -2134  -2457   1996   -729  -1840  -3302  -3050   103
     -   -149   -500    233     43   -381    399    106   -626    210   -466   -720    275    394     45     96    359    117   -369   -294   -249 
     -    -16  -7108  -8150   -894  -1115   -701  -1378      *      * 
   101  -1095   -842  -3305  -2752   -917  -2843  -1865   2554  -2459   -282   1734  -2420  -2826  -2162  -2398  -1972   1494   1382  -1727  -1379   104
     -   -149   -500    233     43   -381    399    106   -626    210   -466   -720    275    394     45     96    359    117   -369   -294   -249 
     -    -16  -7108  -8150   -894  -1115   -701  -1378      *      * 
   102  -2397  -1932  -4680  -4161   -611  -4373  -3252   1831  -3869   2673    564  -4031  -3850  -3097  -3587  -3656  -2305    -56  -2243  -2223   105
     -   -149   -500    233     43   -381    399    106   -626    210   -466   -720    275    394     45     96    359    117   -369   -294   -249 
     -    -16  -7108  -8150   -894  -1115   -701  -1378      *      * 
   103  -1367  -1073  -3732  -3142   1264  -3106  -2021   2102  -2807   1040   2086  -2747  -2982  -2319  -2603  -2241  -1301   1680  -1625  -1395   106
     -   -149   -500    233     43   -381    399    106   -626    210   -466   -720    275    394     45     96    359    117   -369   -294   -249 
     -    -16  -7108  -8150   -894  -1115   -701  -1378      *      * 
   104   3438  -1472  -2846  -3040  -3287  -1726  -2735  -2840  -3028  -3257  -2662  -2236  -2447  -2798  -2944  -1216  -1387  -2183  -3405  -3320   107
     -   -149   -500    233     43   -381    399    106   -626    210   -466   -720    275    394     45     96    359    117   -369   -294   -249 
     -    -16  -7108  -8150   -894  -1115   -701  -1378      *      * 
   105  -2784  -3432   4016  -1200  -4140  -2466  -2197  -4505  -2621  -4365  -3956  -1551  -3014  -2039  -3232  -2593  -2938  -4046  -3710  -3552   108
     -   -149   -500    233     43   -381    399    106   -626    210   -466   -720    275    394     45     96    359    117   -369   -294   -249 
     -    -16  -7108  -8150   -894  -1115   -701  -1378      *      * 
   106    418   -746  -3298  -2733   1899  -2718  -1710   1842  -2414   -282     99  -2332  -2715  -2088  -2303  -1843   -953   2109  -1545  -1182   109
     -   -149   -500    233     43   -381    399    106   -626    210   -466   -720    275    394     45     96    359    117   -369   -294   -249 
     -    -16  -7108  -8150   -894  -1115   -701  -1378      *      * 
   107  -2037  -1607  -4432  -3913   -795  -4060  -3089   1539  -3669   2488    378  -3701  -3692  -3052  -3471  -3292  -1968   1338  -2307  -2214   110
     -   -149   -500    233     43   -381    399    106   -626    210   -466   -720    275    394     45     96    359    117   -369   -294   -249 
     -    -16  -7108  -8150   -894  -1115   -701  -1378      *      * 
   108  -3342  -2776  -4026  -4232   4354  -3545  -1431  -2315  -4038  -1801  -1900  -3299  -3780  -3350  -3645  -3490  -3420  -2566   -739    349   111
     -   -149   -500    233     43   -381    399    106   -626    210   -466   -720    275    394     45     96    359    117   -369   -294   -249 
     -    -16  -7108  -8150   -894  -1115   -701  -1378      *      * 
   109   1201  -1008  -3112  -2563   1937  -2656  -1482    105  -2249   1891    453  -2223  -2657  -1849  -2151  -1779  -1114    -92  -1214   -771   112
     -   -149   -500    233     43   -381    399    106   -626    210   -466   -720    275    394     45     96    359    117   -369   -294   -249 
     -    -16  -7108  -8150   -894  -1115   -701  -1378      *      * 
   110   1140   -643  -2739  -2170   -655  -2332  -1311   2081  -1872    998    215  -1873  -2389  -1593  -1848  -1434    560    571  -1300   -952   113
     -   -149   -500    233     43   -381    399    106   -626    210   -466   -720    275    394     45     96    359    117   -369   -294   -249 
     -    -16  -7108  -8150   -894  -1115   -701  -1378      *      * 
   111  -2594  -2690  -3304  -3623  -4328   3747  -3462  -4761  -3953  -4671  -4212  -3320  -3352  -3748  -3779  -2839  -2981  -4004  -3668  -4222   114
     -   -149   -500    233     43   -381    399    106   -626    210   -466   -720    275    394     45     96    359    117   -369   -294   -249 
     -    -16  -7108  -8150   -894  -1115   -701  -1378      *      * 
   112   3438  -1472  -2846  -3040  -3287  -1726  -2735  -2840  -3028  -3257  -2662  -2236  -2447  -2798  -2944  -1216  -1387  -2183  -3405  -3320   115
     -   -149   -500    233     43   -381    399    106   -626    210   -466   -720    275    394     45     96    359    117   -369   -294   -249 
     -    -16  -7108  -8150   -894  -1115   -701  -1378      *      * 
   113    366  -1057  -3782  -3288  -1280  -3362  -2558   2901  -3046    407   -213  -2974  -3283  -2779  -3010  -2546  -1372   1680  -2317  -1950   116
     -   -149   -500    233     43   -381    399    106   -626    210   -466   -720    275    394     45     96    359    117   -369   -294   -249 
     -    -16  -7108  -8150   -894  -1115   -701  -1378      *      * 
   114  -1752  -1297  -4326  -3965  -1769  -4048  -3746   2515  -3836   -621   -545  -3725  -3875  -3695  -3913  -3365  -1745   2921  -3273  -2826   117
     -   -149   -500    233     43   -381    399    106   -626    210   -466   -720    275    394     45     96    359    117   -369   -294   -249 
     -    -16  -7108  -8150   -894  -1115   -701  -1378      *      * 
   115  -2406  -2296  -3638  -3594  -1525  -3105  -2824  -1047  -3121   -596   5043  -3293  -3425  -3046  -2996  -2911  -2552  -1398  -2513  -2207   118
     -   -149   -500    233     43   -381    399    106   -626    210   -466   -720    275    394     45     96    359    117   -369   -294   -249 
     -    -16  -7108  -8150   -894  -1115   -701  -1378      *      * 
   116   2653   -863  -2358  -2105  -2305  -1273  -1799  -1725  -1939  -2180  -1436  -1503  -1917  -1718  -2060   1408   -648    541  -2646  -2323   119
     -   -149   -500    233     43   -381    399    106   -626    210   -466   -720    275    394     45     96    359    117   -369   -294   -249 
     -    -16  -7108  -8150   -894  -1115   -701  -1378      *      * 
   117   1511   -358  -2421  -1815    853  -1977   -840    932  -1496    440    450  -1490  -2031  -1194  -1439    270   -411    946   -834   -481   120
     -   -149   -500    233     43   -381    399    106   -626    210   -466   -720    275    394     45     96    359    117   -369   -294   -249 
     -    -16  -7108  -8150   -894  -1115   -701  -1378      *      * 
   118   3438  -1472  -2846  -3040  -3287  -1726  -2735  -2840  -3028  -3257  -2662  -2236  -2447  -2798  -2944  -1216  -1387  -2183  -3405  -3320   121
     -   -149   -500    233     43   -381    399    106   -626    210   -466   -720    275    394     45     96    359    117   -369   -294   -249 
     -    -16  -7108  -8150   -894  -1115   -701  -1378      *      * 
   119   -649  -1404   -898   -693  -2072  -1503   1642  -1880   -580  -2038  -1282   -783   3092   -610   -884   -743    891  -1483  -2262  -1716   122
     -   -149   -500    233     43   -381    399    106   -626    210   -466   -720    275    394     45     96    359    117   -369   -294   -249 
     -    -16  -7108  -8150   -894  -1115   -701  -1378      *      * 
   120   1778  -2213   1886    111  -2758    424   -573  -2527   -405  -2516  -1672   1227  -1805   -181   -984   -739   -907  -2043  -2726  -1996   123
     -   -149   -500    233     43   -381    399    106   -626    210   -466   -720    275    394     45     96    359    117   -369   -294   -249 
     -    -16  -7108  -8150   -894  -1115   -701  -1378      *      * 
   121  -2931  -2878  -3420  -3706  -4181  -2925  -3468  -4621  -3859  -4490  -4165  -3491   4225  -3781  -3695  -3182  -3279  -4087  -3594  -4064   124
     -   -149   -500    233     43   -381    399    106   -626    210   -466   -720    275    394     45     96    359    117   -369   -294   -249 
     -    -16  -7108  -8150   -894  -1115   -701  -1378      *      * 
   122    509   -865  -1945  -1438    -20  -2022   -594   -506  -1199   -759   -140  -1289  -2146   -999  -1342    418   -732   -394   4086   2391   125
     -   -149   -500    233     43   -381    399    106   -626    210   -466   -720    275    394     45     96    359    117   -369   -294   -249 
     -    -16  -7108  -8150   -894  -1115   -701  -1378      *      * 
   123   -852   -672  -2919  -2320   -493  -2449  -1331   1297  -1994    754   1789  -1988  -2444    854  -1908  -1539   -792   2177  -1213   -897   126
     -   -149   -500    233     43   -381    399    106   -626    210   -466   -720    275    394     45     96    359    117   -369   -294   -249 
     -    -16  -7108  -8150   -894  -1115   -701  -1378      *      * 
   124  -2258  -1804  -4588  -4084   -706  -4269  -3231   2527  -3807   2291    465  -3923  -3814  -3118  -3570  -3544  -2181    191  -2303  -2237   127
     -   -149   -500    233     43   -381    399    106   -626    210   -466   -720    275    394     45     96    359    117   -369   -294   -249 
     -    -16  -7108  -8150   -894  -1115   -701  -1378      *      * 
   125  -1760  -1309  -4321  -3958  -1724  -4035  -3715   3183  -3821   -568   -507  -3717  -3864  -3663  -3887  -3352  -1753   2192  -3229  -2797   128
     -   -149   -500    233     43   -381    399    106   -626    210   -466   -720    275    394     45     96    359    117   -369   -294   -249 
     -    -16  -7108  -8150   -894  -1115   -701  -1378      *      * 
   126   -947   -731  -3109  -2543   -791  -2625  -1612   1373  -2235    931    114  -2198  -2636  -1938  -2168    259   -905   2428  -1511  -1156   129
     -   -149   -500    233     43   -381    399    106   -626    210   -466   -720    275    394     45     96    359    117   -369   -294   -249 
     -    -16  -7108  -8150   -894  -1115   -701  -1378      *      * 
   127  -2594  -2690  -3304  -3623  -4328   3747  -3462  -4761  -3953  -4671  -4212  -3320  -3352  -3748  -3779  -2839  -2981  -4004  -3668  -4222   130
     -   -149   -500    233     43   -381    399    106   -626    210   -466   -720    275    394     45     96    359    117   -369   -294   -249 
     -    -16  -7108  -8150   -894  -1115   -701  -1378      *      * 
   128  -2957  -3022  -3318  -2735  -3796  -2998  -1968  -3912   -846  -3631  -3157  -2611  -3280  -1724   4056  -3026  -2913  -3650  -3096  -3185   131
     -   -149   -500    233     43   -381    399    106   -626    210   -466   -720    275    394     45     96    359    117   -369   -294   -249 
     -    -16  -7108  -8150   -894  -1115   -701  -1378      *      * 
   129  -1553  -1207  -3958  -3407   1246  -3419  -2404   2217  -3114   1360    288  -3056  -3249  -2640  -2940  -2584  -1494   1873  -1943  -1699   132
     -   -149   -500    233     43   -381    399    106   -626    210   -466   -720    275    394     45     96    359    117   -369   -294   -249 
     -    -16  -7108  -8150   -894  -1115   -701  -1378      *      * 
   130  -1991  -1632  -4180  -3633   2900  -3714  -2261    182  -3319   1961    561  -3283  -3417  -2636  -3058  -2887  -1903    856  -1569  -1136   133
     -   -149   -500    233     43   -381    399    106   -626    210   -466   -720    275    394     45     96    359    117   -369   -294   -249 
     -    -16  -7108  -8150   -894  -1115   -701  -1378      *      * 
   131  -1771  -1603  -3750  -3689  -2037  -3050  -3231    403  -3479  -1154  -1076  -3246  -3399  -3383  -3437  -2628  -1917   3536  -3074  -2677   134
     -   -149   -500    233     43   -381    399    106   -626    210   -466   -720    275    394     45     96    359    117   -369   -294   -249 
     -    -16  -7108  -8150   -894  -1115   -701  -1378      *      * 
   132  -2594  -2690  -3304  -3623  -4328   3747  -3462  -4761  -3953  -4671  -4212  -3320  -3352  -3748  -3779  -2839  -2981  -4004  -3668  -4222   135
     -   -149   -500    233     43   -381    399    106   -626    210   -466   -720    275    394     45     96    359    117   -369   -294   -249 
     -    -16  -7108  -8150   -894  -1115   -701  -1378      *      * 
   133  -2624  -2144  -4611  -4172   1999  -4301  -2377    -74  -3864   2732    549  -3796  -3813  -2958  -3498  -3581  -2510   -746  -1476   -862   136
     -   -149   -500    233     43   -381    399    106   -626    210   -466   -720    275    394     45     96    359    117   -369   -294   -249 
     -    -16  -7108  -8150   -894  -1115   -701  -1378      *      * 
   134  -2594  -2690  -3304  -3623  -4328   3747  -3462  -4761  -3953  -4671  -4212  -3320  -3352  -3748  -3779  -2839  -2981  -4004  -3668  -4222   137
     -   -149   -500    233     43   -381    399    106   -626    210   -466   -720    275    394     45     96    359    117   -369   -294   -249 
     -    -16  -7108  -8150   -894  -1115   -701  -1378      *      * 
   135  -1771  -1603  -3750  -3689  -2037  -3050  -3231    403  -3479  -1154  -1076  -3246  -3399  -3383  -3437  -2628  -1917   3536  -3074  -2677   138
     -   -149   -500    233     43   -381    399    106   -626    210   -466   -720    275    394     45     96    359    117   -369   -294   -249 
     -    -16  -7108  -8150   -894  -1115   -701  -1378      *      * 
   136  -2594  -2690  -3304  -3623  -4328   3747  -3462  -4761  -3953  -4671  -4212  -3320  -3352  -3748  -3779  -2839  -2981  -4004  -3668  -4222   139
     -   -149   -500    233     43   -381    399    106   -626    210   -466   -720    275    394     45     96    359    117   -369   -294   -249 
     -    -16  -7108  -8150   -894  -1115   -701  -1378      *      * 
   137  -1026   -845  -3064  -2478   -544  -2624  -1541    425  -2157    886   3675  -2172  -2606  -1810  -2079  -1729    690   1190  -1384  -1095   140
     -   -149   -500    233     43   -381    399    106   -626    210   -466   -720    275    394     45     96    359    117   -369   -294   -249 
     -    -16  -7108  -8150   -894  -1115   -701  -1378      *      * 
   138   3438  -1472  -2846  -3040  -3287  -1726  -2735  -2840  -3028  -3257  -2662  -2236  -2447  -2798  -2944  -1216  -1387  -2183  -3405  -3320   141
     -   -149   -500    233     43   -381    399    106   -626    210   -466   -720    275    394     45     96    359    117   -369   -294   -249 
     -    -16  -7108  -8150   -894  -1115   -701  -1378      *      * 
   139   -897  -1462  -2333  -2543  -3185  -1640  -2474  -3294  -2686  -3497  -2780  -1973  -2360  -2483  -2703   3465  -1316  -2413  -3310  -3025   142
     -   -149   -500    233     43   -381    399    106   -626    210   -466   -720    275    394     45     96    359    117   -369   -294   -249 
     -    -16  -7108  -8150   -894  -1115   -701  -1378      *      * 
   140  -1595  -1357  -3756  -3304   -908  -3257  -2519    578  -2948    177   4137  -2989  -3247  -2622  -2867  -2493  -1599   1900  -2143  -1872   143
     -   -149   -500    233     43   -381    399    106   -626    210   -466   -720    275    394     45     96    359    117   -369   -294   -249 
     -    -16  -7108  -8150   -894  -1115   -701  -1378      *      * 
   141   -449   2638  -3038  -2963  -2530  -1380  -2309  -1792  -2610  -2381  -1732  -1905  -2087  -2373  -2524   -734   3428  -1309  -2915  -2657   144
     -   -149   -500    233     43   -381    399    106   -626    210   -466   -720    275    394     45     96    359    117   -369   -294   -249 
     -    -16  -7108  -8150   -894  -1115   -701  -1378      *      * 
   142   2488   -935  -2423  -2429  -3066  -1197  -2208  -2769  -2392  -3054  -2196  -1617  -1936  -2112  -2441   2340   -728  -1843  -3300  -3045   145
     -   -149   -500    233     43   -381    399    106   -626    210   -466   -720    275    394     45     96    359    117   -369   -294   -249 
     -    -16  -7108  -8150   -894  -1115   -701  -1378      *      * 
   143  -2931  -2878  -3420  -3706  -4181  -2925  -3468  -4621  -3859  -4490  -4165  -3491   4225  -3781  -3695  -3182  -3279  -4087  -3594  -4064   146
     -   -149   -500    233     43   -381    399    106   -626    210   -466   -720    275    394     45     96    359    117   -369   -294   -249 
     -    -16  -7108  -8150   -894  -1115   -701  -1378      *      * 
   144  -2016  -1645  -4275  -3800   -768  -3873  -2965    528  -3495   2504    368  -3565  -3614  -2954  -3323  -3132  -1972   1863  -2246  -2097   147
     -   -149   -500    233     43   -381    399    106   -626    210   -466   -720    275    394     45     96    359    117   -369   -294   -249 
     -    -16  -7108  -8150   -894  -1115   -701  -1378      *      * 
   145  -3482  -2868  -3701  -3919    238  -3552  -1112  -3000  -3638  -2516  -2526  -3027  -3772  -3101  -3341  -3418  -3527  -3071   -441   4711   148
     -   -149   -500    233     43   -381    399    106   -626    210   -466   -720    275    394     45     96    359    117   -369   -294   -249 
     -    -16  -7108  -8150   -894  -1115   -701  -1378      *      * 
   146  -2091  -1746  -3971  -3840  -1676  -3532  -3289   3684  -3581   -659   -693  -3562  -3674  -3445  -3521  -3194  -2146    449  -2877  -2493   149
     -   -149   -500    233     43   -381    399    106   -626    210   -466   -720    275    394     45     96    359    117   -369   -294   -249 
     -    -16  -7108  -8150   -894  -1115   -701  -1378      *      * 
   147   1748   -944  -2392  -2414  -3092  -1199  -2214  -2801  -2394  -3085  -2225  -1614  -1939  -2115  -2444   2893   -735  -1862  -3321  -3064   150
     -   -149   -500    233     43   -381    399    106   -626    210   -466   -720    275    394     45     96    359    117   -369   -294   -249 
     -    -16  -7108  -8150   -894  -1115   -701  -1378      *      * 
   148  -2641  -3308   -896   3732  -3966  -2458  -2043  -4105  -2128  -4016  -3555  -1531  -2959  -1842  -2560  -2479  -2750  -3722  -3563  -3385   151
     -   -149   -500    233     43   -381    399    106   -626    210   -466   -720    275    394     45     96    359    117   -369   -294   -249 
     -    -16  -7108  -8150   -894  -1115   -701  -1378      *      * 
   149   2431   -809  -1985  -1557  -1436  -1499  -1243   -780  -1342  -1200   1621  -1297  -1938  -1189  -1523   -703   1469   -560  -1873  -1502   152
     -   -149   -500    233     43   -381    399    106   -626    210   -466   -720    275    394     45     96    359    117   -369   -294   -249 
     -    -16  -7108  -8150   -894  -1115   -701  -1378      *      * 
   150   -897  -1462  -2333  -2543  -3185  -1640  -2474  -3294  -2686  -3497  -2780  -1973  -2360  -2483  -2703   3465  -1316  -2413  -3310  -3025   153
     -   -149   -500    233     43   -381    399    106   -626    210   -466   -720    275    394     45     96    359    117   -369   -294   -249 
     -    -16  -7108  -8150   -894  -1115   -701  -1378      *      * 
   151  -2931  -2878  -3420  -3706  -4181  -2925  -3468  -4621  -3859  -4490  -4165  -3491   4225  -3781  -3695  -3182  -3279  -4087  -3594  -4064   154
     -   -149   -500    233     43   -381    399    106   -626    210   -466   -720    275    394     45     96    359    117   -369   -294   -249 
     -    -16  -7108  -8150   -894  -1115   -701  -1378      *      * 
   152   2585   -901  -2353  -2164  -2757  -1202  -1941  -2410  -2038  -2689  -1853  -1505  -1892  -1807  -2167    984   1820  -1644  -3005  -2712   155
     -   -149   -500    233     43   -381    399    106   -626    210   -466   -720    275    394     45     96    359    117   -369   -294   -249 
     -    -16  -7108  -8150   -894  -1115   -701  -1378      *      * 
   153  -1330  -2456  -1234   1530  -3014  -2069   -368  -2562   1883  -2360  -1576   -716  -2115     64   2566  -1201  -1168  -2223  -2347  -1981   156
     -   -149   -500    233     43   -381    399    106   -626    210   -466   -720    275    394     45     96    359    117   -369   -294   -249 
     -    -16  -7108  -8150   -894  -1115   -701  -1378      *      * 
   154  -1760  -1308  -4322  -3960  -1728  -4037  -3719   3167  -3824   -572   -510  -3719  -3866  -3667  -3890  -3354  -1753   2221  -3233  -2800   157
     -   -149   -500    233     43   -381    399    106   -626    210   -466   -720    275    394     45     96    359    117   -369   -294   -249 
     -    -16  -7108  -8150   -894  -1115   -701  -1378      *      * 
   155  -2957  -3022  -3318  -2735  -3796  -2998  -1968  -3912   -846  -3631  -3157  -2611  -3280  -1724   4056  -3026  -2913  -3650  -3096  -3185   158
     -   -149   -500    233     43   -381    399    106   -626    210   -466   -720    275    394     45     96    359    117   -369   -294   -249 
     -    -16  -7108  -8150   -894  -1115   -701  -1378      *      * 
   156   -504  -1139  -1969  -2196  -3332   3260  -2295  -3202  -2540  -3418  -2559  -1615  -2063  -2208  -2610    792   -934  -2159  -3490  -3240   159
     -   -149   -500    233     43   -381    399    106   -626    210   -466   -720    275    394     45     96    359    117   -369   -294   -249 
     -    -16  -7108  -8150   -894  -1115   -701  -1378      *      * 
   157   2894  -1031  -2423  -2544  -3224   1737  -2365  -2937  -2628  -3227  -2378  -1724  -2027  -2305  -2635   -655   -849  -1981  -3413  -3225   160
     -   -149   -500    233     43   -381    399    106   -626    210   -466   -720    275    394     45     96    359    117   -369   -294   -249 
     -    -16  -7108  -8150   -894  -1115   -701  -1378      *      * 
   158  -2871  -2457  -4231  -4103  -1033  -3803  -3165   -541  -3734   3130    -31  -3935  -3797  -3286  -3484  -3713  -2869  -1136  -2394  -2220   161
     -   -149   -500    233     43   -381    399    106   -626    210   -466   -720    275    394     45     96    359    117   -369   -294   -249 
     -    -16  -7108  -8150   -894  -1115   -701  -1378      *      * 
   159   -865  -1144  -2754  -2709  -2083    437  -2303   -347  -2585  -1638  -1222  -2118  -2468  -2390  -2582  -1271  -1141   3275  -2693  -2346   162
     -   -149   -500    233     43   -381    399    106   -626    210   -466   -720    275    394     45     96    359    117   -369   -294   -249 
     -    -16  -7108  -8150   -894  -1115   -701  -1378      *      * 
   160    873   -963  -2343  -2421  -3134  -1208  -2250  -2853  -2443  -3144  -2289  -1625  -1955  -2161  -2479   3182   -760  -1898  -3364  -3105   163
     -   -149   -500    233     43   -381    399    106   -626    210   -466   -720    275    394     45     96    359    117   -369   -294   -249 
     -    -16  -7108  -8150   -894  -1115   -701  -1378      *      * 
   161  -1213  -1674  -2755  -2906  -3163  -1922  -2659  -2698  -2788  -3105  -2612  -2311  -2600  -2708  -2753  -1463   3819  -2197  -3286  -3157   164
     -   -149   -500    233     43   -381    399    106   -626    210   -466   -720    275    394     45     96    359    117   -369   -294   -249 
     -    -16  -7108  -8150   -894  -1115   -701  -1378      *      * 
   162  -2171  -2655  -1458  -1748  -3334  -2364  -2267  -3943  -2365  -3936  -3437   4205  -2932  -2205  -2608  -2224  -2439  -3392  -3253  -2909   165
     -   -149   -500    233     43   -381    399    106   -626    210   -466   -720    275    394     45     96    359    117   -369   -294   -249 
     -    -16  -7108  -8150   -894  -1115   -701  -1378      *      * 
   163   -682  -1148  -2473  -2489  -2454   2905  -2215  -1362  -2434  -2224  -1678  -1871  -2245  -2227  -2463   -972  -1032   1791  -2876  -2558   166
     -   -149   -500    233     43   -381    399    106   -626    210   -466   -720    275    394     45     96    359    117   -369   -294   -249 
     -    -16  -7108  -8150   -894  -1115   -701  -1378      *      * 
   164  -2642  -2161  -4648  -4198   1500  -4347  -2512    -47  -3894   2843    577  -3873  -3835  -2983  -3529  -3639  -2528   -730  -1582  -1035   167
     -   -149   -500    233     43   -381    399    106   -626    210   -466   -720    275    394     45     96    359    117   -369   -294   -249 
     -    -16  -7108  -8150   -894  -1115   -701  -1378      *      * 
   165  -2602  -2136  -4759  -4197   -460  -4468  -3197     97  -3849   2662   3101  -4116  -3858  -2997  -3517  -3747  -2481   -602  -2121  -2165   168
     -   -149   -500    233     43   -381    399    106   -626    210   -466   -720    275    394     45     96    359    117   -369   -294   -249 
     -    -16  -7108  -8150   -894  -1115   -701  -1378      *      * 
   166  -2091  -1746  -3971  -3840  -1676  -3532  -3289   3684  -3581   -659   -693  -3562  -3674  -3445  -3521  -3194  -2146    449  -2877  -2493   169
     -   -149   -500    233     43   -381    399    106   -626    210   -466   -720    275    394     45     96    359    117   -369   -294   -249 
     -    -16  -7108  -8150   -894  -1115   -701  -1378      *      * 
   167  -1213  -1674  -2755  -2906  -3163  -1922  -2659  -2698  -2788  -3105  -2612  -2311  -2600  -2708  -2753  -1463   3819  -2197  -3286  -3157   170
     -   -149   -500    233     43   -381    399    106   -626    210   -466   -720    275    394     45     96    359    117   -369   -294   -249 
     -    -16  -7108  -8150   -894  -1115   -701  -1378      *      * 
   168  -1450  -1784  -2607  -2663   1612   3287  -1899  -2381  -2730  -2437  -2030  -2238  -2729  -2459  -2750  -1686  -1746  -2090  -1828   -975   171
     -   -149   -500    233     43   -381    399    106   -626    210   -466   -720    275    394     45     96    359    117   -369   -294   -249 
     -    -16  -7108  -8150   -894  -1115   -701  -1378      *      * 
   169   -504  -1139  -1969  -2196  -3332   3260  -2295  -3202  -2540  -3418  -2559  -1615  -2063  -2208  -2610    792   -934  -2159  -3490  -3240   172
     -   -149   -500    233     43   -381    399    106   -626    210   -466   -720    275    394     45     96    359    117   -369   -294   -249 
     -    -16  -7108  -8150   -894  -1115   -701  -1378      *      * 
   170  -2562  -2904  -1886  -1971  -3251  -2661  -2079  -3690  -1565  -3469  -3081  -2107  -3091   4371  -1665  -2586  -2674  -3411  -3077  -2821   173
     -   -149   -500    233     43   -381    399    106   -626    210   -466   -720    275    394     45     96    359    117   -369   -294   -249 
     -    -16  -7108  -8150   -894  -1115   -701  -1378      *      * 
   171  -3342  -2776  -4026  -4232   4354  -3545  -1431  -2315  -4038  -1801  -1900  -3299  -3780  -3350  -3645  -3490  -3420  -2566   -739    349   174
     -   -149   -500    233     43   -381    399    106   -626    210   -466   -720    275    394     45     96    359    117   -369   -294   -249 
     -    -16  -7108  -8150   -894  -1115   -701  -1378      *      * 
   172  -1945  -1581  -4212  -3647   1102  -3740  -2507    321  -3346   2404    566  -3353  -3433  -2686  -3099  -2917  -1861   1633  -1819  -1587   175
     -   -149   -500    233     43   -381    399    106   -626    210   -466   -720    275    394     45     96    359    117   -369   -294   -249 
     -    -16  -7108  -8150   -894  -1115   -701  -1378      *      * 
   173   -897  -1462  -2333  -2543  -3185  -1640  -2474  -3294  -2686  -3497  -2780  -1973  -2360  -2483  -2703   3465  -1316  -2413  -3310  -3025   176
     -   -149   -500    233     43   -381    399    106   -626    210   -466   -720    275    394     45     96    359    117   -369   -294   -249 
     -    -16  -7108  -8150   -894  -1115   -701  -1378      *      * 
   174  -3482  -2868  -3701  -3919    238  -3552  -1112  -3000  -3638  -2516  -2526  -3027  -3772  -3101  -3341  -3418  -3527  -3071   -441   4711   177
     -   -149   -500    233     43   -381    399    106   -626    210   -466   -720    275    394     45     96    359    117   -369   -294   -249 
     -    -16  -7108  -8150   -894  -1115   -701  -1378      *      * 
   175  -1665   2410  -3849  -3431   -774  -3020  -2413     -1  -3010   2741    223  -2980  -3133  -2598  -2838  -2345  -1715   -296  -1967  -1709   178
     -   -149   -500    233     43   -381    399    106   -626    210   -466   -720    275    394     45     96    359    117   -369   -294   -249 
     -    -16  -7108  -8150   -894  -1115   -701  -1378      *      * 
   176  -1758  -1302  -4331  -3969  -1755  -4054  -3747   2986  -3840   -602   -532  -3730  -3877  -3692  -3913  -3371  -1750   2492  -3264  -2823   179
     -   -149   -500    233     43   -381    399    106   -626    210   -466   -720    275    394     45     96    359    117   -369   -294   -249 
     -    -16  -7108  -8150   -894  -1115   -701  -1378      *      * 
   177  -2171  -2655  -1458  -1748  -3334  -2364  -2267  -3943  -2365  -3936  -3437   4205  -2932  -2205  -2608  -2224  -2439  -3392  -3253  -2909   180
     -   -149   -500    233     43   -381    399    106   -626    210   -466   -720    275    394     45     96    359    117   -369   -294   -249 
     -    -16  -7108  -8150   -894  -1115   -701  -1378      *      * 
   178  -1002  -1216  -2470  -2253   -997  -2091  -1702   -522  -1931   2618   -218  -1928  -2473  -1810  -1959    611  -1159   -626  -1835  -1389   181
     -   -149   -500    233     43   -381    399    106   -626    210   -466   -720    275    394     45     96    359    117   -369   -294   -249 
     -    -16  -7108  -8150   -894  -1115   -701  -1378      *      * 
   179   2990  -1032  -2431  -2554  -3222   1470  -2369  -2933  -2635  -3225  -2377  -1728  -2029  -2311  -2639   -657   -850  -1980  -3412  -3224   182
     -   -149   -500    233     43   -381    399    106   -626    210   -466   -720    275    394     45     96    359    117   -369   -294   -249 
     -    -16  -7108  -8150   -894  -1115   -701  -1378      *      * 
   180  -3342  -2776  -4026  -4232   4354  -3545  -1431  -2315  -4038  -1801  -1900  -3299  -3780  -3350  -3645  -3490  -3420  -2566   -739    349   183
     -   -149   -500    233     43   -381    399    106   -626    210   -466   -720    275    394     45     96    359    117   -369   -294   -249 
     -    -16  -7108  -8150   -894  -1115   -701  -1378      *      * 
   181   -694   -993  -2730  -2505  -1829  -1793  -2065   -160  -2233  -1290   -907  -1942  -2335  -2082  -2279  -1096   3113   1557  -2509  -2141   184
     -   -149   -500    233     43   -381    399    106   -626    210   -466   -720    275    394     45     96    359    117   -369   -294   -249 
     -    -16  -7108  -8150   -894  -1115   -701  -1378      *      * 
   182   -447  -1908    759    965  -2235  -1395   2044  -1978   1053  -1918  -1000    -29  -1495   1314   1269   -325   -384  -1534  -2078  -1407   185
     -   -149   -500    233     43   -381    399    106   -626    210   -466   -720    275    394     45     96    359    117   -369   -294   -249 
     -    -16  -7108  -8150   -894  -1115   -701  -1378      *      * 
   183    702   -842  -2805  -2452  -1535  -1873  -1879    156  -2211  -1088   -610  -1926  -2325  -1982  -2247  -1128   1385   2739  -2172  -1816   186
     -   -149   -500    233     43   -381    399    106   -626    210   -466   -720    275    394     45     96    359    117   -369   -294   -249 
     -    -16  -7108  -8150   -894  -1115   -701  -1378      *      * 
   184   -754  -1688   -839   -457  -2411  -1603   -591  -2037   1547  -2105  -1310   -616   2730   -213   -230   -764    804  -1641  -2321  -1834   187
     -   -149   -500    233     43   -381    399    106   -626    210   -466   -720    275    394     45     96    359    117   -369   -294   -249 
     -    -16  -7108  -8150   -894  -1115   -701  -1378      *      * 
   185  -2594  -2690  -3304  -3623  -4328   3747  -3462  -4761  -3953  -4671  -4212  -3320  -3352  -3748  -3779  -2839  -2981  -4004  -3668  -4222   188
     -   -149   -500    233     43   -381    399    106   -626    210   -466   -720    275    394     45     96    359    117   -369   -294   -249 
     -    -16  -7108  -8150   -894  -1115   -701  -1378      *      * 
   186  -1213  -1674  -2755  -2906  -3163  -1922  -2659  -2698  -2788  -3105  -2612  -2311  -2600  -2708  -2753  -1463   3819  -2197  -3286  -3157   189
     -   -149   -500    233     43   -381    399    106   -626    210   -466   -720    275    394     45     96    359    117   -369   -294   -249 
     -    -16  -7108  -8150   -894  -1115   -701  -1378      *      * 
   187  -4114  -3274  -4214  -4453  -1722  -3496  -2681  -4109  -4149  -3619  -3615  -4044  -3885  -4032  -3816  -4355  -4248  -4133   6191  -1329   190
     -   -149   -500    233     43   -381    399    106   -626    210   -466   -720    275    394     45     96    359    117   -369   -294   -249 
     -    -16  -7108  -8150   -894  -1115   -701  -1378      *      * 
   188  -2957  -3022  -3318  -2735  -3796  -2998  -1968  -3912   -846  -3631  -3157  -2611  -3280  -1724   4056  -3026  -2913  -3650  -3096  -3185   191
     -   -149   -500    233     43   -381    399    106   -626    210   -466   -720    275    394     45     96    359    117   -369   -294   -249 
     -    -16  -7108  -8150   -894  -1115   -701  -1378      *      * 
   189  -4114  -3274  -4214  -4453  -1722  -3496  -2681  -4109  -4149  -3619  -3615  -4044  -3885  -4032  -3816  -4355  -4248  -4133   6191  -1329   192
     -   -149   -500    233     43   -381    399    106   -626    210   -466   -720    275    394     45     96    359    117   -369   -294   -249 
     -    -16  -7108  -8150   -894  -1115   -701  -1378      *      * 
   190  -2406  -2296  -3638  -3594  -1525  -3105  -2824  -1047  -3121   -596   5043  -3293  -3425  -3046  -2996  -2911  -2552  -1398  -2513  -2207   193
     -   -149   -500    233     43   -381    399    106   -626    210   -466   -720    275    394     45     96    359    117   -369   -294   -249 
     -    -16  -7108  -8150   -894  -1115   -701  -1378      *      * 
   191  -2871  -2457  -4231  -4103  -1033  -3803  -3165   -541  -3734   3130    -31  -3935  -3797  -3286  -3484  -3713  -2869  -1136  -2394  -2220   194
     -   -149   -500    233     43   -381    399    106   -626    210   -466   -720    275    394     45     96    359    117   -369   -294   -249 
     -    -16  -7108  -8150   -894  -1115   -701  -1378      *      * 
   192  -2594  -2690  -3304  -3623  -4328   3747  -3462  -4761  -3953  -4671  -4212  -3320  -3352  -3748  -3779  -2839  -2981  -4004  -3668  -4222   195
     -   -149   -500    233     43   -381    399    106   -626    210   -466   -720    275    394     45     96    359    117   -369   -294   -249 
     -    -16  -7108  -8150   -894  -1115   -701  -1378      *      * 
   193  -1734  -1299  -4268  -3909  -1728  -3958  -3643   1822  -3757   -595   -523  -3656  -3822  -3610  -3824  -3273  -1732   3236  -3200  -2756   196
     -   -149   -500    233     43   -381    399    106   -626    210   -466   -720    275    394     45     96    359    117   -369   -294   -249 
     -    -16  -7108  -8150   -894  -1115   -701  -1378      *      * 
   194   2651   -933  -2435  -2445  -3064  -1197  -2217  -2765  -2407  -3053  -2196  -1623  -1937  -2125  -2450   2126   -728  -1841  -3300  -3047   197
     -   -149   -500    233     43   -381    399    106   -626    210   -466   -720    275    394     45     96    359    117   -369   -294   -249 
     -    -16  -7108  -8150   -894  -1115   -701  -1378      *      * 
   195   2368  -1040  -2393  -2527  -3247   2549  -2370  -2968  -2635  -3254  -2403  -1721  -2031  -2308  -2644   -661   -857  -2000  -3432  -3244   198
     -   -149   -500    233     43   -381    399    106   -626    210   -466   -720    275    394     45     96    359    117   -369   -294   -249 
     -    -16  -7108  -8150   -894  -1115   -701  -1378      *      * 
   196  -1753  -1297  -4327  -3966  -1770  -4050  -3749   2550  -3838   -621   -545  -3726  -3876  -3696  -3914  -3367  -1745   2898  -3275  -2827   199
     -   -149   -500    233     43   -381    399    106   -626    210   -466   -720    275    394     45     96    359    117   -369   -294   -249 
     -    -16  -7108  -8150   -894  -1115   -701  -1378      *      * 
   197  -2931  -2878  -3420  -3706  -4181  -2925  -3468  -4621  -3859  -4490  -4165  -3491   4225  -3781  -3695  -3182  -3279  -4087  -3594  -4064   200
     -   -149   -500    233     43   -381    399    106   -626    210   -466   -720    275    394     45     96    359    117   -369   -294   -249 
     -    -16  -7108  -8150   -894  -1115   -701  -1378      *      * 
   198   3438  -1472  -2846  -3040  -3287  -1726  -2735  -2840  -3028  -3257  -2662  -2236  -2447  -2798  -2944  -1216  -1387  -2183  -3405  -3320   201
     -   -149   -500    233     43   -381    399    106   -626    210   -466   -720    275    394     45     96    359    117   -369   -294   -249 
     -    -16  -7108  -8150   -894  -1115   -701  -1378      *      * 
   199    262   -738  -3328  -2750    920  -2715  -1681   1771  -2418    640    181  -2334  -2697  -2069  -2283  -1834   -944   2226  -1491  -1152   202
     -   -149   -500    233     43   -381    399    106   -626    210   -466   -720    275    394     45     96    359    117   -369   -294   -249 
     -    -16  -7108  -8150   -894  -1115   -701  -1378      *      * 
   200  -1766  -1328  -4283  -3835  -1300  -3939  -3254   2437  -3646   1318   -125  -3579  -3706  -3298  -3592  -3191  -1730   2302  -2705  -2421   203
     -   -149   -500    233     43   -381    399    106   -626    210   -466   -720    275    394     45     96    359    117   -369   -294   -249 
     -    -16  -7108  -8150   -894  -1115   -701  -1378      *      * 
   201  -2562  -2904  -1886  -1971  -3251  -2661  -2079  -3690  -1565  -3469  -3081  -2107  -3091   4371  -1665  -2586  -2674  -3411  -3077  -2821   204
     -   -149   -500    233     43   -381    399    106   -626    210   -466   -720    275    394     45     96    359    117   -369   -294   -249 
     -    -16  -7108  -8150   -894  -1115   -701  -1378      *      * 
   202  -1914  -1575  -3980  -3500   3509  -3550  -1853    149  -3177   1013    351  -3042  -3349  -2563  -2954  -2724  -1844    902  -1220   -512   205
     -   -149   -500    233     43   -381    399    106   -626    210   -466   -720    275    394     45     96    359    117   -369   -294   -249 
     -    -16  -7108  -8150   -894  -1115   -701  -1378      *      * 
   203   -516   1710  -2787  -2166   1083     70   -964   1185  -1787    475    464  -1700  -2124  -1430  -1624  -1167   -459   1816   -846   -501   206
     -   -149   -500    233     43   -381    399    106   -626    210   -466   -720    275    394     45     96    359    117   -369   -294   -249 
     -    -16  -7108  -8150   -894  -1115   -701  -1378      *      * 
   204  -2641  -2159  -4645  -4196   1542  -4344  -2502    -49  -3892   2835    575  -3867  -3833  -2981  -3526  -3634  -2526   -731  -1574  -1021   207
     -   -149   -500    233     43   -381    399    106   -626    210   -466   -720    275    394     45     96    359    117   -369   -294   -249 
     -    -16  -7108  -8150   -894  -1115   -701  -1378      *      * 
   205  -2406  -2296  -3638  -3594  -1525  -3105  -2824  -1047  -3121   -596   5043  -3293  -3425  -3046  -2996  -2911  -2552  -1398  -2513  -2207   208
     -   -149   -500    233     43   -381    399    106   -626    210   -466   -720    275    394     45     96    359    117   -369   -294   -249 
     -    -16  -7108  -8150   -894  -1115   -701  -1378      *      * 
   206  -2642  -2161  -4648  -4198   1500  -4347  -2512    -47  -3894   2843    577  -3873  -3835  -2983  -3529  -3639  -2528   -730  -1582  -1035   209
     -   -149   -500    233     43   -381    399    106   -626    210   -466   -720    275    394     45     96    359    117   -369   -294   -249 
     -    -16  -7108  -8150   -894  -1115   -701  -1378      *      * 
   207   -471   -543  -1921  -1366   1791  -1831   -754    -75  -1129    462    234  -1222  -1955   -916  -1242    824   1696     18   -976   -550   210
     -   -149   -500    233     43   -381    399    106   -626    210   -466   -720    275    394     45     96    359    117   -369   -294   -249 
     -    -16  -7108  -8150   -894  -1115   -701  -1378      *      * 
   208  -2636  -2162  -4788  -4232   -463  -4510  -3236     96  -3880   2852   2356  -4161  -3883  -3019  -3543  -3799  -2514   -608  -2136  -2183   211
     -   -149   -500    233     43   -381    399    106   -626    210   -466   -720    275    394     45     96    359    117   -369   -294   -249 
     -    -16  -7108  -8150   -894  -1115   -701  -1378      *      * 
   209  -2931  -2878  -3420  -3706  -4181  -2925  -3468  -4621  -3859  -4490  -4165  -3491   4225  -3781  -3695  -3182  -3279  -4087  -3594  -4064   212
     -   -149   -500    233     43   -381    399    106   -626    210   -466   -720    275    394     45     96    359    117   -369   -294   -249 
     -    -16  -7108  -8150   -894  -1115   -701  -1378      *      * 
   210  -2641  -3308   -896   3732  -3966  -2458  -2043  -4105  -2128  -4016  -3555  -1531  -2959  -1842  -2560  -2479  -2750  -3722  -3563  -3385   213
     -   -149   -500    233     43   -381    399    106   -626    210   -466   -720    275    394     45     96    359    117   -369   -294   -249 
     -    -16  -7108  -8150   -894  -1115   -701  -1378      *      * 
   211   -897  -1462  -2333  -2543  -3185  -1640  -2474  -3294  -2686  -3497  -2780  -1973  -2360  -2483  -2703   3465  -1316  -2413  -3310  -3025   214
     -   -149   -500    233     43   -381    399    106   -626    210   -466   -720    275    394     45     96    359    117   -369   -294   -249 
     -    -16  -7108  -8150   -894  -1115   -701  -1378      *      * 
   212  -2931  -2878  -3420  -3706  -4181  -2925  -3468  -4621  -3859  -4490  -4165  -3491   4225  -3781  -3695  -3182  -3279  -4087  -3594  -4064   215
     -   -149   -500    233     43   -381    399    106   -626    210   -466   -720    275    394     45     96    359    117   -369   -294   -249 
     -    -16  -7108  -8150   -894  -1115   -701  -1378      *      * 
   213  -2957  -3022  -3318  -2735  -3796  -2998  -1968  -3912   -846  -3631  -3157  -2611  -3280  -1724   4056  -3026  -2913  -3650  -3096  -3185   216
     -   -149   -500    233     43   -381    399    106   -626    210   -466   -720    275    394     45     96    359    117   -369   -294   -249 
     -    -16  -7108  -8150   -894  -1115   -701  -1378      *      * 
   214  -4114  -3274  -4214  -4453  -1722  -3496  -2681  -4109  -4149  -3619  -3615  -4044  -3885  -4032  -3816  -4355  -4248  -4133   6191  -1329   217
     -   -149   -500    233     43   -381    399    106   -626    210   -466   -720    275    394     45     96    359    117   -369   -294   -249 
     -    -16  -7108  -8150   -894  -1115   -701  -1378      *      * 
   215  -2871  -2457  -4231  -4103  -1033  -3803  -3165   -541  -3734   3130    -31  -3935  -3797  -3286  -3484  -3713  -2869  -1136  -2394  -2220   218
     -   -149   -500    233     43   -381    399    106   -626    210   -466   -720    275    394     45     96    359    117   -369   -294   -249 
     -    -16  -7108  -8150   -894  -1115   -701  -1378      *      * 
   216  -3593  -2701  -4149  -4384   2159  -4030   -402  -2519  -3967  -1929  -1974  -2744  -3922  -2845  -3433  -3285  -3477  -2671    339   4407   219
     -   -149   -500    233     43   -381    399    106   -626    210   -466   -720    275    394     45     96    359    117   -369   -294   -249 
     -    -16  -7108  -8150   -894  -1115   -701  -1378      *      * 
   217  -1222  -1478  -2116  -1365  -1080  -2380   -874   -571   -187    628   1952  -1374  -2382   -648   2927  -1488  -1120   -710  -1676  -1341   220
     -   -149   -500    233     43   -381    399    106   -626    210   -466   -720    275    394     45     96    359    117   -369   -294   -249 
     -    -16  -7108  -8150   -894  -1115   -701  -1378      *      * 
   218  -1301  -2473   -869   -431  -2982  -1972   -415  -2580   2998  -2407  -1624    872  -2087   1277    386  -1164  -1172  -2228  -2419  -1998   221
     -   -149   -500    233     43   -381    399    106   -626    210   -466   -720    275    394     45     96    359    117   -369   -294   -249 
     -    -16  -7108  -8150   -894  -1115   -701  -1378      *      * 
   219  -1048  -2622   1683    229  -2896   1213   1930  -2704   -401  -2645  -1813   2308  -1846   -147  -1016   -845  -1043  -2244  -2832  -2038   222
     -   -149   -500    233     43   -381    399    106   -626    210   -466   -720    275    394     45     96    359    117   -369   -294   -249 
     -    -16  -7108  -8150   -894  -1115   -701  -1378      *      * 
   220  -1559  -2569  -1577    800  -3204  -2240   -425  -2687   1881  -2444  -1695   -893  -2260      3   2988  -1431  -1358  -2380  -2388  -2104   223
     -   -149   -500    233     43   -381    399    106   -626    210   -466   -720    275    394     45     96    359    117   -369   -294   -249 
     -    -16  -7108  -8150   -894  -1115   -701  -1378      *      * 
   221   -516  -1427   -609   1315  -1601  -1573   -245    913   1786  -1325   -572   -321  -1661    123   -256   -532   -452    277  -1751  -1209   224
     -   -149   -500    233     43   -381    399    106   -626    210   -466   -720    275    394     45     96    359    117   -369   -294   -249 
     -    -16  -7108  -8150   -894  -1115   -701  -1378      *      * 
   222   1372  -1407   -531   1397  -1820  -1416   -340  -1442    -39  -1603   -789   -312  -1617     34   -496   1087   -439    199  -1937  -1369   225
     -   -149   -500    233     43   -381    399    106   -626    210   -466   -720    275    394     45     96    359    117   -369   -294   -249 
     -    -16  -7108  -8150   -894  -1115   -701  -1378      *      * 
   223  -1442  -2830    -39   3099  -3213  -1774   -725  -2953   1129  -2849  -2099   -429  -2117   -346   -582  -1234  -1414  -2547  -2927  -2303   226
     -   -149   -500    233     43   -381    399    106   -626    210   -466   -720    275    394     45     96    359    117   -369   -294   -249 
     -    -16  -7108  -8150   -894  -1115   -701  -1378      *      * 
   224   2982   -931  -2471  -2511  -3071  -1199  -2259  -2764  -2476  -3065  -2212  -1649  -1944  -2184  -2496   1440   -736  -1841  -3315  -3069   227
     -   -149   -500    233     43   -381    399    106   -626    210   -466   -720    275    394     45     96    359    117   -369   -294   -249 
     -    -16  -7108  -8150   -894  -1115   -701  -1378      *      * 
   225    437  -1770   -375   1620  -2050  -1447    -84    177   1056  -1753   -878   -109  -1537    353   1243   -378   -401  -1369  -1966  -1346   228
     -   -149   -500    233     43   -381    399    106   -626    210   -466   -720    275    394     45     96    359    117   -369   -294   -249 
     -    -16  -7108  -8150   -894  -1115   -701  -1378      *      * 
   226   2092  -2293    984    981  -2576  -1466   -367  -2335   -112  -2304  -1442    -99  -1719   1367   -670   -651   -782  -1904  -2505  -1776   229
     -   -149   -500    233     43   -381    399    106   -626    210   -466   -720    275    394     45     96    359    117   -369   -294   -249 
     -    -16  -7108  -8150   -894  -1115   -701  -1378      *      * 
   227  -1760  -1308  -4322  -3960  -1728  -4037  -3719   3167  -3824   -572   -510  -3719  -3866  -3667  -3890  -3354  -1753   2221  -3233  -2800   230
     -   -149   -500    233     43   -381    399    106   -626    210   -466   -720    275    394     45     96    359    117   -369   -294   -249 
     -    -16  -7108  -8150   -894  -1115   -701  -1378      *      * 
   228  -2871  -2457  -4231  -4103  -1033  -3803  -3165   -541  -3734   3130    -31  -3935  -3797  -3286  -3484  -3713  -2869  -1136  -2394  -2220   231
     -   -149   -500    233     43   -381    399    106   -626    210   -466   -720    275    394     45     96    359    117   -369   -294   -249 
     -    -16  -7108  -8150   -894  -1115   -701  -1378      *      * 
   229   1410  -1820   -305   1243  -2190    -13   -188  -1898    246  -1901  -1026   -149  -1590    242   1505   -439   -488  -1496  -2108  -1477   232
     -   -149   -500    233     43   -381    399    106   -626    210   -466   -720    275    394     45     96    359    117   -369   -294   -249 
     -    -16  -7108  -8150   -894  -1115   -701  -1378      *      * 
   230  -2115  -2789  -2709  -1437  -3626  -2634   -566  -2971   2165  -2634  -1969  -1334  -2589   -150   3303  -1999  -1808  -2741  -2475  -2373   233
     -   -149   -500    233     43   -381    399    106   -626    210   -466   -720    275    394     45     96    359    117   -369   -294   -249 
     -    -16  -7108  -8150   -894  -1115   -701  -1378      *      * 
   231  -1318  -1170  -3426  -3109  -1482  -2889  -2589   3308  -2808   -588   -429  -2741  -3100  -2671  -2825  -2172    788    829  -2547  -2155   234
     -   -149   -500    233     43   -381    399    106   -626    210   -466   -720    275    394     45     96    359    117   -369   -294   -249 
     -    -16  -7108  -8150   -894  -1115   -701  -1378      *      * 
   232  -3482  -2868  -3701  -3919    238  -3552  -1112  -3000  -3638  -2516  -2526  -3027  -3772  -3101  -3341  -3418  -3527  -3071   -441   4711   235
     -   -149   -500    233     43   -381    399    106   -626    210   -466   -720    275    394     45     96    359    117   -369   -294   -249 
     -    -16  -7108  -8150   -894  -1115   -701  -1378      *      * 
   233   -939  -2160   1976    -35  -2943  -1463   -794  -2734   -715  -2745  -1928   -334   2362   -431  -1303   1379  -1046  -2195  -2952  -2226   236
     -   -149   -500    233     43   -381    399    106   -626    210   -466   -720    275    394     45     96    359    117   -369   -294   -249 
     -    -16  -7108  -8150   -894  -1115   -701  -1378      *      * 
   234   2060   -858  -1950  -1570  -1491  -1553  -1302    970  -1392  -1227   -629  -1332   2094  -1241  -1579   -768   -647   -451  -1948  -1565   237
     -   -149   -500    233     43   -381    399    106   -626    210   -466   -720    275    394     45     96    359    117   -369   -294   -249 
     -    -16  -7108  -8150   -894  -1115   -701  -1378      *      * 
   235   -688  -2067    877   2351    699  -1450   -290  -2056     -9  -2066  -1210   -100  -1660    123   -548    565   -650  -1663  -2282  -1585   238
     -   -149   -500    233     43   -381    399    106   -626    210   -466   -720    275    394     45     96    359    117   -369   -294   -249 
     -    -16  -7108  -8150   -894  -1115   -701  -1378      *      * 
   236   -436  -1878    767   1622  -2188  -1384    -55  -1928    368  -1885   1003    -23  -1489   1170   1444   -317   -375  -1495  -2062  -1389   239
     -   -149   -500    233     43   -381    399    106   -626    210   -466   -720    275    394     45     96    359    117   -369   -294   -249 
     -    -16  -7108  -8150   -894  -1115   -701  -1378      *      * 
   237  -1772  -1401  -4112  -3684  -1130  -3722  -3012    854  -3411   1411    -13  -3412  -3581  -3073  -3343  -2988  -1754   2944  -2497  -2199   240
     -   -149   -500    233     43   -381    399    106   -626    210   -466   -720    275    394     45     96    359    117   -369   -294   -249 
     -    -16  -7108  -8150   -894  -1115   -701  -1378      *      * 
   238  -1477  -2872     -7   3158  -3250  -1773   -761  -3001    928  -2901  -2161   -430  -2134   -388   -669  -1262  -1457  -2593  -2980  -2345   241
     -   -149   -500    233     43   -381    399    106   -626    210   -466   -720    275    394     45     96    359    117   -369   -294   -249 
     -    -16  -7108  -8150   -894  -1115   -701  -1378      *      * 
   239    763  -1969   1473   1313  -2280  -1389   -103  -2031    286  -1979  -1068    -22  -1522   1291    826   -365   -439  -1587  -2153  -1462   242
     -   -149   -500    233     43   -381    399    106   -626    210   -466   -720    275    394     45     96    359    117   -369   -294   -249 
     -    -16  -7108  -8150   -894  -1115   -701  -1378      *      * 
   240  -2641  -3308   -896   3732  -3966  -2458  -2043  -4105  -2128  -4016  -3555  -1531  -2959  -1842  -2560  -2479  -2750  -3722  -3563  -3385   243
     -   -149   -500    233     43   -381    399    106   -626    210   -466   -720    275    394     45     96    359    117   -369   -294   -249 
     -    -16  -7108  -8150   -894  -1115   -701  -1378      *      * 
   241   -925   -788  -2772  -2167   -491  -2474  -1311   2090    400    852   2953  -1927  -2458  -1534  -1753  -1557   -861    236  -1260   -958   244
     -   -149   -500    233     43   -381    399    106   -626    210   -466   -720    275    394     45     96    359    117   -369   -294   -249 
     -    -16  -7108  -8150   -894  -1115   -701  -1378      *      * 
   242    257  -2174   2012   1458  -2476  -1439   -250  -2235     82  -2183  -1295    -69  -1639    182   1427   -532   -638  -1791  -2362  -1650   245
     -   -149   -500    233     43   -381    399    106   -626    210   -466   -720    275    394     45     96    359    117   -369   -294   -249 
     -    -16  -7108  -8150   -894  -1115   -701  -1378      *      * 
   243   1501  -1437   -439    832  -1617  -1456   1600  -1267    156   -165   -591   -196  -1562    210   -303    366   -369   -987  -1738  -1166   246
     -   -149   -500    233     43   -381    399    106   -626    210   -466   -720    275    394     45     96    359    117   -369   -294   -249 
     -    -16  -7108  -8150   -894  -1115   -701  -1378      *      * 
   244  -2871  -2457  -4231  -4103  -1033  -3803  -3165   -541  -3734   3130    -31  -3935  -3797  -3286  -3484  -3713  -2869  -1136  -2394  -2220   247
     -   -149   -500    233     43   -381    399    106   -626    210   -466   -720    275    394     45     96    359    117   -369   -294   -249 
     -    -16  -7108  -8150   -894  -1115   -701  -1378      *      * 
   245    620  -1652   -825   -396  -2480  -1527   -550  -2139   2771  -2171  -1338   -558  -1810   -153   -239    658   -716  -1682  -2354  -1841   248
     -   -149   -500    233     43   -381    399    106   -626    210   -466   -720    275    394     45     96    359    117   -369   -294   -249 
     -    -16  -7108  -8150   -894  -1115   -701  -1378      *      * 
   246   1338  -1738    790   1312  -1994  -1405   -122  -1689    238   -529   -867    -78  -1528    303   -262   -369    523  -1323  -1983  -1341   249
     -   -149   -500    233     43   -381    399    106   -626    210   -466   -720    275    394     45     96    359    117   -369   -294   -249 
     -    -16  -7108  -8150   -894  -1115   -701  -1378      *      * 
   247   1748   -944  -2392  -2414  -3092  -1199  -2214  -2801  -2394  -3085  -2225  -1614  -1939  -2115  -2444   2893   -735  -1862  -3321  -3064   250
     -   -149   -500    233     43   -381    399    106   -626    210   -466   -720    275    394     45     96    359    117   -369   -294   -249 
     -    -16  -7108  -8150   -894  -1115   -701  -1378      *      * 
   248  -1170  -1032  -2579   1253  -1290  -2825  -1846   1903  -1975   -604   -275  -2106  -2841  -1838  -2161  -1948  -1138   2455  -2116  -1700   251
     -   -149   -500    233     43   -381    399    106   -626    210   -466   -720    275    394     45     96    359    117   -369   -294   -249 
     -    -16  -7108  -8150   -894  -1115   -701  -1378      *      * 
   249  -1467  -2677   -361   3170  -3108  -1894   -767  -2859   -158  -2758  -2016   -613  -2190   -389    966  -1305  -1428  -2480  -2790  -2265   252
     -   -149   -500    233     43   -381    399    106   -626    210   -466   -720    275    394     45     96    359    117   -369   -294   -249 
     -    -16  -7108  -8150   -894  -1115   -701  -1378      *      * 
   250   1204  -1649   -296   1406  -1887  -1412   -120  -1576    239  -1640   -785    833  -1526    296   -249   -364    648  -1231  -1908    690   253
     -   -149   -500    233     43   -381    399    106   -626    210   -466   -720    275    394     45     96    359    117   -369   -294   -249 
     -    -16  -7108  -8150   -894  -1115   -701  -1378      *      * 
   251  -2641  -3308   -896   3732  -3966  -2458  -2043  -4105  -2128  -4016  -3555  -1531  -2959  -1842  -2560  -2479  -2750  -3722  -3563  -3385   254
     -   -149   -500    233     43   -381    399    106   -626    210   -466   -720    275    394     45     96    359    117   -369   -294   -249 
     -    -16  -7108  -8150   -894  -1115   -701  -1378      *      * 
   252    466   -838  -1104   -538   -882  -1680   -430    697   1651   -706   2156   -667  -1759   -263   -660   -667    520   -236  -1247   -810   255
     -   -149   -500    233     43   -381    399    106   -626    210   -466   -720    275    394     45     96    359    117   -369   -294   -249 
     -    -16  -7108  -8150   -894  -1115   -701  -1378      *      * 
   253   1447  -1608   -443    105  -1839  -1468   -127  -1507    302   -267   -742    968  -1562   1273    861   -409   -399  -1186  -1854  -1267   256
     -   -149   -500    233     43   -381    399    106   -626    210   -466   -720    275    394     45     96    359    117   -369   -294   -249 
     -   -187  -7108  -3127   -894  -1115   -701  -1378      *      * 
   254   -911  -2485   2157   2142  -2764  -1414   -387  -2552   -167  -2481  -1638    -29  -1724     17   1017   -712   -891  -2096  -2654  -1888   257
     -   -149   -500    233     43   -381    399    106   -626    210   -466   -720    275    394     45     96    359    117   -369   -294   -249 
     -    -18  -6938  -7981   -894  -1115   -511  -1746      *      * 
   255  -1164  -2372   -972   2082  -2872  -1935   -327  -2468   1921  -2298  -1488   -579  -2004    107   1870  -1034  -1029  -2105  -2321  -1890   258
     -   -149   -500    233     43   -381    399    106   -626    210   -466   -720    275    394     45     96    359    117   -369   -294   -249 
     -   -366  -7108  -2206   -894  -1115   -701  -1378      *      * 
   256    409  -1703    725    418  -2012     23     83  -1748   1067  -1716   -807    111    502    534    983   -170   -223  -1321  -1902  -1233   259
     -   -149   -500    233     43   -381    399    106   -626    210   -466   -720    275    394     45     96    359    117   -369   -294   -249 
     -    -20  -6762  -7804   -894  -1115  -1341   -724      *      * 
   257   1161   -791   -841    637   -922  -1491   -330   1264   -218   -721    -31   -485  -1616   -121   -573   -505    899   -131  -1273   -816   260
     -   -149   -500    233     43   -381    399    106   -626    210   -466   -720    275    394     45     96    359    117   -369   -294   -249 
     -    -20  -6762  -7804   -894  -1115  -1341   -724      *      * 
   258  -1474  -1047  -3965  -3576  -1428  -3672  -3232   2630  -3410   -325   -240  -3330  -3528  -3239  -3464  -2958  -1464   2695  -2831  -2409   261
     -   -149   -500    233     43   -381    399    106   -626    210   -466   -720    275    394     45     96    359    117   -369   -294   -249 
     -    -20  -6762  -7804   -894  -1115   -409  -2019      *      * 
   259   -626  -1437   -774   -735  -2504   2701   2049  -2399   -939  -2519  -1718   -808  -1919   -831  -1299    770   -853  -1820  -2667  -2091   262
     -   -149   -500    233     43   -381    399    106   -626    210   -466   -720    275    394     45     96    359    117   -369   -294   -249 
     -   -739  -7108  -1346   -894  -1115   -701  -1378      *      * 
   260   -334  -1464    249   1286  -2107    648   -205  -1829     21  -1887  -1060     71  -1390    171   -480   1708   -399  -1379  -2133  -1489   263
     -   -149   -500    233     43   -381    399    106   -626    210   -466   -720    275    394     45     96    359    117   -369   -294   -249 
     -    -26  -6395  -7437   -894  -1115   -938  -1065      *      * 
   261   -504  -1849   1073    360  -2215   1027   1684  -1964    113  -1967  -1106     45  -1495    247   -421   1374   -491  -1541  -2183  -1491   264
     -   -149   -500    233     43   -381    399    106   -626    210   -466   -720    275    394     45     96    359    117   -369   -294   -249 
     -    -20  -6746  -7788   -894  -1115  -1362   -711      *      * 
   262   -429  -1783     79   1686  -2144  -1250    -88  -1876    242  -1874   -999   1118  -1449    336   -273   1121    671  -1455  -2086  -1410   265
     -   -149   -500    233     43   -381    399    106   -626    210   -466   -720    275    394     45     96    359    117   -369   -294   -249 
     -    -20  -6746  -7788   -894  -1115  -1362   -711      *      * 
   263    511   -655  -1062   -498   1492  -1571   -320   -195   1443   -451   1652   -598  -1649   -195   -554   -571   -261    -78  -1033   -591   266
     -   -149   -500    233     43   -381    399    106   -626    210   -466   -720    275    394     45     96    359    117   -369   -294   -249 
     -    -20  -6746  -7788   -894  -1115  -1362   -711      *      * 
   264   -306   -263  -1979  -1387   1043  -1767   -613   1179  -1114    576    564  -1179  -1827   -859  -1150    876    891    395   -719   -352   267
     -   -149   -500    233     43   -381    399    106   -626    210   -466   -720    275    394     45     96    359    117   -369   -294   -249 
     -    -20  -6746  -7788   -894  -1115  -1362   -711      *      * 
   265    476  -1471    775    283  -1808  -1245    -45  -1493    295  -1565   -711   1148  -1402    366   -196   1170   -264    220  -1835  -1215   268
     -   -149   -500    233     43   -381    399    106   -626    210   -466   -720    275    394     45     96    359    117   -369   -294   -249 
     -    -20  -6746  -7788   -894  -1115  -1362   -711      *      * 
   266   -620  -1359   -937   -269  -1504  -1651   -156  -1071   2019    179   1784   -433  -1702    189   1199   -664   -520   -884  -1572  -1139   269
     -   -149   -500    233     43   -381    399    106   -626    210   -466   -720    275    394     45     96    359    117   -369   -294   -249 
     -    -20  -6746  -7788   -894  -1115   -402  -2039      *      * 
   267    332   -482  -2903  -2296   -449  -2270  -1167   1785  -1940    897    369  -1870  -2297  -1594  -1802  -1363   -616   1619  -1046   1300   270
     -   -149   -500    233     43   -381    399    106   -626    210   -466   -720    275    394     45     96    359    117   -369   -294   -249 
     -    -16  -7108  -8150   -894  -1115   -701  -1378      *      * 
   268    413  -1719   -538     43  -1993  -1530   -141  -1656   1794   -231   -851   -220  -1614    279   1352    506   -471  -1321  -1927  -1356   271
     -   -149   -500    233     43   -381    399    106   -626    210   -466   -720    275    394     45     96    359    117   -369   -294   -249 
     -    -16  -7108  -8150   -894  -1115   -701  -1378      *      * 
   269   -464  -1783   1397    215  -2053    522    -98  -1760    927    357   -895    -83  -1529    336    725   -370   -404  -1379  -1993  -1355   272
     -   -149   -500    233     43   -381    399    106   -626    210   -466   -720    275    394     45     96    359    117   -369   -294   -249 
     -    -16  -7108  -8150   -894  -1115   -701  -1378      *      * 
   270   1704   2094  -2823  -2268   -712  -2195  -1334    485  -1955    508    131  -1873  -2330  -1659  -1894  -1328   -690   1775  -1315   -962   273
     -   -149   -500    233     43   -381    399    106   -626    210   -466   -720    275    394     45     96    359    117   -369   -294   -249 
     -    -16  -7108  -8150   -894  -1115   -701  -1378      *      * 
   271   -627   -517  -2493  -1896   2282  -2109   -818     63    364    485   1891  -1571  -2145  -1255  -1502  -1179   -565     91   3026   -205   274
     -   -149   -500    233     43   -381    399    106   -626    210   -466   -720    275    394     45     96    359    117   -369   -294   -249 
     -   -180  -7108  -3182   -894  -1115   -701  -1378      *      * 
   272   -369  -1685    738    273  -2051    675    -71  -1773    311  -1778   -890    -21  -1455    365    921    455   1366  -1359  -1993  -1342   275
     -   -149   -500    233     43   -381    399    106   -626    210   -466   -720    275    394     45     96    359    117   -369   -294   -249 
     -    -17  -6945  -7988   -894  -1115   -516  -1734      *      * 
   273    471  -1696   -341    153  -2101  -1385   -163  -1814   1017  -1830   -947   2138  -1534    269   -248    567    680  -1402  -2051  -1415   276
     -   -149   -500    233     43   -381    399    106   -626    210   -466   -720    275    394     45     96    359    117   -369   -294   -249 
     -    -16  -7108  -8150   -894  -1115   -701  -1378      *      * 
   274    406  -2005   -775   -162  -2430  -1699   -230  -2077   2315  -2014  -1172   -390   1069    203   1226   -703   -708  -1705  -2140  -1625   277
     -   -149   -500    233     43   -381    399    106   -626    210   -466   -720    275    394     45     96    359    117   -369   -294   -249 
     -    -16  -7108  -8150   -894  -1115   -701  -1378      *      * 
   275   -637   -858  -1488   1209   -975  -1972   -803    963   -808   -660    -78  -1048  -2049   -689  -1101   -995   1359   1700  -1459  -1032   278
     -   -149   -500    233     43   -381    399    106   -626    210   -466   -720    275    394     45     96    359    117   -369   -294   -249 
     -    -16  -7108  -8150   -894  -1115   -701  -1378      *      * 
   276  -1772  -1401  -4112  -3684  -1130  -3722  -3012    854  -3411   1411    -13  -3412  -3581  -3073  -3343  -2988  -1754   2944  -2497  -2199   279
     -   -149   -500    233     43   -381    399    106   -626    210   -466   -720    275    394     45     96    359    117   -369   -294   -249 
     -    -16  -7108  -8150   -894  -1115   -701  -1378      *      * 
   277  -2957  -3022  -3318  -2735  -3796  -2998  -1968  -3912   -846  -3631  -3157  -2611  -3280  -1724   4056  -3026  -2913  -3650  -3096  -3185   280
     -   -149   -500    233     43   -381    399    106   -626    210   -466   -720    275    394     45     96    359    117   -369   -294   -249 
     -    -16  -7108  -8150   -894  -1115   -701  -1378      *      * 
   278   -965  -1515  -1395   -745   -735  -2014   1558  -1229     72    115   -677   -842  -2061   -249   2649  -1048   -868  -1066  -1125   1481   281
     -   -149   -500    233     43   -381    399    106   -626    210   -466   -720    275    394     45     96    359    117   -369   -294   -249 
     -    -16  -7108  -8150   -894  -1115   -701  -1378      *      * 
   279   1766  -1063  -2362  -2523  -3285   2971  -2393  -3013  -2667  -3298  -2450  -1731  -2048  -2335  -2672   -683   -882  -2034  -3460  -3280   282
     -   -149   -500    233     43   -381    399    106   -626    210   -466   -720    275    394     45     96    359    117   -369   -294   -249 
     -    -16  -7108  -8150   -894  -1115   -701  -1378      *      * 
   280  -2611  -2134  -4578  -4151   2330  -4264  -2276    -97  -3839   2628    522  -3736  -3796  -2940  -3474  -3538  -2499   -759  -1396   -735   283
     -   -149   -500    233     43   -381    399    106   -626    210   -466   -720    275    394     45     96    359    117   -369   -294   -249 
     -    -16  -7108  -8150   -894  -1115   -701  -1378      *      * 
   281    857   -473  -2827  -2222   -444  -2238  -1131   2082  -1875    608    368  -1819  -2269  -1541  -1756  -1327   -596   1213  -1031   1071   284
     -   -149   -500    233     43   -381    399    106   -626    210   -466   -720    275    394     45     96    359    117   -369   -294   -249 
     -    -16  -7108  -8150   -894  -1115   -701  -1378      *      * 
   282   3438  -1472  -2846  -3040  -3287  -1726  -2735  -2840  -3028  -3257  -2662  -2236  -2447  -2798  -2944  -1216  -1387  -2183  -3405  -3320   285
     -   -149   -500    233     43   -381    399    106   -626    210   -466   -720    275    394     45     96    359    117   -369   -294   -249 
     -    -16  -7108  -8150   -894  -1115   -701  -1378      *      * 
   283  -2594  -2690  -3304  -3623  -4328   3747  -3462  -4761  -3953  -4671  -4212  -3320  -3352  -3748  -3779  -2839  -2981  -4004  -3668  -4222   286
     -   -149   -500    233     43   -381    399    106   -626    210   -466   -720    275    394     45     96    359    117   -369   -294   -249 
     -    -16  -7108  -8150   -894  -1115   -701  -1378      *      * 
   284    536   -689  -2812  -2289   -905    216  -1498   2353  -2016   -526    -28  -1955  -2447  -1756  -2011  -1447   -792   1825  -1538  -1170   287
     -   -149   -500    233     43   -381    399    106   -626    210   -466   -720    275    394     45     96    359    117   -369   -294   -249 
     -    -16  -7108  -8150   -894  -1115   -701  -1378      *      * 
   285   -313   -960  -2118  -2066  -2993   2539  -1996  -2718  -2092  -2950  -2083  -1472  -1908  -1842  -2234    799   2138  -1826  -3201  -2908   288
     -   -149   -500    233     43   -381    399    106   -626    210   -466   -720    275    394     45     96    359    117   -369   -294   -249 
     -    -16  -7108  -8150   -894  -1115   -701  -1378      *      * 
   286  -1899  -1528  -4199  -3735   -889  -3796  -2950    664  -3444   2179    240  -3481  -3583  -2978  -3310  -3050  -1863   2366  -2316  -2114   289
     -   -149   -500    233     43   -381    399    106   -626    210   -466   -720    275    394     45     96    359    117   -369   -294   -249 
     -    -16  -7108  -8150   -894  -1115   -701  -1378      *      * 
   287  -1468  -1913  -1593  -1250  -1247  -2356  -1081  -1001   -540   1142   -499  -1360  -2507   3461   -688  -1616  -1432  -1185  -1910  -1380   290
     -   -149   -500    233     43   -381    399    106   -626    210   -466   -720    275    394     45     96    359    117   -369   -294   -249 
     -    -16  -7108  -8150   -894  -1115   -701  -1378      *      * 
   288   1448  -1017  -3167  -2958  -1831  -2108  -2439    372  -2734  -1140   -824  -2309  -2605  -2518  -2729  -1419  -1095   2957  -2675  -2304   291
     -   -149   -500    233     43   -381    399    106   -626    210   -466   -720    275    394     45     96    359    117   -369   -294   -249 
     -    -16  -7108  -8150   -894  -1115   -701  -1378      *      * 
   289   2047  -1191  -2748  -2549   3189  -1998  -1374   -929  -2348  -1074   -754  -1960  -2454  -2024  -2320  -1294  -1166   -848  -1167   -296   292
     -   -149   -500    233     43   -381    399    106   -626    210   -466   -720    275    394     45     96    359    117   -369   -294   -249 
     -    -16  -7108  -8150   -894  -1115   -701  -1378      *      * 
   290  -2562  -2904  -1886  -1971  -3251  -2661  -2079  -3690  -1565  -3469  -3081  -2107  -3091   4371  -1665  -2586  -2674  -3411  -3077  -2821   293
     -   -149   -500    233     43   -381    399    106   -626    210   -466   -720    275    394     45     96    359    117   -369   -294   -249 
     -    -16  -7108  -8150   -894  -1115   -701  -1378      *      * 
   291  -2562  -2904  -1886  -1971  -3251  -2661  -2079  -3690  -1565  -3469  -3081  -2107  -3091   4371  -1665  -2586  -2674  -3411  -3077  -2821   294
     -   -149   -500    233     43   -381    399    106   -626    210   -466   -720    275    394     45     96    359    117   -369   -294   -249 
     -    -16  -7108  -8150   -894  -1115   -701  -1378      *      * 
   292  -2605  -2132  -4320  -4026   3574  -4021  -1616   -346  -3680   1639    209  -3339  -3720  -2843  -3334  -3293  -2513   -908   -840     83   295
     -   -149   -500    233     43   -381    399    106   -626    210   -466   -720    275    394     45     96    359    117   -369   -294   -249 
     -    -16  -7108  -8150   -894  -1115   -701  -1378      *      * 
   293    728   -863  -2889  -2550  -1572  -1922  -1968    225  -2307  -1087   -632  -1999  -2377  -2076  -2332  -1184    931   2875  -2239  -1884   296
     -   -149   -500    233     43   -381    399    106   -626    210   -466   -720    275    394     45     96    359    117   -369   -294   -249 
     -    -16  -7108  -8150   -894  -1115   -701  -1378      *      * 
   294  -2594  -2690  -3304  -3623  -4328   3747  -3462  -4761  -3953  -4671  -4212  -3320  -3352  -3748  -3779  -2839  -2981  -4004  -3668  -4222   297
     -   -149   -500    233     43   -381    399    106   -626    210   -466   -720    275    394     45     96    359    117   -369   -294   -249 
     -    -16  -7108  -8150   -894  -1115   -701  -1378      *      * 
   295  -2091  -1746  -3971  -3840  -1676  -3532  -3289   3684  -3581   -659   -693  -3562  -3674  -3445  -3521  -3194  -2146    449  -2877  -2493   298
     -   -149   -500    233     43   -381    399    106   -626    210   -466   -720    275    394     45     96    359    117   -369   -294   -249 
     -    -16  -7108  -8150   -894  -1115   -701  -1378      *      * 
   296  -2171  -2655  -1458  -1748  -3334  -2364  -2267  -3943  -2365  -3936  -3437   4205  -2932  -2205  -2608  -2224  -2439  -3392  -3253  -2909   299
     -   -149   -500    233     43   -381    399    106   -626    210   -466   -720    275    394     45     96    359    117   -369   -294   -249 
     -    -16  -7108  -8150   -894  -1115   -701  -1378      *      * 
   297  -1213  -1674  -2755  -2906  -3163  -1922  -2659  -2698  -2788  -3105  -2612  -2311  -2600  -2708  -2753  -1463   3819  -2197  -3286  -3157   300
     -   -149   -500    233     43   -381    399    106   -626    210   -466   -720    275    394     45     96    359    117   -369   -294   -249 
     -    -16  -7108  -8150   -894  -1115   -701  -1378      *      * 
   298  -1771  -1603  -3750  -3689  -2037  -3050  -3231    403  -3479  -1154  -1076  -3246  -3399  -3383  -3437  -2628  -1917   3536  -3074  -2677   301
     -   -149   -500    233     43   -381    399    106   -626    210   -466   -720    275    394     45     96    359    117   -369   -294   -249 
     -    -16  -7108  -8150   -894  -1115   -701  -1378      *      * 
   299  -2406  -2296  -3638  -3594  -1525  -3105  -2824  -1047  -3121   -596   5043  -3293  -3425  -3046  -2996  -2911  -2552  -1398  -2513  -2207   302
     -   -149   -500    233     43   -381    399    106   -626    210   -466   -720    275    394     45     96    359    117   -369   -294   -249 
     -    -16  -7108  -8150   -894  -1115   -701  -1378      *      * 
   300  -3482  -2868  -3701  -3919    238  -3552  -1112  -3000  -3638  -2516  -2526  -3027  -3772  -3101  -3341  -3418  -3527  -3071   -441   4711   303
     -   -149   -500    233     43   -381    399    106   -626    210   -466   -720    275    394     45     96    359    117   -369   -294   -249 
     -    -16  -7108  -8150   -894  -1115   -701  -1378      *      * 
   301  -3482  -2868  -3701  -3919    238  -3552  -1112  -3000  -3638  -2516  -2526  -3027  -3772  -3101  -3341  -3418  -3527  -3071   -441   4711   304
     -   -149   -500    233     43   -381    399    106   -626    210   -466   -720    275    394     45     96    359    117   -369   -294   -249 
     -    -16  -7108  -8150   -894  -1115   -701  -1378      *      * 
   302   -897  -1462  -2333  -2543  -3185  -1640  -2474  -3294  -2686  -3497  -2780  -1973  -2360  -2483  -2703   3465  -1316  -2413  -3310  -3025   305
     -   -149   -500    233     43   -381    399    106   -626    210   -466   -720    275    394     45     96    359    117   -369   -294   -249 
     -    -16  -7108  -8150   -894  -1115   -701  -1378      *      * 
   303  -2931  -2878  -3420  -3706  -4181  -2925  -3468  -4621  -3859  -4490  -4165  -3491   4225  -3781  -3695  -3182  -3279  -4087  -3594  -4064   306
     -   -149   -500    233     43   -381    399    106   -626    210   -466   -720    275    394     45     96    359    117   -369   -294   -249 
     -    -16  -7108  -8150   -894  -1115   -701  -1378      *      * 
   304   -369   -983  -2236  -2267  -2908  -1249  -2104  -2558  -2207  -2887  -2085  -1580  -1970  -2010  -2269    732   3466  -1763  -3165  -2864   307
     -   -149   -500    233     43   -381    399    106   -626    210   -466   -720    275    394     45     96    359    117   -369   -294   -249 
     -    -16  -7108  -8150   -894  -1115   -701  -1378      *      * 
   305  -2091  -1746  -3971  -3840  -1676  -3532  -3289   3684  -3581   -659   -693  -3562  -3674  -3445  -3521  -3194  -2146    449  -2877  -2493   308
     -   -149   -500    233     43   -381    399    106   -626    210   -466   -720    275    394     45     96    359    117   -369   -294   -249 
     -    -16  -7108  -8150   -894  -1115   -701  -1378      *      * 
   306  -1742  -1299  -4265  -3844  -1490  -3966  -3396   1690  -3674    481   -304  -3601  -3759  -3418  -3679  -3235  -1717   3090  -2904  -2550   309
     -   -149   -500    233     43   -381    399    106   -626    210   -466   -720    275    394     45     96    359    117   -369   -294   -249 
     -    -16  -7108  -8150   -894  -1115   -701  -1378      *      * 
   307  -2562  -2904  -1886  -1971  -3251  -2661  -2079  -3690  -1565  -3469  -3081  -2107  -3091   4371  -1665  -2586  -2674  -3411  -3077  -2821   310
     -   -149   -500    233     43   -381    399    106   -626    210   -466   -720    275    394     45     96    359    117   -369   -294   -249 
     -    -16  -7108  -8150   -894  -1115   -701  -1378      *      * 
   308  -2393  -1958  -4623  -4032   1908  -4214  -2807     72  -3738   2298   3080  -3826  -3689  -2855  -3384  -3421  -2270   -609  -1871  -1735   311
     -   -149   -500    233     43   -381    399    106   -626    210   -466   -720    275    394     45     96    359    117   -369   -294   -249 
     -    -16  -7108  -8150   -894  -1115   -701  -1378      *      * 
   309   3438  -1472  -2846  -3040  -3287  -1726  -2735  -2840  -3028  -3257  -2662  -2236  -2447  -2798  -2944  -1216  -1387  -2183  -3405  -3320   312
     -   -149   -500    233     43   -381    399    106   -626    210   -466   -720    275    394     45     96    359    117   -369   -294   -249 
     -    -16  -7108  -8150   -894  -1115   -701  -1378      *      * 
   310  -2594  -2690  -3304  -3623  -4328   3747  -3462  -4761  -3953  -4671  -4212  -3320  -3352  -3748  -3779  -2839  -2981  -4004  -3668  -4222   313
     -   -149   -500    233     43   -381    399    106   -626    210   -466   -720    275    394     45     96    359    117   -369   -294   -249 
     -    -16  -7108  -8150   -894  -1115   -701  -1378      *      * 
   311  -3568  -2682  -4160  -4391   3928  -4028   -404  -2477  -3972  -1891  -1931  -2746  -3916  -2844  -3432  -3278  -3450  -2633    337   2897   314
     -   -149   -500    233     43   -381    399    106   -626    210   -466   -720    275    394     45     96    359    117   -369   -294   -249 
     -    -16  -7108  -8150   -894  -1115   -701  -1378      *      * 
   312   2559  -1169  -1147   -874  -2150  -1356   1976  -1887   -830  -2074  -1281   -868  -1826   -752  -1164    798   -646  -1411  -2358  -1858   315
     -   -149   -500    233     43   -381    399    106   -626    210   -466   -720    275    394     45     96    359    117   -369   -294   -249 
     -    -16  -7108  -8150   -894  -1115   -701  -1378      *      * 
   313   -897  -1462  -2333  -2543  -3185  -1640  -2474  -3294  -2686  -3497  -2780  -1973  -2360  -2483  -2703   3465  -1316  -2413  -3310  -3025   316
     -   -149   -500    233     43   -381    399    106   -626    210   -466   -720    275    394     45     96    359    117   -369   -294   -249 
     -    -16  -7108  -8150   -894  -1115   -701  -1378      *      * 
   314  -2171  -2655  -1458  -1748  -3334  -2364  -2267  -3943  -2365  -3936  -3437   4205  -2932  -2205  -2608  -2224  -2439  -3392  -3253  -2909   317
     -   -149   -500    233     43   -381    399    106   -626    210   -466   -720    275    394     45     96    359    117   -369   -294   -249 
     -    -16  -7108  -8150   -894  -1115   -701  -1378      *      * 
   315   -863  -2137   -793   -165  -2564  -1745   -214  -2211   1592  -2099  -1250   -396  -1811   2470   1247    942   -757  -1827  -2183  -1674   318
     -   -149   -500    233     43   -381    399    106   -626    210   -466   -720    275    394     45     96    359    117   -369   -294   -249 
     -    -16  -7108  -8150   -894  -1115   -701  -1378      *      * 
   316  -1002  -1191  -2570  -2240  -1117  -2152  -1747   -258  -1865   1326   -216  -1952  -2499  -1773  -1925  -1418   2917   -320  -1964  -1597   319
     -   -149   -500    233     43   -381    399    106   -626    210   -466   -720    275    394     45     96    359    117   -369   -294   -249 
     -    -16  -7108  -8150   -894  -1115   -701  -1378      *      * 
   317   3438  -1472  -2846  -3040  -3287  -1726  -2735  -2840  -3028  -3257  -2662  -2236  -2447  -2798  -2944  -1216  -1387  -2183  -3405  -3320   320
     -   -149   -500    233     43   -381    399    106   -626    210   -466   -720    275    394     45     96    359    117   -369   -294   -249 
     -    -16  -7108  -8150   -894  -1115   -701  -1378      *      * 
   318  -2619  -2149  -4777  -4217   -461  -4491  -3218     96  -3868   2758   2787  -4141  -3871  -3008  -3532  -3775  -2497   -607  -2128  -2176   321
     -   -149   -500    233     43   -381    399    106   -626    210   -466   -720    275    394     45     96    359    117   -369   -294   -249 
     -    -16  -7108  -8150   -894  -1115   -701  -1378      *      * 
   319   2072   -908  -2794  -2260   1286  -2417  -1329     76  -1971   1340    347  -1968  -2489  -1643  -1945  -1540   -960    -40  -1193   -732   322
     -   -149   -500    233     43   -381    399    106   -626    210   -466   -720    275    394     45     96    359    117   -369   -294   -249 
     -    -16  -7108  -8150   -894  -1115   -701  -1378      *      * 
   320  -2468  -1999  -4713  -4192   -573  -4418  -3261   1404  -3886   2806    600  -4079  -3869  -3089  -3590  -3710  -2370   -180  -2221  -2211   323
     -   -149   -500    233     43   -381    399    106   -626    210   -466   -720    275    394     45     96    359    117   -369   -294   -249 
     -    -16  -7108  -8150   -894  -1115   -701  -1378      *      * 
   321    821   -965  -2338  -2420  -3137  -1209  -2252  -2857  -2445  -3148  -2294  -1625  -1957  -2164  -2481   3193   -762  -1901  -3367  -3107   324
     -   -149   -500    233     43   -381    399    106   -626    210   -466   -720    275    394     45     96    359    117   -369   -294   -249 
     -    -16  -7108  -8150   -894  -1115   -701  -1378      *      * 
   322  -2871  -2457  -4231  -4103  -1033  -3803  -3165   -541  -3734   3130    -31  -3935  -3797  -3286  -3484  -3713  -2869  -1136  -2394  -2220   325
     -   -149   -500    233     43   -381    399    106   -626    210   -466   -720    275    394     45     96    359    117   -369   -294   -249 
     -    -16  -7108  -8150   -894  -1115   -701  -1378      *      * 
   323  -1756  -1299  -4333  -3971  -1767  -4057  -3756   2799  -3844   -615   -542  -3733  -3880  -3701  -3920  -3375  -1748   2697  -3276  -2831   326
     -   -149   -500    233     43   -381    399    106   -626    210   -466   -720    275    394     45     96    359    117   -369   -294   -249 
     -    -16  -7108  -8150   -894  -1115   -701  -1378      *      * 
   324   -737   -990  -2788  -2545  -1769  -1875  -2085      1  -2274  -1204   -832  -1998  -2391  -2118  -2318  -1173   2966   1862  -2476  -2106   327
     -   -149   -500    233     43   -381    399    106   -626    210   -466   -720    275    394     45     96    359    117   -369   -294   -249 
     -    -16  -7108  -8150   -894  -1115   -701  -1378      *      * 
   325   2538   -935  -2426  -2433  -3065  -1197  -2210  -2767  -2396  -3054  -2196  -1619  -1936  -2115  -2443   2280   -728  -1842  -3300  -3045   328
     -   -149   -500    233     43   -381    399    106   -626    210   -466   -720    275    394     45     96    359    117   -369   -294   -249 
     -    -16  -7108  -8150   -894  -1115   -701  -1378      *      * 
   326   1766  -1063  -2362  -2523  -3285   2971  -2393  -3013  -2667  -3298  -2450  -1731  -2048  -2335  -2672   -683   -882  -2034  -3460  -3280   329
     -   -149   -500    233     43   -381    399    106   -626    210   -466   -720    275    394     45     96    359    117   -369   -294   -249 
     -    -16  -7108  -8150   -894  -1115   -701  -1378      *      * 
   327  -2602  -2136  -4759  -4197   -460  -4468  -3197     97  -3849   2662   3101  -4116  -3858  -2997  -3517  -3747  -2481   -602  -2121  -2165   330
     -   -149   -500    233     43   -381    399    106   -626    210   -466   -720    275    394     45     96    359    117   -369   -294   -249 
     -    -16  -7108  -8150   -894  -1115   -701  -1378      *      * 
   328  -2171  -2655  -1458  -1748  -3334  -2364  -2267  -3943  -2365  -3936  -3437   4205  -2932  -2205  -2608  -2224  -2439  -3392  -3253  -2909   331
     -   -149   -500    233     43   -381    399    106   -626    210   -466   -720    275    394     45     96    359    117   -369   -294   -249 
     -    -16  -7108  -8150   -894  -1115   -701  -1378      *      * 
   329   3438  -1472  -2846  -3040  -3287  -1726  -2735  -2840  -3028  -3257  -2662  -2236  -2447  -2798  -2944  -1216  -1387  -2183  -3405  -3320   332
     -   -149   -500    233     43   -381    399    106   -626    210   -466   -720    275    394     45     96    359    117   -369   -294   -249 
     -    -16  -7108  -8150   -894  -1115   -701  -1378      *      * 
   330   1125   -624  -3096  -2504   1095  -2493  -1420   1282  -2164    498    277  -2094  -2498  -1818  -2035  -1597   -788   2014  -1272   -931   333
     -   -149   -500    233     43   -381    399    106   -626    210   -466   -720    275    394     45     96    359    117   -369   -294   -249 
     -    -16  -7108  -8150   -894  -1115   -701  -1378      *      * 
   331  -2594  -2690  -3304  -3623  -4328   3747  -3462  -4761  -3953  -4671  -4212  -3320  -3352  -3748  -3779  -2839  -2981  -4004  -3668  -4222   334
     -   -149   -500    233     43   -381    399    106   -626    210   -466   -720    275    394     45     96    359    117   -369   -294   -249 
     -    -16  -7108  -8150   -894  -1115   -701  -1378      *      * 
   332   -343   -978  -2185  -2148  -2945  -1228  -2028  -2635  -2099  -2917  -2085  -1520  -1939  -1894  -2209   2865   1959  -1795  -3174  -2867   335
     -   -149   -500    233     43   -381    399    106   -626    210   -466   -720    275    394     45     96    359    117   -369   -294   -249 
     -    -16  -7108  -8150   -894  -1115   -701  -1378      *      * 
   333  -1753  -1302  -4303  -3883  -1493  -3998  -3436   2712  -3722    645   -300  -3637  -3778  -3455  -3720  -3270  -1726   2426  -2921  -2576   336
     -   -149   -500    233     43   -381    399    106   -626    210   -466   -720    275    394     45     96    359    117   -369   -294   -249 
     -    -16  -7108  -8150   -894  -1115   -701  -1378      *      * 
   334  -1742  -1301  -4265  -3837  -1449  -3954  -3356   1768  -3663    691   -267  -3589  -3743  -3388  -3655  -3219  -1714   3004  -2855  -2516   337
     -   -149   -500    233     43   -381    399    106   -626    210   -466   -720    275    394     45     96    359    117   -369   -294   -249 
     -    -16  -7108  -8150   -894  -1115   -701  -1378      *      * 
   335   -436  -1083  -2004  -2142  -3262   1720  -2196  -3097  -2379  -3307  -2433  -1561  -2008  -2075  -2485   2912   -856  -2074  -3427  -3160   338
     -   -149   -500    233     43   -381    399    106   -626    210   -466   -720    275    394     45     96    359    117   -369   -294   -249 
     -    -16  -7108  -8150   -894  -1115   -701  -1378      *      * 
   336  -1896  -1525  -4167  -3675   -831  -3790  -2858   2775  -3354    385   3523  -3434  -3551  -2894  -3216  -3024  -1848    455  -2240  -2052   339
     -   -149   -500    233     43   -381    399    106   -626    210   -466   -720    275    394     45     96    359    117   -369   -294   -249 
     -    -16  -7108  -8150   -894  -1115   -701  -1378      *      * 
   337  -2017  -1772  -3294  -3004    502  -3155   -813   -917  -2525   -615   3602  -2373  -3169  -2156  -2402  -2361  -1973  -1099   -248   3623   340
     -   -149   -500    233     43   -381    399    106   -626    210   -466   -720    275    394     45     96    359    117   -369   -294   -249 
     -    -16  -7108  -8150   -894  -1115   -701  -1378      *      * 
   338  -2674  -2190  -4192  -3998   3855  -3916  -1301   -577  -3632   1005    -76  -3154  -3709  -2818  -3290  -3206  -2598  -1071   -554    465   341
     -   -149   -500    233     43   -381    399    106   -626    210   -466   -720    275    394     45     96    359    117   -369   -294   -249 
     -    -16  -7108  -8150   -894  -1115   -701  -1378      *      * 
   339  -1757  -1300  -4332  -3971  -1762  -4056  -3752   2907  -3843   -609   -537  -3732  -3879  -3698  -3918  -3374  -1749   2586  -3271  -2828   342
     -   -149   -500    233     43   -381    399    106   -626    210   -466   -720    275    394     45     96    359    117   -369   -294   -249 
     -    -16  -7108  -8150   -894  -1115   -701  -1378      *      * 
   340  -2784  -3432   4016  -1200  -4140  -2466  -2197  -4505  -2621  -4365  -3956  -1551  -3014  -2039  -3232  -2593  -2938  -4046  -3710  -3552   343
     -   -149   -500    233     43   -381    399    106   -626    210   -466   -720    275    394     45     96    359    117   -369   -294   -249 
     -    -16  -7108  -8150   -894  -1115   -701  -1378      *      * 
   341  -1918  -2611  -2123  -1295  -2682  -2484   3031  -2804    549  -2565  -1907  -1279  -2537   -304   3278  -1838  -1717  -2556  -2266  -1860   344
     -   -149   -500    233     43   -381    399    106   -626    210   -466   -720    275    394     45     96    359    117   -369   -294   -249 
     -    -16  -7108  -8150   -894  -1115   -701  -1378      *      * 
   342   -421   1984  -2565  -1943    932  -1945   1315   1044  -1581   -125   1884  -1523  -1997  -1241  -1452  -1021    738    308   -724   1718   345
     -   -149   -500    233     43   -381    399    106   -626    210   -466   -720    275    394     45     96    359    117   -369   -294   -249 
     -    -16  -7108  -8150   -894  -1115   -701  -1378      *      * 
   343  -2594  -2690  -3304  -3623  -4328   3747  -3462  -4761  -3953  -4671  -4212  -3320  -3352  -3748  -3779  -2839  -2981  -4004  -3668  -4222   346
     -   -149   -500    233     43   -381    399    106   -626    210   -466   -720    275    394     45     96    359    117   -369   -294   -249 
     -    -16  -7108  -8150   -894  -1115   -701  -1378      *      * 
   344  -2957  -3022  -3318  -2735  -3796  -2998  -1968  -3912   -846  -3631  -3157  -2611  -3280  -1724   4056  -3026  -2913  -3650  -3096  -3185   347
     -   -149   -500    233     43   -381    399    106   -626    210   -466   -720    275    394     45     96    359    117   -369   -294   -249 
     -    -16  -7108  -8150   -894  -1115   -701  -1378      *      * 
   345  -2115  -2789  -2709  -1437  -3626  -2634   -566  -2971   2165  -2634  -1969  -1334  -2589   -150   3303  -1999  -1808  -2741  -2475  -2373   348
     -   -149   -500    233     43   -381    399    106   -626    210   -466   -720    275    394     45     96    359    117   -369   -294   -249 
     -    -16  -7108  -8150   -894  -1115   -701  -1378      *      * 
   346  -2061  -2769  -2586  -1378  -3587  -2598   -557  -2948   3206  -2620  -1947  -1296  -2560   -139   2103  -1944  -1767  -2710  -2468  -2350   349
     -   -149   -500    233     43   -381    399    106   -626    210   -466   -720    275    394     45     96    359    117   -369   -294   -249 
     -    -16  -7108  -8150   -894  -1115   -701  -1378      *      * 
   347  -2871  -2457  -4231  -4103  -1033  -3803  -3165   -541  -3734   3130    -31  -3935  -3797  -3286  -3484  -3713  -2869  -1136  -2394  -2220   350
     -   -149   -500    233     43   -381    399    106   -626    210   -466   -720    275    394     45     96    359    117   -369   -294   -249 
     -    -16  -7108  -8150   -894  -1115   -701  -1378      *      * 
   348   1196  -1039  -3007  -2448   -523  -2648  -1629    175  -2126   1444   3407  -2200  -2657  -1795  -2088  -1771  -1116    -27  -1478  -1225   351
     -   -149   -500    233     43   -381    399    106   -626    210   -466   -720    275    394     45     96    359    117   -369   -294   -249 
     -    -16  -7108  -8150   -894  -1115   -701  -1378      *      * 
   349  -1837  -1398  -4328  -3868  -1172  -3987  -3244   2879  -3668   1409      5  -3627  -3719  -3255  -3583  -3239  -1795   1575  -2621  -2390   352
     -   -149   -500    233     43   -381    399    106   -626    210   -466   -720    275    394     45     96    359    117   -369   -294   -249 
     -    -16  -7108  -8150   -894  -1115   -701  -1378      *      * 
   350   -598   -761  -2386  -1988  -1180  -1836  -1439   2886  -1737   -863   -326  -1646  -2192  -1549  -1808    572    900    150  -1737  -1367   353
     -   -149   -500    233     43   -381    399    106   -626    210   -466   -720    275    394     45     96    359    117   -369   -294   -249 
     -    -16  -7108  -8150   -894  -1115   -701  -1378      *      * 
   351   -897  -1462  -2333  -2543  -3185  -1640  -2474  -3294  -2686  -3497  -2780  -1973  -2360  -2483  -2703   3465  -1316  -2413  -3310  -3025   354
     -   -149   -500    233     43   -381    399    106   -626    210   -466   -720    275    394     45     96    359    117   -369   -294   -249 
     -    -16  -7108  -8150   -894  -1115   -701  -1378      *      * 
   352  -2557  -2106  -4699  -4140   -463  -4401  -3142    100  -3782   2411   3639  -4045  -3826  -2965  -3466  -3674  -2441   -582  -2104  -2130   355
     -   -149   -500    233     43   -381    399    106   -626    210   -466   -720    275    394     45     96    359    117   -369   -294   -249 
     -    -16  -7108  -8150   -894  -1115   -701  -1378      *      * 
   353    792   -838  -2263  -1978   3399  -1556  -1295  -1017  -1811  -1315   -699  -1514  -2046  -1556  -1879    752   -710   -774  -1487   -832   356
     -   -149   -500    233     43   -381    399    106   -626    210   -466   -720    275    394     45     96    359    117   -369   -294   -249 
     -    -16  -7108  -8150   -894  -1115   -701  -1378      *      * 
   354    841  -1131  -2286  -2498  -3356   3283  -2435  -3100  -2718  -3386  -2552  -1760  -2099  -2384  -2720   -753   -957  -2115  -3503  -3339   357
     -   -149   -500    233     43   -381    399    106   -626    210   -466   -720    275    394     45     96    359    117   -369   -294   -249 
     -    -16  -7108  -8150   -894  -1115   -701  -1378      *      * 
   355  -1755  -1298  -4331  -3970  -1770  -4056  -3755   2689  -3843   -619   -545  -3731  -3879  -3701  -3919  -3373  -1747   2794  -3277  -2831   358
     -   -149   -500    233     43   -381    399    106   -626    210   -466   -720    275    394     45     96    359    117   -369   -294   -249 
     -    -16  -7108  -8150   -894  -1115   -701  -1378      *      * 
   356  -1911  -1527  -4104  -3697   1388  -3720  -2325   3299  -3423    124     71  -3294  -3545  -2918  -3265  -2969  -1871    446  -1695  -1010   359
     -   -149   -500    233     43   -381    399    106   -626    210   -466   -720    275    394     45     96    359    117   -369   -294   -249 
     -    -16  -7108  -8150   -894  -1115   -701  -1378      *      * 
   357    249   -643  -2919  -2344   -725  -2470  -1428   1911  -2042    525    146  -2017  -2496  -1753  -1992  -1572   1659   1404  -1373  -1014   360
     -   -149   -500    233     43   -381    399    106   -626    210   -466   -720    275    394     45     96    359    117   -369   -294   -249 
     -    -16  -7108  -8150   -894  -1115   -701  -1378      *      * 
   358   1068   4180  -2944  -2859  -2747  -1192  -2270  -2368  -2606  -2709  -1893  -1744  -1927  -2280  -2542   2187   -674  -1603  -3058  -2830   361
     -   -149   -500    233     43   -381    399    106   -626    210   -466   -720    275    394     45     96    359    117   -369   -294   -249 
     -    -16  -7108  -8150   -894  -1115   -701  -1378      *      * 
   359  -2871  -2457  -4231  -4103  -1033  -3803  -3165   -541  -3734   3130    -31  -3935  -3797  -3286  -3484  -3713  -2869  -1136  -2394  -2220   362
     -   -149   -500    233     43   -381    399    106   -626    210   -466   -720    275    394     45     96    359    117   -369   -294   -249 
     -    -16  -7108  -8150   -894  -1115   -701  -1378      *      * 
   360    466   -537  -2759  -2174   -594     68  -1219   1644  -1861    539    237  -1832  -2326  -1565  -1800  -1374   -650   1970  -1181   -823   363
     -   -149   -500    233     43   -381    399    106   -626    210   -466   -720    275    394     45     96    359    117   -369   -294   -249 
     -    -16  -7108  -8150   -894  -1115   -701  -1378      *      * 
   361  -1660  -1273  -4106  -3594  -1000  -3654  -2762   2658  -3344    880   2082  -3289  -3452  -2911  -3215  -2851  -1610   1836  -2266  -2030   364
     -   -149   -500    233     43   -381    399    106   -626    210   -466   -720    275    394     45     96    359    117   -369   -294   -249 
     -    -16  -7108  -8150   -894  -1115   -701  -1378      *      * 
   362  -2871  -2457  -4231  -4103  -1033  -3803  -3165   -541  -3734   3130    -31  -3935  -3797  -3286  -3484  -3713  -2869  -1136  -2394  -2220   365
     -   -149   -500    233     43   -381    399    106   -626    210   -466   -720    275    394     45     96    359    117   -369   -294   -249 
     -    -16  -7108  -8150   -894  -1115   -701  -1378      *      * 
   363   1854   -920  -2230  -1997  -2745  -1204  -1838  -2411  -1877  -2669  -1825  -1434  -1877  -1669  -2051   2067   1903  -1648  -2974  -2658   366
     -   -149   -500    233     43   -381    399    106   -626    210   -466   -720    275    394     45     96    359    117   -369   -294   -249 
     -    -16  -7108  -8150   -894  -1115   -701  -1378      *      * 
   364   1058   -555  -2090  -1542   -695    872   -940   1562  -1307   -513    115  -1347  -2015  -1085  -1407   -941    588   1043  -1184   -813   367
     -   -149   -500    233     43   -381    399    106   -626    210   -466   -720    275    394     45     96    359    117   -369   -294   -249 
     -    -16  -7108  -8150   -894  -1115   -701  -1378      *      * 
   365   -441   -631  -1918  -1422   -865     83   -949   -219  -1209    219    -57  -1246  -1950  -1019  -1353   1219   -495   2103  -1326   -946   368
     -   -149   -500    233     43   -381    399    106   -626    210   -466   -720    275    394     45     96    359    117   -369   -294   -249 
     -    -16  -7108  -8150   -894  -1115   -701  -1378      *      * 
   366  -3342  -2776  -4026  -4232   4354  -3545  -1431  -2315  -4038  -1801  -1900  -3299  -3780  -3350  -3645  -3490  -3420  -2566   -739    349   369
     -   -149   -500    233     43   -381    399    106   -626    210   -466   -720    275    394     45     96    359    117   -369   -294   -249 
     -    -16  -7108  -8150   -894  -1115   -701  -1378      *      * 
   367   -554   -721  -1557   -998   1714  -1870   1625   -287   -810   -572   1772    515  -1934   -637  -1033    168   -493   -174   -780   1988   370
     -   -149   -500    233     43   -381    399    106   -626    210   -466   -720    275    394     45     96    359    117   -369   -294   -249 
     -    -16  -7108  -8150   -894  -1115   -701  -1378      *      * 
   368   -479  -1877   -258   1689  -2181    -86    -84  -1906   1067   -342   -979    -64  -1526   1660   -106   -366   -416  -1491  -2060  -1406   371
     -   -149   -500    233     43   -381    399    106   -626    210   -466   -720    275    394     45     96    359    117   -369   -294   -249 
     -    -16  -7108  -8150   -894  -1115   -701  -1378      *      * 
   369   2298  -1754   -880   -373  -2263  -1679   -427  -1894    267  -1935  -1143   -553  -1859   1371   1186   -772   -765  -1554  -2145  -1663   372
     -   -149   -500    233     43   -381    399    106   -626    210   -466   -720    275    394     45     96    359    117   -369   -294   -249 
     -    -16  -7108  -8150   -894  -1115   -701  -1378      *      * 
   370   2288   -914  -2305  -2103  -2807  -1197  -1917  -2478  -1984  -2740  -1892  -1478  -1886  -1762  -2134   2077   1120  -1682  -3038  -2738   373
     -   -149   -500    233     43   -381    399    106   -626    210   -466   -720    275    394     45     96    359    117   -369   -294   -249 
     -   -187  -7108  -3127   -894  -1115   -701  -1378      *      * 
   371    382  -1622   -229    991  -1878  -1319      9    -63    396  -1612   -733    847  -1414   1205    -98    561    698  -1210  -1850  -1211   374
     -   -149   -500    233     43   -381    399    106   -626    210   -466   -720    275    394     45     96    359    117   -369   -294   -249 
     -    -18  -6938  -7981   -894  -1115   -511  -1746      *      * 
   372    562  -1207   -946   -540  -1964  -1376   3751  -1627   -451  -1800   -999   -641  -1730   -388   -837    717    905  -1230  -2133  -1626   375
     -   -149   -500    233     43   -381    399    106   -626    210   -466   -720    275    394     45     96    359    117   -369   -294   -249 
     -    -16  -7108  -8150   -894  -1115   -701  -1378      *      * 
   373   2573   -928  -2327  -2253  -3057    868  -2093  -2794  -2230  -3025  -2140  -1538  -1903  -1953  -2341   1712   -692  -1847  -3264  -2999   376
     -   -149   -500    233     43   -381    399    106   -626    210   -466   -720    275    394     45     96    359    117   -369   -294   -249 
     -    -16  -7108  -8150   -894  -1115   -701  -1378      *      * 
   374   -569  -1205  -1850  -2000  -3118  -1373  -2104  -2992  -2189  -3201  -2396  -1551   3636  -1986  -2308    970   -971  -2098  -3289  -2965   377
     -   -149   -500    233     43   -381    399    106   -626    210   -466   -720    275    394     45     96    359    117   -369   -294   -249 
     -    -16  -7108  -8150   -894  -1115   -701  -1378      *      * 
   375    427  -1832    811    263  -2155  -1381    -85  -1887   1907  -1866   -964    -42    358    361   -184   -328    673  -1464  -2060  -1393   378
     -   -149   -500    233     43   -381    399    106   -626    210   -466   -720    275    394     45     96    359    117   -369   -294   -249 
     -    -16  -7108  -8150   -894  -1115   -701  -1378      *      * 
   376   -540   -594  -2311  -1805   -796    268  -1132   2506  -1555   -573     23  -1525  -2112  -1319  -1608    460   -576   1098  -1317   -951   379
     -   -149   -500    233     43   -381    399    106   -626    210   -466   -720    275    394     45     96    359    117   -369   -294   -249 
     -   -382  -7108  -2149   -894  -1115   -701  -1378      *      * 
   377   -642  -1833   1904    180  -2657    758   -545  -2437   -448  -2455  -1629   -108  -1640   -179  -1025   1953   -754  -1893  -2667  -1958   380
     -   -149   -500    233     43   -381    399    106   -626    210   -466   -720    275    394     45     96    359    117   -369   -294   -249 
     -    -20  -6746  -7788   -894  -1115  -1362   -711      *      * 
   378   1004  -1627   -179    347  -1912  -1281   1555  -1619   1057  -1625   -746     54  -1382   1301     37    643   -250  -1235  -1840  -1207   381
     -   -149   -500    233     43   -381    399    106   -626    210   -466   -720    275    394     45     96    359    117   -369   -294   -249 
     -    -20  -6746  -7788   -894  -1115  -1362   -711      *      * 
   379   1156   -455  -1582  -1006    951  -1720   -520     96   -738   1059    435   -957  -1789   -588    529   -757   -301    160   -849   -443   382
     -   -149   -500    233     43   -381    399    106   -626    210   -466   -720    275    394     45     96    359    117   -369   -294   -249 
     -    -20  -6746  -7788   -894  -1115  -1362   -711      *      * 
   380  -1326  -3053   1613   3039  -3282  -1363   -658  -3168   -797  -3082  -2379     21  -1858   -318  -1555  -1028  -1377  -2681  -3244  -2337   383
     -   -149   -500    233     43   -381    399    106   -626    210   -466   -720    275    394     45     96    359    117   -369   -294   -249 
     -    -20  -6746  -7788   -894  -1115  -1362   -711      *      * 
   381    -72   -715  -1652  -1524  -2433   -967  -1482  -2081  -1463  -2366  -1559  -1088  -1629  -1305  -1648   2495   2157  -1372  -2666  -2307   384
     -   -149   -500    233     43   -381    399    106   -626    210   -466   -720    275    394     45     96    359    117   -369   -294   -249 
     -    -20  -6746  -7788   -894  -1115  -1362   -711      *      * 
   382    590  -1511   -263    281  -1827  -1280     20  -1516    451  -1555   -692      4  -1393   1407   1373    546    682  -1149  -1796  -1187   385
     -   -149   -500    233     43   -381    399    106   -626    210   -466   -720    275    394     45     96    359    117   -369   -294   -249 
     -    -20  -6746  -7788   -894  -1115  -1362   -711      *      * 
   383   -478  -1662   -361    154  -1953  -1408   3011  -1642    533  -1658   -819    972  -1516    380   1195   -403    647  -1296  -1854  -1283   386
     -   -149   -500    233     43   -381    399    106   -626    210   -466   -720    275    394     45     96    359    117   -369   -294   -249 
     -    -20  -6746  -7788   -894  -1115  -1362   -711      *      * 
   384  -2729  -2267  -3516  -3642   4220  -3121  -1019  -1637  -3428  -1191  -1266  -2799  -3337  -2808  -3109  -2928  -2796  -1879   -347    736   387
     -   -149   -500    233     43   -381    399    106   -626    210   -466   -720    275    394     45     96    359    117   -369   -294   -249 
     -    -20  -6746  -7788   -894  -1115  -1362   -711      *      * 
   385   1096  -1450   -166    162  -1927   1012   1914  -1633    113  -1710   -871   1245  -1476    189   -357   -319   -370  -1243  -1974  -1363   388
     -   -149   -500    233     43   -381    399    106   -626    210   -466   -720    275    394     45     96    359    117   -369   -294   -249 
     -    -20  -6746  -7788   -894  -1115  -1362   -711      *      * 
   386    470  -1445   -222    306  -1688    191     29  -1368    985   -294   -592   1081    240    443    -75   -210   -213  -1032  -1719  -1110   389
     -   -149   -500    233     43   -381    399    106   -626    210   -466   -720    275    394     45     96    359    117   -369   -294   -249 
     -   -236  -6746  -2820   -894  -1115  -1362   -711      *      * 
   387   -556  -1432    -60   -203  -2559   1138   -843  -2453   -770  -2543  -1776   3224  -1672   -558  -1197   -584   -780  -1842  -2613  -2047   390
     -   -148   -500    233     43   -381    399    106   -626    210   -466   -720    275    394     45     96    359    117   -369   -294   -249 
     -   -277  -2560  -7576   -306  -2389  -1057   -946      *      * 
   388   1077   -444  -1623  -1073   -515  -1654   -627   1149   -859    566    307   -996  -1790   -681  -1031   1044   -300    270   -997   -612   392
     -   -149   -500    233     43   -381    399    106   -626    210   -466   -720    275    394     45     96    359    117   -369   -294   -249 
     -    -20  -6746  -7788   -894  -1115  -1362   -711      *      * 
   389    -84   -707  -1702  -1616  -2398   -977  -1540  -2017  -1547  -2335  -1548  -1136  -1648  -1392  -1699   1205   3126  -1337  -2654  -2304   393
     -   -149   -500    233     43   -381    399    106   -626    210   -466   -720    275    394     45     96    359    117   -369   -294   -249 
     -    -20  -6746  -7788   -894  -1115  -1362   -711      *      * 
   390  -1802   5639  -3526  -3709  -2991  -2222  -2930  -2605  -3455  -3045  -2737  -2980  -2824  -3337  -3191  -2121  -2171  -2303  -2922  -3016   394
     -   -149   -500    233     43   -381    399    106   -626    210   -466   -720    275    394     45     96    359    117   -369   -294   -249 
     -    -20  -6746  -7788   -894  -1115  -1362   -711      *      * 
   391   -264   -914  -1346  -1418  -2616  -1074  -1567  -2439  -1562  -2653  -1868  -1104   3414  -1406  -1743    982   -631  -1667  -2803  -2422   395
     -   -149   -500    233     43   -381    399    106   -626    210   -466   -720    275    394     45     96    359    117   -369   -294   -249 
     -    -20  -6746  -7788   -894  -1115  -1362   -711      *      * 
   392   2243  -1745   2232    -16  -2639  -1258   -766  -2301   -757  -2476  -1724   -276  -1748   -443  -1314   -686   -879  -1815  -2733  -2079   396
     -   -149   -500    233     43   -381    399    106   -626    210   -466   -720    275    394     45     96    359    117   -369   -294   -249 
     -    -20  -6746  -7788   -894  -1115  -1362   -711      *      * 
   393  -3098  -2298  -3758  -3915   2831  -3644   -100  -2060  -3513  -1534  -1538  -2393  -3544  -2468  -3035  -2880  -2988  -2196    632   4041   397
     -   -149   -500    233     43   -381    399    106   -626    210   -466   -720    275    394     45     96    359    117   -369   -294   -249 
     -    -20  -6746  -7788   -894  -1115  -1362   -711      *      * 
   394   1550  -1181   -527    -38  -1774  -1212   -250  -1431   1113  -1556   -728   -229  -1460    126   -322    795    826  -1051  -1858  -1309   398
     -   -149   -500    233     43   -381    399    106   -626    210   -466   -720    275    394     45     96    359    117   -369   -294   -249 
     -    -20  -6746  -7788   -894  -1115  -1362   -711      *      * 
   395    -82   -786  -1302  -1038  -2292   -993  -1120  -1971   -992  -2174  -1343   -840   1790   -860  -1290   2225   1135  -1323  -2471  -2056   399
     -   -149   -500    233     43   -381    399    106   -626    210   -466   -720    275    394     45     96    359    117   -369   -294   -249 
     -    -20  -6746  -7788   -894  -1115  -1362   -711      *      * 
   396   1117   -525  -1172   -604    809  -1564   -350    -85   -409    298    288   -663  -1645   -284    760   -571    735     37   -944   -530   400
     -   -149   -500    233     43   -381    399    106   -626    210   -466   -720    275    394     45     96    359    117   -369   -294   -249 
     -    -20  -6746  -7788   -894  -1115  -1362   -711      *      * 
   397    498   -930   -642    -92  -1102  -1366   -169   -702     58   -925   1679   -283  -1492    119    749    624   1268   -487  -1356   -865   401
     -   -149   -500    233     43   -381    399    106   -626    210   -466   -720    275    394     45     96    359    117   -369   -294   -249 
     -    -20  -6746  -7788   -894  -1115  -1362   -711      *      * 
   398   1447  -1026   -701   -481  -2288  -1062   -778  -1996   -578  -2134  -1290   2104  -1552   -448   -978   1622   -413  -1400  -2396  -1881   402
     -   -148   -500    233     44   -381    398    105   -627    210   -466   -721    276    395     45     96    360    117   -370   -295   -250 
     -   -377  -2150  -7788  -1842   -472  -1362   -711      *      * 
   399    -85   -765  -1365  -1151  -2303   -991  -1210  -1974  -1115  -2196  -1376   -903   2795   -976  -1382   1147   1323  -1323  -2504  -2107   407
     -   -149   -500    233     43   -381    399    106   -626    210   -466   -720    275    394     45     96    359    117   -369   -294   -249 
     -    -20  -6746  -7788   -894  -1115  -1362   -711      *      * 
   400    568  -1769   1122    308  -2273  -1227   -219  -2016     48  -2022  -1158   1333  -1499    190   -486   1686   -490  -1562  -2239  -1556   408
     -   -149   -500    233     43   -381    399    106   -626    210   -466   -720    275    394     45     96    359    117   -369   -294   -249 
     -    -20  -6746  -7788   -894  -1115  -1362   -711      *      * 
   401    606  -1076   -492     54    770  -1356    -87   -847    195  -1037   -264    841  -1459    242   1321   -314    698   -614  -1429   -905   409
     -   -149   -500    233     43   -381    399    106   -626    210   -466   -720    275    394     45     96    359    117   -369   -294   -249 
     -    -20  -6746  -7788   -894  -1115  -1362   -711      *      * 
   402  -3385  -2712  -3632  -3791  -1021  -3016  -2020  -3239  -3396  -2828  -2786  -3370  -3386  -3313  -3139  -3612  -3500  -3280   6105   -633   410
     -   -149   -500    233     43   -381    399    106   -626    210   -466   -720    275    394     45     96    359    117   -369   -294   -249 
     -    -20  -6746  -7788   -894  -1115  -1362   -711      *      * 
   403  -1279  -2902   2400    376  -3193  -1349   -680  -3138   -831  -3068  -2367   3008  -1855   -349  -1583  -1007  -1352  -2635  -3202  -2297   411
     -   -149   -500    233     43   -381    399    106   -626    210   -466   -720    275    394     45     96    359    117   -369   -294   -249 
     -    -20  -6746  -7788   -894  -1115  -1362   -711      *      * 
   404  -1802   5639  -3526  -3709  -2991  -2222  -2930  -2605  -3455  -3045  -2737  -2980  -2824  -3337  -3191  -2121  -2171  -2303  -2922  -3016   412
     -   -149   -500    233     43   -381    399    106   -626    210   -466   -720    275    394     45     96    359    117   -369   -294   -249 
     -    -20  -6746  -7788   -894  -1115  -1362   -711      *      * 
   405   -644   -848  -2166  -1794   -845  -1809  -1325    -26  -1404   -145   4083  -1541  -2139  -1334  -1484  -1044   1086    -61  -1621  -1268   413
     -   -149   -500    233     43   -381    399    106   -626    210   -466   -720    275    394     45     96    359    117   -369   -294   -249 
     -    -20  -6746  -7788   -894  -1115  -1362   -711      *      * 
   406   -840  -1873   -937   -259  -2324  -1703   -135  -1904   1862  -1851  -1063   -425  -1773    280   1551   -772   1990  -1590  -1965  -1546   414
     -   -149   -500    233     43   -381    399    106   -626    210   -466   -720    275    394     45     96    359    117   -369   -294   -249 
     -    -20  -6746  -7788   -894  -1115  -1362   -711      *      * 
   407  -1802   5639  -3526  -3709  -2991  -2222  -2930  -2605  -3455  -3045  -2737  -2980  -2824  -3337  -3191  -2121  -2171  -2303  -2922  -3016   415
     -   -149   -500    233     43   -381    399    106   -626    210   -466   -720    275    394     45     96    359    117   -369   -294   -249 
     -    -20  -6746  -7788   -894  -1115  -1362   -711      *      * 
   408  -2335  -1998  -3672  -3499   -671  -3349  -2625   -138  -3094   3007    299  -3331  -3363  -2753  -2918  -3110  -2338   -659  -1984  -1738   416
     -   -149   -500    233     43   -381    399    106   -626    210   -466   -720    275    394     45     96    359    117   -369   -294   -249 
     -    -20  -6746  -7788   -894  -1115  -1362   -711      *      * 
   409  -1281  -2286  -1430   -574  -2902  -2004   -175  -2394   2560  -2165  -1410   -661  -2009   2170   1645  -1162  -1082  -2088  -2119  -1830   417
     -   -149   -500    233     43   -381    399    106   -626    210   -466   -720    275    394     45     96    359    117   -369   -294   -249 
     -    -20  -6746  -7788   -894  -1115  -1362   -711      *      * 
   410   2242   -738  -1165   -780  -1128  -1253   -680   -906   -667  -1180   -465   -736  -1631   -550   -956    690   -350   -629  -1504   1302   418
     -   -149   -500    233     43   -381    399    106   -626    210   -466   -720    275    394     45     96    359    117   -369   -294   -249 
     -    -20  -6746  -7788   -894  -1115  -1362   -711      *      * 
   411   1189  -1893   1073   1082  -2236  -1254   -139  -1977    143  -1971  -1104     69  -1484    278   -397   1273   -483  -1552  -2186  -1488   419
     -   -147   -500    233     43   -381    399    105   -627    210   -466   -721    275    394     45     95    361    117   -370   -295   -250 
     -  -1053   -962  -7788  -1468   -647  -1362   -711      *      * 
   412  -1802   5639  -3526  -3709  -2991  -2222  -2930  -2605  -3455  -3045  -2737  -2980  -2824  -3337  -3191  -2121  -2171  -2303  -2922  -3016   425
     -   -149   -500    233     43   -381    399    106   -626    210   -466   -720    275    394     45     96    359    117   -369   -294   -249 
     -    -20  -6746  -7788   -894  -1115  -1362   -711      *      * 
   413   1816   -758  -1825  -1903  -2788   2731  -1861  -2469  -2027  -2764  -1940  -1292  -1710  -1755  -2118   -360   -543  -1609  -2981  -2733   426
     -   -149   -500    233     43   -381    399    106   -626    210   -466   -720    275    394     45     96    359    117   -369   -294   -249 
     -    -20  -6746  -7788   -894  -1115  -1362   -711      *      * 
   414  -3008  -2251  -3727  -3855   3846  -3605   -119  -1953  -3458  -1447  -1442  -2385  -3512  -2447  -3000  -2841  -2904  -2097    609   2807   427
     -   -149   -500    233     43   -381    399    106   -626    210   -466   -720    275    394     45     96    359    117   -369   -294   -249 
     -    -20  -6746  -7788   -894  -1115  -1362   -711      *      * 
   415  -1802   5639  -3526  -3709  -2991  -2222  -2930  -2605  -3455  -3045  -2737  -2980  -2824  -3337  -3191  -2121  -2171  -2303  -2922  -3016   428
     -   -149   -500    233     43   -381    399    106   -626    210   -466   -720    275    394     45     96    359    117   -369   -294   -249 
     -    -20  -6746  -7788   -894  -1115  -1362   -711      *      * 
   416   1780   -664  -1749  -1485  -2340   -943  -1395  -1984  -1381  -2245  -1417  -1053  -1584  -1200  -1599   2206   1195  -1293  -2568  -2220   429
     -   -149   -500    233     43   -381    399    106   -626    210   -466   -720    275    394     45     96    359    117   -369   -294   -249 
     -    -20  -6746  -7788   -894  -1115  -1362   -711      *      * 
   417   1029  -1063   -633   -445  -2326  -1069   -775  -2040   -577  -2172  -1328   2475  -1560   -443   -984   1592   -436  -1439  -2426  -1902   430
     -   -149   -500    233     43   -381    399    106   -626    210   -466   -720    275    394     45     96    359    117   -369   -294   -249 
     -    -20  -6746  -7788   -894  -1115  -1362   -711      *      * 
   418   -327  -1399   -306     54  -2079   1597   -267  -1779   1036  -1835   -982   -170    813    130   -324    685   -379  -1334  -2074  -1485   431
     -   -149   -500    233     43   -381    399    106   -626    210   -466   -720    275    394     45     96    359    117   -369   -294   -249 
     -    -20  -6746  -7788   -894  -1115  -1362   -711      *      * 
   419   1216   -486  -1804  -1293   -741   1155   -850   1255  -1087   -503    101  -1136  -1846   -900  -1247   -732   -367   1074  -1236   -854   432
     -   -149   -500    233     43   -381    399    106   -626    210   -466   -720    275    394     45     96    359    117   -369   -294   -249 
     -    -20  -6746  -7788   -894  -1115  -1362   -711      *      * 
   420   -443  -1707     17    272  -2196   1237   -179  -1928    155  -1936  -1072   1148  -1488   1915   -333    633   -448  -1490  -2148  -1492   433
     -   -149   -500    234     43   -381    399    106   -626    210   -466   -720    275    394     45     96    359    117   -369   -294   -249 
     -   -236  -2772  -7788   -306  -2389  -1362   -711      *      * 
   421   -470  -1886    -95   1459  -2221  -1335     -2  -1943   1755  -1879   -992     28    368   1360     93   -342   -404  -1520  -2031  -1391   435
     -   -149   -500    233     43   -381    399    106   -626    210   -466   -720    275    394     45     96    359    117   -369   -294   -249 
     -    -20  -6746  -7788   -894  -1115  -1362   -711      *      * 
   422   -629   -659  -1835    593   1385  -1973   -420   -124  -1079   1137    243  -1169  -2017   -845  -1206  -1018   -566    -77   -369   2251   436
     -   -149   -500    233     43   -381    399    106   -626    210   -466   -720    275    394     45     96    359    117   -369   -294   -249 
     -    -20  -6746  -7788   -894  -1115  -1362   -711      *      * 
   423    964  -1155   -638    -67  -1270  -1459   2481   -906    301    -24   -327   -273  -1548    205   1059   -440   -321   -688  -1447   -941   437
     -   -149   -500    233     43   -381    399    106   -626    210   -466   -720    275    394     45     96    359    117   -369   -294   -249 
     -    -20  -6746  -7788   -894  -1115  -1362   -711      *      * 
   424   1249   -863  -1659  -1687  -2587  -1092  -1695  -2185  -1729  -2500  -1769  -1247   3367  -1563  -1865   -468   -625  -1512  -2801  -2502   438
     -   -149   -500    233     43   -381    399    106   -626    210   -466   -720    275    394     45     96    359    117   -369   -294   -249 
     -    -20  -6746  -7788   -894  -1115  -1362   -711      *      * 
   425  -1946  -2138  -2620  -2899  -3709   3671  -2834  -4006  -3210  -4006  -3504  -2635  -2811  -3027  -3124  -2175  -2322  -3296  -3184  -3576   439
     -   -149   -500    233     43   -381    399    106   -626    210   -466   -720    275    394     45     96    359    117   -369   -294   -249 
     -    -20  -6746  -7788   -894  -1115  -1362   -711      *      * 
   426   2953   -735  -1907  -1953  -2721    954  -1854  -2381  -2019  -2689  -1872  -1308  -1704  -1756  -2102   -350   -525  -1554  -2930  -2681   440
     -   -149   -500    233     43   -381    399    106   -626    210   -466   -720    275    394     45     96    359    117   -369   -294   -249 
     -    -20  -6746  -7788   -894  -1115  -1362   -711      *      * 
   427  -1802   5639  -3526  -3709  -2991  -2222  -2930  -2605  -3455  -3045  -2737  -2980  -2824  -3337  -3191  -2121  -2171  -2303  -2922  -3016   441
     -   -149   -500    233     43   -381    399    106   -626    210   -466   -720    275    394     45     96    359    117   -369   -294   -249 
     -    -20  -6746  -7788   -894  -1115  -1362   -711      *      * 
   428   -757   -539  -2969  -2373   -289  -2391  -1266   1378  -2026    992    585  -1978  -2370  -1651  -1888  -1495   -698   2094   2626   -717   442
     -   -149   -500    233     43   -381    399    106   -626    210   -466   -720    275    394     45     96    359    117   -369   -294   -249 
     -    -20  -6746  -7788   -894  -1115  -1362   -711      *      * 
   429   1279   -439  -2026  -1489   -612  -1777   -905   1354  -1254   -355    226  -1293  -1948  -1040  -1356    416   -402   1635  -1142   -768   443
     -   -149   -500    233     43   -381    399    106   -626    210   -466   -720    275    394     45     96    359    117   -369   -294   -249 
     -    -20  -6746  -7788   -894  -1115  -1362   -711      *      * 
   430    577  -1383   -329    223  -1602  -1321      4  -1260    408   -283   -532    -44  -1417   1763    862    626   -238   -956  -1657  -1081   444
     -   -146   -500    233     43   -381    398    105   -626    210   -466   -721    275    394     45     96    360    117   -370   -295   -250 
     -   -236  -2772  -7788  -2048   -399  -1362   -711      *      * 
   431   -442  -1762   1190    340  -2185  -1236   -146  -1921    151  -1927  -1057   1288  -1468    271   -376   1132   1388  -1488  -2145  -1466   450
     -   -149   -500    233     43   -381    399    106   -626    210   -466   -720    275    394     45     96    359    117   -369   -294   -249 
     -    -20  -6746  -7788   -894  -1115  -1362   -711      *      * 
   432   1410  -1626   2369    109  -2454  -1188   -511  -2183   -365  -2251  -1422   -151  -1597   -144   -903    749   -631  -1673  -2494  -1832   451
     -   -149   -500    233     43   -381    399    106   -626    210   -466   -720    275    394     45     96    359    117   -369   -294   -249 
     -    -20  -6746  -7788   -894  -1115  -1362   -711      *      * 
   433    647  -1388   1527    112  -2042  -1183   -266  -1739     24  -1815   -961   -126  -1465    129   -463    818   1563  -1298  -2076  -1464   452
     -   -149   -500    233     43   -381    399    106   -626    210   -466   -720    275    394     45     96    359    117   -369   -294   -249 
     -    -20  -6746  -7788   -894  -1115  -1362   -711      *      * 
   434    715   -615  -2454  -1938   -625  -2069  -1268    571  -1654    -34   3540  -1678  -2224  -1422  -1695  -1213   -655   1408  -1354  -1016   453
     -   -149   -500    233     43   -381    399    106   -626    210   -466   -720    275    394     45     96    359    117   -369   -294   -249 
     -    -20  -6746  -7788   -894  -1115  -1362   -711      *      * 
   435  -1627  -2414  -1971   -950  -3137  -2226   -283  -2564   3097  -2291  -1597   -929  -2217    133   1908  -1519  -1377  -2307  -2182  -2004   454
     -   -149   -500    233     43   -381    399    106   -626    210   -466   -720    275    394     45     96    359    117   -369   -294   -249 
     -    -20  -6746  -7788   -894  -1115  -1362   -711      *      * 
   436   1032  -1551   1721    267  -1887  -1264   -142  -1532    145  -1650   -821   1088  -1469    253   -357   -334   -378    300  -1943  -1315   455
     -   -149   -500    233     43   -381    399    106   -626    210   -466   -720    275    394     45     96    359    117   -369   -294   -249 
     -    -20  -6746  -7788   -894  -1115  -1362   -711      *      * 
   437   1830   -584  -1757  -1298   -889  -1497   -930   -112  -1071   1118    -24  -1120  -1819   -920  -1239   -663    859      3  -1410  -1037   456
     -   -149   -500    233     43   -381    399    106   -626    210   -466   -720    275    394     45     96    359    117   -369   -294   -249 
     -    -20  -6746  -7788   -894  -1115  -1362   -711      *      * 
   438  -1802   5639  -3526  -3709  -2991  -2222  -2930  -2605  -3455  -3045  -2737  -2980  -2824  -3337  -3191  -2121  -2171  -2303  -2922  -3016   457
     -   -149   -500    233     43   -381    399    106   -626    210   -466   -720    275    394     45     96    359    117   -369   -294   -249 
     -    -20  -6746  -7788   -894  -1115  -1362   -711      *      * 
   439   -455  -1324   -615    -41  -1437  -1480   2975  -1133    416    -77   -493   -255  -1569    252   1155    451   -384   -889  -1544  -1012   458
     -   -149   -500    233     43   -381    399    106   -626    210   -466   -720    275    394     45     96    359    117   -369   -294   -249 
     -    -20  -6746  -7788   -894  -1115  -1362   -711      *      * 
   440   -290  -1140   -477   -446  -2552   2071   -904  -2312   -780  -2422  -1578   1486  -1609   -587  -1199   1510   -540  -1633  -2645  -2107   459
     -   -149   -500    233     43   -381    399    106   -626    210   -466   -720    275    394     45     96    359    117   -369   -294   -249 
     -    -20  -6746  -7788   -894  -1115  -1362   -711      *      * 
   441   -808  -2088   -404   2361  -2505  -1575   -117  -2153   1334  -2039  -1212   -220  -1694    313   1274   -677   -709  -1775  -2122  -1607   460
     -   -149   -500    233     43   -381    399    106   -626    210   -466   -720    275    394     45     96    359    117   -369   -294   -249 
     -    -20  -6746  -7788   -894  -1115  -1362   -711      *      * 
   442   -668  -1894    -58    138  -2407   1679   -264  -2119   1718  -2094  -1265   1358  -1631    139   -128   -568   -661  -1697  -2256  -1653   461
     -   -149   -500    233     43   -381    399    106   -626    210   -466   -720    275    394     45     96    359    117   -369   -294   -249 
     -    -20  -6746  -7788   -894  -1115  -1362   -711      *      * 
   443  -2305  -2517  -2641  -2057  -3178  -2501  -1382  -3195   -273  -2984  -2483  -1969  -2765  -1113   3922  -2359  -2260  -2947  -2600  -2572   462
     -   -149   -500    233     43   -381    399    106   -626    210   -466   -720    275    394     45     96    359    117   -369   -294   -249 
     -    -20  -6746  -7788   -894  -1115  -1362   -711      *      * 
   444   -390   -491  -1548    529   -508  -1787   -598   1094   -783    557    335   -975  -1844   -617   -989   -812   1273   1074  -1003   -611   463
     -   -149   -500    233     43   -381    399    106   -626    210   -466   -720    275    394     45     96    359    117   -369   -294   -249 
     -    -20  -6746  -7788   -894  -1115  -1362   -711      *      * 
   445  -3148  -2300  -3839  -4025   2813  -3682    -70  -2148  -3602  -1626  -1610  -2399  -3565  -2490  -3074  -2902  -3024  -2257   4310   3262   464
     -   -149   -500    233     43   -381    399    106   -626    210   -466   -720    275    394     45     96    359    117   -369   -294   -249 
     -    -20  -6746  -7788   -894  -1115  -1362   -711      *      * 
   446  -3079  -2284  -3762  -3915   3543  -3639   -103  -2033  -3512  -1512  -1513  -2393  -3538  -2467  -3032  -2873  -2969  -2171    629   3410   465
     -   -149   -500    233     43   -381    399    106   -626    210   -466   -720    275    394     45     96    359    117   -369   -294   -249 
     -    -20  -6746  -7788   -894  -1115  -1362   -711      *      * 
   447   -679  -1503   -837   -440  -2166  -1510   -456  -1702   1776  -1844  -1109   -560  -1783    -98     68   -714   2581  -1372  -2086  -1648   466
     -   -149   -500    233     43   -381    399    106   -626    210   -466   -720    275    394     45     96    359    117   -369   -294   -249 
     -    -20  -6746  -7788   -894  -1115  -1362   -711      *      * 
   448   -679  -2191   1727   1673  -2486  -1307   -185  -2251    130  -2188  -1328     69  -1560    232   1802   -507   -644  -1809  -2358  -1637   467
     -   -149   -500    233     43   -381    399    106   -626    210   -466   -720    275    394     45     96    359    117   -369   -294   -249 
     -    -20  -6746  -7788   -894  -1115  -1362   -711      *      * 
   449  -1946  -2138  -2620  -2899  -3709   3671  -2834  -4006  -3210  -4006  -3504  -2635  -2811  -3027  -3124  -2175  -2322  -3296  -3184  -3576   468
     -   -149   -500    233     43   -381    399    106   -626    210   -466   -720    275    394     45     96    359    117   -369   -294   -249 
     -    -20  -6746  -7788   -894  -1115  -1362   -711      *      * 
   450  -1802   5639  -3526  -3709  -2991  -2222  -2930  -2605  -3455  -3045  -2737  -2980  -2824  -3337  -3191  -2121  -2171  -2303  -2922  -3016   469
     -   -149   -500    233     43   -381    399    106   -626    210   -466   -720    275    394     45     96    359    117   -369   -294   -249 
     -    -20  -6746  -7788   -894  -1115  -1362   -711      *      * 
   451  -2232  -2307  -2714  -2946  -3512  -2367  -2804  -3782  -3062  -3747  -3380  -2763   4145  -3009  -2988  -2463  -2565  -3298  -3083  -3378   470
     -   -149   -500    233     43   -381    399    106   -626    210   -466   -720    275    394     45     96    359    117   -369   -294   -249 
     -    -20  -6746  -7788   -894  -1115   -402  -2039      *      * 
   452   1053   -943  -2264  -2228  -3120    873  -2109  -2869  -2248  -3094  -2202  -1531  -1908  -1965  -2361   2878   -705  -1888  -3318  -3053   471
     -   -149   -500    233     43   -381    399    106   -626    210   -466   -720    275    394     45     96    359    117   -369   -294   -249 
     -    -16  -7108  -8150   -894  -1115   -701  -1378      *      * 
   453   -982  -2060  -1044   -363  -2432  -1871   -280  -2033   2264    670  -1185   1006  -1920    139   1316   -904   -860  -1723  -2110  -1665   472
     -   -149   -500    233     43   -381    399    106   -626    210   -466   -720    275    394     45     96    359    117   -369   -294   -249 
     -    -16  -7108  -8150   -894  -1115   -701  -1378      *      * 
   454  -3612  -2702  -4177  -4423   3562  -4047   -395  -2526  -4001  -1931  -1975  -2749  -3931  -2853  -3449  -3296  -3489  -2678    348   3568   473
     -   -149   -500    233     43   -381    399    106   -626    210   -466   -720    275    394     45     96    359    117   -369   -294   -249 
     -    -16  -7108  -8150   -894  -1115   -701  -1378      *      * 
   455   -489  -1125  -1975  -2192  -3322   3213  -2283  -3186  -2523  -3401  -2539  -1606  -2051  -2192  -2596   1002   -918  -2142  -3483  -3232   474
     -   -149   -500    233     43   -381    399    106   -626    210   -466   -720    275    394     45     96    359    117   -369   -294   -249 
     -    -16  -7108  -8150   -894  -1115   -701  -1378      *      * 
   456  -3589  -2676  -4200  -4439   2952  -4049   -375  -2544  -4005  -1970  -1989  -2736  -3923  -2842  -3441  -3279  -3459  -2672   4979   2384   475
     -   -149   -500    233     43   -381    399    106   -626    210   -466   -720    275    394     45     96    359    117   -369   -294   -249 
     -    -16  -7108  -8150   -894  -1115   -701  -1378      *      * 
   457  -2516  -2052  -4748  -4159   1419  -4380  -2964     71  -3876   2698   2149  -3999  -3783  -2939  -3501  -3608  -2386   -642  -1947  -1857   476
     -   -149   -500    233     43   -381    399    106   -626    210   -466   -720    275    394     45     96    359    117   -369   -294   -249 
     -    -16  -7108  -8150   -894  -1115   -701  -1378      *      * 
   458   3438  -1472  -2846  -3040  -3287  -1726  -2735  -2840  -3028  -3257  -2662  -2236  -2447  -2798  -2944  -1216  -1387  -2183  -3405  -3320   477
     -   -149   -500    233     43   -381    399    106   -626    210   -466   -720    275    394     45     96    359    117   -369   -294   -249 
     -    -16  -7108  -8150   -894  -1115   -701  -1378      *      * 
   459  -1621  -1236  -4076  -3569  -1049  -3622  -2749   2279  -3321    830   2020  -3257  -3437  -2915  -3204  -2819  -1574   2317  -2286  -2028   478
     -   -149   -500    233     43   -381    399    106   -626    210   -466   -720    275    394     45     96    359    117   -369   -294   -249 
     -    -16  -7108  -8150   -894  -1115   -701  -1378      *      * 
   460    378   -974  -3610  -3071   -972  -3109  -2167   1925  -2784   1632     44  -2720  -3044  -2450  -2691  -2260  -1234   1791  -1921  -1597   479
     -   -149   -500    233     43   -381    399    106   -626    210   -466   -720    275    394     45     96    359    117   -369   -294   -249 
     -    -16  -7108  -8150   -894  -1115   -701  -1378      *      * 
   461   -681   -628  -2440  -1885   1616   1913  -1000    125  -1602    510    292  -1615  -2209  -1321  -1606  -1215   -650    903   -986   -518   480
     -   -149   -500    233     43   -381    399    106   -626    210   -466   -720    275    394     45     96    359    117   -369   -294   -249 
     -    -16  -7108  -8150   -894  -1115   -701  -1378      *      * 
   462  -2871  -2457  -4231  -4103  -1033  -3803  -3165   -541  -3734   3130    -31  -3935  -3797  -3286  -3484  -3713  -2869  -1136  -2394  -2220   481
     -   -149   -500    233     43   -381    399    106   -626    210   -466   -720    275    394     45     96    359    117   -369   -294   -249 
     -    -16  -7108  -8150   -894  -1115   -701  -1378      *      * 
   463   2224  -1045  -2386  -2526  -3256   2678  -2375  -2978  -2641  -3263  -2413  -1722  -2034  -2313  -2650   -665   -862  -2008  -3438  -3252   482
     -   -149   -500    233     43   -381    399    106   -626    210   -466   -720    275    394     45     96    359    117   -369   -294   -249 
     -    -16  -7108  -8150   -894  -1115   -701  -1378      *      * 
   464    323  -1474  -3240  -2959   -869  -2698  -2291    -75  -2610   2745    164  -2601  -2934  -2334  -2549  -2003  -1559   -355  -2070  -1832   483
     -   -149   -500    233     43   -381    399    106   -626    210   -466   -720    275    394     45     96    359    117   -369   -294   -249 
     -    -16  -7108  -8150   -894  -1115   -701  -1378      *      * 
   465  -3482  -2868  -3701  -3919    238  -3552  -1112  -3000  -3638  -2516  -2526  -3027  -3772  -3101  -3341  -3418  -3527  -3071   -441   4711   484
     -   -149   -500    233     43   -381    399    106   -626    210   -466   -720    275    394     45     96    359    117   -369   -294   -249 
     -    -16  -7108  -8150   -894  -1115   -701  -1378      *      * 
   466  -2091  -1746  -3971  -3840  -1676  -3532  -3289   3684  -3581   -659   -693  -3562  -3674  -3445  -3521  -3194  -2146    449  -2877  -2493   485
     -   -149   -500    233     43   -381    399    106   -626    210   -466   -720    275    394     45     96    359    117   -369   -294   -249 
     -    -16  -7108  -8150   -894  -1115   -701  -1378      *      * 
   467   1183  -1065  -3731  -3277  -1462  -3275  -2665   2658  -3055   -621   -381  -2955  -3280  -2838  -3065  -2486  -1373   2045  -2502  -2102   486
     -   -149   -500    233     43   -381    399    106   -626    210   -466   -720    275    394     45     96    359    117   -369   -294   -249 
     -    -16  -7108  -8150   -894  -1115   -701  -1378      *      * 
   468    569   -444  -2157  -1594   2291  -1798   -844      6  -1328   -387    264  -1338  -1953  -1074  -1367    242    644   1276   -990   -625   487
     -   -149   -500    233     43   -381    399    106   -626    210   -466   -720    275    394     45     96    359    117   -369   -294   -249 
     -    -16  -7108  -8150   -894  -1115   -701  -1378      *      * 
   469  -3614  -2703  -4178  -4425   3513  -4048   -394  -2529  -4003  -1933  -1977  -2749  -3932  -2854  -3450  -3297  -3492  -2681    349   3628   488
     -   -149   -500    233     43   -381    399    106   -626    210   -466   -720    275    394     45     96    359    117   -369   -294   -249 
     -    -16  -7108  -8150   -894  -1115   -701  -1378      *      * 
   470   2402   -936  -2418  -2424  -3068  -1197  -2206  -2771  -2388  -3056  -2198  -1615  -1936  -2109  -2438   2433   -728  -1845  -3301  -3045   489
     -   -149   -500    233     43   -381    399    106   -626    210   -466   -720    275    394     45     96    359    117   -369   -294   -249 
     -    -16  -7108  -8150   -894  -1115   -701  -1378      *      * 
   471  -2931  -2878  -3420  -3706  -4181  -2925  -3468  -4621  -3859  -4490  -4165  -3491   4225  -3781  -3695  -3182  -3279  -4087  -3594  -4064   490
     -   -149   -500    233     43   -381    399    106   -626    210   -466   -720    275    394     45     96    359    117   -369   -294   -249 
     -    -16  -7108  -8150   -894  -1115   -701  -1378      *      * 
   472  -2594  -2690  -3304  -3623  -4328   3747  -3462  -4761  -3953  -4671  -4212  -3320  -3352  -3748  -3779  -2839  -2981  -4004  -3668  -4222   491
     -   -149   -500    233     43   -381    399    106   -626    210   -466   -720    275    394     45     96    359    117   -369   -294   -249 
     -    -16  -7108  -8150   -894  -1115   -701  -1378      *      * 
   473  -2406  -2296  -3638  -3594  -1525  -3105  -2824  -1047  -3121   -596   5043  -3293  -3425  -3046  -2996  -2911  -2552  -1398  -2513  -2207   492
     -   -149   -500    233     43   -381    399    106   -626    210   -466   -720    275    394     45     96    359    117   -369   -294   -249 
     -    -16  -7108  -8150   -894  -1115   -701  -1378      *      * 
   474  -2594  -2690  -3304  -3623  -4328   3747  -3462  -4761  -3953  -4671  -4212  -3320  -3352  -3748  -3779  -2839  -2981  -4004  -3668  -4222   493
     -   -149   -500    233     43   -381    399    106   -626    210   -466   -720    275    394     45     96    359    117   -369   -294   -249 
     -    -16  -7108  -8150   -894  -1115   -701  -1378      *      * 
   475   -561  -1163  -2053  -2035  -2845  -1411  -1982  -2459  -1980  -2759  -2024  -1576   2061  -1852  -2106   -779   3177  -1799  -3055  -2762   494
     -   -149   -500    233     43   -381    399    106   -626    210   -466   -720    275    394     45     96    359    117   -369   -294   -249 
     -    -16  -7108  -8150   -894  -1115   -701  -1378      *      * 
   476  -1771  -1603  -3750  -3689  -2037  -3050  -3231    403  -3479  -1154  -1076  -3246  -3399  -3383  -3437  -2628  -1917   3536  -3074  -2677   495
     -   -149   -500    233     43   -381    399    106   -626    210   -466   -720    275    394     45     96    359    117   -369   -294   -249 
     -    -16  -7108  -8150   -894  -1115   -701  -1378      *      * 
   477  -2931  -2878  -3420  -3706  -4181  -2925  -3468  -4621  -3859  -4490  -4165  -3491   4225  -3781  -3695  -3182  -3279  -4087  -3594  -4064   496
     -   -149   -500    233     43   -381    399    106   -626    210   -466   -720    275    394     45     96    359    117   -369   -294   -249 
     -    -16  -7108  -8150   -894  -1115   -701  -1378      *      * 
   478  -4114  -3274  -4214  -4453  -1722  -3496  -2681  -4109  -4149  -3619  -3615  -4044  -3885  -4032  -3816  -4355  -4248  -4133   6191  -1329   497
     -   -149   -500    233     43   -381    399    106   -626    210   -466   -720    275    394     45     96    359    117   -369   -294   -249 
     -    -16  -7108  -8150   -894  -1115   -701  -1378      *      * 
   479    599   -874  -2910  -2495  -1288  -2268  -1878   2980  -2235   -736   -340  -2106  -2557  -2024  -2267  -1483    836    620  -2018  -1650   498
     -   -149   -500    233     43   -381    399    106   -626    210   -466   -720    275    394     45     96    359    117   -369   -294   -249 
     -    -16  -7108  -8150   -894  -1115   -701  -1378      *      * 
   480  -1742  -1297  -4272  -3851  -1494  -3971  -3403   1801  -3683    519   -307  -3606  -3761  -3427  -3687  -3240  -1716   3043  -2909  -2555   499
     -   -149   -500    233     43   -381    399    106   -626    210   -466   -720    275    394     45     96    359    117   -369   -294   -249 
     -    -16  -7108  -8150   -894  -1115   -701  -1378      *      * 
   481  -2171  -2655  -1458  -1748  -3334  -2364  -2267  -3943  -2365  -3936  -3437   4205  -2932  -2205  -2608  -2224  -2439  -3392  -3253  -2909   500
     -   -149   -500    233     43   -381    399    106   -626    210   -466   -720    275    394     45     96    359    117   -369   -294   -249 
     -    -16  -7108  -8150   -894  -1115   -701  -1378      *      * 
   482   -897  -1462  -2333  -2543  -3185  -1640  -2474  -3294  -2686  -3497  -2780  -1973  -2360  -2483  -2703   3465  -1316  -2413  -3310  -3025   501
     -   -149   -500    233     43   -381    399    106   -626    210   -466   -720    275    394     45     96    359    117   -369   -294   -249 
     -    -16  -7108  -8150   -894  -1115   -701  -1378      *      * 
   483  -2641  -3308   -896   3732  -3966  -2458  -2043  -4105  -2128  -4016  -3555  -1531  -2959  -1842  -2560  -2479  -2750  -3722  -3563  -3385   502
     -   -149   -500    233     43   -381    399    106   -626    210   -466   -720    275    394     45     96    359    117   -369   -294   -249 
     -    -16  -7108  -8150   -894  -1115   -701  -1378      *      * 
   484  -1765  -1329  -4290  -3929  -1649  -3979  -3634   3369  -3769   -488   -447  -3679  -3828  -3589  -3817  -3296  -1762   1754  -3142  -2730   503
     -   -149   -500    233     43   -381    399    106   -626    210   -466   -720    275    394     45     96    359    117   -369   -294   -249 
     -    -16  -7108  -8150   -894  -1115   -701  -1378      *      * 
   485  -3482  -2868  -3701  -3919    238  -3552  -1112  -3000  -3638  -2516  -2526  -3027  -3772  -3101  -3341  -3418  -3527  -3071   -441   4711   504
     -   -149   -500    233     43   -381    399    106   -626    210   -466   -720    275    394     45     96    359    117   -369   -294   -249 
     -    -16  -7108  -8150   -894  -1115   -701  -1378      *      * 
   486  -2931  -2878  -3420  -3706  -4181  -2925  -3468  -4621  -3859  -4490  -4165  -3491   4225  -3781  -3695  -3182  -3279  -4087  -3594  -4064   505
     -   -149   -500    233     43   -381    399    106   -626    210   -466   -720    275    394     45     96    359    117   -369   -294   -249 
     -    -16  -7108  -8150   -894  -1115   -701  -1378      *      * 
   487  -1668  -1805  -2197  -1849   -856  -2749  -1499   -486  -1151   2433     56  -1892  -2808   2130  -1243  -2015  -1621   -862  -1841  -1443   506
     -   -149   -500    233     43   -381    399    106   -626    210   -466   -720    275    394     45     96    359    117   -369   -294   -249 
     -    -16  -7108  -8150   -894  -1115   -701  -1378      *      * 
   488    456  -2155  -1282   -628  -2721  -1980   -432  -2293    563  -2202  -1435   -756  -2082   1450   3041  -1120  -1080  -1968  -2276  -1899   507
     -   -149   -500    233     43   -381    399    106   -626    210   -466   -720    275    394     45     96    359    117   -369   -294   -249 
     -    -16  -7108  -8150   -894  -1115   -701  -1378      *      * 
   489  -3516  -2666  -4058  -4221   2133  -3993   2293  -2561  -3813  -2003  -2006  -2681  -3880  -2764  -3342  -3215  -3391  -2670    363   4198   508
     -   -149   -500    233     43   -381    399    106   -626    210   -466   -720    275    394     45     96    359    117   -369   -294   -249 
     -    -16  -7108  -8150   -894  -1115   -701  -1378      *      * 
   490  -2957  -3022  -3318  -2735  -3796  -2998  -1968  -3912   -846  -3631  -3157  -2611  -3280  -1724   4056  -3026  -2913  -3650  -3096  -3185   509
     -   -149   -500    233     43   -381    399    106   -626    210   -466   -720    275    394     45     96    359    117   -369   -294   -249 
     -    -16  -7108  -8150   -894  -1115   -701  -1378      *      * 
   491  -2594  -2690  -3304  -3623  -4328   3747  -3462  -4761  -3953  -4671  -4212  -3320  -3352  -3748  -3779  -2839  -2981  -4004  -3668  -4222   510
     -   -149   -500    233     43   -381    399    106   -626    210   -466   -720    275    394     45     96    359    117   -369   -294   -249 
     -    -16  -7108  -8150   -894  -1115   -701  -1378      *      * 
   492  -1802  -1369  -4299  -3835  -1181  -3941  -3192   2485  -3633   1606    -10  -3582  -3688  -3229  -3547  -3186  -1761   1976  -2599  -2358   511
     -   -149   -500    233     43   -381    399    106   -626    210   -466   -720    275    394     45     96    359    117   -369   -294   -249 
     -    -16  -7108  -8150   -894  -1115   -701  -1378      *      * 
   493    846   4794  -3066  -3096  -2889   1414  -2430  -2497  -2845  -2863  -2044  -1828  -1959  -2480  -2705   -552   -716  -1683  -3192  -3002   512
     -   -149   -500    233     43   -381    399    106   -626    210   -466   -720    275    394     45     96    359    117   -369   -294   -249 
     -    -16  -7108  -8150   -894  -1115   -701  -1378      *      * 
   494  -2594  -2690  -3304  -3623  -4328   3747  -3462  -4761  -3953  -4671  -4212  -3320  -3352  -3748  -3779  -2839  -2981  -4004  -3668  -4222   513
     -   -149   -500    233     43   -381    399    106   -626    210   -466   -720    275    394     45     96    359    117   -369   -294   -249 
     -    -16  -7108  -8150   -894  -1115   -701  -1378      *      * 
   495  -2594  -2690  -3304  -3623  -4328   3747  -3462  -4761  -3953  -4671  -4212  -3320  -3352  -3748  -3779  -2839  -2981  -4004  -3668  -4222   514
     -   -149   -500    233     43   -381    399    106   -626    210   -466   -720    275    394     45     96    359    117   -369   -294   -249 
     -    -16  -7108  -8150   -894  -1115   -701  -1378      *      * 
   496    407   -963  -3336  -2803   -864  -2867  -1951   2721  -2495    -71   2807  -2481  -2869  -2188  -2435  -2015  -1157    684  -1780  -1467   515
     -   -149   -500    233     43   -381    399    106   -626    210   -466   -720    275    394     45     96    359    117   -369   -294   -249 
     -    -16  -7108  -8150   -894  -1115   -701  -1378      *      * 
   497   2627   -925  -2357  -2318  -3083   1565  -2143  -2821  -2311  -3057  -2173  -1564  -1910  -2018  -2400   1015   -699  -1860  -3295  -3042   516
     -   -149   -500    233     43   -381    399    106   -626    210   -466   -720    275    394     45     96    359    117   -369   -294   -249 
     -    -16  -7108  -8150   -894  -1115   -701  -1378      *      * 
   498   3438  -1472  -2846  -3040  -3287  -1726  -2735  -2840  -3028  -3257  -2662  -2236  -2447  -2798  -2944  -1216  -1387  -2183  -3405  -3320   517
     -   -149   -500    233     43   -381    399    106   -626    210   -466   -720    275    394     45     96    359    117   -369   -294   -249 
     -    -16  -7108  -8150   -894  -1115   -701  -1378      *      * 
   499   -824   -996  -2915  -2650  -1700  -2035  -2160    246  -2381  -1086   -738  -2122  -2505  -2217  -2417  -1326   2593   2369  -2463  -2087   518
     -   -149   -500    233     43   -381    399    106   -626    210   -466   -720    275    394     45     96    359    117   -369   -294   -249 
     -    -16  -7108  -8150   -894  -1115   -701  -1378      *      * 
   500   1164   -606  -1808  -1262   -761  -1741   -821    972  -1057   -598     55  -1156  -1925   -870  -1231   1300    643    942  -1216   -832   519
     -   -149   -500    233     43   -381    399    106   -626    210   -466   -720    275    394     45     96    359    117   -369   -294   -249 
     -    -16  -7108  -8150   -894  -1115   -701  -1378      *      * 
   501   -585   2253  -1593  -1201  -1249  -1657   -999   -778   -961     98   -571   3144  -1999   -912  -1188   -837   -694   -599  -1691  -1179   520
     -   -149   -500    233     43   -381    399    106   -626    210   -466   -720    275    394     45     96    359    117   -369   -294   -249 
     -    -16  -7108  -8150   -894  -1115   -701  -1378      *      * 
   502  -4114  -3274  -4214  -4453  -1722  -3496  -2681  -4109  -4149  -3619  -3615  -4044  -3885  -4032  -3816  -4355  -4248  -4133   6191  -1329   521
     -   -149   -500    233     43   -381    399    106   -626    210   -466   -720    275    394     45     96    359    117   -369   -294   -249 
     -    -16  -7108  -8150   -894  -1115   -701  -1378      *      * 
   503   -872   1868  -3193  -2613   -733  -2567  -1540   2315  -2276   -330   1648  -2187  -2578  -1949  -2148  -1681    538   1784  -1399  -1042   522
     -   -149   -500    233     43   -381    399    106   -626    210   -466   -720    275    394     45     96    359    117   -369   -294   -249 
     -    -16  -7108  -8150   -894  -1115   -701  -1378      *      * 
   504    803   -882  -2313  -2074  -2338  -1282  -1802  -1688  -1920  -2196  -1463  -1497  -1926  -1709  -2050   2828   -662    842  -2682  -2352   523
     -   -149   -500    233     43   -381    399    106   -626    210   -466   -720    275    394     45     96    359    117   -369   -294   -249 
     -    -16  -7108  -8150   -894  -1115   -701  -1378      *      * 
   505  -2171  -2655  -1458  -1748  -3334  -2364  -2267  -3943  -2365  -3936  -3437   4205  -2932  -2205  -2608  -2224  -2439  -3392  -3253  -2909   524
     -   -149   -500    233     43   -381    399    106   -626    210   -466   -720    275    394     45     96    359    117   -369   -294   -249 
     -    -16  -7108  -8150   -894  -1115   -701  -1378      *      * 
   506  -2871  -2457  -4231  -4103  -1033  -3803  -3165   -541  -3734   3130    -31  -3935  -3797  -3286  -3484  -3713  -2869  -1136  -2394  -2220   525
     -   -149   -500    233     43   -381    399    106   -626    210   -466   -720    275    394     45     96    359    117   -369   -294   -249 
     -    -16  -7108  -8150   -894  -1115   -701  -1378      *      * 
   507    406   -829  -3384  -2832   1133  -2843  -1865   2779  -2529   -272     52  -2454  -2828  -2209  -2434  -1977  -1051   1378  -1687  -1325   526
     -   -149   -500    233     43   -381    399    106   -626    210   -466   -720    275    394     45     96    359    117   -369   -294   -249 
     -    -16  -7108  -8150   -894  -1115   -701  -1378      *      * 
   508  -1771  -1603  -3750  -3689  -2037  -3050  -3231    403  -3479  -1154  -1076  -3246  -3399  -3383  -3437  -2628  -1917   3536  -3074  -2677   527
     -   -149   -500    233     43   -381    399    106   -626    210   -466   -720    275    394     45     96    359    117   -369   -294   -249 
     -    -16  -7108  -8150   -894  -1115   -701  -1378      *      * 
   509   2180   -938  -2408  -2415  -3074  -1197  -2204  -2780  -2384  -3064  -2204  -1613  -1936  -2105  -2436   2630   -729  -1850  -3305  -3049   528
     -   -149   -500    233     43   -381    399    106   -626    210   -466   -720    275    394     45     96    359    117   -369   -294   -249 
     -    -16  -7108  -8150   -894  -1115   -701  -1378      *      * 
   510  -1334  -2812    128   2608  -3110  -1671   -701  -2919   -399  -2827  -2064   -314  -2036   2689   -849  -1119  -1326  -2492  -2952  -2236   529
     -   -149   -500    233     43   -381    399    106   -626    210   -466   -720    275    394     45     96    359    117   -369   -294   -249 
     -    -16  -7108  -8150   -894  -1115   -701  -1378      *      * 
   511   -345   -973  -2186  -2140  -2894  -1233  -2010  -2568  -2080  -2859  -2035  -1518  -1939  -1879  -2190   2059   2957  -1760  -3131  -2822   530
     -   -149   -500    233     43   -381    399    106   -626    210   -466   -720    275    394     45     96    359    117   -369   -294   -249 
     -    -16  -7108  -8150   -894  -1115   -701  -1378      *      * 
   512  -3342  -2776  -4026  -4232   4354  -3545  -1431  -2315  -4038  -1801  -1900  -3299  -3780  -3350  -3645  -3490  -3420  -2566   -739    349   531
     -   -149   -500    233     43   -381    399    106   -626    210   -466   -720    275    394     45     96    359    117   -369   -294   -249 
     -    -16  -7108  -8150   -894  -1115   -701  -1378      *      * 
   513  -2871  -2457  -4231  -4103  -1033  -3803  -3165   -541  -3734   3130    -31  -3935  -3797  -3286  -3484  -3713  -2869  -1136  -2394  -2220   532
     -   -149   -500    233     43   -381    399    106   -626    210   -466   -720    275    394     45     96    359    117   -369   -294   -249 
     -    -16  -7108  -8150   -894  -1115   -701  -1378      *      * 
   514   -342   -975  -2177  -2124  -2906  -1230  -2001  -2586  -2066  -2871  -2043  -1510  -1936  -1865  -2182   2451   2614  -1769  -3138  -2828   533
     -   -149   -500    233     43   -381    399    106   -626    210   -466   -720    275    394     45     96    359    117   -369   -294   -249 
     -    -16  -7108  -8150   -894  -1115   -701  -1378      *      * 
   515  -2359  -1896  -4657  -4141   -634  -4345  -3245   2044  -3854   2584    540  -4002  -3840  -3102  -3583  -3624  -2270     11  -2257  -2227   534
     -   -149   -500    233     43   -381    399    106   -626    210   -466   -720    275    394     45     96    359    117   -369   -294   -249 
     -    -16  -7108  -8150   -894  -1115   -701  -1378      *      * 
   516   1722   -933  -2494  -2449  -2797  -1254  -2151  -2210  -2310  -2675  -1924  -1651  -1970  -2080  -2347   -594   3159  -1546  -3102  -2838   535
     -   -149   -500    233     43   -381    399    106   -626    210   -466   -720    275    394     45     96    359    117   -369   -294   -249 
     -    -16  -7108  -8150   -894  -1115   -701  -1378      *      * 
   517  -1187  -2864   1999   2414  -3107  -1526   1646  -2935   -543  -2849  -2033   1098  -1906   -232  -1199   -948  -1189  -2456  -3031  -2190   536
     -   -149   -500    233     43   -381    399    106   -626    210   -466   -720    275    394     45     96    359    117   -369   -294   -249 
     -    -16  -7108  -8150   -894  -1115   -701  -1378      *      * 
   518   3438  -1472  -2846  -3040  -3287  -1726  -2735  -2840  -3028  -3257  -2662  -2236  -2447  -2798  -2944  -1216  -1387  -2183  -3405  -3320   537
     -   -149   -500    233     43   -381    399    106   -626    210   -466   -720    275    394     45     96    359    117   -369   -294   -249 
     -    -16  -7108  -8150   -894  -1115   -701  -1378      *      * 
   519    414  -1002  -3638  -3105   -998  -3155  -2226   2440  -2824   1419     29  -2764  -3084  -2493  -2738  -2310  -1268   1415  -1973  -1651   538
     -   -149   -500    233     43   -381    399    106   -626    210   -466   -720    275    394     45     96    359    117   -369   -294   -249 
     -    -16  -7108  -8150   -894  -1115   -701  -1378      *      * 
   520  -2594  -2690  -3304  -3623  -4328   3747  -3462  -4761  -3953  -4671  -4212  -3320  -3352  -3748  -3779  -2839  -2981  -4004  -3668  -4222   539
     -   -149   -500    233     43   -381    399    106   -626    210   -466   -720    275    394     45     96    359    117   -369   -294   -249 
     -    -16  -7108  -8150   -894  -1115   -701  -1378      *      * 
   521   1560   -919  -2228  -1998  -2729  -1206  -1836  -2392  -1879  -2653  -1813  -1435  -1878  -1670  -2050   1858   2411  -1637  -2962  -2647   540
     -   -149   -500    233     43   -381    399    106   -626    210   -466   -720    275    394     45     96    359    117   -369   -294   -249 
     -    -16  -7108  -8150   -894  -1115   -701  -1378      *      * 
   522   1600   -940  -2264  -2187  -3083   1680  -2065  -2827  -2181  -3049  -2158  -1513  -1900  -1911  -2310   2322   -693  -1866  -3278  -3005   541
     -   -149   -500    233     43   -381    399    106   -626    210   -466   -720    275    394     45     96    359    117   -369   -294   -249 
     -    -16  -7108  -8150   -894  -1115   -701  -1378      *      * 
   523   -464   -719  -1499   -974   -732   1567   -647   -389   -751   -673   1792   -963    540   -632   -975   -774   -456   -253   3230   -706   542
     -   -149   -500    233     43   -381    399    106   -626    210   -466   -720    275    394     45     96    359    117   -369   -294   -249 
     -    -16  -7108  -8150   -894  -1115   -701  -1378      *      * 
   524  -1213  -1674  -2755  -2906  -3163  -1922  -2659  -2698  -2788  -3105  -2612  -2311  -2600  -2708  -2753  -1463   3819  -2197  -3286  -3157   543
     -   -149   -500    233     43   -381    399    106   -626    210   -466   -720    275    394     45     96    359    117   -369   -294   -249 
     -    -16  -7108  -8150   -894  -1115   -701  -1378      *      * 
   525  -3342  -2776  -4026  -4232   4354  -3545  -1431  -2315  -4038  -1801  -1900  -3299  -3780  -3350  -3645  -3490  -3420  -2566   -739    349   544
     -   -149   -500    233     43   -381    399    106   -626    210   -466   -720    275    394     45     96    359    117   -369   -294   -249 
     -    -16  -7108  -8150   -894  -1115   -701  -1378      *      * 
   526  -2871  -2457  -4231  -4103  -1033  -3803  -3165   -541  -3734   3130    -31  -3935  -3797  -3286  -3484  -3713  -2869  -1136  -2394  -2220   545
     -   -149   -500    233     43   -381    399    106   -626    210   -466   -720    275    394     45     96    359    117   -369   -294   -249 
     -    -16  -7108  -8150   -894  -1115   -701  -1378      *      * 
   527  -2193  -1743  -4537  -4046   -766  -4220  -3227   2789  -3773   2044    401  -3871  -3801  -3135  -3563  -3495  -2123    312  -2344  -2247   546
     -   -149   -500    233     43   -381    399    106   -626    210   -466   -720    275    394     45     96    359    117   -369   -294   -249 
     -    -16  -7108  -8150   -894  -1115   -701  -1378      *      * 
   528  -1580  -1285  -3563  -3100   3214  -3037  -1010   1116  -2731    849    104  -2433  -2962  -2149  -2485  -2160  -1504   -473   -454   1726   547
     -   -149   -500    233     43   -381    399    106   -626    210   -466   -720    275    394     45     96    359    117   -369   -294   -249 
     -    -16  -7108  -8150   -894  -1115   -701  -1378      *      * 
   529   2913  -1031  -2424  -2546  -3223   1687  -2366  -2936  -2629  -3226  -2377  -1724  -2027  -2306  -2636   -655   -849  -1981  -3413  -3224   548
     -   -149   -500    233     43   -381    399    106   -626    210   -466   -720    275    394     45     96    359    117   -369   -294   -249 
     -    -16  -7108  -8150   -894  -1115   -701  -1378      *      * 
   530   -676  -1196  -2433  -2504  -2699   3210  -2283  -1898  -2486  -2566  -1976  -1861  -2226  -2278  -2510   -938  -1056    880  -3042  -2742   549
     -   -149   -500    233     43   -381    399    106   -626    210   -466   -720    275    394     45     96    359    117   -369   -294   -249 
     -    -16  -7108  -8150   -894  -1115   -701  -1378      *      * 
   531   -793   -616  -2927  -2331   2140  -2356  -1176   2155  -1982    740    426  -1926  -2369  -1616  -1853     23   -736    301   -999   -585   550
     -   -149   -500    233     43   -381    399    106   -626    210   -466   -720    275    394     45     96    359    117   -369   -294   -249 
     -    -16  -7108  -8150   -894  -1115   -701  -1378      *      * 
   532    977   -879  -2300  -2049  -2318  -1282  -1780  -1682  -1894  -2178  -1442  -1485  -1921  -1684  -2030   2774   -656    838  -2659  -2328   551
     -   -149   -500    233     43   -381    399    106   -626    210   -466   -720    275    394     45     96    359    117   -369   -294   -249 
     -    -16  -7108  -8150   -894  -1115   -701  -1378      *      * 
   533    893   -688  -3044  -2477   -814  -2579  -1563   1501  -2178    399     75  -2140  -2596  -1891  -2123  -1689    478   2216  -1491  -1126   552
     -   -149   -500    233     43   -381    399    106   -626    210   -466   -720    275    394     45     96    359    117   -369   -294   -249 
     -    -16  -7108  -8150   -894  -1115   -701  -1378      *      * 
   534    367  -1036  -3781  -3283  -1266  -3341  -2522   2633  -3036    587   -208  -2956  -3262  -2764  -2990  -2522  -1350   2012  -2281  -1912   553
     -   -149   -500    233     43   -381    399    106   -626    210   -466   -720    275    394     45     96    359    117   -369   -294   -249 
     -    -16  -7108  -8150   -894  -1115   -701  -1378      *      * 
   535   2570  -1035  -2403  -2530  -3237   2317  -2365  -2955  -2628  -3241  -2391  -1719  -2027  -2302  -2637   -656   -851  -1992  -3423  -3235   554
     -   -149   -500    233     43   -381    399    106   -626    210   -466   -720    275    394     45     96    359    117   -369   -294   -249 
     -    -16  -7108  -8150   -894  -1115   -701  -1378      *      * 
   536  -2098  -1715  -4338  -3771   1415  -3889  -2579    223  -3472   2567    621  -3497  -3521  -2742  -3194  -3077  -2004   1033  -1811  -1577   555
     -   -149   -500    233     43   -381    399    106   -626    210   -466   -720    275    394     45     96    359    117   -369   -294   -249 
     -    -16  -7108  -8150   -894  -1115   -701  -1378      *      * 
   537    427   -669  -3217  -2625   1594  -2578  -1512   1841  -2279    667    277  -2197  -2571  -1918  -2131  -1688   -850   1747  -1331   -997   556
     -   -149   -500    233     43   -381    399    106   -626    210   -466   -720    275    394     45     96    359    117   -369   -294   -249 
     -    -16  -7108  -8150   -894  -1115   -701  -1378      *      * 
   538  -2019  -1757  -3786  -3560   3846  -3296  -1318   -288  -3236   -270   -301  -2811  -3350  -2642  -3014  -2571  -2040    840   -680    324   557
     -   -149   -500    233     43   -381    399    106   -626    210   -466   -720    275    394     45     96    359    117   -369   -294   -249 
     -    -16  -7108  -8150   -894  -1115   -701  -1378      *      * 
   539  -1755  -1298  -4331  -3970  -1770  -4056  -3755   2689  -3843   -619   -545  -3731  -3879  -3701  -3919  -3373  -1747   2794  -3277  -2831   558
     -   -149   -500    233     43   -381    399    106   -626    210   -466   -720    275    394     45     96    359    117   -369   -294   -249 
     -    -16  -7108  -8150   -894  -1115   -701  -1378      *      * 
   540   -513   -337  -2824  -2193    981  -2062   -912   1107  -1798    653   1901  -1695  -2100  -1412  -1604  -1148   -452   1048   2874   1113   559
     -   -149   -500    233     43   -381    399    106   -626    210   -466   -720    275    394     45     96    359    117   -369   -294   -249 
     -    -16  -7108  -8150   -894  -1115   -701  -1378      *      * 
   541  -1245   2221  -3597  -3062   -892  -2985  -2102    763  -2747   1726    107  -2666  -2971  -2394  -2631  -2149  -1218   2274  -1843  -1526   560
     -   -149   -500    233     43   -381    399    106   -626    210   -466   -720    275    394     45     96    359    117   -369   -294   -249 
     -    -16  -7108  -8150   -894  -1115   -701  -1378      *      * 
   542  -1379   3119  -3561  -3001   2148  -2942  -1598    108  -2642   1911    473  -2544  -2872  -2133  -2437  -2077  -1321   -145  -1156   -627   561
     -   -149   -500    233     43   -381    399    106   -626    210   -466   -720    275    394     45     96    359    117   -369   -294   -249 
     -    -16  -7108  -8150   -894  -1115   -701  -1378      *      * 
   543  -1771  -1603  -3750  -3689  -2037  -3050  -3231    403  -3479  -1154  -1076  -3246  -3399  -3383  -3437  -2628  -1917   3536  -3074  -2677   562
     -   -149   -500    233     43   -381    399    106   -626    210   -466   -720    275    394     45     96    359    117   -369   -294   -249 
     -    -16  -7108  -8150   -894  -1115   -701  -1378      *      * 
   544  -2931  -2878  -3420  -3706  -4181  -2925  -3468  -4621  -3859  -4490  -4165  -3491   4225  -3781  -3695  -3182  -3279  -4087  -3594  -4064   563
     -   -149   -500    233     43   -381    399    106   -626    210   -466   -720    275    394     45     96    359    117   -369   -294   -249 
     -    -16  -7108  -8150   -894  -1115   -701  -1378      *      * 
   545  -2641  -3308   -896   3732  -3966  -2458  -2043  -4105  -2128  -4016  -3555  -1531  -2959  -1842  -2560  -2479  -2750  -3722  -3563  -3385   564
     -   -149   -500    233     43   -381    399    106   -626    210   -466   -720    275    394     45     96    359    117   -369   -294   -249 
     -    -16  -7108  -8150   -894  -1115   -701  -1378      *      * 
   546  -1213  -1674  -2755  -2906  -3163  -1922  -2659  -2698  -2788  -3105  -2612  -2311  -2600  -2708  -2753  -1463   3819  -2197  -3286  -3157   565
     -   -149   -500    233     43   -381    399    106   -626    210   -466   -720    275    394     45     96    359    117   -369   -294   -249 
     -    -16  -7108  -8150   -894  -1115   -701  -1378      *      * 
   547  -1765  -2666  -1576   -951  -3307  -2322   -556  -2825   3271  -2571  -1870  -1021  -2391   1525    589  -1640  -1567  -2541  -2486  -2230   566
     -   -149   -500    233     43   -381    399    106   -626    210   -466   -720    275    394     45     96    359    117   -369   -294   -249 
     -    -16  -7108  -8150   -894  -1115   -701  -1378      *      * 
   548   1040  -1112  -2307  -2508  -3340   3234  -2426  -3079  -2708  -3365  -2526  -1753  -2085  -2374  -2710   -733   -936  -2093  -3495  -3327   567
     -   -149   -500    233     43   -381    399    106   -626    210   -466   -720    275    394     45     96    359    117   -369   -294   -249 
     -    -16  -7108  -8150   -894  -1115   -701  -1378      *      * 
   549  -2637  -2163  -4788  -4232   -463  -4510  -3237     96  -3880   2859   2318  -4163  -3884  -3020  -3544  -3801  -2515   -608  -2137  -2184   568
     -   -149   -500    233     43   -381    399    106   -626    210   -466   -720    275    394     45     96    359    117   -369   -294   -249 
     -    -16  -7108  -8150   -894  -1115   -701  -1378      *      * 
   550   -608  -1532   -665   -365  -2239  -1474   -632  -1908   -238  -2013  -1215   -541   2386   1774   -598   -635   1593  -1502  -2293  -1756   569
     -   -149   -500    233     43   -381    399    106   -626    210   -466   -720    275    394     45     96    359    117   -369   -294   -249 
     -    -16  -7108  -8150   -894  -1115   -701  -1378      *      * 
   551  -1740  -1412  -3985  -3418   2856  -3470  -2170   2209  -3096    576   2172  -3061  -3247  -2504  -2869  -2623  -1661      5  -1593  -1229   570
     -   -149   -500    233     43   -381    399    106   -626    210   -466   -720    275    394     45     96    359    117   -369   -294   -249 
     -    -16  -7108  -8150   -894  -1115   -701  -1378      *      * 
   552  -1238  -2522    132   3143  -3158  -1581   -907  -2985   -840  -2986  -2234   -379  -2049   -565  -1400    686  -1336  -2480  -3145  -2394   571
     -   -149   -500    233     43   -381    399    106   -626    210   -466   -720    275    394     45     96    359    117   -369   -294   -249 
     -    -16  -7108  -8150   -894  -1115   -701  -1378      *      * 
   553  -1719  -3504   1426   3277  -3728  -1653  -1008  -3656  -1231  -3546  -2885   -268  -2181   -682  -2046  -1393  -1787  -3148  -3689  -2744   572
     -   -149   -500    233     43   -381    399    106   -626    210   -466   -720    275    394     45     96    359    117   -369   -294   -249 
     -    -16  -7108  -8150   -894  -1115   -701  -1378      *      * 
   554  -1747  -1296  -4309  -3948  -1758  -4023  -3715   2213  -3813   -615   -540  -3704  -3860  -3670  -3887  -3339  -1741   3088  -3252  -2805   573
     -   -149   -500    233     43   -381    399    106   -626    210   -466   -720    275    394     45     96    359    117   -369   -294   -249 
     -    -16  -7108  -8150   -894  -1115   -701  -1378      *      * 
   555  -1714  -3514   1589   3234  -3731  -1647  -1001  -3660  -1226  -3547  -2884   -258  -2175   -674  -2048  -1385  -1782  -3149  -3696  -2742   574
     -   -149   -500    233     43   -381    399    106   -626    210   -466   -720    275    394     45     96    359    117   -369   -294   -249 
     -    -16  -7108  -8150   -894  -1115   -701  -1378      *      * 
   556  -1307  -2425  -1188   -545  -2915  -2050   1714  -2516   2713  -2331  -1550   -702  -2104   2171    531  -1183  -1151  -2181  -2320  -1930   575
     -   -149   -500    233     43   -381    399    106   -626    210   -466   -720    275    394     45     96    359    117   -369   -294   -249 
     -    -16  -7108  -8150   -894  -1115   -701  -1378      *      * 
   557  -2258  -1836  -4526  -3945   -518  -4147  -2959   1371  -3651   1608   4069  -3774  -3674  -2882  -3365  -3359  -2155   -216  -2069  -2068   576
     -   -149   -500    233     43   -381    399    106   -626    210   -466   -720    275    394     45     96    359    117   -369   -294   -249 
     -    -16  -7108  -8150   -894  -1115   -701  -1378      *      * 
   558  -2189  -1790  -4033  -3645   1719  -3619  -1264   -418  -3275   2503    179  -2919  -3405  -2527  -2959  -2784  -2092   -879   2865    361   577
     -   -149   -500    233     43   -381    399    106   -626    210   -466   -720    275    394     45     96    359    117   -369   -294   -249 
     -    -16  -7108  -8150   -894  -1115   -701  -1378      *      * 
   559   -726  -1963   -357   2491  -2234  -1581   -259  -1893   1119  -1905   1542   -251  -1721    157   -103   -630   -660  -1554  -2141  -1550   578
     -   -149   -500    233     43   -381    399    106   -626    210   -466   -720    275    394     45     96    359    117   -369   -294   -249 
     -    -16  -7108  -8150   -894  -1115   -701  -1378      *      * 
   560   -404  -1864    780    967  -2178    608    -33  -1924    938  -1876   -956    852  -1465    423    815   -285   -344   -180  -2050  -1370   579
     -   -149   -500    233     43   -381    399    106   -626    210   -466   -720    275    394     45     96    359    117   -369   -294   -249 
     -    -16  -7108  -8150   -894  -1115   -701  -1378      *      * 
   561  -1533  -2154  -1959  -1611  -3323   2260  -1378  -3105   -466  -3040  -2332  -1574  -2534  -1060   3050  -1610  -1660  -2614  -2891  -2710   580
     -   -149   -500    233     43   -381    399    106   -626    210   -466   -720    275    394     45     96    359    117   -369   -294   -249 
     -    -16  -7108  -8150   -894  -1115   -701  -1378      *      * 
   562   1144  -1041   -823    690   2242  -1551   -464   -815   -344  -1067   -340   -555  -1728   -234   -723    491   -448   -615  -1503  -1008   581
     -   -149   -500    233     43   -381    399    106   -626    210   -466   -720    275    394     45     96    359    117   -369   -294   -249 
     -    -16  -7108  -8150   -894  -1115   -701  -1378      *      * 
   563   -461   -662  -1452   -864   -612  -1777   -512   -223   1034    301   1694   -891  -1841   -488    431   -790   -398   -106   1943   1969   582
     -   -149   -500    233     43   -381    399    106   -626    210   -466   -720    275    394     45     96    359    117   -369   -294   -249 
     -    -16  -7108  -8150   -894  -1115   -701  -1378      *      * 
   564   -677  -1976   -229    968  -2362   1048   -292  -2074    146  -2063  -1204   -201   2012    129    937   -574   -643  -1668  -2258  -1626   583
     -   -149   -500    233     43   -381    400    105   -625    210   -466   -721    276    393     45     96    360    117   -370   -289   -250 
     -   -382  -3081  -3127  -2492   -282   -701  -1378      *      * 
   565   -692   -822  -1966  -1482   1375  -1951   -761   -259  -1258    609     59  -1330  -2116  -1051  -1397   2213   -701   -233   -816   -109   591
     -   -149   -500    233     43   -381    399    106   -626    210   -466   -720    275    394     45     96    359    117   -369   -294   -249 
     -    -18  -6938  -7981   -894  -1115  -1069   -934      *      * 
   566   -420   -945   -918   -333  -1011  -1592   -271    517    913    934   -110   -492  -1664    -33    869    508   -352   -417  -1296   -846   592
     -   -149   -500    233     43   -381    399    106   -626    210   -466   -720    275    394     45     96    359    117   -369   -294   -249 
     -    -18  -6938  -7981   -894  -1115   -511  -1746      *      * 
   567   -444   1705    338  -1361   2110  -1869   -701     63  -1118    756    362  -1216  -1936   -888  -1208   -916    757    151   -887   -504   593
     -   -149   -500    233     43   -381    399    106   -626    210   -466   -720    275    394     45     96    359    117   -369   -294   -249 
     -    -16  -7108  -8150   -894  -1115   -701  -1378      *      * 
   568   -469  -1676   -397    900  -1926    -94   -120  -1612    315  -1661   -809   -145  -1555    299   1634    516   -407  -1268   2949  -1306   594
     -   -149   -500    233     43   -381    399    106   -626    210   -466   -720    275    394     45     96    359    117   -369   -294   -249 
     -    -16  -7108  -8150   -894  -1115   -701  -1378      *      * 
   569    412  -1853   -230    961  -2168    537    -31  -1912   1029  -1865   -947    994     78    425    668   -285   -342  -1473  -2040  -1364   595
     -   -149   -500    233     43   -381    399    106   -626    210   -466   -720    275    394     45     96    359    117   -369   -294   -249 
     -    -16  -7108  -8150   -894  -1115   -701  -1378      *      * 
   570   -800  -2072   -673   -103  -2477  -1684   -216  -2137   1731  -2055  -1204   2444  -1771    222   1028   -692    465  -1753  -2169  -1635   596
     -   -149   -500    233     43   -381    399    106   -626    210   -466   -720    275    394     45     96    359    117   -369   -294   -249 
     -    -16  -7108  -8150   -894  -1115   -701  -1378      *      * 
   571   -523  -1807   -454    747  -2100  -1496   -103  -1787   1801  -1784   1394   -158  -1579    333    958   -433   1166  -1416  -1984  -1383   597
     -   -149   -500    233     43   -381    399    106   -626    210   -466   -720    275    394     45     96    359    117   -369   -294   -249 
     -    -16  -7108  -8150   -894  -1115   -701  -1378      *      * 
   572   -428  -1898   1183    973  -2219  -1375    -45  -1968   1308  -1911   -990     -9  -1479   1309    832    510   -368  -1521  -2077  -1396   598
     -   -149   -500    233     43   -381    399    106   -626    210   -466   -720    275    394     45     96    359    117   -369   -294   -249 
     -    -16  -7108  -8150   -894  -1115   -701  -1378      *      * 
   573   -509  -1934   -227    827  -2252    133   1612  -1986   2017  -1940  -1039    -66  -1542    344   -124    536   -448  -1558  -2113  -1451   599
     -   -149   -500    233     43   -381    399    106   -626    210   -466   -720    275    394     45     96    359    117   -369   -294   -249 
     -   -144  -7108  -3514   -894  -1115   -701  -1378      *      * 
   574   -501  -1737    828    917  -1948    -15   1703  -1644    164   1033   -866    -58  -1542    255   -340   -415   -450  -1303  -1980  -1341   600
     -   -149   -500    233     43   -381    399    106   -626    210   -466   -720    275    394     45     96    359    117   -369   -294   -249 
     -    -17  -6981  -8024   -894  -1115   -547  -1665      *      * 
   575   -411  -1166   -665   -111  -1268  -1529   1535   -877    704    577   -321   1285  -1613     85   -380   -479    540    414  -1497   -987   601
     -   -149   -500    233     43   -381    399    106   -626    210   -466   -720    275    394     45     96    359    117   -369   -294   -249 
     -    -16  -7108  -8150   -894  -1115   -701  -1378      *      * 
   576   -719  -2175   -114   2175  -2504    215   -240  -2241   1442  -2172  -1291   -130  -1673   1155   -234   -574   -663  -1808  -2326  -1658   602
     -   -149   -500    233     43   -381    399    106   -626    210   -466   -720    275    394     45     96    359    117   -369   -294   -249 
     -    -16  -7108  -8150   -894  -1115   -701  -1378      *      * 
   577    313  -1746   -272    830  -2023     23    -46  -1741   1005  -1744   -851    -34  -1473   1283   -141    524   -331    523  -1960  -1307   603
     -   -149   -500    233     43   -381    399    106   -626    210   -466   -720    275    394     45     96    359    117   -369   -294   -249 
     -    -16  -7108  -8150   -894  -1115   -701  -1378      *      * 
   578   -738  -2272   1581   1420  -2567    302   -296  -2340    -10  -2280  -1394    -62  -1666   1328   -568   1106   -701  -1885  -2457  -1721   604
     -   -149   -500    233     43   -381    399    106   -626    210   -466   -720    275    394     45     96    359    117   -369   -294   -249 
     -    -16  -7108  -8150   -894  -1115   -701  -1378      *      * 
   579    330  -1691   -325    164  -2119    757   -164  -1840    216  -1851   -961   1634  -1523   1149   -278    575    514  -1415  -2068  -1424   605
     -   -149   -500    233     43   -381    399    106   -626    210   -466   -720    275    394     45     96    359    117   -369   -294   -249 
     -    -16  -7108  -8150   -894  -1115   -701  -1378      *      * 
   580    276  -1829    742    293  -2138  -1370    -40  -1875    373  -1842   -930    -15     81   2154    844   -291    511  -1446  -2027  -1356   606
     -   -149   -500    233     43   -381    399    106   -626    210   -466   -720    275    394     45     96    359    117   -369   -294   -249 
     -    -21  -6678  -7721   -894  -1115   -701  -1378      *      * 
   581   1176   -639  -1607  -1474  -2556   1123  -1470  -2274  -1491  -2490  -1625  -1018  -1540  -1271  -1702   2496   -341  -1435  -2748  -2413   607
     -      *      *      *      *      *      *      *      *      *      *      *      *      *      *      *      *      *      *      *      * 
     -      *      *      *      *      *      *      *      *      0 
//
