# Supplementary material for: The monosaccharide transporter gene family in land plants is ancient and shows differential subfamily expression and expansion across lineages
Source: BMC Evol Biol. 2006 Aug 21;6:64. doi: 10.1186/1471-2148-6-64 (PMC1578591; doi:10.1186/1471-2148-6-64)
Supplement: Additional File 7 — Profile HMMs for each MST subfamily [STP, AZT, ERD6-like, pGlcT, INT, PLT, XyloseTP homologs]. Text file output from the hmmbuild component of the HMMer software package. [file 1471-2148-6-64-S7.txt]

HMMER2.0  [2.3.2]
NAME  pGlcTsubfamily
LENG  473
ALPH  Amino
RF    no
CS    no
MAP   yes
COM   hmmbuild -n pGlcTsubfamily pGlcTsubfamily.aln.hmm pGlcTsubfamily.aln
COM   hmmcalibrate --pvm A13283108362350.pGlcTsubfamily.aln.hmm
NSEQ  12
DATE  Mon May  3 16:31:53 2004
CKSUM 3088
XT      -8455     -4  -1000  -1000  -8455     -4  -8455     -4 
NULT      -4  -8455
NULE     595  -1558     85    338   -294    453  -1158    197    249    902  -1085   -142    -21   -313     45    531    201    384  -1998   -644 
EVD   -395.656006   0.083828
HMM        A      C      D      E      F      G      H      I      K      L      M      N      P      Q      R      S      T      V      W      Y    
         m->m   m->i   m->d   i->m   i->i   d->m   d->d   b->m   m->e
         -397      *  -2055
     1   -664  -1641   -611   -264  -2381  -1450   -390  -2063   2250  -2070  -1275   -428  -1729     -4     81   1898   -702  -1640  -2197  -1707   100
     -   -149   -500    233     43   -381    399    106   -626    210   -466   -720    275    394     45     96    359    117   -369   -294   -249 
     -    -20  -6749  -7791   -894  -1115   -701  -1378   -397      * 
     2   1293   -858   -813   -346  -1249  -1269   -407   -896   -247  -1128   -377   -454   1587   -154   -620    593   -272   -629  -1530   1076   101
     -   -149   -500    233     43   -381    399    106   -626    210   -466   -720    275    394     45     96    359    117   -369   -294   -249 
     -    -20  -6749  -7791   -894  -1115   -701  -1378      *      * 
     3   -602  -1238  -1089   -448  -1448  -1635   -286   -960    375  -1113   1586   -564  -1749     28   2614   -699    693   -785  -1589  -1168   102
     -   -149   -500    233     43   -381    399    106   -626    210   -466   -720    275    394     45     96    359    117   -369   -294   -249 
     -    -20  -6749  -7791   -894  -1115   -701  -1378      *      * 
     4   -521   -498  -1984  -1433   1277  -1910   -452    936  -1178   -279    316  -1217  -1968   -915  -1243   1527   -464     84   -377   1895   103
     -   -149   -500    233     43   -381    399    106   -626    210   -466   -720    275    394     45     96    359    117   -369   -294   -249 
     -    -20  -6749  -7791   -894  -1115   -701  -1378      *      * 
     5   -335  -1411   1335    252  -1631   -191   1129  -1296    229  -1413   -595    -28  -1440    313   -253    341   -294   1165  -1732  -1136   104
     -   -149   -500    233     43   -381    399    106   -626    210   -466   -720    275    394     45     96    359    117   -369   -294   -249 
     -    -20  -6749  -7791   -894  -1115   -701  -1378      *      * 
     6   -835  -1785  -1000   -284  -2127  -1738   -124  -1693   1394  -1694   -923   -445  -1779    955   2318   -787   -707   1032  -1859  -1448   105
     -   -149   -500    233     43   -381    399    106   -626    210   -466   -720    275    394     45     96    359    117   -369   -294   -249 
     -    -20  -6749  -7791   -894  -1115   -701  -1378      *      * 
     7   1225   -868   -780   1156   -980  -1512   -307   -257   -150    -66    -65   -445  -1620    -65   -524   -510   -297    909  -1331   -860   106
     -   -149   -500    233     43   -381    399    106   -626    210   -466   -720    275    394     45     96    359    117   -369   -294   -249 
     -    -20  -6749  -7791   -894  -1115   -701  -1378      *      * 
     8   -464  -1928    921   1023  -2244  -1290    -22  -1987    399  -1927  -1034     79  -1448   2187   1410   -326   -409  -1551  -2091  -1413   107
     -   -149   -500    233     43   -381    399    106   -626    210   -466   -720    275    394     45     96    359    117   -369   -294   -249 
     -    -20  -6749  -7791   -894  -1115   -701  -1378      *      * 
     9   2629   -635  -1890  -1674  -2347   -938  -1516  -1970  -1564  -2261  -1443  -1139  -1601  -1362  -1733    987   1137  -1279  -2600  -2277   108
     -   -149   -500    233     43   -381    399    106   -626    210   -466   -720    275    394     45     96    359    117   -369   -294   -249 
     -    -20  -6749  -7791   -894  -1115   -701  -1378      *      * 
    10    656   -806   -908   -420  -1249  -1257   -448   -860   -301  -1108   -359   -501  -1539   -204   -662   1476   1655   -593  -1536    524   109
     -   -149   -500    233     43   -381    399    106   -626    210   -466   -720    275    394     45     96    359    117   -369   -294   -249 
     -   -323  -6749  -2388   -894  -1115   -701  -1378      *      * 
    11   2092   -482  -1366  -1180  -2231    988  -1182  -1924  -1171  -2148  -1303   -796  -1368   -973  -1407   1577   -163  -1176  -2436  -2078   110
     -   -149   -500    233     43   -381    399    106   -626    210   -466   -720    275    394     45     96    359    117   -369   -294   -249 
     -    -25  -6451  -7493   -894  -1115   -471  -1844      *      * 
    12    273  -1425    759    669  -1634    449     -7  -1301    323    303   -569      7  -1403    392   -160   -249    459   -988  -1706  -1103   111
     -   -149   -500    233     43   -381    399    106   -626    210   -466   -720    275    394     45     96    359    117   -369   -294   -249 
     -    -99  -6749  -4129   -894  -1115   -701  -1378      *      * 
    13   -449   -564  -1945  -1488   -734   1466  -1020    394  -1249    520    118  -1311  -1988  -1087  -1376   -908   -499   1891  -1331   -937   112
     -   -149   -500    233     43   -381    399    106   -626    210   -466   -720    275    394     45     96    359    117   -369   -294   -249 
     -    -21  -6671  -7713   -894  -1115   -616  -1525      *      * 
    14  -1159  -2894   2982   1309  -3109  -1322   -522  -2961   -557  -2869  -2110     80  -1769   1393  -1262   -882  -1185  -2479  -3059  -2166   113
     -   -149   -500    233     43   -381    399    106   -626    210   -466   -720    275    394     45     96    359    117   -369   -294   -249 
     -    -20  -6749  -7791   -894  -1115   -701  -1378      *      * 
    15   -255   -798   -718    300   -852  -1443   -169    246    -31     81     35   1347    645     62   -408   -408   -195    244  -1167    302   114
     -   -149   -500    233     43   -381    399    106   -626    210   -466   -720    275    394     45     96    359    117   -369   -294   -249 
     -   -184  -6749  -3177   -894  -1115   -701  -1378      *      * 
    16  -1167  -2867   1691   2910  -3099  -1248   -517  -2968   -622  -2892  -2174    135  -1728   -172  -1358   -880  -1211  -2490  -3061  -2171   115
     -   -149   -500    233     43   -381    399    106   -626    210   -466   -720    275    394     45     96    359    117   -369   -294   -249 
     -    -22  -6587  -7629   -894  -1115   -984  -1016      *      * 
    17   -639  -2071   2491    942  -2315  -1210   -183  -2045     -1  -2066  -1242    867  -1506    210   -580   -476   -621    314  -2304  -1571   116
     -   -149   -500    233     43   -381    399    106   -626    210   -466   -720    275    394     45     96    359    117   -369   -294   -249 
     -    -22  -6587  -7629   -894  -1115   -548  -1661      *      * 
    18    792   -786    442   -185   -852    -66   -188    856    -58   -233     35   -360   -412     39   -434   -415   -199    265  -1172   -705   117
     -   -149   -500    233     43   -381    399    106   -626    210   -466   -720    275    394     45     96    359    117   -369   -294   -249 
     -    -20  -6749  -7791   -894  -1115   -701  -1378      *      * 
    19    537   -845   -712   -167   -996  -1388   -209    105    -43   -827    -90    788    720     46   -431   -376   1290    170  -1289   -812   118
     -   -149   -500    233     43   -381    399    106   -626    210   -466   -720    275    394     45     96    359    117   -369   -294   -249 
     -    -20  -6749  -7791   -894  -1115   -701  -1378      *      * 
    20   -520  -1435   -222   1421  -1581  -1411   -258  -1173     42    307   -619   -202   1918     84   -373   -518   -490   -950  -1777  -1217   119
     -   -149   -500    233     43   -381    399    106   -626    210   -466   -720    275    394     45     96    359    117   -369   -294   -249 
     -    -20  -6749  -7791   -894  -1115   -701  -1378      *      * 
    21    203   -500  -1202    721   -509  -1588   -366     -9   -461    393   1601   -690  -1659   -316   -721    -35   -214   1242   -926   -517   120
     -   -149   -500    233     43   -381    399    106   -626    210   -466   -720    275    394     45     96    359    117   -369   -294   -249 
     -    -20  -6749  -7791   -894  -1115   -701  -1378      *      * 
    22   -923  -2138   -655   1443  -2607  -1688   -128  -2216   2535  -2071  -1260   -336  -1776    302   1066   -795   -800  -1855  -2116  -1663   121
     -   -149   -500    233     43   -381    399    106   -626    210   -466   -720    275    394     45     96    359    117   -369   -294   -249 
     -    -20  -6749  -7791   -894  -1115   -701  -1378      *      * 
    23   -254   -366  -1444   -867    375  -1626   -421    580   -663   -231    443    578   -379   -480   -848    -71    687   1347   -794    497   122
     -   -149   -500    233     43   -381    399    106   -626    210   -466   -720    275    394     45     96    359    117   -369   -294   -249 
     -    -20  -6749  -7791   -894  -1115   -701  -1378      *      * 
    24   -583  -1801    -41    681  -2132  -1364   -172  -1811    268  -1843  -1023    -72  -1569   2746   -133   -489   1325  -1452  -2074  -1463   123
     -   -149   -500    233     43   -381    399    106   -626    210   -466   -720    275    394     45     96    359    117   -369   -294   -249 
     -    -20  -6749  -7791   -894  -1115   -701  -1378      *      * 
    25    569   -915   -804   -444  -1677   1503   -598  -1256   -423  -1512   -736   1752  -1548   -312   -804   -322   -334    819  -1904  -1422   124
     -   -149   -500    233     43   -381    399    106   -626    210   -466   -720    275    394     45     96    359    117   -369   -294   -249 
     -    -20  -6749  -7791   -894  -1115   -701  -1378      *      * 
    26   -841  -2005   -578    -98  -2450  -1625   -152  -2082   2474  -1991  -1186   -313   1377   1078    471   -736   -744  -1728  -2083  -1607   125
     -   -149   -500    233     43   -381    399    106   -626    210   -466   -720    275    394     45     96    359    117   -369   -294   -249 
     -    -20  -6749  -7791   -894  -1115   -701  -1378      *      * 
    27   -503  -1087  -1775  -1921  -2666  -1262  -1917  -2691  -2032  -2920  -2216  -1470  -1959  -1872  -2115   3312   -898  -1912  -2840  -2481   126
     -   -149   -500    233     43   -381    399    106   -626    210   -466   -720    275    394     45     96    359    117   -369   -294   -249 
     -    -20  -6749  -7791   -894  -1115   -701  -1378      *      * 
    28   -629  -1065  -1671  -1379   -501  -1562   -815  -1370  -1090  -1507   -918  -1182  -1986  -1051  -1259   2521   -804  -1101   3695   -170   127
     -   -149   -500    233     43   -381    399    106   -626    210   -466   -720    275    394     45     96    359    117   -369   -294   -249 
     -    -20  -6749  -7791   -894  -1115   -701  -1378      *      * 
    29    648  -1343   -517   -218  -2212   1949   -465  -1873   1625  -1961  -1143   -374  -1604    -96   -334   -439   -512  -1415  -2195  -1675   128
     -   -149   -500    233     43   -381    399    106   -626    210   -466   -720    275    394     45     96    359    117   -369   -294   -249 
     -    -20  -6749  -7791   -894  -1115   -701  -1378      *      * 
    30   -241   1697  -1060   -505   -671  -1481   1168   -243   -335    212    165   -585  -1601   -217   -633   1113   1085    -94  -1050   -623   129
     -   -149   -500    233     43   -381    399    106   -626    210   -466   -720    275    394     45     96    359    117   -369   -294   -249 
     -    -20  -6749  -7791   -894  -1115   -701  -1378      *      * 
    31   -327   -670  -2108  -1882  -1465  -1398  -1510   -142  -1692  -1148   -635  -1434  -1927  -1528  -1782   1413   -569   2686  -2021  -1614   130
     -   -149   -500    233     43   -381    399    106   -626    210   -466   -720    275    394     45     96    359    117   -369   -294   -249 
     -    -20  -6749  -7791   -894  -1115   -701  -1378      *      * 
    32  -2154  -1741  -4072  -3618   1939  -3783  -1959    202  -3303   2603    774  -3258  -3402  -2535  -3018  -3023  -2055   -394  -1158   -531   131
     -   -149   -500    233     43   -381    399    106   -626    210   -466   -720    275    394     45     96    359    117   -369   -294   -249 
     -    -20  -6749  -7791   -894  -1115   -701  -1378      *      * 
    33  -2237  -2312  -2719  -2952  -3517  -2372  -2809  -3789  -3069  -3753  -3386  -2769   4145  -3015  -2994  -2468  -2571  -3305  -3087  -3383   132
     -   -149   -500    233     43   -381    399    106   -626    210   -466   -720    275    394     45     96    359    117   -369   -294   -249 
     -    -20  -6749  -7791   -894  -1115   -701  -1378      *      * 
    34  -2868  -2214  -3491  -3484   2269  -3507   3121  -2056  -3125  -1606  -1529  -2253  -3421  -2272  -2808  -2696  -2759  -2128    628   3765   133
     -   -149   -500    233     43   -381    399    106   -626    210   -466   -720    275    394     45     96    359    117   -369   -294   -249 
     -    -20  -6749  -7791   -894  -1115   -701  -1378      *      * 
    35  -1374  -1239  -3278  -3165  -1598  -2676  -2710    719  -2926   -746   -652  -2767  -3010  -2837  -2915  -2186  -1511   3382  -2621  -2197   134
     -   -149   -500    233     43   -381    399    106   -626    210   -466   -720    275    394     45     96    359    117   -369   -294   -249 
     -    -20  -6749  -7791   -894  -1115   -701  -1378      *      * 
    36   -792  -1175  -1765  -1642  -1534   2701  -1457  -1108  -1497   1207   -893  -1464  -2138  -1440  -1634  -1054  -1002   -970  -2018  -1589   135
     -   -149   -500    233     43   -381    399    106   -626    210   -466   -720    275    394     45     96    359    117   -369   -294   -249 
     -    -20  -6749  -7791   -894  -1115   -701  -1378      *      * 
    37  -1374  -1239  -3278  -3165  -1598  -2676  -2710    719  -2926   -746   -652  -2767  -3010  -2837  -2915  -2186  -1511   3382  -2621  -2197   136
     -   -149   -500    233     43   -381    399    106   -626    210   -466   -720    275    394     45     96    359    117   -369   -294   -249 
     -    -20  -6749  -7791   -894  -1115   -701  -1378      *      * 
    38   3298  -1074  -2273  -2396  -2722  -1343  -2178  -2172  -2370  -2632  -2059  -1735  -2042  -2186  -2362   -805   -957  -1616  -2920  -2740   137
     -   -149   -500    233     43   -381    399    106   -626    210   -466   -720    275    394     45     96    359    117   -369   -294   -249 
     -    -20  -6749  -7791   -894  -1115   -701  -1378      *      * 
    39   -167   4650  -2640  -2509  -2009  -1121  -1877  -1201  -2151  -1826  -1211  -1569  -1797  -1944  -2095   -463   1891   -807  -2432  -2140   138
     -   -149   -500    233     43   -381    399    106   -626    210   -466   -720    275    394     45     96    359    117   -369   -294   -249 
     -    -20  -6749  -7791   -894  -1115   -701  -1378      *      * 
    40  -2041  -1627  -4182  -3663   -341  -3913  -2772   1449  -3335   2674    807  -3524  -3480  -2681  -3116  -3168  -1956    156  -1905  -1826   139
     -   -149   -500    233     43   -381    399    106   -626    210   -466   -720    275    394     45     96    359    117   -369   -294   -249 
     -    -20  -6749  -7791   -894  -1115   -701  -1378      *      * 
    41   -156   -812  -1487  -1594  -2828   2758  -1726  -2640  -1842  -2851  -2002  -1152  -1696  -1577  -2004   1702   -555  -1713  -3000  -2682   140
     -   -149   -500    233     43   -381    399    106   -626    210   -466   -720    275    394     45     96    359    117   -369   -294   -249 
     -    -20  -6749  -7791   -894  -1115   -701  -1378      *      * 
    42   2688   -657  -1915  -1859  -2581   -924  -1720  -2237  -1825  -2539  -1712  -1222  -1631  -1593  -1939   1688   -423  -1436  -2827  -2523   141
     -   -149   -500    233     43   -381    399    106   -626    210   -466   -720    275    394     45     96    359    117   -369   -294   -249 
     -    -20  -6749  -7791   -894  -1115   -701  -1378      *      * 
    43  -1548  -1210  -3638  -3194   2091  -3260  -1783   2881  -2898    403    383  -2788  -3119  -2410  -2748  -2463  -1500    548  -1220   -522   142
     -   -149   -500    233     43   -381    399    106   -626    210   -466   -720    275    394     45     96    359    117   -369   -294   -249 
     -    -20  -6749  -7791   -894  -1115   -701  -1378      *      * 
    44  -2339  -2002  -3677  -3503   -674  -3353  -2629   -141  -3099   3008    296  -3336  -3367  -2757  -2923  -3115  -2342   -663  -1987  -1741   143
     -   -149   -500    233     43   -381    399    106   -626    210   -466   -720    275    394     45     96    359    117   -369   -294   -249 
     -    -20  -6749  -7791   -894  -1115   -701  -1378      *      * 
    45  -2734  -2271  -3520  -3647   4222  -3124  -1022  -1642  -3433  -1195  -1271  -2803  -3340  -2812  -3114  -2933  -2801  -1885   -349    733   144
     -   -149   -500    233     43   -381    399    106   -626    210   -466   -720    275    394     45     96    359    117   -369   -294   -249 
     -    -20  -6749  -7791   -894  -1115   -701  -1378      *      * 
    46  -1951  -2143  -2625  -2905  -3714   3672  -2839  -4012  -3216  -4011  -3510  -2640  -2815  -3032  -3129  -2180  -2327  -3301  -3187  -3581   145
     -   -149   -500    233     43   -381    399    106   -626    210   -466   -720    275    394     45     96    359    117   -369   -294   -249 
     -    -20  -6749  -7791   -894  -1115   -701  -1378      *      * 
    47  -2875  -2392  -3137  -3280    626  -3105   -698  -2389  -2980  -1990  -1957  -2510  -3319  -2542  -2765  -2855  -2915  -2448    -57   4593   146
     -   -149   -500    233     43   -381    399    106   -626    210   -466   -720    275    394     45     96    359    117   -369   -294   -249 
     -    -20  -6749  -7791   -894  -1115   -701  -1378      *      * 
    48  -2476  -2535  -2015  -2118  -1492  -2510   5163  -3316  -1811  -3078  -2763  -2144  -2924  -2039  -1867  -2539  -2598  -3092  -1834  -1059   147
     -   -149   -500    233     43   -381    399    106   -626    210   -466   -720    275    394     45     96    359    117   -369   -294   -249 
     -    -20  -6749  -7791   -894  -1115   -701  -1378      *      * 
    49  -2339  -2002  -3677  -3503   -674  -3353  -2629   -141  -3099   3008    296  -3336  -3367  -2757  -2923  -3115  -2342   -663  -1987  -1741   148
     -   -149   -500    233     43   -381    399    106   -626    210   -466   -720    275    394     45     96    359    117   -369   -294   -249 
     -    -20  -6749  -7791   -894  -1115   -701  -1378      *      * 
    50  -1951  -2143  -2625  -2905  -3714   3672  -2839  -4012  -3216  -4011  -3510  -2640  -2815  -3032  -3129  -2180  -2327  -3301  -3187  -3581   149
     -   -149   -500    233     43   -381    399    106   -626    210   -466   -720    275    394     45     96    359    117   -369   -294   -249 
     -    -20  -6749  -7791   -894  -1115   -701  -1378      *      * 
    51  -1374  -1239  -3278  -3165  -1598  -2676  -2710    719  -2926   -746   -652  -2767  -3010  -2837  -2915  -2186  -1511   3382  -2621  -2197   150
     -   -149   -500    233     43   -381    399    106   -626    210   -466   -720    275    394     45     96    359    117   -369   -294   -249 
     -    -20  -6749  -7791   -894  -1115   -701  -1378      *      * 
    52  -1446  -1155  -3691  -3246  -1070  -3255  -2565    937  -2940    -52   2311  -2946  -3232  -2682  -2907  -2487  -1445   3021  -2262  -1928   151
     -   -149   -500    233     43   -381    399    106   -626    210   -466   -720    275    394     45     96    359    117   -369   -294   -249 
     -    -17  -6970  -8012   -894  -1115   -701  -1378      *      * 
    53  -1940  -2465  -1225  -1499  -3106  -2167  -2022  -3657  -2084  -3675  -3161   4152  -2730  -1939  -2341  -1987  -2197  -3126  -3062  -2674   152
     -   -149   -500    233     43   -381    399    106   -626    210   -466   -720    275    394     45     96    359    117   -369   -294   -249 
     -    -17  -6970  -8012   -894  -1115   -701  -1378      *      * 
    54  -1434  -2491    -84   1699  -3355   2907  -1204  -3224  -1221  -3232  -2534   -635  -2207   -907  -1755  -1323  -1582  -2696  -3245  -2678   153
     -   -149   -500    233     43   -381    399    106   -626    210   -466   -720    275    394     45     96    359    117   -369   -294   -249 
     -    -17  -6970  -8012   -894  -1115   -701  -1378      *      * 
    55   2529   -968  -2036  -2037  -2813  -1220  -1955  -2439  -2043  -2744  -1972  -1476   2572  -1838  -2153   -582   -745  -1698  -3030  -2756   154
     -   -149   -500    233     43   -381    399    106   -626    210   -466   -720    275    394     45     96    359    117   -369   -294   -249 
     -    -17  -6970  -8012   -894  -1115   -701  -1378      *      * 
    56  -2268  -1820  -4501  -3980   -499  -4203  -3070   1635  -3673   2695    667  -3846  -3710  -2939  -3411  -3476  -2177     15  -2109  -2070   155
     -   -149   -500    233     43   -381    399    106   -626    210   -466   -720    275    394     45     96    359    117   -369   -294   -249 
     -    -17  -6970  -8012   -894  -1115   -701  -1378      *      * 
    57   -876  -2199    734   2704  -2450  -1450   -451  -2018   -281  -2193  -1414   -115  -1757    -72   -845   -736   -866    673  -2497  -1786   156
     -   -149   -500    233     43   -381    399    106   -626    210   -466   -720    275    394     45     96    359    117   -369   -294   -249 
     -    -17  -6970  -8012   -894  -1115   -701  -1378      *      * 
    58  -1130  -1489  -1809  -1671    116  -2004   -701  -1716  -1564  -1735  -1262  -1440  -2390  -1395  -1718   1951  -1286  -1496   -528   3579   157
     -   -149   -500    233     43   -381    399    106   -626    210   -466   -720    275    394     45     96    359    117   -369   -294   -249 
     -    -17  -6970  -8012   -894  -1115   -701  -1378      *      * 
    59  -2113  -1674  -4409  -3903   -606  -4093  -3048   2444  -3616   2290    557  -3733  -3669  -2963  -3396  -3356  -2037    294  -2173  -2089   158
     -   -149   -500    233     43   -381    399    106   -626    210   -466   -720    275    394     45     96    359    117   -369   -294   -249 
     -    -17  -6970  -8012   -894  -1115   -701  -1378      *      * 
    60   2535   -825  -2216  -2192  -2876  -1088  -2008  -2562  -2156  -2851  -2004  -1457  -1814  -1897  -2235   2173   -606  -1685  -3113  -2836   159
     -   -149   -500    233     43   -381    399    106   -626    210   -466   -720    275    394     45     96    359    117   -369   -294   -249 
     -    -17  -6970  -8012   -894  -1115   -701  -1378      *      * 
    61    -14  -1680   -382    186  -1959  -1417    -45  -1643   1919   -473   -800    -92   -447    385   1116    387   -363  -1283  -1885  -1285   160
     -   -149   -500    233     43   -381    399    106   -626    210   -466   -720    275    394     45     96    359    117   -369   -294   -249 
     -    -17  -6970  -8012   -894  -1115   -701  -1378      *      * 
    62  -1655  -3500   3395   1548  -3697  -1537   -920  -3638  -1197  -3520  -2883   -143  -2083   -599  -2060  -1311  -1733  -3121  -3679  -2690   161
     -   -149   -500    233     43   -381    399    106   -626    210   -466   -720    275    394     45     96    359    117   -369   -294   -249 
     -    -17  -6970  -8012   -894  -1115   -701  -1378      *      * 
    63  -2664  -2279  -4020  -3875   -889  -3631  -2959   -381  -3490   3088    103  -3706  -3631  -3083  -3268  -3482  -2664   -949  -2234  -2032   162
     -   -149   -500    233     43   -381    399    106   -626    210   -466   -720    275    394     45     96    359    117   -369   -294   -249 
     -    -17  -6970  -8012   -894  -1115   -701  -1378      *      * 
    64    340  -1096  -2016  -2239  -3229   3334  -2269  -2978  -2510  -3264  -2461  -1626  -2030  -2208  -2547   -714   -918  -2043  -3352  -3175   163
     -   -149   -500    233     43   -381    399    106   -626    210   -466   -720    275    394     45     96    359    117   -369   -294   -249 
     -    -17  -6970  -8012   -894  -1115   -701  -1378      *      * 
    65  -1795  -1436  -3884  -3467   2679  -3483  -1843   2739  -3165    258    218  -2995  -3327  -2620  -2977  -2698  -1746    296  -1225   -454   164
     -   -149   -500    233     43   -381    399    106   -626    210   -466   -720    275    394     45     96    359    117   -369   -294   -249 
     -    -17  -6970  -8012   -894  -1115   -701  -1378      *      * 
    66   1333  -1564   -269   1078  -1885  -1340   -113  -1572    240  -1638   -782    853  -1484    301   -247    811   -339   -292  -1905  -1285   165
     -   -149   -500    233     43   -381    399    106   -626    210   -466   -720    275    394     45     96    359    117   -369   -294   -249 
     -    -17  -6970  -8012   -894  -1115   -701  -1378      *      * 
    67  -1397  -2568     38   2420  -3310   2397  -1071  -3170  -1072  -3157  -2440   -511  -2142   -754  -1638  -1253  -1513  -2657  -3206  -2577   166
     -   -149   -500    233     43   -381    399    106   -626    210   -466   -720    275    394     45     96    359    117   -369   -294   -249 
     -    -17  -6970  -8012   -894  -1115   -701  -1378      *      * 
    68  -1499  -3023   1426    131  -3382  -1546   -939  -3387  -1123  -3326  -2652   3621  -2074   -624  -1867  -1241  -1597  -2870  -3404  -2521   167
     -   -149   -500    233     43   -381    399    106   -626    210   -466   -720    275    394     45     96    359    117   -369   -294   -249 
     -    -17  -6970  -8012   -894  -1115   -701  -1378      *      * 
    69   1764   -807  -2068  -1829  -2529  -1106  -1673  -2171  -1711  -2444  -1619  -1302  -1767  -1510  -1889   1215   2572  -1467  -2774  -2449   168
     -   -149   -500    233     43   -381    399    106   -626    210   -466   -720    275    394     45     96    359    117   -369   -294   -249 
     -    -17  -6970  -8012   -894  -1115   -701  -1378      *      * 
    70  -1630  -1206  -4116  -3662  -1214  -3774  -3071   1927  -3464   1151    -52  -3403  -3564  -3138  -3420  -3015  -1596   2710  -2575  -2273   169
     -   -149   -500    233     43   -381    399    106   -626    210   -466   -720    275    394     45     96    359    117   -369   -294   -249 
     -    -17  -6970  -8012   -894  -1115   -701  -1378      *      * 
    71    951  -1069  -3184  -2649   -574  -2818  -1853   1024  -2341   2264    458  -2397  -2797  -1995  -2294  -1964  -1208    318  -1631  -1384   170
     -   -149   -500    233     43   -381    399    106   -626    210   -466   -720    275    394     45     96    359    117   -369   -294   -249 
     -    -17  -6970  -8012   -894  -1115   -701  -1378      *      * 
    72  -1191  -2635    175   2170  -2934  -1577   -569  -2728   -226  -2645  -1875   -224  -1922   3021   -654   -989  -1175  -2312  -2774  -2079   171
     -   -149   -500    233     43   -381    399    106   -626    210   -466   -720    275    394     45     96    359    117   -369   -294   -249 
     -    -17  -6970  -8012   -894  -1115   -701  -1378      *      * 
    73  -2346  -2480  -3044  -3350  -4095   3723  -3226  -4477  -3674  -4423  -3946  -3060  -3146  -3477  -3534  -2584  -2729  -3736  -3486  -3979   172
     -   -149   -500    233     43   -381    399    106   -626    210   -466   -720    275    394     45     96    359    117   -369   -294   -249 
     -    -17  -6970  -8012   -894  -1115   -701  -1378      *      * 
    74  -2127  -1808  -3655  -3292    162  -3337  -1323   -476  -2719   1929     48  -2760  -3265  -2352  -2549  -2661  -2064   -889   4807    182   173
     -   -149   -500    233     43   -381    399    106   -626    210   -466   -720    275    394     45     96    359    117   -369   -294   -249 
     -    -17  -6970  -8012   -894  -1115   -701  -1378      *      * 
    75  -1618  -1196  -4117  -3747  -1593  -3804  -3436   1858  -3581   -479   -402  -3493  -3680  -3425  -3640  -3106  -1616   3182  -3025  -2588   174
     -   -149   -500    233     43   -381    399    106   -626    210   -466   -720    275    394     45     96    359    117   -369   -294   -249 
     -    -17  -6970  -8012   -894  -1115   -701  -1378      *      * 
    76  -1614  -1458  -3569  -3488  -1863  -2905  -3030    533  -3266   -991   -907  -3061  -3248  -3173  -3236  -2456  -1756   3482  -2897  -2489   175
     -   -149   -500    233     43   -381    399    106   -626    210   -466   -720    275    394     45     96    359    117   -369   -294   -249 
     -    -17  -6970  -8012   -894  -1115   -701  -1378      *      * 
    77   -740  -1313  -2114  -2300  -2983  -1490  -2258  -3060  -2431  -3274  -2561  -1776  -2201  -2245  -2475   3413  -1151  -2218  -3128  -2813   176
     -   -149   -500    233     43   -381    399    106   -626    210   -466   -720    275    394     45     96    359    117   -369   -294   -249 
     -    -17  -6970  -8012   -894  -1115   -701  -1378      *      * 
    78     78   -346  -2168  -1575   -342  -1886   -758   1644  -1293   -189   1662  -1335  -1951  -1029  -1308    278   1218    969   -841   -480   177
     -   -149   -500    233     43   -381    399    106   -626    210   -466   -720    275    394     45     96    359    117   -369   -294   -249 
     -    -17  -6970  -8012   -894  -1115   -701  -1378      *      * 
    79   -373   2538  -2480  -1865   1310  -1889   -768    298  -1514   1100    559  -1465  -1949  -1183  -1402    -81    444    776   -709   -360   178
     -   -149   -500    233     43   -381    399    106   -626    210   -466   -720    275    394     45     96    359    117   -369   -294   -249 
     -    -17  -6970  -8012   -894  -1115   -701  -1378      *      * 
    80  -2268  -1820  -4501  -3980   -499  -4203  -3070   1635  -3673   2695    667  -3846  -3710  -2939  -3411  -3476  -2177     15  -2109  -2070   179
     -   -149   -500    233     43   -381    399    106   -626    210   -466   -720    275    394     45     96    359    117   -369   -294   -249 
     -    -17  -6970  -8012   -894  -1115   -701  -1378      *      * 
    81   2921   -913  -2219  -2309  -3030   1484  -2164  -2724  -2387  -3019  -2181  -1560  -1898  -2087  -2426   -532   -720  -1816  -3227  -3013   180
     -   -149   -500    233     43   -381    399    106   -626    210   -466   -720    275    394     45     96    359    117   -369   -294   -249 
     -    -17  -6970  -8012   -894  -1115   -701  -1378      *      * 
    82  -2346  -2480  -3044  -3350  -4095   3723  -3226  -4477  -3674  -4423  -3946  -3060  -3146  -3477  -3534  -2584  -2729  -3736  -3486  -3979   181
     -   -149   -500    233     43   -381    399    106   -626    210   -466   -720    275    394     45     96    359    117   -369   -294   -249 
     -    -17  -6970  -8012   -894  -1115   -701  -1378      *      * 
    83   3391  -1314  -2623  -2790  -3068  -1573  -2520  -2579  -2774  -3014  -2428  -2040  -2287  -2562  -2719  -1053  -1217  -1962  -3218  -3095   182
     -   -149   -500    233     43   -381    399    106   -626    210   -466   -720    275    394     45     96    359    117   -369   -294   -249 
     -    -17  -6970  -8012   -894  -1115   -701  -1378      *      * 
    84   -911  -1084  -2472  -2185   2729  -2008  -1135   -609  -1945   -752   -435  -1766  -2366  -1692  -1973  -1264   2594   -571   -974   -130   183
     -   -149   -500    233     43   -381    399    106   -626    210   -466   -720    275    394     45     96    359    117   -369   -294   -249 
     -    -17  -6970  -8012   -894  -1115   -701  -1378      *      * 
    85    -36   -953  -3687  -3184  -1145  -3248  -2413   2227  -2934    899    -87  -2860  -3165  -2653  -2884  -2426  -1264   2337  -2164  -1804   184
     -   -149   -500    233     43   -381    399    106   -626    210   -466   -720    275    394     45     96    359    117   -369   -294   -249 
     -    -17  -6970  -8012   -894  -1115   -701  -1378      *      * 
    86  -2346  -2480  -3044  -3350  -4095   3723  -3226  -4477  -3674  -4423  -3946  -3060  -3146  -3477  -3534  -2584  -2729  -3736  -3486  -3979   185
     -   -149   -500    233     43   -381    399    106   -626    210   -466   -720    275    394     45     96    359    117   -369   -294   -249 
     -    -17  -6970  -8012   -894  -1115   -701  -1378      *      * 
    87   -740  -1313  -2114  -2300  -2983  -1490  -2258  -3060  -2431  -3274  -2561  -1776  -2201  -2245  -2475   3413  -1151  -2218  -3128  -2813   186
     -   -149   -500    233     43   -381    399    106   -626    210   -466   -720    275    394     45     96    359    117   -369   -294   -249 
     -    -17  -6970  -8012   -894  -1115   -701  -1378      *      * 
    88   -973   -767  -3097  -2507   2798  -2577  -1403   1477  -2173    853    526  -2140  -2541  -1778  -2045  -1681    529    342  -1160   -790   187
     -   -149   -500    233     43   -381    399    106   -626    210   -466   -720    275    394     45     96    359    117   -369   -294   -249 
     -    -17  -6970  -8012   -894  -1115   -701  -1378      *      * 
    89   -702   -579  -2600  -2019    953  -2238  -1132    456  -1723    615    412  -1740  -2273  -1424  -1696  -1326   2227   1341  -1092   -727   188
     -   -149   -500    233     43   -381    399    106   -626    210   -466   -720    275    394     45     96    359    117   -369   -294   -249 
     -    -17  -6970  -8012   -894  -1115   -701  -1378      *      * 
    90   1298   -832  -2081  -2039  -2955   2544  -1946  -2694  -2074  -2922  -2039  -1388  -1790  -1798  -2202   1523   -588  -1747  -3157  -2880   189
     -   -149   -500    233     43   -381    399    106   -626    210   -466   -720    275    394     45     96    359    117   -369   -294   -249 
     -    -17  -6970  -8012   -894  -1115   -701  -1378      *      * 
    91  -2346  -2480  -3044  -3350  -4095   3723  -3226  -4477  -3674  -4423  -3946  -3060  -3146  -3477  -3534  -2584  -2729  -3736  -3486  -3979   190
     -   -149   -500    233     43   -381    399    106   -626    210   -466   -720    275    394     45     96    359    117   -369   -294   -249 
     -    -17  -6970  -8012   -894  -1115   -701  -1378      *      * 
    92   1258   -990   -923   -416  -1482    131   -499  -1108   -303  -1321   -550   -529    883   -213   -694   1196   -355   -811   2047  -1239   191
     -   -149   -500    233     43   -381    399    106   -626    210   -466   -720    275    394     45     96    359    117   -369   -294   -249 
     -    -17  -6970  -8012   -894  -1115   -701  -1378      *      * 
    93  -1958  -1540  -4300  -3770   -644  -3939  -2927   1415  -3514   2532    525  -3569  -3569  -2889  -3314  -3163  -1886   1191  -2151  -2067   192
     -   -149   -500    233     43   -381    399    106   -626    210   -466   -720    275    394     45     96    359    117   -369   -294   -249 
     -    -17  -6970  -8012   -894  -1115   -701  -1378      *      * 
    94   2818   -846  -2616  -2437  -1930  -1491  -2002   -411  -2223  -1464  -1019  -1758  -2101  -2011  -2257   -806   -762   1345  -2540  -2197   193
     -   -149   -500    233     43   -381    399    106   -626    210   -466   -720    275    394     45     96    359    117   -369   -294   -249 
     -    -17  -6970  -8012   -894  -1115   -701  -1378      *      * 
    95  -2550  -3254   3975   -979  -3922  -2274  -1976  -4239  -2372  -4129  -3700  -1330  -2819  -1805  -2990  -2359  -2700  -3788  -3539  -3326   194
     -   -149   -500    233     43   -381    399    106   -626    210   -466   -720    275    394     45     96    359    117   -369   -294   -249 
     -    -17  -6970  -8012   -894  -1115   -701  -1378      *      * 
    96  -1298  -2162  -1052   -794  -3046   1227   -835  -2736   3104  -2659  -1915   -929  -2202   -466   -133  -1270  -1326  -2310  -2624  -2286   195
     -   -149   -500    233     43   -381    399    106   -626    210   -466   -720    275    394     45     96    359    117   -369   -294   -249 
     -    -17  -6970  -8012   -894  -1115   -701  -1378      *      * 
    97  -1847  -1601  -3606  -3350   3762  -3144  -1223   -145  -3029   -136   -154  -2655  -3196  -2470  -2833  -2405  -1863    888   -605    383   196
     -   -149   -500    233     43   -381    399    106   -626    210   -466   -720    275    394     45     96    359    117   -369   -294   -249 
     -    -17  -6970  -8012   -894  -1115   -701  -1378      *      * 
    98  -2346  -2480  -3044  -3350  -4095   3723  -3226  -4477  -3674  -4423  -3946  -3060  -3146  -3477  -3534  -2584  -2729  -3736  -3486  -3979   197
     -   -149   -500    233     43   -381    399    106   -626    210   -466   -720    275    394     45     96    359    117   -369   -294   -249 
     -    -17  -6970  -8012   -894  -1115   -701  -1378      *      * 
    99  -1709  -2173  -2090  -1369   -827  -2423   -551  -2121    197  -1991  -1464  -1311  -2499   -501   3336  -1708  -1577  -1971  -1202   2044   198
     -   -149   -500    233     43   -381    399    106   -626    210   -466   -720    275    394     45     96    359    117   -369   -294   -249 
     -    -17  -6970  -8012   -894  -1115   -701  -1378      *      * 
   100   -907  -1609  -1556  -1000  -2433  -1744   -743  -2002    141  -2094  -1386   -987  -2049   -400   2449   -991   2554  -1652  -2285  -1932   199
     -   -149   -500    233     43   -381    399    106   -626    210   -466   -720    275    394     45     96    359    117   -369   -294   -249 
     -    -17  -6970  -8012   -894  -1115   -701  -1378      *      * 
   101  -1964  -2653  -2486  -1292  -3457  -2498   -468  -2828   1914  -2513  -1843  -1207  -2467    -53   3362  -1853  -1674  -2594  -2366  -2247   200
     -   -149   -500    233     43   -381    399    106   -626    210   -466   -720    275    394     45     96    359    117   -369   -294   -249 
     -    -17  -6970  -8012   -894  -1115   -701  -1378      *      * 
   102   1512   -827  -2283  -2213  -2607  -1153  -1956  -1991  -2078  -2469  -1732  -1495  -1855  -1870  -2143   -488   3174  -1373  -2918  -2635   201
     -   -149   -500    233     43   -381    399    106   -626    210   -466   -720    275    394     45     96    359    117   -369   -294   -249 
     -    -17  -6970  -8012   -894  -1115   -701  -1378      *      * 
   103  -3108  -2582  -3833  -4010   4309  -3383  -1268  -2052  -3808  -1563  -1654  -3107  -3611  -3143  -3441  -3275  -3181  -2301   -582    504   202
     -   -149   -500    233     43   -381    399    106   -626    210   -466   -720    275    394     45     96    359    117   -369   -294   -249 
     -    -17  -6970  -8012   -894  -1115   -701  -1378      *      * 
   104   -834   -963  -1833  -1273   -755  -2217  -1004   1323   -989    318    200  -1329  -2242   2888  -1213  -1255   -777    741  -1469  -1092   203
     -   -149   -500    233     43   -381    399    106   -626    210   -466   -720    275    394     45     96    359    117   -369   -294   -249 
     -    -17  -6970  -8012   -894  -1115   -701  -1378      *      * 
   105  -2184  -1741  -4457  -3941   -551  -4146  -3058   2098  -3648   2505    615  -3788  -3687  -2950  -3405  -3411  -2101    163  -2139  -2081   204
     -   -149   -500    233     43   -381    399    106   -626    210   -466   -720    275    394     45     96    359    117   -369   -294   -249 
     -    -17  -6970  -8012   -894  -1115   -701  -1378      *      * 
   106   -654   2779   2425   -772   1426  -1717   -646   -709   -804  -1004   -402   -858  -1943   -632  -1129   -856   -675   -565  -1201   -501   205
     -   -149   -500    233     43   -381    399    106   -626    210   -466   -720    275    394     45     96    359    117   -369   -294   -249 
     -    -17  -6970  -8012   -894  -1115   -701  -1378      *      * 
   107   2717   -759  -2280  -1995  -2011  -1251  -1661  -1122  -1796  -1783  -1124  -1433  -1863  -1595  -1914   -535   1352    208  -2420  -2089   206
     -   -149   -500    233     43   -381    399    106   -626    210   -466   -720    275    394     45     96    359    117   -369   -294   -249 
     -    -17  -6970  -8012   -894  -1115   -701  -1378      *      * 
   108  -1743  -1314  -4197  -3729  -1041  -3864  -3091   2989  -3519   1275    129  -3495  -3601  -3104  -3434  -3110  -1701   1393  -2481  -2253   207
     -   -149   -500    233     43   -381    399    106   -626    210   -466   -720    275    394     45     96    359    117   -369   -294   -249 
     -    -17  -6970  -8012   -894  -1115   -701  -1378      *      * 
   109  -2664  -2662  -3153  -3420  -3930  -2713  -3220  -4305  -3561  -4212  -3871  -3216   4199  -3492  -3430  -2908  -3008  -3789  -3402  -3806   208
     -   -149   -500    233     43   -381    399    106   -626    210   -466   -720    275    394     45     96    359    117   -369   -294   -249 
     -    -17  -6970  -8012   -894  -1115   -701  -1378      *      * 
   110  -2590  -2128  -4744  -4183   -460  -4451  -3183     98  -3833   2596   3273  -4098  -3850  -2988  -3504  -3729  -2470   -597  -2117  -2157   209
     -   -149   -500    233     43   -381    399    106   -626    210   -466   -720    275    394     45     96    359    117   -369   -294   -249 
     -    -16  -7108  -8150   -894  -1115   -701  -1378      *      * 
   111   2074  -1044  -3067  -2761  -1485  -2349  -2227   2626  -2511   -758   -498  -2317  -2709  -2321  -2538  -1624  -1148    556  -2358  -1982   210
     -   -149   -500    233     43   -381    399    106   -626    210   -466   -720    275    394     45     96    359    117   -369   -294   -249 
     -    -16  -7108  -8150   -894  -1115   -701  -1378      *      * 
   112  -1783  -1351  -4285  -3824  -1213  -3927  -3192   2317  -3624   1570    -42  -3567  -3683  -3238  -3547  -3172  -1744   2198  -2619  -2364   211
     -   -149   -500    233     43   -381    399    106   -626    210   -466   -720    275    394     45     96    359    117   -369   -294   -249 
     -    -16  -7108  -8150   -894  -1115   -701  -1378      *      * 
   113  -2594  -2690  -3304  -3623  -4328   3747  -3462  -4761  -3953  -4671  -4212  -3320  -3352  -3748  -3779  -2839  -2981  -4004  -3668  -4222   212
     -   -149   -500    233     43   -381    399    106   -626    210   -466   -720    275    394     45     96    359    117   -369   -294   -249 
     -    -16  -7108  -8150   -894  -1115   -701  -1378      *      * 
   114   3438  -1472  -2846  -3040  -3287  -1726  -2735  -2840  -3028  -3257  -2662  -2236  -2447  -2798  -2944  -1216  -1387  -2183  -3405  -3320   213
     -   -149   -500    233     43   -381    399    106   -626    210   -466   -720    275    394     45     96    359    117   -369   -294   -249 
     -    -16  -7108  -8150   -894  -1115   -701  -1378      *      * 
   115  -1206  -1045  -2829  -2353   2968  -2555   -598   -551  -2040    615   -205  -1858  -2583  -1634  -1960    936  -1144   -512   -182   1764   214
     -   -149   -500    233     43   -381    399    106   -626    210   -466   -720    275    394     45     96    359    117   -369   -294   -249 
     -    -16  -7108  -8150   -894  -1115   -701  -1378      *      * 
   116  -1842  -1422  -4288  -3799  -1018  -3913  -3067   1478  -3573   2019    143  -3550  -3641  -3103  -3449  -3144  -1793   2283  -2440  -2245   215
     -   -149   -500    233     43   -381    399    106   -626    210   -466   -720    275    394     45     96    359    117   -369   -294   -249 
     -    -16  -7108  -8150   -894  -1115   -701  -1378      *      * 
   117   -354   3883  -2983  -2994  -2852  -1257  -2391  -2539  -2720  -2901  -2107  -1839  -2005  -2428  -2622   2793   -779  -1739  -3153  -2894   216
     -   -149   -500    233     43   -381    399    106   -626    210   -466   -720    275    394     45     96    359    117   -369   -294   -249 
     -    -16  -7108  -8150   -894  -1115   -701  -1378      *      * 
   118   3033   -908  -2478  -2453  -2987    564  -2188  -2649  -2392  -2947  -2094  -1619  -1925  -2102  -2435   -530    497  -1772  -3234  -2993   217
     -   -149   -500    233     43   -381    399    106   -626    210   -466   -720    275    394     45     96    359    117   -369   -294   -249 
     -    -16  -7108  -8150   -894  -1115   -701  -1378      *      * 
   119   -420  -1145   -883   -395  -1548  -1467   -503  -1133   -254  -1365   -604   -546  -1700   1367   -636    456   2373    294  -1776  -1283   218
     -   -149   -500    233     43   -381    399    106   -626    210   -466   -720    275    394     45     96    359    117   -369   -294   -249 
     -    -16  -7108  -8150   -894  -1115   -701  -1378      *      * 
   120   2612   -903  -2351  -2161  -2766  -1201  -1941  -2422  -2035  -2699  -1861  -1503  -1892  -1805  -2166   1113   1656  -1650  -3012  -2719   219
     -   -149   -500    233     43   -381    399    106   -626    210   -466   -720    275    394     45     96    359    117   -369   -294   -249 
     -    -16  -7108  -8150   -894  -1115   -701  -1378      *      * 
   121   -576  -1996   -309    849  -2333  -1481   2291  -2057    399  -1990  -1095    822  -1590   2350    793   -452   -507  -1630  -2139  -1500   220
     -   -149   -500    233     43   -381    399    106   -626    210   -466   -720    275    394     45     96    359    117   -369   -294   -249 
     -    -16  -7108  -8150   -894  -1115   -701  -1378      *      * 
   122  -1093  -2518   1478    116  -3043  -1501   -719  -2862   -659  -2826  -2019   1782  -1919   -347  -1291   2355  -1152  -2355  -3020  -2227   221
     -   -149   -500    233     43   -381    399    106   -626    210   -466   -720    275    394     45     96    359    117   -369   -294   -249 
     -    -16  -7108  -8150   -894  -1115   -701  -1378      *      * 
   123  -1832  -1409  -4289  -3803  -1045  -3913  -3082   1646  -3581   1981    118  -3552  -3645  -3122  -3462  -3146  -1783   2242  -2462  -2260   222
     -   -149   -500    233     43   -381    399    106   -626    210   -466   -720    275    394     45     96    359    117   -369   -294   -249 
     -    -16  -7108  -8150   -894  -1115   -701  -1378      *      * 
   124    271  -1721    848    589  -1988  -1379    -44   -170    353  -1714   1088    -38  -1472   1830    910   -293   -325  -1314  -1937  -1290   223
     -   -149   -500    233     43   -381    399    106   -626    210   -466   -720    275    394     45     96    359    117   -369   -294   -249 
     -    -16  -7108  -8150   -894  -1115   -701  -1378      *      * 
   125     98  -1120   -712    843  -1261    564   -284   -183    -63  -1078   -323   -384  -1629     16   -480   -488   1640    279  -1512  -1008   224
     -   -149   -500    233     43   -381    399    106   -626    210   -466   -720    275    394     45     96    359    117   -369   -294   -249 
     -    -16  -7108  -8150   -894  -1115   -701  -1378      *      * 
   126  -1986  -1653  -4114  -3621   -691  -3748  -2760   1553  -3242    545   4394  -3398  -3517  -2772  -3092  -2990  -1938    131  -2119  -1947   225
     -   -149   -500    233     43   -381    399    106   -626    210   -466   -720    275    394     45     96    359    117   -369   -294   -249 
     -    -16  -7108  -8150   -894  -1115   -701  -1378      *      * 
   127  -2280  -1836  -4617  -4045   -559  -4228  -3072   2372  -3773   2227   2009  -3874  -3730  -2973  -3470  -3454  -2179   -108  -2136  -2149   226
     -   -149   -500    233     43   -381    399    106   -626    210   -466   -720    275    394     45     96    359    117   -369   -294   -249 
     -    -16  -7108  -8150   -894  -1115   -701  -1378      *      * 
   128  -1321   2409  -3736  -3201   -987  -3187  -2258   2396  -2909   1401     39  -2823  -3106  -2557  -2791  -2346  -1277   1445  -1966  -1646   227
     -   -149   -500    233     43   -381    399    106   -626    210   -466   -720    275    394     45     96    359    117   -369   -294   -249 
     -    -16  -7108  -8150   -894  -1115   -701  -1378      *      * 
   129  -2594  -2690  -3304  -3623  -4328   3747  -3462  -4761  -3953  -4671  -4212  -3320  -3352  -3748  -3779  -2839  -2981  -4004  -3668  -4222   228
     -   -149   -500    233     43   -381    399    106   -626    210   -466   -720    275    394     45     96    359    117   -369   -294   -249 
     -    -16  -7108  -8150   -894  -1115   -701  -1378      *      * 
   130  -2957  -3022  -3318  -2735  -3796  -2998  -1968  -3912   -846  -3631  -3157  -2611  -3280  -1724   4056  -3026  -2913  -3650  -3096  -3185   229
     -   -149   -500    233     43   -381    399    106   -626    210   -466   -720    275    394     45     96    359    117   -369   -294   -249 
     -    -16  -7108  -8150   -894  -1115   -701  -1378      *      * 
   131  -2380  -1929  -3974  -3714   3150  -3639   -903   -779  -3339   1928   -229  -2780  -3472  -2546  -3001  -2809  -2284  -1155   -208   1522   230
     -   -149   -500    233     43   -381    399    106   -626    210   -466   -720    275    394     45     96    359    117   -369   -294   -249 
     -    -16  -7108  -8150   -894  -1115   -701  -1378      *      * 
   132  -2239  -1865  -4408  -3938   -632  -4019  -3048    311  -3600   2823    511  -3741  -3695  -2964  -3377  -3308  -2186    897  -2193  -2102   231
     -   -149   -500    233     43   -381    399    106   -626    210   -466   -720    275    394     45     96    359    117   -369   -294   -249 
     -    -16  -7108  -8150   -894  -1115   -701  -1378      *      * 
   133   1179   1768  -2703  -2145   -679  -2106  -1232    429  -1838     21    145  -1766  -2248  -1549  -1791  -1232    228   2249  -1243   -886   232
     -   -149   -500    233     43   -381    399    106   -626    210   -466   -720    275    394     45     96    359    117   -369   -294   -249 
     -    -16  -7108  -8150   -894  -1115   -701  -1378      *      * 
   134    265  -1222  -2222  -2466  -3415   3393  -2467  -3185  -2746  -3464  -2652  -1799  -2167  -2423  -2754   -847  -1055  -2208  -3526  -3378   233
     -   -149   -500    233     43   -381    399    106   -626    210   -466   -720    275    394     45     96    359    117   -369   -294   -249 
     -    -16  -7108  -8150   -894  -1115   -701  -1378      *      * 
   135  -1293   -996  -3559  -3029  -1035  -3127  -2206   2755  -2753    790    -11  -2715  -3068  -2451  -2697  -2280   1161   1206  -1995  -1661   234
     -   -149   -500    233     43   -381    399    106   -626    210   -466   -720    275    394     45     96    359    117   -369   -294   -249 
     -    -16  -7108  -8150   -894  -1115   -701  -1378      *      * 
   136  -2594  -2690  -3304  -3623  -4328   3747  -3462  -4761  -3953  -4671  -4212  -3320  -3352  -3748  -3779  -2839  -2981  -4004  -3668  -4222   235
     -   -149   -500    233     43   -381    399    106   -626    210   -466   -720    275    394     45     96    359    117   -369   -294   -249 
     -    -16  -7108  -8150   -894  -1115   -701  -1378      *      * 
   137  -1886  -1508  -4177  -3692   -874  -3805  -2898   2997  -3379    338   3134  -3450  -3569  -2932  -3249  -3043  -1840    520  -2285  -2087   236
     -   -149   -500    233     43   -381    399    106   -626    210   -466   -720    275    394     45     96    359    117   -369   -294   -249 
     -    -16  -7108  -8150   -894  -1115   -701  -1378      *      * 
   138  -2594  -2690  -3304  -3623  -4328   3747  -3462  -4761  -3953  -4671  -4212  -3320  -3352  -3748  -3779  -2839  -2981  -4004  -3668  -4222   237
     -   -149   -500    233     43   -381    399    106   -626    210   -466   -720    275    394     45     96    359    117   -369   -294   -249 
     -    -16  -7108  -8150   -894  -1115   -701  -1378      *      * 
   139  -1777  -1335  -4302  -3862  -1339  -3974  -3321   2834  -3681   1068   -157  -3613  -3737  -3347  -3639  -3233  -1744   2013  -2764  -2472   238
     -   -149   -500    233     43   -381    399    106   -626    210   -466   -720    275    394     45     96    359    117   -369   -294   -249 
     -    -16  -7108  -8150   -894  -1115   -701  -1378      *      * 
   140   -424  -1267   -976   -776  -2700   1638  -1095  -2434   -907  -2543  -1675   1392  -1799   -759  -1314   2072    245  -1755  -2778  -2266   239
     -   -149   -500    233     43   -381    399    106   -626    210   -466   -720    275    394     45     96    359    117   -369   -294   -249 
     -    -16  -7108  -8150   -894  -1115   -701  -1378      *      * 
   141   -329  -1011  -1802  -1594  -2748  -1231  -1620  -2449  -1553  -2657  -1809  -1256   2148  -1391  -1802   2344   1275  -1698  -2932  -2559   240
     -   -149   -500    233     43   -381    399    106   -626    210   -466   -720    275    394     45     96    359    117   -369   -294   -249 
     -    -16  -7108  -8150   -894  -1115   -701  -1378      *      * 
   142   2074   -859  -1616  -1146  -1586  -1383  -1018  -1157   -998  -1453   -712  -1024    463   -855  -1281    591    717    882  -1914  -1507   241
     -   -149   -500    233     43   -381    399    106   -626    210   -466   -720    275    394     45     96    359    117   -369   -294   -249 
     -    -16  -7108  -8150   -894  -1115   -701  -1378      *      * 
   143  -1806  -1378  -4288  -3814  -1125  -3918  -3133   2055  -3603   1808     42  -3558  -3662  -3177  -3503  -3157  -1762   2172  -2535  -2308   242
     -   -149   -500    233     43   -381    399    106   -626    210   -466   -720    275    394     45     96    359    117   -369   -294   -249 
     -    -16  -7108  -8150   -894  -1115   -701  -1378      *      * 
   144   1126   -849  -2844  -2501  -1566  -1872  -1922    158  -2260  -1108   -636  -1951  -2335  -2027  -2288  -1132    747   2789  -2211  -1857   243
     -   -149   -500    233     43   -381    399    106   -626    210   -466   -720    275    394     45     96    359    117   -369   -294   -249 
     -    -16  -7108  -8150   -894  -1115   -701  -1378      *      * 
   145   1905  -1117  -2231  -2301  -3060  -1359  -2208  -2708  -2338  -3011  -2241  -1675   3291  -2116  -2407   -740   -916  -1915  -3261  -3021   244
     -   -149   -500    233     43   -381    399    106   -626    210   -466   -720    275    394     45     96    359    117   -369   -294   -249 
     -    -16  -7108  -8150   -894  -1115   -701  -1378      *      * 
   146  -2448  -1980  -4706  -4184   -583  -4407  -3259   1530  -3883   2772    591  -4067  -3864  -3092  -3590  -3695  -2352   -145  -2227  -2215   245
     -   -149   -500    233     43   -381    399    106   -626    210   -466   -720    275    394     45     96    359    117   -369   -294   -249 
     -    -16  -7108  -8150   -894  -1115   -701  -1378      *      * 
   147  -3482  -2868  -3701  -3919    238  -3552  -1112  -3000  -3638  -2516  -2526  -3027  -3772  -3101  -3341  -3418  -3527  -3071   -441   4711   246
     -   -149   -500    233     43   -381    399    106   -626    210   -466   -720    275    394     45     96    359    117   -369   -294   -249 
     -    -16  -7108  -8150   -894  -1115   -701  -1378      *      * 
   148  -1759  -1305  -4327  -3965  -1741  -4046  -3733   3099  -3832   -586   -520  -3725  -3871  -3679  -3902  -3363  -1752   2334  -3248  -2811   247
     -   -149   -500    233     43   -381    399    106   -626    210   -466   -720    275    394     45     96    359    117   -369   -294   -249 
     -    -16  -7108  -8150   -894  -1115   -701  -1378      *      * 
   149   -343   -977  -2181  -2137  -2933  -1228  -2017  -2620  -2085  -2902  -2071  -1515  -1937  -1881  -2198   2779   2138  -1787  -3162  -2854   248
     -   -149   -500    233     43   -381    399    106   -626    210   -466   -720    275    394     45     96    359    117   -369   -294   -249 
     -    -16  -7108  -8150   -894  -1115   -701  -1378      *      * 
   150  -2641  -3308   -896   3732  -3966  -2458  -2043  -4105  -2128  -4016  -3555  -1531  -2959  -1842  -2560  -2479  -2750  -3722  -3563  -3385   249
     -   -149   -500    233     43   -381    399    106   -626    210   -466   -720    275    394     45     96    359    117   -369   -294   -249 
     -    -16  -7108  -8150   -894  -1115   -701  -1378      *      * 
   151  -1754  -1298  -4330  -3969  -1770  -4054  -3754   2652  -3842   -620   -545  -3730  -3879  -3700  -3919  -3372  -1747   2823  -3277  -2830   250
     -   -149   -500    233     43   -381    399    106   -626    210   -466   -720    275    394     45     96    359    117   -369   -294   -249 
     -    -16  -7108  -8150   -894  -1115   -701  -1378      *      * 
   152   1028   -905  -1924  -1604    526  -1355  -1383  -1506  -1485  -1803  -1092  -1284  -1901  -1304  -1695   2746   -629  -1109  -2149  -1662   251
     -   -149   -500    233     43   -381    399    106   -626    210   -466   -720    275    394     45     96    359    117   -369   -294   -249 
     -    -16  -7108  -8150   -894  -1115   -701  -1378      *      * 
   153  -1713  -2263  -1461  -1551  -2341  -2180   1591  -3137  -1510  -3112  -2529  -1628   3827  -1628  -1691  -1789  -1909  -2705  -2553  -1915   252
     -   -149   -500    233     43   -381    399    106   -626    210   -466   -720    275    394     45     96    359    117   -369   -294   -249 
     -   -111  -7108  -3910   -894  -1115   -701  -1378      *      * 
   154   1472   -866  -1950  -1712  -2438  -1175  -1600  -2034  -1605  -2329  -1532  -1279    758  -1430  -1804   -463   2889  -1413  -2696  -2351   253
     -   -149   -500    233     43   -381    399    106   -626    210   -466   -720    275    394     45     96    359    117   -369   -294   -249 
     -    -17  -7014  -8056   -894  -1115   -921  -1083      *      * 
   155   -487  -1474   -477   1818   1234  -1506   -142  -1285   1101  -1394   -612   -232  -1604    181   -277   -468   -425  -1019  -1486    956   254
     -   -149   -500    233     43   -381    399    106   -626    210   -466   -720    275    394     45     96    359    117   -369   -294   -249 
     -    -17  -7014  -8056   -894  -1115   -921  -1083      *      * 
   156  -1120   -840  -3379  -2846   -782  -2894  -1828   2489  -2538   -277     30  -2471  -2864  -2233  -2455  -2034  -1078   2152  -1603   1610   255
     -   -149   -500    233     43   -381    399    106   -626    210   -466   -720    275    394     45     96    359    117   -369   -294   -249 
     -    -17  -7014  -8056   -894  -1115   -921  -1083      *      * 
   157  -2786  -2890  -3142  -2557  -3635  -2868  -1811  -3724   -690  -3461  -2980  -2441  -3145  -1560   4027  -2850  -2741  -3466  -2966  -3023   256
     -   -149   -500    233     43   -381    399    106   -626    210   -466   -720    275    394     45     96    359    117   -369   -294   -249 
     -    -17  -7014  -8056   -894  -1115   -921  -1083      *      * 
   158  -2425  -2548  -3128  -3438  -4170   3731  -3303  -4569  -3764  -4503  -4032  -3143  -3213  -3565  -3614  -2666  -2810  -3822  -3545  -4058   257
     -   -149   -500    233     43   -381    399    106   -626    210   -466   -720    275    394     45     96    359    117   -369   -294   -249 
     -    -17  -7014  -8056   -894  -1115   -578  -1598      *      * 
   159   1346   -965  -1837  -1494  -2478  -1236  -1461  -2149  -1386  -2368  -1538  -1197    333  -1229  -1661   1055   2642  -1510  -2690  -2305   258
     -   -149   -500    233     43   -381    399    106   -626    210   -466   -720    275    394     45     96    359    117   -369   -294   -249 
     -    -16  -7108  -8150   -894  -1115   -701  -1378      *      * 
   160  -2272  -1915  -3695  -3408    386  -3510  -1098   -644  -2954   2410   -148  -2740  -3400  -2434  -2751  -2735  -2198  -1020   -458   2947   259
     -   -149   -500    233     43   -381    399    106   -626    210   -466   -720    275    394     45     96    359    117   -369   -294   -249 
     -    -16  -7108  -8150   -894  -1115   -701  -1378      *      * 
   161  -1465  -2123  -1269  -1381  -3441   3339  -1713  -3306    496  -3345  -2652  -1450  -2509  -1467  -1445  -1544  -1704  -2710  -3207  -2963   260
     -   -149   -500    233     43   -381    399    106   -626    210   -466   -720    275    394     45     96    359    117   -369   -294   -249 
     -    -16  -7108  -8150   -894  -1115   -701  -1378      *      * 
   162    512   -983  -1206   -734  -1536  -1418   -746  -1158   -615  -1405   -653   -771  -1750   -511   -964   1972   1697   -862  -1823    642   261
     -   -149   -500    233     43   -381    399    106   -626    210   -466   -720    275    394     45     96    359    117   -369   -294   -249 
     -    -16  -7108  -8150   -894  -1115   -701  -1378      *      * 
   163   -672   -520  -2764  -2171   1566  -2216  -1087    356  -1833    743    378  -1785  -2260  -1499  -1731    120   -622   2197   -980   -583   262
     -   -149   -500    233     43   -381    399    106   -626    210   -466   -720    275    394     45     96    359    117   -369   -294   -249 
     -    -16  -7108  -8150   -894  -1115   -701  -1378      *      * 
   164   -422   2001   -941    274  -1002  -1610   -392   1009   -278   -838   -122   2014  -1712   -182   -637   -601    583   -367  -1334   -876   263
     -   -149   -500    233     43   -381    399    106   -626    210   -466   -720    275    394     45     96    359    117   -369   -294   -249 
     -    -16  -7108  -8150   -894  -1115   -701  -1378      *      * 
   165  -1567  -2528   -755   -631  -2098  -2056   1441  -2704    -41  -2558  -1904   -836  -2313   3826   -211  -1452  -1515  -2398  -2183  -1464   264
     -   -149   -500    233     43   -381    399    106   -626    210   -466   -720    275    394     45     96    359    117   -369   -294   -249 
     -    -16  -7108  -8150   -894  -1115   -701  -1378      *      * 
   166  -2229  -1777  -4566  -4067   -731  -4247  -3228   2648  -3792   2188    438  -3900  -3808  -3125  -3566  -3522  -2155    244  -2320  -2241   265
     -   -149   -500    233     43   -381    399    106   -626    210   -466   -720    275    394     45     96    359    117   -369   -294   -249 
     -    -16  -7108  -8150   -894  -1115   -701  -1378      *      * 
   167   1467   -588  -2129  -1639   2442    519  -1012   -302  -1410   -688    -47  -1352  -1959  -1174  -1493   -820   -496    555  -1262   -859   266
     -   -149   -500    233     43   -381    399    106   -626    210   -466   -720    275    394     45     96    359    117   -369   -294   -249 
     -    -16  -7108  -8150   -894  -1115   -701  -1378      *      * 
   168  -1202  -1004  -3203  -2688   -985  -2871  -1982   2420  -2385    376     11  -2434  -2892  -2151  -2393  -2023   2229    743  -1902  -1558   267
     -   -149   -500    233     43   -381    399    106   -626    210   -466   -720    275    394     45     96    359    117   -369   -294   -249 
     -    -16  -7108  -8150   -894  -1115   -701  -1378      *      * 
   169  -1347   5255  -3541  -3369  -1541  -2328  -2408   -661  -2849    123   -928  -2644  -2822  -2716  -2730  -1784  -1591   -660  -2319  -1839   268
     -   -149   -500    233     43   -381    399    106   -626    210   -466   -720    275    394     45     96    359    117   -369   -294   -249 
     -    -16  -7108  -8150   -894  -1115   -701  -1378      *      * 
   170  -2155  -1707  -4506  -4024   -808  -4191  -3229   2925  -3753   1872    356  -3842  -3795  -3150  -3561  -3468  -2090    386  -2374  -2255   269
     -   -149   -500    233     43   -381    399    106   -626    210   -466   -720    275    394     45     96    359    117   -369   -294   -249 
     -    -16  -7108  -8150   -894  -1115   -701  -1378      *      * 
   171   -533  -1165  -1956  -2199  -3345   3320  -2312  -3230  -2562  -3446  -2594  -1630  -2084  -2231  -2628    476   -964  -2187  -3496  -3249   270
     -   -149   -500    233     43   -381    399    106   -626    210   -466   -720    275    394     45     96    359    117   -369   -294   -249 
     -    -16  -7108  -8150   -894  -1115   -701  -1378      *      * 
   172  -2103  -1688  -4431  -3878    824  -4003  -2792   2808  -3601   1822    541  -3626  -3611  -2886  -3334  -3209  -2014     47  -1993  -1812   271
     -   -149   -500    233     43   -381    399    106   -626    210   -466   -720    275    394     45     96    359    117   -369   -294   -249 
     -    -16  -7108  -8150   -894  -1115   -701  -1378      *      * 
   173  -2419  -1960  -4724  -4135   -491  -4350  -3126   1478  -3859   2490   2741  -3999  -3780  -2978  -3515  -3582  -2302   -355  -2110  -2167   272
     -   -149   -500    233     43   -381    399    106   -626    210   -466   -720    275    394     45     96    359    117   -369   -294   -249 
     -    -16  -7108  -8150   -894  -1115   -701  -1378      *      * 
   174   1698   -683  -1721  -1218   1229   1145   -883   -582  -1040   -904   -210  -1087  -1845   -864  -1250    188   -449    311  -1429  -1037   273
     -   -149   -500    233     43   -381    399    106   -626    210   -466   -720    275    394     45     96    359    117   -369   -294   -249 
     -    -16  -7108  -8150   -894  -1115   -701  -1378      *      * 
   175   2659   -933  -2435  -2446  -3064  -1197  -2217  -2764  -2408  -3053  -2196  -1624  -1937  -2125  -2451   2114   -728  -1841  -3300  -3047   274
     -   -149   -500    233     43   -381    399    106   -626    210   -466   -720    275    394     45     96    359    117   -369   -294   -249 
     -    -16  -7108  -8150   -894  -1115   -701  -1378      *      * 
   176  -2871  -2457  -4231  -4103  -1033  -3803  -3165   -541  -3734   3130    -31  -3935  -3797  -3286  -3484  -3713  -2869  -1136  -2394  -2220   275
     -   -149   -500    233     43   -381    399    106   -626    210   -466   -720    275    394     45     96    359    117   -369   -294   -249 
     -    -16  -7108  -8150   -894  -1115   -701  -1378      *      * 
   177   -765   -590  -2882   -410   1631  -2343  -1211    786  -1938   1409    456  -1905  -2349  -1583  -1824  -1430   -705   1676  -1080   -753   276
     -   -149   -500    233     43   -381    399    106   -626    210   -466   -720    275    394     45     96    359    117   -369   -294   -249 
     -    -16  -7108  -8150   -894  -1115   -701  -1378      *      * 
   178   1917   -741  -2978  -2388    683  -2507  -1396   1587  -2072    909    402  -2056  -2503  -1720  -1984  -1604   -863    373  -1250   -920   277
     -   -149   -500    233     43   -381    399    106   -626    210   -466   -720    275    394     45     96    359    117   -369   -294   -249 
     -    -16  -7108  -8150   -894  -1115   -701  -1378      *      * 
   179  -1287  -1732  -2331  -2410  -2593   3399  -2274  -2417  -2363   -280  -2189  -2091  -2600  -2304  -2431  -1518  -1615  -2062  -2876  -2506   278
     -   -149   -500    233     43   -381    399    106   -626    210   -466   -720    275    394     45     96    359    117   -369   -294   -249 
     -    -16  -7108  -8150   -894  -1115   -701  -1378      *      * 
   180  -2229  -1777  -4566  -4067   -731  -4247  -3228   2648  -3792   2188    438  -3900  -3808  -3125  -3566  -3522  -2155    244  -2320  -2241   279
     -   -149   -500    233     43   -381    399    106   -626    210   -466   -720    275    394     45     96    359    117   -369   -294   -249 
     -   -111  -7108  -3910   -894  -1115   -701  -1378      *      * 
   181  -2750  -2732  -3239  -3513  -4011  -2781  -3300  -4407  -3658  -4302  -3966  -3305   4208  -3586  -3516  -2996  -3095  -3885  -3465  -3890   280
     -   -149   -500    233     43   -381    399    106   -626    210   -466   -720    275    394     45     96    359    117   -369   -294   -249 
     -    -17  -7014  -8056   -894  -1115   -921  -1083      *      * 
   182   1265   -844  -2983  -2462   -771  -2514  -1677    596  -2171   1712    190  -2153  -2603  -1884  -2150  -1665   -967   1651  -1610  -1290   281
     -   -149   -500    233     43   -381    399    106   -626    210   -466   -720    275    394     45     96    359    117   -369   -294   -249 
     -    -17  -7014  -8056   -894  -1115   -921  -1083      *      * 
   183   1256  -1812   -205   1087  -2112  -1366   1381  -1838   1379  -1816   -919    -15  -1475    402    -96    179   -361  -1426  -2009  -1352   282
     -   -149   -500    233     43   -381    399    106   -626    210   -466   -720    275    394     45     96    359    117   -369   -294   -249 
     -    -17  -7014  -8056   -894  -1115   -921  -1083      *      * 
   184    347  -2482   1948   1043  -2768   1395   -423  -2559   -248  -2499  -1650   1083  -1742    -18   -853   -718   -898  -2099  -2688  -1909   283
     -   -149   -500    233     43   -381    399    106   -626    210   -466   -720    275    394     45     96    359    117   -369   -294   -249 
     -    -17  -7014  -8056   -894  -1115   -921  -1083      *      * 
   185   -835  -1975   1364    112  -2170  -1492   -486   1077   -328  -1973  -1223   2753  -1784   -132   -863   -747   -828  -1440  -2312  -1641   284
     -   -149   -500    233     43   -381    399    106   -626    210   -466   -720    275    394     45     96    359    117   -369   -294   -249 
     -    -17  -7014  -8056   -894  -1115   -921  -1083      *      * 
   186    597   -824  -1513  -1076  -1393  -1421   -936   -848   -905    120   -523   -986   2705   -792  -1166   -588    739   -608  -1767  -1361   285
     -   -149   -500    233     43   -381    399    106   -626    210   -466   -720    275    394     45     96    359    117   -369   -294   -249 
     -    -17  -7014  -8056   -894  -1115   -578  -1598      *      * 
   187    198   -880  -1157   -704   -995   1202   1886   -606   -537   1283   -190   -781  -1818   -457   -823   -709   -478   -442  -1369   -917   286
     -   -149   -500    233     43   -381    399    106   -626    210   -466   -720    275    394     45     96    359    117   -369   -294   -249 
     -    -16  -7108  -8150   -894  -1115   -701  -1378      *      * 
   188  -4114  -3274  -4214  -4453  -1722  -3496  -2681  -4109  -4149  -3619  -3615  -4044  -3885  -4032  -3816  -4355  -4248  -4133   6191  -1329   287
     -   -149   -500    233     43   -381    399    106   -626    210   -466   -720    275    394     45     96    359    117   -369   -294   -249 
     -    -16  -7108  -8150   -894  -1115   -701  -1378      *      * 
   189  -4114  -3274  -4214  -4453  -1722  -3496  -2681  -4109  -4149  -3619  -3615  -4044  -3885  -4032  -3816  -4355  -4248  -4133   6191  -1329   288
     -   -149   -500    233     43   -381    399    106   -626    210   -466   -720    275    394     45     96    359    117   -369   -294   -249 
     -    -16  -7108  -8150   -894  -1115   -701  -1378      *      * 
   190  -2957  -3022  -3318  -2735  -3796  -2998  -1968  -3912   -846  -3631  -3157  -2611  -3280  -1724   4056  -3026  -2913  -3650  -3096  -3185   289
     -   -149   -500    233     43   -381    399    106   -626    210   -466   -720    275    394     45     96    359    117   -369   -294   -249 
     -    -16  -7108  -8150   -894  -1115   -701  -1378      *      * 
   191  -1140   -976  -3197  -2716  -1242  -2782  -2107   1900  -2457   -526   -236  -2434  -2890  -2249  -2501  -1962   2658   1410  -2118  -1741   290
     -   -149   -500    233     43   -381    399    106   -626    210   -466   -720    275    394     45     96    359    117   -369   -294   -249 
     -    -16  -7108  -8150   -894  -1115   -701  -1378      *      * 
   192  -1084   3594  -3326  -2960  -1070  -2268  -2023   -240  -2493   -348   4169  -2361  -2632  -2258  -2390  -1579  -1235   -310  -1930  -1582   291
     -   -149   -500    233     43   -381    399    106   -626    210   -466   -720    275    394     45     96    359    117   -369   -294   -249 
     -    -16  -7108  -8150   -894  -1115   -701  -1378      *      * 
   193  -2655  -2174  -4217  -4001   3807  -3936  -1362   -522  -3639   1142     -9  -3190  -3709  -2821  -3297  -3221  -2575  -1031   -611    391   292
     -   -149   -500    233     43   -381    399    106   -626    210   -466   -720    275    394     45     96    359    117   -369   -294   -249 
     -    -16  -7108  -8150   -894  -1115   -701  -1378      *      * 
   194  -1889  -1809  -2752  -2466    631   2237   -539  -1596  -2161  -1544  -1160  -1991  -2975  -1837  -2173  -2054  -1871  -1534   4103   2395   293
     -   -149   -500    233     43   -381    399    106   -626    210   -466   -720    275    394     45     96    359    117   -369   -294   -249 
     -    -16  -7108  -8150   -894  -1115   -701  -1378      *      * 
   195  -1751  -1297  -4309  -3898  -1549  -4016  -3492   2672  -3745    442   -350  -3655  -3799  -3502  -3759  -3294  -1726   2551  -2986  -2622   294
     -   -149   -500    233     43   -381    399    106   -626    210   -466   -720    275    394     45     96    359    117   -369   -294   -249 
     -    -16  -7108  -8150   -894  -1115   -701  -1378      *      * 
   196   2614   -934  -2432  -2441  -3065  -1197  -2214  -2765  -2403  -3053  -2196  -1622  -1937  -2121  -2447   2180   -728  -1841  -3300  -3046   295
     -   -149   -500    233     43   -381    399    106   -626    210   -466   -720    275    394     45     96    359    117   -369   -294   -249 
     -    -16  -7108  -8150   -894  -1115   -701  -1378      *      * 
   197    -42   -454  -2279  -1692   -473  -2004   -896   1732  -1415    142    323  -1456  -2072  -1156  -1436    459   1382   1085   -985   -622   296
     -   -149   -500    233     43   -381    399    106   -626    210   -466   -720    275    394     45     96    359    117   -369   -294   -249 
     -    -16  -7108  -8150   -894  -1115   -701  -1378      *      * 
   198  -1633  -1222  -4124  -3666  -1356  -3747  -3043   2388  -3458   -296   2175  -3380  -3579  -3166  -3420  -2977  -1601   2595  -2627  -2293   297
     -   -149   -500    233     43   -381    399    106   -626    210   -466   -720    275    394     45     96    359    117   -369   -294   -249 
     -    -16  -7108  -8150   -894  -1115   -701  -1378      *      * 
   199  -2931  -2878  -3420  -3706  -4181  -2925  -3468  -4621  -3859  -4490  -4165  -3491   4225  -3781  -3695  -3182  -3279  -4087  -3594  -4064   298
     -   -149   -500    233     43   -381    399    106   -626    210   -466   -720    275    394     45     96    359    117   -369   -294   -249 
     -    -16  -7108  -8150   -894  -1115   -701  -1378      *      * 
   200   1893   -937  -2275  -2188  -3066   1031  -2058  -2807  -2171  -3030  -2142  -1513  -1899  -1904  -2301   2426   -690  -1855  -3263  -2989   299
     -   -149   -500    233     43   -381    399    106   -626    210   -466   -720    275    394     45     96    359    117   -369   -294   -249 
     -    -16  -7108  -8150   -894  -1115   -701  -1378      *      * 
   201   1321   -686  -3144  -2572   1280  -2586  -1561   1767  -2252   -275    146  -2185  -2599  -1932  -2153  -1701   -865   1887  -1431  -1072   300
     -   -149   -500    233     43   -381    399    106   -626    210   -466   -720    275    394     45     96    359    117   -369   -294   -249 
     -    -16  -7108  -8150   -894  -1115   -701  -1378      *      * 
   202  -2513  -2035  -4803  -4214   -483  -4465  -3217   1131  -3941   2726   2156  -4114  -3840  -3022  -3583  -3711  -2389   -421  -2139  -2219   301
     -   -149   -500    233     43   -381    399    106   -626    210   -466   -720    275    394     45     96    359    117   -369   -294   -249 
     -    -16  -7108  -8150   -894  -1115   -701  -1378      *      * 
   203  -2871  -2457  -4231  -4103  -1033  -3803  -3165   -541  -3734   3130    -31  -3935  -3797  -3286  -3484  -3713  -2869  -1136  -2394  -2220   302
     -   -149   -500    233     43   -381    399    106   -626    210   -466   -720    275    394     45     96    359    117   -369   -294   -249 
     -    -16  -7108  -8150   -894  -1115   -701  -1378      *      * 
   204   3168   2279  -3166  -3178  -2787  -1299  -2469  -2121  -2870  -2679  -1969  -1921  -2042  -2540  -2725   -657   -801  -1498  -3137  -2928   303
     -   -149   -500    233     43   -381    399    106   -626    210   -466   -720    275    394     45     96    359    117   -369   -294   -249 
     -    -16  -7108  -8150   -894  -1115   -701  -1378      *      * 
   205  -2053  -1630  -4417  -3894   -764  -4050  -3061   1038  -3641   2545    406  -3689  -3682  -3020  -3441  -3281  -1983   1550  -2277  -2188   304
     -   -149   -500    233     43   -381    399    106   -626    210   -466   -720    275    394     45     96    359    117   -369   -294   -249 
     -    -16  -7108  -8150   -894  -1115   -701  -1378      *      * 
   206    676   -944  -2070  -1905   1043   2880  -1597  -1597  -1860  -1903  -1233  -1462  -1993  -1627  -1994   -696   -738  -1195  -2192  -1663   305
     -   -149   -500    233     43   -381    399    106   -626    210   -466   -720    275    394     45     96    359    117   -369   -294   -249 
     -    -16  -7108  -8150   -894  -1115   -701  -1378      *      * 
   207  -2406  -2296  -3638  -3594  -1525  -3105  -2824  -1047  -3121   -596   5043  -3293  -3425  -3046  -2996  -2911  -2552  -1398  -2513  -2207   306
     -   -149   -500    233     43   -381    399    106   -626    210   -466   -720    275    394     45     96    359    117   -369   -294   -249 
     -    -16  -7108  -8150   -894  -1115   -701  -1378      *      * 
   208   1466  -1233   -580    668    327   -712   -203   -976     62  -1166   -389   -282  -1586   1298   -376   -441   -341    184  -1561  -1031   307
     -   -149   -500    233     43   -381    399    106   -626    210   -466   -720    275    394     45     96    359    117   -369   -294   -249 
     -    -16  -7108  -8150   -894  -1115   -701  -1378      *      * 
   209   -289   -889  -3290  -2681   2921  -2709  -1552    269  -2336   1298   1340  -2301  -2648  -1894  -2171  -1813  -1037    720  -1268   -985   308
     -   -149   -500    233     43   -381    399    106   -626    210   -466   -720    275    394     45     96    359    117   -369   -294   -249 
     -    -16  -7108  -8150   -894  -1115   -701  -1378      *      * 
   210   1201   4145  -2936  -2844  -2735  -1192  -2259  -2356  -2593  -2695  -1881  -1740  -1926  -2268  -2533   2148   -672  -1597  -3047  -2816   309
     -   -149   -500    233     43   -381    399    106   -626    210   -466   -720    275    394     45     96    359    117   -369   -294   -249 
     -    -16  -7108  -8150   -894  -1115   -701  -1378      *      * 
   211   1244   -856  -2253  -1956  -1807  -1467  -1621   -832  -1781  -1553   -936  -1513   2637  -1589  -1908   -734   -687   1667  -2261  -1907   310
     -   -149   -500    233     43   -381    399    106   -626    210   -466   -720    275    394     45     96    359    117   -369   -294   -249 
     -    -16  -7108  -8150   -894  -1115   -701  -1378      *      * 
   212  -2641  -3308   -896   3732  -3966  -2458  -2043  -4105  -2128  -4016  -3555  -1531  -2959  -1842  -2560  -2479  -2750  -3722  -3563  -3385   311
     -   -149   -500    233     43   -381    399    106   -626    210   -466   -720    275    394     45     96    359    117   -369   -294   -249 
     -    -16  -7108  -8150   -894  -1115   -701  -1378      *      * 
   213   -897  -1462  -2333  -2543  -3185  -1640  -2474  -3294  -2686  -3497  -2780  -1973  -2360  -2483  -2703   3465  -1316  -2413  -3310  -3025   312
     -   -149   -500    233     43   -381    399    106   -626    210   -466   -720    275    394     45     96    359    117   -369   -294   -249 
     -    -16  -7108  -8150   -894  -1115   -701  -1378      *      * 
   214  -2931  -2878  -3420  -3706  -4181  -2925  -3468  -4621  -3859  -4490  -4165  -3491   4225  -3781  -3695  -3182  -3279  -4087  -3594  -4064   313
     -   -149   -500    233     43   -381    399    106   -626    210   -466   -720    275    394     45     96    359    117   -369   -294   -249 
     -    -16  -7108  -8150   -894  -1115   -701  -1378      *      * 
   215  -1566  -2517  -1684   -858  -3030  -2264   1680  -2612    743  -2393  -1655   -932  -2277   1956   3069  -1453  -1365  -2323  -2324  -2017   314
     -   -149   -500    233     43   -381    399    106   -626    210   -466   -720    275    394     45     96    359    117   -369   -294   -249 
     -    -16  -7108  -8150   -894  -1115   -701  -1378      *      * 
   216  -4114  -3274  -4214  -4453  -1722  -3496  -2681  -4109  -4149  -3619  -3615  -4044  -3885  -4032  -3816  -4355  -4248  -4133   6191  -1329   315
     -   -149   -500    233     43   -381    399    106   -626    210   -466   -720    275    394     45     96    359    117   -369   -294   -249 
     -    -16  -7108  -8150   -894  -1115   -701  -1378      *      * 
   217  -2871  -2457  -4231  -4103  -1033  -3803  -3165   -541  -3734   3130    -31  -3935  -3797  -3286  -3484  -3713  -2869  -1136  -2394  -2220   316
     -   -149   -500    233     43   -381    399    106   -626    210   -466   -720    275    394     45     96    359    117   -369   -294   -249 
     -    -16  -7108  -8150   -894  -1115   -701  -1378      *      * 
   218  -1209   2473  -3158  -2688   3198  -2607   -671   -412  -2315   -615   -143  -2021  -2634  -1831  -2118  -1717  -1151    285   -199   2130   317
     -   -149   -500    233     43   -381    399    106   -626    210   -466   -720    275    394     45     96    359    117   -369   -294   -249 
     -    -16  -7108  -8150   -894  -1115   -701  -1378      *      * 
   219  -1613  -2596  -1369   -796  -3187  -2218   -517  -2739   2595  -2514  -1788   -907  -2299   2958    531  -1487  -1439  -2434  -2458  -2152   318
     -   -149   -500    233     43   -381    399    106   -626    210   -466   -720    275    394     45     96    359    117   -369   -294   -249 
     -    -16  -7108  -8150   -894  -1115   -701  -1378      *      * 
   220   -949  -2038  -1002   -331  -2409  -1845   -272  -2008   1184  -1967  -1165   -526  -1898   2952   1196   -871   -832    495  -2103  -1649   319
     -   -149   -500    233     43   -381    399    106   -626    210   -466   -720    275    394     45     96    359    117   -369   -294   -249 
     -    -16  -7108  -8150   -894  -1115   -701  -1378      *      * 
   221  -2594  -2690  -3304  -3623  -4328   3747  -3462  -4761  -3953  -4671  -4212  -3320  -3352  -3748  -3779  -2839  -2981  -4004  -3668  -4222   320
     -   -149   -500    233     43   -381    399    106   -626    210   -466   -720    275    394     45     96    359    117   -369   -294   -249 
     -    -16  -7108  -8150   -894  -1115   -701  -1378      *      * 
   222  -2086  -2782  -2665  -1403  -3614  -2618   -552  -2959   2818  -2623  -1952  -1310  -2571   -134   2776  -1967  -1781  -2725  -2467  -2358   321
     -   -149   -500    233     43   -381    399    106   -626    210   -466   -720    275    394     45     96    359    117   -369   -294   -249 
     -    -16  -7108  -8150   -894  -1115   -701  -1378      *      * 
   223    294   -698  -3161  -2590   -795  -2630  -1612   2153  -2277    991    102  -2218  -2636  -1970  -2189  -1745    460   1628  -1495  -1138   322
     -   -149   -500    233     43   -381    399    106   -626    210   -466   -720    275    394     45     96    359    117   -369   -294   -249 
     -    -16  -7108  -8150   -894  -1115   -701  -1378      *      * 
   224   1487  -1400    943   -118  -1963  -1369   -381  -1627    -68  -1745   -906   -335  -1605      6   -532   1361    375   -417  -2043  -1468   323
     -   -149   -500    233     43   -381    399    106   -626    210   -466   -720    275    394     45     96    359    117   -369   -294   -249 
     -    -16  -7108  -8150   -894  -1115   -701  -1378      *      * 
   225  -1334  -3056   1595   2803  -3285  -1555   -719  -3131   -710  -3035  -2255   -153  -1980   1555  -1396  -1069  -1351  -2646  -3219  -2343   324
     -   -149   -500    233     43   -381    399    106   -626    210   -466   -720    275    394     45     96    359    117   -369   -294   -249 
     -    -16  -7108  -8150   -894  -1115   -701  -1378      *      * 
   226   3438  -1472  -2846  -3040  -3287  -1726  -2735  -2840  -3028  -3257  -2662  -2236  -2447  -2798  -2944  -1216  -1387  -2183  -3405  -3320   325
     -   -149   -500    233     43   -381    399    106   -626    210   -466   -720    275    394     45     96    359    117   -369   -294   -249 
     -    -16  -7108  -8150   -894  -1115   -701  -1378      *      * 
   227  -1418  -2800    -64   3051  -3187  -1775   -700  -2920   1275  -2813  -2058   -429  -2105   -318   -523  -1214  -1385  -2516  -2890  -2275   326
     -   -149   -500    233     43   -381    399    106   -626    210   -466   -720    275    394     45     96    359    117   -369   -294   -249 
     -    -16  -7108  -8150   -894  -1115   -701  -1378      *      * 
   228   1210   -860  -1091   -532   -938  -1665   -447   -387   1081   -159    -67   -663  -1760   -268   -682   -658    766   1073  -1297   -855   327
     -   -149   -500    233     43   -381    399    106   -626    210   -466   -720    275    394     45     96    359    117   -369   -294   -249 
     -    -16  -7108  -8150   -894  -1115   -701  -1378      *      * 
   229   1453  -1197   -716   1116  -1524  -1478   -439  -1063   -216  -1332   -571   -459  -1682   -129   -635    499   -449   1199  -1754  -1242   328
     -   -149   -500    233     43   -381    399    106   -626    210   -466   -720    275    394     45     96    359    117   -369   -294   -249 
     -    -16  -7108  -8150   -894  -1115   -701  -1378      *      * 
   230   -854   -646  -3084  -2506   2095  -2487  -1406   2416  -2168   -201    226  -2091  -2508  -1829  -2047   -610   -808   1303  -1250   -851   329
     -   -149   -500    233     43   -381    399    106   -626    210   -466   -720    275    394     45     96    359    117   -369   -294   -249 
     -    -16  -7108  -8150   -894  -1115   -701  -1378      *      * 
   231    204  -2063   -552   1602  -2445  -1614   -166  -2129   1873  -2041  -1168   -258  -1700    279   1513   -598   -629  -1724  -2157  -1585   330
     -   -149   -500    233     43   -381    399    106   -626    210   -466   -720    275    394     45     96    359    117   -369   -294   -249 
     -    -16  -7108  -8150   -894  -1115   -701  -1378      *      * 
   232    234  -1909   -461    110  -2256  -1511   -111  -1956   1839  -1908  -1025   1136  -1599    334   1493   -457    506  -1552  -2066  -1461   331
     -   -149   -500    233     43   -381    399    106   -626    210   -466   -720    275    394     45     96    359    117   -369   -294   -249 
     -    -16  -7108  -8150   -894  -1115   -701  -1378      *      * 
   233  -2448  -1980  -4706  -4184   -583  -4407  -3259   1530  -3883   2772    591  -4067  -3864  -3092  -3590  -3695  -2352   -145  -2227  -2215   332
     -   -149   -500    233     43   -381    399    106   -626    210   -466   -720    275    394     45     96    359    117   -369   -294   -249 
     -    -16  -7108  -8150   -894  -1115   -701  -1378      *      * 
   234  -1649  -1419  -3074  -2680    707  -2882   -497  -1002  -2316   1311   -627     18  -2885  -1867  -2203  -1988  -1577   -966   3092   3330   333
     -   -149   -500    233     43   -381    399    106   -626    210   -466   -720    275    394     45     96    359    117   -369   -294   -249 
     -    -16  -7108  -8150   -894  -1115   -701  -1378      *      * 
   235  -2594  -2690  -3304  -3623  -4328   3747  -3462  -4761  -3953  -4671  -4212  -3320  -3352  -3748  -3779  -2839  -2981  -4004  -3668  -4222   334
     -   -149   -500    233     43   -381    399    106   -626    210   -466   -720    275    394     45     96    359    117   -369   -294   -249 
     -    -16  -7108  -8150   -894  -1115   -701  -1378      *      * 
   236  -1296  -2309  -1265   -652  -2935   1976   -460  -2499   2367  -2353  -1582   -784  -2137    -43   1114  -1209  -1181  -2157  -2370  -2012   335
     -   -149   -500    233     43   -381    399    106   -626    210   -466   -720    275    394     45     96    359    117   -369   -294   -249 
     -    -16  -7108  -8150   -894  -1115   -701  -1378      *      * 
   237  -1070  -2293     34   2440  -2986  -1539   -835  -2785   -706  -2800  -2014   -382  -1976   -480  -1241   2114  -1165  -2280  -2975  -2262   336
     -   -149   -500    233     43   -381    399    106   -626    210   -466   -720    275    394     45     96    359    117   -369   -294   -249 
     -    -16  -7108  -8150   -894  -1115   -701  -1378      *      * 
   238   -475  -1771   -401   1000  -2048  -1458   2044  -1746    830  -1751    740   -120  -1543    353   1702   -386   -406  -1372  -1960    701   337
     -   -149   -500    233     43   -381    399    106   -626    210   -466   -720    275    394     45     96    359    117   -369   -294   -249 
     -    -16  -7108  -8150   -894  -1115   -701  -1378      *      * 
   239  -1771  -1603  -3750  -3689  -2037  -3050  -3231    403  -3479  -1154  -1076  -3246  -3399  -3383  -3437  -2628  -1917   3536  -3074  -2677   338
     -   -149   -500    233     43   -381    399    106   -626    210   -466   -720    275    394     45     96    359    117   -369   -294   -249 
     -    -16  -7108  -8150   -894  -1115   -701  -1378      *      * 
   240    718  -1750   -274   1022  -2037  -1375    -45  -1758   1601  -1756   -860    -33     51    400   -138     92    299   -587  -1967  -1313   339
     -   -149   -500    233     43   -381    399    106   -626    210   -466   -720    275    394     45     96    359    117   -369   -294   -249 
     -    -16  -7108  -8150   -894  -1115   -701  -1378      *      * 
   241    329  -1840   -226   1967  -2160  -1390    -92  -1890   1126  -1870   -970    -50  -1510    352   -181    362    468  -1470  -2065  -1401   340
     -   -149   -500    233     43   -381    399    106   -626    210   -466   -720    275    394     45     96    359    117   -369   -294   -249 
     -    -16  -7108  -8150   -894  -1115   -701  -1378      *      * 
   242   1482   -547  -2403  -1831   -619  -2108  -1071    930  -1561     40    205  -1592  -2193  -1311  -1592     67   -581   1919  -1166   -800   341
     -   -149   -500    233     43   -381    399    106   -626    210   -466   -720    275    394     45     96    359    117   -369   -294   -249 
     -    -16  -7108  -8150   -894  -1115   -701  -1378      *      * 
   243  -1737  -1383  -4049  -3491   -707  -3599  -2555    985  -3206    978   3927  -3212  -3361  -2677  -3031  -2770  -1669   1631  -2004  -1844   342
     -   -149   -500    233     43   -381    399    106   -626    210   -466   -720    275    394     45     96    359    117   -369   -294   -249 
     -    -16  -7108  -8150   -894  -1115   -701  -1378      *      * 
   244   1096  -1662   -310   1002   -191   -523    814  -1608    328  -1646   -772    759  -1480    375    309    108   -322  -1244  -1892    278   343
     -   -149   -500    233     43   -381    399    106   -626    210   -466   -720    275    394     45     96    359    117   -369   -294   -249 
     -    -16  -7108  -8150   -894  -1115   -701  -1378      *      * 
   245  -1759  -3632   3202   2107  -3820  -1638  -1019  -3766  -1299  -3639  -3000   -240  -2184   -697  -2171  -1412  -1836  -3242  -3801  -2799   344
     -   -149   -500    233     43   -381    399    106   -626    210   -466   -720    275    394     45     96    359    117   -369   -294   -249 
     -    -16  -7108  -8150   -894  -1115   -701  -1378      *      * 
   246  -2635  -2154  -4634  -4188   1702  -4330  -2459    -57  -3883   2804    567  -3843  -3826  -2973  -3517  -3616  -2520   -736  -1541   -967   345
     -   -149   -500    233     43   -381    399    106   -626    210   -466   -720    275    394     45     96    359    117   -369   -294   -249 
     -    -16  -7108  -8150   -894  -1115   -701  -1378      *      * 
   247   -381  -1813    269    652  -2117  -1361    -21  -1855   1008  -1821   -906     -3  -1454   1394    782    614    148   -103  -2006    514   346
     -   -149   -500    233     43   -381    399    106   -626    210   -466   -720    275    394     45     96    359    117   -369   -294   -249 
     -    -16  -7108  -8150   -894  -1115   -701  -1378      *      * 
   248   1809  -1475   -794   -367  -2313  -1422   -574  -1986   1813  -2065  -1223   -525  -1733   -188   -482   1091   -597  -1524  -2301  -1765   347
     -   -149   -500    233     43   -381    399    106   -626    210   -466   -720    275    394     45     96    359    117   -369   -294   -249 
     -    -16  -7108  -8150   -894  -1115   -701  -1378      *      * 
   249    913   -637  -1902  -1377   -835  -1727   -921   -159  -1164    710    -14  -1230  -1957   -976  -1322   1652   -493   1061  -1306   -927   348
     -   -149   -500    233     43   -381    399    106   -626    210   -466   -720    275    394     45     96    359    117   -369   -294   -249 
     -    -16  -7108  -8150   -894  -1115   -701  -1378      *      * 
   250    422  -1305   1471      1  -1485     41   -193  -1117     98  -1283   1616   -248  -1566    164   -353    175    164    128  -1651  -1103   349
     -   -149   -500    233     43   -381    399    106   -626    210   -466   -720    275    394     45     96    359    117   -369   -294   -249 
     -   -295  -7108  -2493   -894  -1115   -701  -1378      *      * 
   251   -865  -1895   -833   -235  -2180  -1729   -181  -1800   1577   -208  -1013   -425  -1801   2909    476   -797   -752  -1528  -1955  -1496   350
     -   -149   -500    233     43   -381    399    106   -626    210   -466   -720    275    394     45     96    359    117   -369   -294   -249 
     -    -19  -6832  -7874   -894  -1115  -1243   -792      *      * 
   252   -820  -2209   1291    293  -2741   2016   -480  -2530   -374  -2507  -1683   1628  -1694    -99   -983    338   -869  -2037  -2715  -1952   351
     -   -149   -500    233     43   -381    399    106   -626    210   -466   -720    275    394     45     96    359    117   -369   -294   -249 
     -    -19  -6832  -7874   -894  -1115   -443  -1920      *      * 
   253  -1058  -2109  -1100   -485  -2671  -1881   -389  -2274   1198  -2186  -1390   -646  -1993     28   1743   2305   -972  -1920  -2265  -1844   352
     -   -149   -500    233     43   -381    399    106   -626    210   -466   -720    275    394     45     96    359    117   -369   -294   -249 
     -   -754  -7108  -1322   -894  -1115   -701  -1378      *      * 
   254     70   -564  -1176  -1170  -2242   2650  -1248  -1868  -1245  -2171  -1396   -827  -1435  -1082  -1431   -133   1417  -1191  -2442  -2107   353
     -   -149   -500    233     43   -381    399    106   -626    210   -466   -720    275    394     45     96    359    117   -369   -294   -249 
     -    -26  -6380  -7422   -894  -1115   -302  -2406      *      * 
   255   -712  -1762   2009   -170  -2523  -1426   -734  -2203   -574  -2341  -1533   -416  -1822   -375  -1089   2316   -821   -429  -2608  -1963   354
     -   -149   -500    233     43   -381    399    106   -626    210   -466   -720    275    394     45     96    359    117   -369   -294   -249 
     -    -16  -7108  -8150   -894  -1115   -701  -1378      *      * 
   256  -1525  -3351   1934   2752  -3549  -1577   -849  -3437   -985  -3323  -2597   1576  -2065   -500  -1767  -1217  -1569  -2929  -3513  -2558   355
     -   -149   -500    233     43   -381    399    106   -626    210   -466   -720    275    394     45     96    359    117   -369   -294   -249 
     -    -16  -7108  -8150   -894  -1115   -701  -1378      *      * 
   257    627   -953  -1333   -895  -1644    193   -886  -1250   -787    290   -749   -873   2493   -668  -1115    293   -502   -926  -1935  -1499   356
     -   -149   -500    233     43   -381    399    106   -626    210   -466   -720    275    394     45     96    359    117   -369   -294   -249 
     -    -16  -7108  -8150   -894  -1115   -701  -1378      *      * 
   258  -1574  -3430   2736   2158  -3616  -1583   -880  -3516  -1052  -3396  -2687   1588  -2086   -536  -1859  -1254  -1625  -3003  -3588  -2611   357
     -   -149   -500    233     43   -381    399    106   -626    210   -466   -720    275    394     45     96    359    117   -369   -294   -249 
     -    -16  -7108  -8150   -894  -1115   -701  -1378      *      * 
   259   1947   -698  -1956  -1452  -1034  -1687  -1048    790  -1251   -826   -196  -1278  -1980  -1067  -1425   1252   -540    779  -1501  -1120   358
     -   -149   -500    233     43   -381    399    106   -626    210   -466   -720    275    394     45     96    359    117   -369   -294   -249 
     -    -16  -7108  -8150   -894  -1115   -701  -1378      *      * 
   260    555  -1023  -1249   -759  -1571   1931   -737  -1111   -510  -1399   -658   -796  -1786   -493   1041   -588   -515   1051  -1839  -1396   359
     -   -149   -500    233     43   -381    399    106   -626    210   -466   -720    275    394     45     96    359    117   -369   -294   -249 
     -   -111  -7108  -3910   -894  -1115   -701  -1378      *      * 
   261   -880  -1552  -1172   -633  -1431  -1820   -441  -1467   1595  -1580   -872   -742  -1967   -179     29    325   -834  -1240   4580  -1018   360
     -   -149   -500    233     43   -381    399    106   -626    210   -466   -720    275    394     45     96    359    117   -369   -294   -249 
     -    -17  -7014  -8056   -894  -1115   -921  -1083      *      * 
   262  -2464  -2009  -4330  -3945   3027  -4018  -1875   -109  -3617   2207    475  -3423  -3645  -2780  -3281  -3274  -2363   -713  -1068   -277   361
     -   -149   -500    233     44   -381    399    106   -626    210   -466   -720    275    394     45     96    360    117   -369   -294   -249 
     -   -485  -1827  -8056   -159  -3258   -921  -1083      *      * 
   263  -1624  -3464   2722   2621  -3662  -1555   -905  -3587  -1139  -3469  -2804   -157  -2084   -576  -1976  -1291  -1691  -3073  -3636  -2658   363
     -   -149   -500    233     43   -381    399    106   -626    210   -466   -720    275    394     45     96    359    117   -369   -294   -249 
     -    -17  -7014  -8056   -894  -1115   -921  -1083      *      * 
   264  -2731  -2336  -4089  -3949   -935  -3687  -3026   -432  -3569   3102     60  -3780  -3685  -3149  -3338  -3557  -2730  -1009  -2286  -2093   364
     -   -149   -500    233     43   -381    399    106   -626    210   -466   -720    275    394     45     96    359    117   -369   -294   -249 
     -    -17  -7014  -8056   -894  -1115   -921  -1083      *      * 
   265  -2466  -2009  -4351  -3956   2915  -4038  -1931    -89  -3631   2291    501  -3455  -3652  -2788  -3293  -3295  -2363   -701  -1115   -347   365
     -   -149   -500    233     43   -381    399    106   -626    210   -466   -720    275    394     45     96    359    117   -369   -294   -249 
     -    -17  -7014  -8056   -894  -1115   -921  -1083      *      * 
   266   -625  -1305    930   -314    939  -1682   -258  -1040   -273  -1194   -497   -506  -1795   -160   -683   1641   -575   -845   -973   1890   366
     -   -149   -500    233     43   -381    399    106   -626    210   -466   -720    275    394     45     96    359    117   -369   -294   -249 
     -    -17  -7014  -8056   -894  -1115   -921  -1083      *      * 
   267   -555  -1575   -565   -263  -2464   1502   -561  -2171   1594  -2204  -1357   -448  -1725   -171   -474   1650   -646  -1669  -2400  -1842   367
     -   -149   -500    233     43   -381    399    106   -626    210   -466   -720    275    394     45     96    359    117   -369   -294   -249 
     -    -17  -7014  -8056   -894  -1115   -921  -1083      *      * 
   268  -1604  -2243  -1965  -1397  -3099  -2208   -998  -2813     69  -2696  -2021  -1386   1341   -646   3497  -1629  -1603  -2455  -2598  -2387   368
     -   -149   -500    233     43   -381    399    106   -626    210   -466   -720    275    394     45     96    359    117   -369   -294   -249 
     -    -17  -7014  -8056   -894  -1115   -921  -1083      *      * 
   269  -1474  -1791  -1645  -1345    462  -2386   3423  -1633  -1138  -1575  -1109  -1286  -2519  -1035  -1361    388  -1444  -1509   -187   3287   369
     -   -149   -500    233     43   -381    399    106   -626    210   -466   -720    275    394     45     96    359    117   -369   -294   -249 
     -    -17  -7014  -8056   -894  -1115   -921  -1083      *      * 
   270   -697   -850  -1705  -1155   1793  -1969   -459   -446   -862   -687    -61  -1097  -2043   -740    494   1138   -643   -338   3625    213   370
     -   -149   -500    233     43   -381    399    106   -626    210   -466   -720    275    394     45     96    359    117   -369   -294   -249 
     -    -17  -7014  -8056   -894  -1115   -921  -1083      *      * 
   271  -1984  -2695  -2529  -1303  -3509  -2528   -479  -2866   2625  -2540  -1865  -1222  -2486    -61   2923  -1867  -1688  -2629  -2392  -2273   371
     -   -149   -500    233     43   -381    399    106   -626    210   -466   -720    275    394     45     96    359    117   -369   -294   -249 
     -    -17  -7014  -8056   -894  -1115   -921  -1083      *      * 
   272  -1664  -1504  -3627  -3553  -1918  -2951  -3094    493  -3334  -1042   -961  -3120  -3296  -3240  -3300  -2511  -1807   3500  -2954  -2549   372
     -   -149   -500    233     43   -381    399    106   -626    210   -466   -720    275    394     45     96    359    117   -369   -294   -249 
     -    -17  -7014  -8056   -894  -1115   -921  -1083      *      * 
   273    895   -980  -3141  -2930  -1745  -2162  -2438    551  -2708  -1006   -721  -2325  -2629  -2510  -2713  -1474  -1087   3094  -2640  -2258   373
     -   -149   -500    233     43   -381    399    106   -626    210   -466   -720    275    394     45     96    359    117   -369   -294   -249 
     -    -17  -7014  -8056   -894  -1115   -578  -1598      *      * 
   274   -531   1665  -2546  -2144   2851  -1669  -1186   -742  -1871  -1050   -445  -1609  -2091  -1586  -1874   1906   -698   -556  -1204   -532   374
     -   -149   -500    233     43   -381    399    106   -626    210   -466   -720    275    394     45     96    359    117   -369   -294   -249 
     -    -16  -7108  -8150   -894  -1115   -701  -1378      *      * 
   275  -1758  -1301  -4332  -3971  -1761  -4056  -3752   2915  -3842   -608   -537  -3732  -3879  -3697  -3917  -3374  -1750   2576  -3270  -2827   375
     -   -149   -500    233     43   -381    399    106   -626    210   -466   -720    275    394     45     96    359    117   -369   -294   -249 
     -    -16  -7108  -8150   -894  -1115   -701  -1378      *      * 
   276  -2594  -2690  -3304  -3623  -4328   3747  -3462  -4761  -3953  -4671  -4212  -3320  -3352  -3748  -3779  -2839  -2981  -4004  -3668  -4222   376
     -   -149   -500    233     43   -381    399    106   -626    210   -466   -720    275    394     45     96    359    117   -369   -294   -249 
     -    -16  -7108  -8150   -894  -1115   -701  -1378      *      * 
   277   2404   -931  -2305  -2221  -3055   1033  -2072  -2793  -2197  -3020  -2135  -1526  -1900  -1926  -2318   1900   -690  -1847  -3258  -2988   377
     -   -149   -500    233     43   -381    399    106   -626    210   -466   -720    275    394     45     96    359    117   -369   -294   -249 
     -    -16  -7108  -8150   -894  -1115   -701  -1378      *      * 
   278   2366   -905  -2310  -2102  -2731  -1204  -1898  -2386  -1976  -2660  -1824  -1479  -1887  -1754  -2121   1122   2113  -1631  -2977  -2675   378
     -   -149   -500    233     43   -381    399    106   -626    210   -466   -720    275    394     45     96    359    117   -369   -294   -249 
     -    -16  -7108  -8150   -894  -1115   -701  -1378      *      * 
   279  -2646  -2173  -4781  -4234   -469  -4511  -3242     96  -3869   2927   1853  -4165  -3891  -3026  -3540  -3810  -2527   -603  -2143  -2179   379
     -   -149   -500    233     43   -381    399    106   -626    210   -466   -720    275    394     45     96    359    117   -369   -294   -249 
     -    -16  -7108  -8150   -894  -1115   -701  -1378      *      * 
   280  -3342  -2776  -4026  -4232   4354  -3545  -1431  -2315  -4038  -1801  -1900  -3299  -3780  -3350  -3645  -3490  -3420  -2566   -739    349   380
     -   -149   -500    233     43   -381    399    106   -626    210   -466   -720    275    394     45     96    359    117   -369   -294   -249 
     -    -16  -7108  -8150   -894  -1115   -701  -1378      *      * 
   281   1394   -926  -3060  -2544   -804  -2559  -1749    478  -2248   1862    164  -2222  -2659  -1951  -2219  -1716  -1043   1382  -1667  -1358   381
     -   -149   -500    233     43   -381    399    106   -626    210   -466   -720    275    394     45     96    359    117   -369   -294   -249 
     -    -16  -7108  -8150   -894  -1115   -701  -1378      *      * 
   282  -2590  -2117  -4463  -4086   3074  -4148  -1969   -187  -3760   2221    410  -3552  -3753  -2889  -3404  -3415  -2485   -809  -1145   -352   382
     -   -149   -500    233     43   -381    399    106   -626    210   -466   -720    275    394     45     96    359    117   -369   -294   -249 
     -    -16  -7108  -8150   -894  -1115   -701  -1378      *      * 
   283  -2562  -2904  -1886  -1971  -3251  -2661  -2079  -3690  -1565  -3469  -3081  -2107  -3091   4371  -1665  -2586  -2674  -3411  -3077  -2821   383
     -   -149   -500    233     43   -381    399    106   -626    210   -466   -720    275    394     45     96    359    117   -369   -294   -249 
     -    -16  -7108  -8150   -894  -1115   -701  -1378      *      * 
   284  -2562  -2904  -1886  -1971  -3251  -2661  -2079  -3690  -1565  -3469  -3081  -2107  -3091   4371  -1665  -2586  -2674  -3411  -3077  -2821   384
     -   -149   -500    233     43   -381    399    106   -626    210   -466   -720    275    394     45     96    359    117   -369   -294   -249 
     -    -16  -7108  -8150   -894  -1115   -701  -1378      *      * 
   285  -2465  -2013  -4690  -4105   2009  -4304  -2861     66  -3816   2566   2066  -3913  -3743  -2902  -3449  -3523  -2338   -632  -1887  -1739   385
     -   -149   -500    233     43   -381    399    106   -626    210   -466   -720    275    394     45     96    359    117   -369   -294   -249 
     -    -16  -7108  -8150   -894  -1115   -701  -1378      *      * 
   286   2777   -932  -2446  -2464  -3065  -1197  -2228  -2763  -2425  -3055  -2199  -1630  -1939  -2140  -2462   1917   -730  -1840  -3303  -3052   386
     -   -149   -500    233     43   -381    399    106   -626    210   -466   -720    275    394     45     96    359    117   -369   -294   -249 
     -    -16  -7108  -8150   -894  -1115   -701  -1378      *      * 
   287  -2594  -2690  -3304  -3623  -4328   3747  -3462  -4761  -3953  -4671  -4212  -3320  -3352  -3748  -3779  -2839  -2981  -4004  -3668  -4222   387
     -   -149   -500    233     43   -381    399    106   -626    210   -466   -720    275    394     45     96    359    117   -369   -294   -249 
     -    -16  -7108  -8150   -894  -1115   -701  -1378      *      * 
   288  -2091  -1746  -3971  -3840  -1676  -3532  -3289   3684  -3581   -659   -693  -3562  -3674  -3445  -3521  -3194  -2146    449  -2877  -2493   388
     -   -149   -500    233     43   -381    399    106   -626    210   -466   -720    275    394     45     96    359    117   -369   -294   -249 
     -    -16  -7108  -8150   -894  -1115   -701  -1378      *      * 
   289  -2171  -2655  -1458  -1748  -3334  -2364  -2267  -3943  -2365  -3936  -3437   4205  -2932  -2205  -2608  -2224  -2439  -3392  -3253  -2909   389
     -   -149   -500    233     43   -381    399    106   -626    210   -466   -720    275    394     45     96    359    117   -369   -294   -249 
     -    -16  -7108  -8150   -894  -1115   -701  -1378      *      * 
   290   3097  -1035  -2444  -2571  -3222   1078  -2380  -2930  -2649  -3226  -2381  -1738  -2034  -2326  -2647   -663   -856  -1981  -3412  -3228   390
     -   -149   -500    233     43   -381    399    106   -626    210   -466   -720    275    394     45     96    359    117   -369   -294   -249 
     -    -16  -7108  -8150   -894  -1115   -701  -1378      *      * 
   291  -1727  -1300  -4247  -3890  -1715  -3923  -3609   1693  -3729   -587   -517  -3630  -3803  -3582  -3792  -3238  -1728   3272  -3176  -2731   391
     -   -149   -500    233     43   -381    399    106   -626    210   -466   -720    275    394     45     96    359    117   -369   -294   -249 
     -    -16  -7108  -8150   -894  -1115   -701  -1378      *      * 
   292  -1589  -1269  -3849  -3311   2295  -3343  -2089    503  -3001   1116    333  -2929  -3190  -2500  -2822  -2500  -1528   2413  -1595  -1133   392
     -   -149   -500    233     43   -381    399    106   -626    210   -466   -720    275    394     45     96    359    117   -369   -294   -249 
     -    -16  -7108  -8150   -894  -1115   -701  -1378      *      * 
   293  -3482  -2868  -3701  -3919    238  -3552  -1112  -3000  -3638  -2516  -2526  -3027  -3772  -3101  -3341  -3418  -3527  -3071   -441   4711   393
     -   -149   -500    233     43   -381    399    106   -626    210   -466   -720    275    394     45     96    359    117   -369   -294   -249 
     -    -16  -7108  -8150   -894  -1115   -701  -1378      *      * 
   294  -3619  -2705  -4179  -4427   3374  -4050   -394  -2534  -4005  -1937  -1983  -2749  -3933  -2855  -3452  -3299  -3496  -2686    350   3778   394
     -   -149   -500    233     43   -381    399    106   -626    210   -466   -720    275    394     45     96    359    117   -369   -294   -249 
     -    -16  -7108  -8150   -894  -1115   -701  -1378      *      * 
   295   -897  -1462  -2333  -2543  -3185  -1640  -2474  -3294  -2686  -3497  -2780  -1973  -2360  -2483  -2703   3465  -1316  -2413  -3310  -3025   395
     -   -149   -500    233     43   -381    399    106   -626    210   -466   -720    275    394     45     96    359    117   -369   -294   -249 
     -    -16  -7108  -8150   -894  -1115   -701  -1378      *      * 
   296   -343   -975  -2178  -2125  -2902  -1230  -2001  -2582  -2066  -2867  -2040  -1510  -1936  -1866  -2182   2380   2690  -1767  -3136  -2825   396
     -   -149   -500    233     43   -381    399    106   -626    210   -466   -720    275    394     45     96    359    117   -369   -294   -249 
     -    -16  -7108  -8150   -894  -1115   -701  -1378      *      * 
   297    294   -869  -1556  -1096  -1493  -1430   -970  -1020   -940    348   -625  -1005  -1821   -813  -1219   2142   1394   -746  -1839  -1428   397
     -   -149   -500    233     43   -381    399    106   -626    210   -466   -720    275    394     45     96    359    117   -369   -294   -249 
     -    -16  -7108  -8150   -894  -1115   -701  -1378      *      * 
   298  -1037  -1071  -3251  -3006  -1740  -2383  -2510    592  -2740   -976   -710  -2467  -2794  -2583  -2753  -1688   1040   3143  -2666  -2273   398
     -   -149   -500    233     43   -381    399    106   -626    210   -466   -720    275    394     45     96    359    117   -369   -294   -249 
     -    -16  -7108  -8150   -894  -1115   -701  -1378      *      * 
   299  -3342  -2776  -4026  -4232   4354  -3545  -1431  -2315  -4038  -1801  -1900  -3299  -3780  -3350  -3645  -3490  -3420  -2566   -739    349   399
     -   -149   -500    233     43   -381    399    106   -626    210   -466   -720    275    394     45     96    359    117   -369   -294   -249 
     -    -16  -7108  -8150   -894  -1115   -701  -1378      *      * 
   300  -1842  -2690  -2236  -1138  -3443  -2467   -469  -2831   2266  -2527  -1817  -1125  -2429   1681   2830  -1717  -1576  -2565  -2412  -2234   400
     -   -149   -500    233     43   -381    399    106   -626    210   -466   -720    275    394     45     96    359    117   -369   -294   -249 
     -    -16  -7108  -8150   -894  -1115   -701  -1378      *      * 
   301   -777  -1938   -312   -113  -2566  -1519   -518  -2291    918  -2291  -1456   1330  -1810   -122   -457   2424   -808  -1841  -2469  -1861   401
     -   -149   -500    233     43   -381    399    106   -626    210   -466   -720    275    394     45     96    359    117   -369   -294   -249 
     -    -16  -7108  -8150   -894  -1115   -701  -1378      *      * 
   302   2932   -954  -2802  -2664  -2133  -1565  -2198   -615  -2445  -1670  -1223  -1899  -2200  -2217  -2450   -890   -872   1229  -2740  -2408   402
     -   -149   -500    233     43   -381    399    106   -626    210   -466   -720    275    394     45     96    359    117   -369   -294   -249 
     -    -16  -7108  -8150   -894  -1115   -701  -1378      *      * 
   303  -2594  -2690  -3304  -3623  -4328   3747  -3462  -4761  -3953  -4671  -4212  -3320  -3352  -3748  -3779  -2839  -2981  -4004  -3668  -4222   403
     -   -149   -500    233     43   -381    399    106   -626    210   -466   -720    275    394     45     96    359    117   -369   -294   -249 
     -    -16  -7108  -8150   -894  -1115   -701  -1378      *      * 
   304  -1773  -1321  -4316  -3899  -1477  -4021  -3463   3071  -3737    496   -281  -3660  -3793  -3464  -3736  -3298  -1747   1995  -2927  -2590   404
     -   -149   -500    233     43   -381    399    106   -626    210   -466   -720    275    394     45     96    359    117   -369   -294   -249 
     -    -16  -7108  -8150   -894  -1115   -701  -1378      *      * 
   305    770  -1635   -336    496  -1945  -1391   -128  -1642    244  -1691   -824   -111    912    769   -244    683   1290  -1272  -1944  -1319   405
     -   -149   -500    233     43   -381    399    106   -626    210   -466   -720    275    394     45     96    359    117   -369   -294   -249 
     -    -16  -7108  -8150   -894  -1115   -701  -1378      *      * 
   306   -897  -1462  -2333  -2543  -3185  -1640  -2474  -3294  -2686  -3497  -2780  -1973  -2360  -2483  -2703   3465  -1316  -2413  -3310  -3025   406
     -   -149   -500    233     43   -381    399    106   -626    210   -466   -720    275    394     45     96    359    117   -369   -294   -249 
     -    -16  -7108  -8150   -894  -1115   -701  -1378      *      * 
   307    467  -2252   2971   -108  -3234   1419  -1005  -3033  -1074  -3059  -2279   -406  -2003   -671  -1718   -978  -1237  -2432  -3271  -2517   407
     -   -149   -500    233     43   -381    399    106   -626    210   -466   -720    275    394     45     96    359    117   -369   -294   -249 
     -    -16  -7108  -8150   -894  -1115   -701  -1378      *      * 
   308    706   -565  -2403  -1864   -691  -1977  -1112    249  -1588    788    129  -1576  -2145  -1340  -1614    234   -576   2222  -1231   -870   408
     -   -149   -500    233     43   -381    399    106   -626    210   -466   -720    275    394     45     96    359    117   -369   -294   -249 
     -    -16  -7108  -8150   -894  -1115   -701  -1378      *      * 
   309   2602  -1318   -929   -749  -2485    318  -1033  -2171   -791  -2320  -1508   -799  -1849   1529  -1146   -618   -725  -1631  -2600  -2107   409
     -   -149   -500    233     43   -381    399    106   -626    210   -466   -720    275    394     45     96    359    117   -369   -294   -249 
     -    -16  -7108  -8150   -894  -1115   -701  -1378      *      * 
   310   2665  -1290  -1143  -1205  -2856  -1356  -1558  -2575  -1514  -2815  -2023   2347  -1984  -1326  -1814   -722   -893  -1884  -3032  -2569   410
     -   -149   -500    233     43   -381    399    106   -626    210   -466   -720    275    394     45     96    359    117   -369   -294   -249 
     -   -449  -7108  -1941   -894  -1115   -701  -1378      *      * 
   311   -432  -1020  -1672  -1805  -2569  -1195  -1813  -2577  -1910  -2811  -2109  -1377  -1886  -1758  -2005   3275   -823  -1818  -2751  -2379   411
     -   -149   -500    233     43   -381    399    106   -626    210   -466   -720    275    394     45     96    359    117   -369   -294   -249 
     -    -21  -6680  -7722   -894  -1115   -377  -2121      *      * 
   312   1872   -871  -3259  -2711   -918  -2836  -1871   1849  -2430    750     49  -2403  -2826  -2137  -2388  -1966  -1071   1353  -1748  -1404   412
     -   -149   -500    233     43   -381    399    106   -626    210   -466   -720    275    394     45     96    359    117   -369   -294   -249 
     -    -16  -7108  -8150   -894  -1115   -701  -1378      *      * 
   313  -1032   1962  -3135  -2592   1874  -2516   -872   -123  -2213   1820    231  -2017  -2518  -1752  -2013  -1615   -966   -166   -473   1897   413
     -   -149   -500    233     43   -381    399    106   -626    210   -466   -720    275    394     45     96    359    117   -369   -294   -249 
     -    -16  -7108  -8150   -894  -1115   -701  -1378      *      * 
   314  -1771  -1603  -3750  -3689  -2037  -3050  -3231    403  -3479  -1154  -1076  -3246  -3399  -3383  -3437  -2628  -1917   3536  -3074  -2677   414
     -   -149   -500    233     43   -381    399    106   -626    210   -466   -720    275    394     45     96    359    117   -369   -294   -249 
     -    -16  -7108  -8150   -894  -1115   -701  -1378      *      * 
   315  -2594  -2690  -3304  -3623  -4328   3747  -3462  -4761  -3953  -4671  -4212  -3320  -3352  -3748  -3779  -2839  -2981  -4004  -3668  -4222   415
     -   -149   -500    233     43   -381    399    106   -626    210   -466   -720    275    394     45     96    359    117   -369   -294   -249 
     -    -16  -7108  -8150   -894  -1115   -701  -1378      *      * 
   316   1942   -986  -3373  -2909  -1348  -2871  -2285   1496  -2670   -620   -324  -2582  -2984  -2449  -2697  -2068  -1205   2313  -2254  -1867   416
     -   -149   -500    233     43   -381    399    106   -626    210   -466   -720    275    394     45     96    359    117   -369   -294   -249 
     -    -16  -7108  -8150   -894  -1115   -701  -1378      *      * 
   317   2327   2291  -2512  -2218  -2314  -1234  -1827  -1932  -2011  -2235  -1451  -1528  -1889  -1767  -2109   1359   1296  -1353  -2636  -2332   417
     -   -149   -500    233     43   -381    399    106   -626    210   -466   -720    275    394     45     96    359    117   -369   -294   -249 
     -    -16  -7108  -8150   -894  -1115   -701  -1378      *      * 
   318  -2171  -2655  -1458  -1748  -3334  -2364  -2267  -3943  -2365  -3936  -3437   4205  -2932  -2205  -2608  -2224  -2439  -3392  -3253  -2909   418
     -   -149   -500    233     43   -381    399    106   -626    210   -466   -720    275    394     45     96    359    117   -369   -294   -249 
     -    -16  -7108  -8150   -894  -1115   -701  -1378      *      * 
   319  -1670  -1339  -3958  -3406   1489  -3452  -2265    482  -3099   1682    419  -3058  -3256  -2561  -2903  -2613  -1603   2405  -1731  -1394   419
     -   -149   -500    233     43   -381    399    106   -626    210   -466   -720    275    394     45     96    359    117   -369   -294   -249 
     -    -16  -7108  -8150   -894  -1115   -701  -1378      *      * 
   320    582   -933  -3256  -2662   2610  -2729  -1545    704  -2328   1578    528  -2300  -2674  -1898  -2184  -1835  -1075     74  -1259   -919   420
     -   -149   -500    233     43   -381    399    106   -626    210   -466   -720    275    394     45     96    359    117   -369   -294   -249 
     -    -16  -7108  -8150   -894  -1115   -701  -1378      *      * 
   321  -2594  -2690  -3304  -3623  -4328   3747  -3462  -4761  -3953  -4671  -4212  -3320  -3352  -3748  -3779  -2839  -2981  -4004  -3668  -4222   421
     -   -149   -500    233     43   -381    399    106   -626    210   -466   -720    275    394     45     96    359    117   -369   -294   -249 
     -    -16  -7108  -8150   -894  -1115   -701  -1378      *      * 
   322   1154   -919  -2244  -2031  -2750  -1205  -1864  -2410  -1916  -2676  -1836  -1450  -1883  -1704  -2078   1859   2658  -1648  -2985  -2674   422
     -   -149   -500    233     43   -381    399    106   -626    210   -466   -720    275    394     45     96    359    117   -369   -294   -249 
     -    -16  -7108  -8150   -894  -1115   -701  -1378      *      * 
   323    874   -450  -2484  -1887   -415  -2076   -962    325  -1578    673   2369  -1584  -2129  -1285  -1539  -1152    958   1378   -964   -614   423
     -   -149   -500    233     43   -381    399    106   -626    210   -466   -720    275    394     45     96    359    117   -369   -294   -249 
     -    -16  -7108  -8150   -894  -1115   -701  -1378      *      * 
   324  -1511   2454  -4039  -3601  -1563  -3590  -3010   2302  -3397   -640   -440  -3270  -3510  -3187  -3391  -2826  -1497   2710  -2720  -2304   424
     -   -149   -500    233     43   -381    399    106   -626    210   -466   -720    275    394     45     96    359    117   -369   -294   -249 
     -    -16  -7108  -8150   -894  -1115   -701  -1378      *      * 
   325   3438  -1472  -2846  -3040  -3287  -1726  -2735  -2840  -3028  -3257  -2662  -2236  -2447  -2798  -2944  -1216  -1387  -2183  -3405  -3320   425
     -   -149   -500    233     43   -381    399    106   -626    210   -466   -720    275    394     45     96    359    117   -369   -294   -249 
     -    -16  -7108  -8150   -894  -1115   -701  -1378      *      * 
   326   -524   -782  -1989  -1514  -1046  -1722  -1117   -304  -1279   -739   2381  -1334  -2032  -1124  -1443   2335   -617    803  -1566  -1177   426
     -   -149   -500    233     43   -381    399    106   -626    210   -466   -720    275    394     45     96    359    117   -369   -294   -249 
     -    -16  -7108  -8150   -894  -1115   -701  -1378      *      * 
   327   -562   -741  -1855  -1381   -568  -1805   -828   -316  -1165   -734   -109  -1241  -2023   -991  -1320   1896   -592   1663  -1079   1611   427
     -   -149   -500    233     43   -381    399    106   -626    210   -466   -720    275    394     45     96    359    117   -369   -294   -249 
     -    -16  -7108  -8150   -894  -1115   -701  -1378      *      * 
   328  -2871  -2457  -4231  -4103  -1033  -3803  -3165   -541  -3734   3130    -31  -3935  -3797  -3286  -3484  -3713  -2869  -1136  -2394  -2220   428
     -   -149   -500    233     43   -381    399    106   -626    210   -466   -720    275    394     45     96    359    117   -369   -294   -249 
     -    -16  -7108  -8150   -894  -1115   -701  -1378      *      * 
   329  -1986  -1653  -4114  -3621   -691  -3748  -2760   1553  -3242    545   4394  -3398  -3517  -2772  -3092  -2990  -1938    131  -2119  -1947   429
     -   -149   -500    233     43   -381    399    106   -626    210   -466   -720    275    394     45     96    359    117   -369   -294   -249 
     -    -16  -7108  -8150   -894  -1115   -701  -1378      *      * 
   330  -2784  -3432   4016  -1200  -4140  -2466  -2197  -4505  -2621  -4365  -3956  -1551  -3014  -2039  -3232  -2593  -2938  -4046  -3710  -3552   430
     -   -149   -500    233     43   -381    399    106   -626    210   -466   -720    275    394     45     96    359    117   -369   -294   -249 
     -    -16  -7108  -8150   -894  -1115   -701  -1378      *      * 
   331  -2046  -2754  -2487  -1363  -3554  -2578   -579  -2943   3380  -2628  -1956  -1294  -2559   -164   1547  -1934  -1766  -2701  -2479  -2351   431
     -   -149   -500    233     43   -381    399    106   -626    210   -466   -720    275    394     45     96    359    117   -369   -294   -249 
     -    -16  -7108  -8150   -894  -1115   -701  -1378      *      * 
   332   -950  -1079  -1969  -1396   -650  -2314  -1074    -23  -1111   1107   1216  -1442  -2318   2867  -1312  -1347   -884    690  -1441  -1113   432
     -   -149   -500    233     43   -381    399    106   -626    210   -466   -720    275    394     45     96    359    117   -369   -294   -249 
     -    -16  -7108  -8150   -894  -1115   -701  -1378      *      * 
   333  -2594  -2690  -3304  -3623  -4328   3747  -3462  -4761  -3953  -4671  -4212  -3320  -3352  -3748  -3779  -2839  -2981  -4004  -3668  -4222   433
     -   -149   -500    233     43   -381    399    106   -626    210   -466   -720    275    394     45     96    359    117   -369   -294   -249 
     -    -16  -7108  -8150   -894  -1115   -701  -1378      *      * 
   334  -2957  -3022  -3318  -2735  -3796  -2998  -1968  -3912   -846  -3631  -3157  -2611  -3280  -1724   4056  -3026  -2913  -3650  -3096  -3185   434
     -   -149   -500    233     43   -381    399    106   -626    210   -466   -720    275    394     45     96    359    117   -369   -294   -249 
     -    -16  -7108  -8150   -894  -1115   -701  -1378      *      * 
   335  -1767  -2751  -1020    160  -3366  -2201   -687  -2923   3403  -2723  -2025   -914  -2379   -291    275  -1619  -1626  -2614  -2659  -2345   435
     -   -149   -500    233     43   -381    399    106   -626    210   -466   -720    275    394     45     96    359    117   -369   -294   -249 
     -    -16  -7108  -8150   -894  -1115   -701  -1378      *      * 
   336    321  -1078   -806   -257  -1224  -1547   -326   -784    943   -168   -298   -450  -1661    -44   -491   1679   -376    386  -1490  -1001   436
     -   -149   -500    233     43   -381    399    106   -626    210   -466   -720    275    394     45     96    359    117   -369   -294   -249 
     -    -16  -7108  -8150   -894  -1115   -701  -1378      *      * 
   337  -2871  -2457  -4231  -4103  -1033  -3803  -3165   -541  -3734   3130    -31  -3935  -3797  -3286  -3484  -3713  -2869  -1136  -2394  -2220   437
     -   -149   -500    233     43   -381    399    106   -626    210   -466   -720    275    394     45     96    359    117   -369   -294   -249 
     -    -16  -7108  -8150   -894  -1115   -701  -1378      *      * 
   338  -2871  -2457  -4231  -4103  -1033  -3803  -3165   -541  -3734   3130    -31  -3935  -3797  -3286  -3484  -3713  -2869  -1136  -2394  -2220   438
     -   -149   -500    233     43   -381    399    106   -626    210   -466   -720    275    394     45     96    359    117   -369   -294   -249 
     -    -16  -7108  -8150   -894  -1115   -701  -1378      *      * 
   339  -1334  -1122  -3312  -2712   -461  -2950  -1783   2445  -2366   1707   1366  -2459  -2837    632  -2269  -2056  -1259     13  -1502  -1285   439
     -   -149   -500    233     43   -381    399    106   -626    210   -466   -720    275    394     45     96    359    117   -369   -294   -249 
     -    -16  -7108  -8150   -894  -1115   -701  -1378      *      * 
   340   -425   -499  -1829  -1258   -513    900   -697    440  -1020   -390    267  -1144  -1903   -821  -1150   -854   1728    538   2805   -591   440
     -   -149   -500    233     43   -381    399    106   -626    210   -466   -720    275    394     45     96    359    117   -369   -294   -249 
     -    -16  -7108  -8150   -894  -1115   -701  -1378      *      * 
   341   -897  -1462  -2333  -2543  -3185  -1640  -2474  -3294  -2686  -3497  -2780  -1973  -2360  -2483  -2703   3465  -1316  -2413  -3310  -3025   441
     -   -149   -500    233     43   -381    399    106   -626    210   -466   -720    275    394     45     96    359    117   -369   -294   -249 
     -    -16  -7108  -8150   -894  -1115   -701  -1378      *      * 
   342  -3546  -2673  -4149  -4373   4004  -4017   -410  -2450  -3956  -1869  -1908  -2744  -3908  -2839  -3423  -3269  -3430  -2610    331   2671   442
     -   -149   -500    233     43   -381    399    106   -626    210   -466   -720    275    394     45     96    359    117   -369   -294   -249 
     -    -16  -7108  -8150   -894  -1115   -701  -1378      *      * 
   343    695   -441  -1854  -1269    763   -168   -656    765  -1032    542    356  -1148  -1893   -813  -1142    921    283    131   -887   -514   443
     -   -149   -500    233     43   -381    399    106   -626    210   -466   -720    275    394     45     96    359    117   -369   -294   -249 
     -    -16  -7108  -8150   -894  -1115   -701  -1378      *      * 
   344   -510  -1144  -1966  -2197  -3335   3275  -2299  -3208  -2545  -3424  -2567  -1618  -2067  -2214  -2614    718   -940  -2165  -3491  -3242   444
     -   -149   -500    233     43   -381    399    106   -626    210   -466   -720    275    394     45     96    359    117   -369   -294   -249 
     -    -16  -7108  -8150   -894  -1115   -701  -1378      *      * 
   345  -2406  -2296  -3638  -3594  -1525  -3105  -2824  -1047  -3121   -596   5043  -3293  -3425  -3046  -2996  -2911  -2552  -1398  -2513  -2207   445
     -   -149   -500    233     43   -381    399    106   -626    210   -466   -720    275    394     45     96    359    117   -369   -294   -249 
     -    -16  -7108  -8150   -894  -1115   -701  -1378      *      * 
   346   3234  -1053  -2473  -2617  -3231    291  -2412  -2929  -2690  -3238  -2403  -1769  -2055  -2370  -2674   -689   -882  -1992  -3418  -3243   446
     -   -149   -500    233     43   -381    399    106   -626    210   -466   -720    275    394     45     96    359    117   -369   -294   -249 
     -    -16  -7108  -8150   -894  -1115   -701  -1378      *      * 
   347   1947   -932  -3014  -2568  -1251  -2453  -1961    642  -2305    -52   -283  -2225  -2682  -2096  -2348  -1656  -1047   2362  -2054  -1678   447
     -   -149   -500    233     43   -381    399    106   -626    210   -466   -720    275    394     45     96    359    117   -369   -294   -249 
     -    -16  -7108  -8150   -894  -1115   -701  -1378      *      * 
   348    809   -966  -2337  -2420  -3137  -1210  -2253  -2857  -2446  -3149  -2295  -1625  -1957  -2164  -2481   3196   -763  -1901  -3367  -3107   448
     -   -149   -500    233     43   -381    399    106   -626    210   -466   -720    275    394     45     96    359    117   -369   -294   -249 
     -    -16  -7108  -8150   -894  -1115   -701  -1378      *      * 
   349  -2307  -1965  -4246  -3756   -521  -3954  -2798     97  -3276   1271   4531  -3588  -3631  -2764  -3087  -3239  -2239   -455  -2024  -1867   449
     -   -149   -500    233     43   -381    399    106   -626    210   -466   -720    275    394     45     96    359    117   -369   -294   -249 
     -    -16  -7108  -8150   -894  -1115   -701  -1378      *      * 
   350    846   -404  -2383  -1782   1249   -126   -845    165  -1471   1467   1328  -1482  -2039  -1173  -1431  -1054   -440    215   -848   -496   450
     -   -149   -500    233     43   -381    399    106   -626    210   -466   -720    275    394     45     96    359    117   -369   -294   -249 
     -    -16  -7108  -8150   -894  -1115   -701  -1378      *      * 
   351  -2501  -2032  -4722  -4203   -558  -4434  -3261   1178  -3887   2859    613  -4097  -3878  -3085  -3586  -3732  -2402   -241  -2210  -2199   451
     -   -149   -500    233     43   -381    399    106   -626    210   -466   -720    275    394     45     96    359    117   -369   -294   -249 
     -    -16  -7108  -8150   -894  -1115   -701  -1378      *      * 
   352  -1383  -1306  -2760  -2199   -562  -2864  -1628   1330  -1776   2022    465  -2144  -2780   2134  -1841  -1960  -1309   -168  -1611  -1353   452
     -   -149   -500    233     43   -381    399    106   -626    210   -466   -720    275    394     45     96    359    117   -369   -294   -249 
     -    -16  -7108  -8150   -894  -1115   -701  -1378      *      * 
   353   1208   -823  -2325  -2018  -1904  -1380  -1651  -1095  -1839  -1724  -1046  -1502  -1959  -1622  -1957   2050   -644   1998  -2317  -1974   453
     -   -149   -500    233     43   -381    399    106   -626    210   -466   -720    275    394     45     96    359    117   -369   -294   -249 
     -    -16  -7108  -8150   -894  -1115   -701  -1378      *      * 
   354    335   -372  -2320  -1721   -310   -237   -797    932  -1411   1565    450  -1429  -2003  -1124  -1379  -1012   -403    250   -818   1430   454
     -   -149   -500    233     43   -381    399    106   -626    210   -466   -720    275    394     45     96    359    117   -369   -294   -249 
     -    -16  -7108  -8150   -894  -1115   -701  -1378      *      * 
   355   2358   -911  -2385  -2238  -2903  -1190  -2022  -2578  -2128  -2848  -1991  -1532  -1898  -1886  -2243   2254    411  -1733  -3133  -2855   455
     -   -149   -500    233     43   -381    399    106   -626    210   -466   -720    275    394     45     96    359    117   -369   -294   -249 
     -    -16  -7108  -8150   -894  -1115   -701  -1378      *      * 
   356   -480   -402  -2309  -1719   2512  -1947   -749    101  -1416   -248    392  -1420  -2013  -1126  -1391     91    547   1086   -735   1170   456
     -   -149   -500    233     43   -381    399    106   -626    210   -466   -720    275    394     45     96    359    117   -369   -294   -249 
     -    -16  -7108  -8150   -894  -1115   -701  -1378      *      * 
   357   -309   -961  -2073  -1955  -2900   1001  -1891  -2616  -1942  -2842  -1982  -1422  -1894  -1717  -2117   1380   2942  -1773  -3106  -2793   457
     -   -149   -500    233     43   -381    399    106   -626    210   -466   -720    275    394     45     96    359    117   -369   -294   -249 
     -    -16  -7108  -8150   -894  -1115   -701  -1378      *      * 
   358  -1659  -1549  -2933  -2588   1985  -2774   -537  -1243  -2285  -1249   -847  -2005  -2877  -1865  -2236   1559  -1647  -1194   4637   1047   458
     -   -149   -500    233     43   -381    399    106   -626    210   -466   -720    275    394     45     96    359    117   -369   -294   -249 
     -    -16  -7108  -8150   -894  -1115   -701  -1378      *      * 
   359   -602  -1382   -819   -250  -1335  -1664   -275  -1120   2008   -167   -533   -455    985     32   -168   -646   -531   -907  -1547   1597   459
     -   -149   -500    233     43   -381    399    106   -626    210   -466   -720    275    394     45     96    359    117   -369   -294   -249 
     -    -16  -7108  -8150   -894  -1115   -701  -1378      *      * 
   360   1062   -418  -2343  -1747   -408  -2004   -878    955  -1453    986    382  -1477    218  -1176  -1442  -1072    197   1229   -923   -565   460
     -   -149   -500    233     43   -381    399    106   -626    210   -466   -720    275    394     45     96    359    117   -369   -294   -249 
     -    -16  -7108  -8150   -894  -1115   -701  -1378      *      * 
   361   -553  -1390   1005   -117  -1602  -1506   -410  -1228   -209   1365   -660   -360   1034    -92   -659    402   -539   -980  -1822  -1277   461
     -   -149   -500    233     43   -381    399    106   -626    210   -466   -720    275    394     45     96    359    117   -369   -294   -249 
     -    -16  -7108  -8150   -894  -1115   -701  -1378      *      * 
   362   1430  -1721   -271   1030  -2017   -152   1329  -1727    276  -1750   -871    -73    198    329   -220   -336    226  -1341  -1983  -1339   462
     -   -149   -500    233     43   -381    399    106   -626    210   -466   -720    275    394     45     96    359    117   -369   -294   -249 
     -    -16  -7108  -8150   -894  -1115   -701  -1378      *      * 
   363     18  -1375    942    -76   1283  -1457   -338  -1298    -90  -1463   -674   -316   1947      6   -548    354   -459  -1016  -1817  -1256   463
     -   -149   -500    233     43   -381    399    106   -626    210   -466   -720    275    394     45     96    359    117   -369   -294   -249 
     -    -16  -7108  -8150   -894  -1115   -701  -1378      *      * 
   364    372   -649  -1474   -943   -683    -35   -614   -292   -764    431     79   -936  -1836   -609   -993    224   -402   -158  -1109   2769   464
     -   -149   -500    233     43   -381    399    106   -626    210   -466   -720    275    394     45     96    359    117   -369   -294   -249 
     -    -16  -7108  -8150   -894  -1115   -701  -1378      *      * 
   365   1184   -920  -2325  -2168  -2897  -1193  -1983  -2572  -2064  -2838  -1981  -1505  -1894  -1833  -2197   2850    972  -1733  -3121  -2833   465
     -   -149   -500    233     43   -381    399    106   -626    210   -466   -720    275    394     45     96    359    117   -369   -294   -249 
     -    -16  -7108  -8150   -894  -1115   -701  -1378      *      * 
   366   -729  -1327   -918   -603  -1477   1933   -677  -1116   -374   1064   -632   -746  -1936   1423   -656   -854   -745   -947  -1795  -1308   466
     -   -149   -500    233     43   -381    399    106   -626    210   -466   -720    275    394     45     96    359    117   -369   -294   -249 
     -    -16  -7108  -8150   -894  -1115   -701  -1378      *      * 
   367   -408   1589  -1709  -1133    824  -1782   -624    -55   -917   -382    289  -1061    382   -721  -1074    496   1658     54   -941    928   467
     -   -149   -500    233     43   -381    399    106   -626    210   -466   -720    275    394     45     96    359    117   -369   -294   -249 
     -    -16  -7108  -8150   -894  -1115   -701  -1378      *      * 
   368  -2871  -2457  -4231  -4103  -1033  -3803  -3165   -541  -3734   3130    -31  -3935  -3797  -3286  -3484  -3713  -2869  -1136  -2394  -2220   468
     -   -149   -500    233     43   -381    399    106   -626    210   -466   -720    275    394     45     96    359    117   -369   -294   -249 
     -    -16  -7108  -8150   -894  -1115   -701  -1378      *      * 
   369   2422   -936  -2419  -2425  -3067  -1197  -2206  -2771  -2389  -3056  -2197  -1616  -1936  -2109  -2439   2412   -728  -1844  -3300  -3045   469
     -   -149   -500    233     43   -381    399    106   -626    210   -466   -720    275    394     45     96    359    117   -369   -294   -249 
     -    -16  -7108  -8150   -894  -1115   -701  -1378      *      * 
   370  -1738  -1298  -4283  -3922  -1738  -3981  -3668   1931  -3777   -602   -528  -3673  -3835  -3631  -3845  -3296  -1735   3201  -3217  -2773   470
     -   -149   -500    233     43   -381    399    106   -626    210   -466   -720    275    394     45     96    359    117   -369   -294   -249 
     -    -16  -7108  -8150   -894  -1115   -701  -1378      *      * 
   371    598   -593  -2185  -1669   -747   1273  -1040     11  -1422   1235     72  -1426  -2049  -1196  -1499   -961   -538   1239  -1262   -899   471
     -   -149   -500    233     43   -381    399    106   -626    210   -466   -720    275    394     45     96    359    117   -369   -294   -249 
     -    -16  -7108  -8150   -894  -1115   -701  -1378      *      * 
   372  -2594  -2690  -3304  -3623  -4328   3747  -3462  -4761  -3953  -4671  -4212  -3320  -3352  -3748  -3779  -2839  -2981  -4004  -3668  -4222   472
     -   -149   -500    233     43   -381    399    106   -626    210   -466   -720    275    394     45     96    359    117   -369   -294   -249 
     -    -16  -7108  -8150   -894  -1115   -701  -1378      *      * 
   373   -749  -1046  -2350  -2007  -1307  -1845  -1579   -501  -1640   -717   2605  -1693  -2265  -1570  -1730  -1102   3031   -458  -1991  -1624   473
     -   -149   -500    233     43   -381    399    106   -626    210   -466   -720    275    394     45     96    359    117   -369   -294   -249 
     -    -16  -7108  -8150   -894  -1115   -701  -1378      *      * 
   374  -1863  -1493  -4175  -3718   -939  -3774  -2955    711  -3432   2032    187  -3458  -3578  -2993  -3312  -3029  -1831   2522  -2350  -2127   474
     -   -149   -500    233     43   -381    399    106   -626    210   -466   -720    275    394     45     96    359    117   -369   -294   -249 
     -    -16  -7108  -8150   -894  -1115   -701  -1378      *      * 
   375  -2230  -1824  -4481  -3896   -499  -4084  -2901    237  -3600   2459   2996  -3716  -3634  -2837  -3316  -3289  -2128    790  -2035  -2034   475
     -   -149   -500    233     43   -381    399    106   -626    210   -466   -720    275    394     45     96    359    117   -369   -294   -249 
     -    -16  -7108  -8150   -894  -1115   -701  -1378      *      * 
   376  -3621  -2707  -4176  -4423   2927  -4049   -394  -2539  -4002  -1942  -1987  -2749  -3933  -2854  -3450  -3299  -3499  -2690    349   4108   476
     -   -149   -500    233     43   -381    399    106   -626    210   -466   -720    275    394     45     96    359    117   -369   -294   -249 
     -    -16  -7108  -8150   -894  -1115   -701  -1378      *      * 
   377  -1738  -1298  -4283  -3922  -1738  -3981  -3668   1931  -3777   -602   -528  -3673  -3835  -3631  -3845  -3296  -1735   3201  -3217  -2773   477
     -   -149   -500    233     43   -381    399    106   -626    210   -466   -720    275    394     45     96    359    117   -369   -294   -249 
     -    -16  -7108  -8150   -894  -1115   -701  -1378      *      * 
   378  -2635  -2154  -4634  -4188   1702  -4330  -2459    -57  -3883   2804    567  -3843  -3826  -2973  -3517  -3616  -2520   -736  -1541   -967   478
     -   -149   -500    233     43   -381    399    106   -626    210   -466   -720    275    394     45     96    359    117   -369   -294   -249 
     -    -16  -7108  -8150   -894  -1115   -701  -1378      *      * 
   379   -346   -980  -2194  -2175  -2972  -1227  -2054  -2665  -2133  -2949  -2115  -1532  -1943  -1924  -2235   2996   1613  -1812  -3200  -2897   479
     -   -149   -500    233     43   -381    399    106   -626    210   -466   -720    275    394     45     96    359    117   -369   -294   -249 
     -    -16  -7108  -8150   -894  -1115   -701  -1378      *      * 
   380  -3342  -2776  -4026  -4232   4354  -3545  -1431  -2315  -4038  -1801  -1900  -3299  -3780  -3350  -3645  -3490  -3420  -2566   -739    349   480
     -   -149   -500    233     43   -381    399    106   -626    210   -466   -720    275    394     45     96    359    117   -369   -294   -249 
     -    -16  -7108  -8150   -894  -1115   -701  -1378      *      * 
   381   2740   -933  -2443  -2457  -3064  -1197  -2224  -2763  -2419  -3054  -2198  -1628  -1938  -2135  -2458   1984   -729  -1840  -3302  -3050   481
     -   -149   -500    233     43   -381    399    106   -626    210   -466   -720    275    394     45     96    359    117   -369   -294   -249 
     -    -16  -7108  -8150   -894  -1115   -701  -1378      *      * 
   382  -1562  -1293  -3695  -3145   -657  -3273  -2249   1526  -2819   2417    421  -2871  -3141  -2390  -2699  -2432    493    274  -1848  -1649   482
     -   -149   -500    233     43   -381    399    106   -626    210   -466   -720    275    394     45     96    359    117   -369   -294   -249 
     -    -16  -7108  -8150   -894  -1115   -701  -1378      *      * 
   383  -2594  -2690  -3304  -3623  -4328   3747  -3462  -4761  -3953  -4671  -4212  -3320  -3352  -3748  -3779  -2839  -2981  -4004  -3668  -4222   483
     -   -149   -500    233     43   -381    399    106   -626    210   -466   -720    275    394     45     96    359    117   -369   -294   -249 
     -    -16  -7108  -8150   -894  -1115   -701  -1378      *      * 
   384   3438  -1472  -2846  -3040  -3287  -1726  -2735  -2840  -3028  -3257  -2662  -2236  -2447  -2798  -2944  -1216  -1387  -2183  -3405  -3320   484
     -   -149   -500    233     43   -381    399    106   -626    210   -466   -720    275    394     45     96    359    117   -369   -294   -249 
     -    -16  -7108  -8150   -894  -1115   -701  -1378      *      * 
   385  -2594  -2690  -3304  -3623  -4328   3747  -3462  -4761  -3953  -4671  -4212  -3320  -3352  -3748  -3779  -2839  -2981  -4004  -3668  -4222   485
     -   -149   -500    233     43   -381    399    106   -626    210   -466   -720    275    394     45     96    359    117   -369   -294   -249 
     -    -16  -7108  -8150   -894  -1115   -701  -1378      *      * 
   386  -2931  -2878  -3420  -3706  -4181  -2925  -3468  -4621  -3859  -4490  -4165  -3491   4225  -3781  -3695  -3182  -3279  -4087  -3594  -4064   486
     -   -149   -500    233     43   -381    399    106   -626    210   -466   -720    275    394     45     96    359    117   -369   -294   -249 
     -    -16  -7108  -8150   -894  -1115   -701  -1378      *      * 
   387  -1771  -1603  -3750  -3689  -2037  -3050  -3231    403  -3479  -1154  -1076  -3246  -3399  -3383  -3437  -2628  -1917   3536  -3074  -2677   487
     -   -149   -500    233     43   -381    399    106   -626    210   -466   -720    275    394     45     96    359    117   -369   -294   -249 
     -    -16  -7108  -8150   -894  -1115   -701  -1378      *      * 
   388   -631  -1228  -2074  -2142  -2993  -1452  -2114  -2628  -2125  -2924  -2209  -1656   3603  -2003  -2219   -850   1329  -1929  -3182  -2914   488
     -   -149   -500    233     43   -381    399    106   -626    210   -466   -720    275    394     45     96    359    117   -369   -294   -249 
     -    -16  -7108  -8150   -894  -1115   -701  -1378      *      * 
   389   2408   -930  -2319  -2251  -3069   1625  -2097  -2808  -2236  -3037  -2151  -1538  -1903  -1957  -2347   1466   -693  -1854  -3274  -3010   489
     -   -149   -500    233     43   -381    399    106   -626    210   -466   -720    275    394     45     96    359    117   -369   -294   -249 
     -    -16  -7108  -8150   -894  -1115   -701  -1378      *      * 
   390  -2871  -2457  -4231  -4103  -1033  -3803  -3165   -541  -3734   3130    -31  -3935  -3797  -3286  -3484  -3713  -2869  -1136  -2394  -2220   490
     -   -149   -500    233     43   -381    399    106   -626    210   -466   -720    275    394     45     96    359    117   -369   -294   -249 
     -    -16  -7108  -8150   -894  -1115   -701  -1378      *      * 
   391  -2448  -1980  -4706  -4184   -583  -4407  -3259   1530  -3883   2772    591  -4067  -3864  -3092  -3590  -3695  -2352   -145  -2227  -2215   491
     -   -149   -500    233     43   -381    399    106   -626    210   -466   -720    275    394     45     96    359    117   -369   -294   -249 
     -    -16  -7108  -8150   -894  -1115   -701  -1378      *      * 
   392  -2448  -1980  -4706  -4184   -583  -4407  -3259   1530  -3883   2772    591  -4067  -3864  -3092  -3590  -3695  -2352   -145  -2227  -2215   492
     -   -149   -500    233     43   -381    399    106   -626    210   -466   -720    275    394     45     96    359    117   -369   -294   -249 
     -    -16  -7108  -8150   -894  -1115   -701  -1378      *      * 
   393   -587  -1219  -1850  -2011  -3125  -1386  -2119  -3008  -2206  -3217  -2418  -1564   3682  -2007  -2320    778   -990  -2115  -3294  -2970   493
     -   -149   -500    233     43   -381    399    106   -626    210   -466   -720    275    394     45     96    359    117   -369   -294   -249 
     -    -16  -7108  -8150   -894  -1115   -701  -1378      *      * 
   394  -2641  -3308   -896   3732  -3966  -2458  -2043  -4105  -2128  -4016  -3555  -1531  -2959  -1842  -2560  -2479  -2750  -3722  -3563  -3385   494
     -   -149   -500    233     43   -381    399    106   -626    210   -466   -720    275    394     45     96    359    117   -369   -294   -249 
     -    -16  -7108  -8150   -894  -1115   -701  -1378      *      * 
   395  -2021  -1584  -4383  -3943   -995  -4089  -3253   3289  -3672   1119    151  -3738  -3783  -3220  -3556  -3380  -1978    651  -2513  -2288   495
     -   -149   -500    233     43   -381    399    106   -626    210   -466   -720    275    394     45     96    359    117   -369   -294   -249 
     -    -16  -7108  -8150   -894  -1115   -701  -1378      *      * 
   396   -607   2124  -2736  -2353   3378  -1762  -1164   -691  -2045   -993   -416  -1723  -2169  -1720  -1983    812   -764   -528  -1048   -315   496
     -   -149   -500    233     43   -381    399    106   -626    210   -466   -720    275    394     45     96    359    117   -369   -294   -249 
     -    -16  -7108  -8150   -894  -1115   -701  -1378      *      * 
   397   2365   -956  -2088  -1939  -2859  -1206  -1862  -2565  -1901  -2796  -1940  -1414   2197  -1684  -2082   1122   -679  -1744  -3069  -2750   497
     -   -149   -500    233     43   -381    399    106   -626    210   -466   -720    275    394     45     96    359    117   -369   -294   -249 
     -    -16  -7108  -8150   -894  -1115   -701  -1378      *      * 
   398   -530  -1345   -859   -875  -2962    527  -1331  -2743  -1252  -2856  -2002   1459  -1895  -1033  -1649   2739   -822  -1974  -3059  -2546   498
     -   -149   -500    233     43   -381    399    106   -626    210   -466   -720    275    394     45     96    359    117   -369   -294   -249 
     -    -16  -7108  -8150   -894  -1115   -701  -1378      *      * 
   399  -2957  -3022  -3318  -2735  -3796  -2998  -1968  -3912   -846  -3631  -3157  -2611  -3280  -1724   4056  -3026  -2913  -3650  -3096  -3185   499
     -   -149   -500    233     43   -381    399    106   -626    210   -466   -720    275    394     45     96    359    117   -369   -294   -249 
     -    -16  -7108  -8150   -894  -1115   -701  -1378      *      * 
   400  -1384  -1103  -3575  -3072  -1061  -3188  -2329   3030  -2774    618    -13  -2788  -3143  -2503  -2741  -2363    885    841  -2110  -1784   500
     -   -149   -500    233     43   -381    399    106   -626    210   -466   -720    275    394     45     96    359    117   -369   -294   -249 
     -    -16  -7108  -8150   -894  -1115   -701  -1378      *      * 
   401  -2957  -3022  -3318  -2735  -3796  -2998  -1968  -3912   -846  -3631  -3157  -2611  -3280  -1724   4056  -3026  -2913  -3650  -3096  -3185   501
     -   -149   -500    233     43   -381    399    106   -626    210   -466   -720    275    394     45     96    359    117   -369   -294   -249 
     -    -16  -7108  -8150   -894  -1115   -701  -1378      *      * 
   402   3097  -1035  -2444  -2571  -3222   1078  -2380  -2930  -2649  -3226  -2381  -1738  -2034  -2326  -2647   -663   -856  -1981  -3412  -3228   502
     -   -149   -500    233     43   -381    399    106   -626    210   -466   -720    275    394     45     96    359    117   -369   -294   -249 
     -    -16  -7108  -8150   -894  -1115   -701  -1378      *      * 
   403  -1310  -2143  -1428   -924  -2953  -2016   -697  -2461   3267  -2437  -1724   -989  -2237   -309    237  -1296    637  -2116  -2499  -2172   503
     -   -149   -500    233     43   -381    399    106   -626    210   -466   -720    275    394     45     96    359    117   -369   -294   -249 
     -    -16  -7108  -8150   -894  -1115   -701  -1378      *      * 
   404   2812  -1020  -2738  -2484  -1630  -1923  -2030   1412  -2240  -1021   -705  -1992  -2412  -2067  -2293  -1216   -999     74  -2373  -1999   504
     -   -149   -500    233     43   -381    399    106   -626    210   -466   -720    275    394     45     96    359    117   -369   -294   -249 
     -    -16  -7108  -8150   -894  -1115   -701  -1378      *      * 
   405  -1671  -1331  -3962  -3420   -779  -3525  -2526    647  -3123    946   3267  -3137  -3332  -2662  -2983  -2701  -1614   2457  -2037  -1834   505
     -   -149   -500    233     43   -381    399    106   -626    210   -466   -720    275    394     45     96    359    117   -369   -294   -249 
     -    -16  -7108  -8150   -894  -1115   -701  -1378      *      * 
   406   2967   -921  -2412  -2443  -3117   1055  -2236  -2851  -2463  -3104  -2223  -1613  -1924  -2143  -2505    295   -716  -1875  -3342  -3109   506
     -   -149   -500    233     43   -381    399    106   -626    210   -466   -720    275    394     45     96    359    117   -369   -294   -249 
     -    -16  -7108  -8150   -894  -1115   -701  -1378      *      * 
   407  -1879  -1531  -4130  -3564   2115  -3633  -2336    279  -3252   2171    563  -3234  -3358  -2607  -3005  -2799  -1796   1477  -1686  -1373   507
     -   -149   -500    233     43   -381    399    106   -626    210   -466   -720    275    394     45     96    359    117   -369   -294   -249 
     -    -16  -7108  -8150   -894  -1115   -701  -1378      *      * 
   408   -353   3804  -2980  -2989  -2853  -1256  -2390  -2541  -2716  -2902  -2108  -1837  -2004  -2425  -2620   2831   -778  -1740  -3154  -2895   508
     -   -149   -500    233     43   -381    399    106   -626    210   -466   -720    275    394     45     96    359    117   -369   -294   -249 
     -    -16  -7108  -8150   -894  -1115   -701  -1378      *      * 
   409  -2454  -2005  -4690  -4098   1615  -4298  -2897     73  -3809   2509   2756  -3917  -3736  -2898  -3444  -3515  -2327   -627  -1918  -1818   509
     -   -149   -500    233     43   -381    399    106   -626    210   -466   -720    275    394     45     96    359    117   -369   -294   -249 
     -    -16  -7108  -8150   -894  -1115   -701  -1378      *      * 
   410    892   -945  -2260  -2251  -3148   2440  -2138  -2900  -2296  -3126  -2233  -1541  -1913  -2001  -2399   2073   -712  -1904  -3346  -3088   510
     -   -149   -500    233     43   -381    399    106   -626    210   -466   -720    275    394     45     96    359    117   -369   -294   -249 
     -    -16  -7108  -8150   -894  -1115   -701  -1378      *      * 
   411  -1562  -1289  -3791  -3335  -1011  -3307  -2573    719  -3006     41   3649  -3019  -3280  -2697  -2937  -2537  -1558   2489  -2219  -1925   511
     -   -149   -500    233     43   -381    399    106   -626    210   -466   -720    275    394     45     96    359    117   -369   -294   -249 
     -    -16  -7108  -8150   -894  -1115   -701  -1378      *      * 
   412  -3205  -3079  -2723  -2890  -2110  -3046   5295  -4135  -2617  -3813  -3561  -2886  -3482  -2833  -2620  -3291  -3356  -3895  -2397  -1681   512
     -   -149   -500    233     43   -381    399    106   -626    210   -466   -720    275    394     45     96    359    117   -369   -294   -249 
     -    -16  -7108  -8150   -894  -1115   -701  -1378      *      * 
   413  -4114  -3274  -4214  -4453  -1722  -3496  -2681  -4109  -4149  -3619  -3615  -4044  -3885  -4032  -3816  -4355  -4248  -4133   6191  -1329   513
     -   -149   -500    233     43   -381    399    106   -626    210   -466   -720    275    394     45     96    359    117   -369   -294   -249 
     -    -16  -7108  -8150   -894  -1115   -701  -1378      *      * 
   414    101  -1148  -3976  -3555  -1625  -3567  -3064   2144  -3366   -672   -484  -3252  -3516  -3181  -3397  -2812  -1515   2908  -2818  -2395   514
     -   -149   -500    233     43   -381    399    106   -626    210   -466   -720    275    394     45     96    359    117   -369   -294   -249 
     -    -16  -7108  -8150   -894  -1115   -701  -1378      *      * 
   415   -650   -989  -2229  -1991  -1571  -1716  -1651   2014  -1788  -1252   -797  -1640  -2208  -1660  -1902   2553   -867   -296  -2151  -1702   515
     -   -149   -500    233     43   -381    399    106   -626    210   -466   -720    275    394     45     96    359    117   -369   -294   -249 
     -    -16  -7108  -8150   -894  -1115   -701  -1378      *      * 
   416  -2171  -2655  -1458  -1748  -3334  -2364  -2267  -3943  -2365  -3936  -3437   4205  -2932  -2205  -2608  -2224  -2439  -3392  -3253  -2909   516
     -   -149   -500    233     43   -381    399    106   -626    210   -466   -720    275    394     45     96    359    117   -369   -294   -249 
     -    -16  -7108  -8150   -894  -1115   -701  -1378      *      * 
   417  -3342  -2776  -4026  -4232   4354  -3545  -1431  -2315  -4038  -1801  -1900  -3299  -3780  -3350  -3645  -3490  -3420  -2566   -739    349   517
     -   -149   -500    233     43   -381    399    106   -626    210   -466   -720    275    394     45     96    359    117   -369   -294   -249 
     -    -16  -7108  -8150   -894  -1115   -701  -1378      *      * 
   418  -1691  -1370  -3894  -3362   3005  -3400  -2007    351  -3043   1184    394  -2962  -3224  -2493  -2841  -2558  -1624   1751  -1457   -928   518
     -   -149   -500    233     43   -381    399    106   -626    210   -466   -720    275    394     45     96    359    117   -369   -294   -249 
     -    -16  -7108  -8150   -894  -1115   -701  -1378      *      * 
   419  -1756  -1299  -4333  -3971  -1767  -4057  -3755   2815  -3844   -615   -541  -3733  -3880  -3701  -3920  -3375  -1748   2681  -3275  -2831   519
     -   -149   -500    233     43   -381    399    106   -626    210   -466   -720    275    394     45     96    359    117   -369   -294   -249 
     -    -16  -7108  -8150   -894  -1115   -701  -1378      *      * 
   420  -2594  -2690  -3304  -3623  -4328   3747  -3462  -4761  -3953  -4671  -4212  -3320  -3352  -3748  -3779  -2839  -2981  -4004  -3668  -4222   520
     -   -149   -500    233     43   -381    399    106   -626    210   -466   -720    275    394     45     96    359    117   -369   -294   -249 
     -    -16  -7108  -8150   -894  -1115   -701  -1378      *      * 
   421  -2871  -2457  -4231  -4103  -1033  -3803  -3165   -541  -3734   3130    -31  -3935  -3797  -3286  -3484  -3713  -2869  -1136  -2394  -2220   521
     -   -149   -500    233     43   -381    399    106   -626    210   -466   -720    275    394     45     96    359    117   -369   -294   -249 
     -    -16  -7108  -8150   -894  -1115   -701  -1378      *      * 
   422  -2672  -2129  -3966  -3859   2136  -3692   -589  -1373  -3467   1474   -863  -2667  -3574  -2593  -3081  -2873  -2574  -1616    116   3639   522
     -   -149   -500    233     43   -381    399    106   -626    210   -466   -720    275    394     45     96    359    117   -369   -294   -249 
     -    -16  -7108  -8150   -894  -1115   -701  -1378      *      * 
   423  -3342  -2776  -4026  -4232   4354  -3545  -1431  -2315  -4038  -1801  -1900  -3299  -3780  -3350  -3645  -3490  -3420  -2566   -739    349   523
     -   -149   -500    233     43   -381    399    106   -626    210   -466   -720    275    394     45     96    359    117   -369   -294   -249 
     -    -16  -7108  -8150   -894  -1115   -701  -1378      *      * 
   424  -2871  -2457  -4231  -4103  -1033  -3803  -3165   -541  -3734   3130    -31  -3935  -3797  -3286  -3484  -3713  -2869  -1136  -2394  -2220   524
     -   -149   -500    233     43   -381    399    106   -626    210   -466   -720    275    394     45     96    359    117   -369   -294   -249 
     -    -16  -7108  -8150   -894  -1115   -701  -1378      *      * 
   425   -693  -2009   1154     95  -2449  -1474   -345  -2189     44  -2170  -1305   -201  -1699     74   1799   1878   -678  -1753  -2353  -1695   525
     -   -149   -500    233     43   -381    399    106   -626    210   -466   -720    275    394     45     96    359    117   -369   -294   -249 
     -    -16  -7108  -8150   -894  -1115   -701  -1378      *      * 
   426  -1593  -1275  -3937  -3343    495  -3350  -2235    958  -3018   1831   2007  -2990  -3152  -2453  -2789  -2495  -1517   2048  -1724  -1557   526
     -   -149   -500    233     43   -381    399    106   -626    210   -466   -720    275    394     45     96    359    117   -369   -294   -249 
     -    -16  -7108  -8150   -894  -1115   -701  -1378      *      * 
   427  -1789  -1418  -4124  -3688  -1084  -3732  -2994    825  -3413   1567     34  -3418  -3578  -3052  -3333  -2994  -1767   2864  -2460  -2179   527
     -   -149   -500    233     43   -381    399    106   -626    210   -466   -720    275    394     45     96    359    117   -369   -294   -249 
     -    -16  -7108  -8150   -894  -1115   -701  -1378      *      * 
   428   -683  -2031    -37   2148  -2421  -1440   -342  -2157    -44  -2156  -1292    730  -1677     73   -566    185   1674  -1729  -2370  -1685   528
     -   -149   -500    233     43   -381    399    106   -626    210   -466   -720    275    394     45     96    359    117   -369   -294   -249 
     -    -16  -7108  -8150   -894  -1115   -701  -1378      *      * 
   429  -1706  -2640  -1518   -896  -3267  -2287   -535  -2791   3136  -2546  -1834   -979  -2355   1991    580  -1580  -1515  -2499  -2471  -2198   529
     -   -149   -500    233     43   -381    399    106   -626    210   -466   -720    275    394     45     96    359    117   -369   -294   -249 
     -    -16  -7108  -8150   -894  -1115   -701  -1378      *      * 
   430  -2587  -2069  -3966  -3826   3264  -3665   -639  -1237  -3435   1494   -719  -2680  -3541  -2577  -3055  -2842  -2491  -1505     63   2463   530
     -   -149   -500    233     43   -381    399    106   -626    210   -466   -720    275    394     45     96    359    117   -369   -294   -249 
     -    -16  -7108  -8150   -894  -1115   -701  -1378      *      * 
   431  -2594  -2690  -3304  -3623  -4328   3747  -3462  -4761  -3953  -4671  -4212  -3320  -3352  -3748  -3779  -2839  -2981  -4004  -3668  -4222   531
     -   -149   -500    233     43   -381    399    106   -626    210   -466   -720    275    394     45     96    359    117   -369   -294   -249 
     -    -16  -7108  -8150   -894  -1115   -701  -1378      *      * 
   432   -600   -601  -2324  -1790   -736  -2017  -1115   2349  -1532   -477     93  -1555   1067  -1304  -1592    218   -601   1271  -1278   -909   532
     -   -149   -500    233     43   -381    399    106   -626    210   -466   -720    275    394     45     96    359    117   -369   -294   -249 
     -    -16  -7108  -8150   -894  -1115   -701  -1378      *      * 
   433   -431  -1541   -464     68  -1841    281   -175  -1511    217  -1596   -757   -195  -1561   1067    655   1689   -392     99  -1880  -1293   533
     -   -149   -500    233     43   -381    399    106   -626    210   -466   -720    275    394     45     96    359    117   -369   -294   -249 
     -    -16  -7108  -8150   -894  -1115   -701  -1378      *      * 
   434   -434  -1297   -602    -51  -1441  -1512   -203  -1065    475    699   -455    496  -1603    142    221    333   1583   -825  -1613  -1084   534
     -   -149   -500    233     43   -381    399    106   -626    210   -466   -720    275    394     45     96    359    117   -369   -294   -249 
     -    -16  -7108  -8150   -894  -1115   -701  -1378      *      * 
   435  -1789  -1418  -4124  -3688  -1084  -3732  -2994    825  -3413   1567     34  -3418  -3578  -3052  -3333  -2994  -1767   2864  -2460  -2179   535
     -   -149   -500    233     43   -381    399    106   -626    210   -466   -720    275    394     45     96    359    117   -369   -294   -249 
     -    -16  -7108  -8150   -894  -1115   -701  -1378      *      * 
   436  -2313  -2366  -2025  -2125    511  -2865   -631  -2401  -2150  -2117  -1897    996  -3118  -1899  -2224  -2268  -2360  -2330   -176   4349   536
     -   -149   -500    233     43   -381    399    106   -626    210   -466   -720    275    394     45     96    359    117   -369   -294   -249 
     -    -16  -7108  -8150   -894  -1115   -701  -1378      *      * 
   437   1419   -771  -1980  -1582  -1249  -1542  -1202   -710  -1379   1724   -425  -1317  -1954  -1207  -1528   1079   -588   -521  -1713  -1338   537
     -   -149   -500    233     43   -381    399    106   -626    210   -466   -720    275    394     45     96    359    117   -369   -294   -249 
     -    -16  -7108  -8150   -894  -1115   -701  -1378      *      * 
   438   -433   -631  -1716  -1195   -776   1772   -790   1312   -988   -617   1540  -1105  -1900   -820  -1171    618   -449   -102  -1222   -834   538
     -   -149   -500    233     43   -381    399    106   -626    210   -466   -720    275    394     45     96    359    117   -369   -294   -249 
     -    -16  -7108  -8150   -894  -1115   -701  -1378      *      * 
   439  -3342  -2776  -4026  -4232   4354  -3545  -1431  -2315  -4038  -1801  -1900  -3299  -3780  -3350  -3645  -3490  -3420  -2566   -739    349   539
     -   -149   -500    233     43   -381    399    106   -626    210   -466   -720    275    394     45     96    359    117   -369   -294   -249 
     -    -16  -7108  -8150   -894  -1115   -701  -1378      *      * 
   440   2419   -926  -2362  -2348  -3107   2091  -2173  -2847  -2358  -3086  -2200  -1577  -1914  -2056  -2436    754   -706  -1873  -3321  -3074   540
     -   -149   -500    233     43   -381    399    106   -626    210   -466   -720    275    394     45     96    359    117   -369   -294   -249 
     -    -16  -7108  -8150   -894  -1115   -701  -1378      *      * 
   441   -349   -913  -1475  -1040    833    290   -972  -1247   -925  -1509   -763   -962  -1798   -789  -1230   2203   1360   -919  -1929  -1490   541
     -   -149   -500    233     43   -381    399    106   -626    210   -466   -720    275    394     45     96    359    117   -369   -294   -249 
     -    -16  -7108  -8150   -894  -1115   -701  -1378      *      * 
   442  -1613  -1326  -3754  -3370   2371  -3248  -1902    523  -3083   -236   -156  -2870  -3253  -2664  -2956  -2479  -1608   2825  -1402   -604   542
     -   -149   -500    233     43   -381    399    106   -626    210   -466   -720    275    394     45     96    359    117   -369   -294   -249 
     -    -16  -7108  -8150   -894  -1115   -701  -1378      *      * 
   443   -397   5138  -3092  -3174  -2841  -1293  -2479  -2512  -2860  -2917  -2152  -1919  -2048  -2566  -2705   1164   -828  -1742  -3158  -2891   543
     -   -149   -500    233     43   -381    399    106   -626    210   -466   -720    275    394     45     96    359    117   -369   -294   -249 
     -    -16  -7108  -8150   -894  -1115   -701  -1378      *      * 
   444    551   -900  -3235  -2653   -586  -2748  -1684    490  -2335   2004   1243  -2324  -2712  -1962  -2234  -1862  -1058   1570  -1476  -1197   544
     -   -149   -500    233     43   -381    399    106   -626    210   -466   -720    275    394     45     96    359    117   -369   -294   -249 
     -    -16  -7108  -8150   -894  -1115   -701  -1378      *      * 
   445  -2226  -1819  -4481  -3898   -504  -4084  -2905    246  -3603   2530   2717  -3716  -3635  -2841  -3320  -3289  -2125    874  -2040  -2038   545
     -   -149   -500    233     43   -381    399    106   -626    210   -466   -720    275    394     45     96    359    117   -369   -294   -249 
     -    -16  -7108  -8150   -894  -1115   -701  -1378      *      * 
   446   3438  -1472  -2846  -3040  -3287  -1726  -2735  -2840  -3028  -3257  -2662  -2236  -2447  -2798  -2944  -1216  -1387  -2183  -3405  -3320   546
     -   -149   -500    233     43   -381    399    106   -626    210   -466   -720    275    394     45     96    359    117   -369   -294   -249 
     -    -16  -7108  -8150   -894  -1115   -701  -1378      *      * 
   447    827  -1060  -3276  -3082  -1850  -2252  -2585    503  -2861  -1089   -815  -2445  -2726  -2659  -2855  -1571  -1177   3156  -2770  -2388   547
     -   -149   -500    233     43   -381    399    106   -626    210   -466   -720    275    394     45     96    359    117   -369   -294   -249 
     -    -16  -7108  -8150   -894  -1115   -701  -1378      *      * 
   448   1099   -739  -3138  -2538   -495  -2575  -1471   1206  -2202   1353   2552  -2160  -2552  -1821  -2070  -1676   -889    920  -1280   -982   548
     -   -149   -500    233     43   -381    399    106   -626    210   -466   -720    275    394     45     96    359    117   -369   -294   -249 
     -    -16  -7108  -8150   -894  -1115   -701  -1378      *      * 
   449  -3619  -2705  -4179  -4427   3374  -4050   -394  -2534  -4005  -1937  -1983  -2749  -3933  -2855  -3452  -3299  -3496  -2686    350   3778   549
     -   -149   -500    233     43   -381    399    106   -626    210   -466   -720    275    394     45     96    359    117   -369   -294   -249 
     -    -16  -7108  -8150   -894  -1115   -701  -1378      *      * 
   450  -1122   -911  -3310  -2827  -1210  -2821  -2097   2640  -2562   -579   -233  -2490  -2902  -2328  -2555    463  -1126   2147  -2040  -1652   550
     -   -149   -500    233     43   -381    399    106   -626    210   -466   -720    275    394     45     96    359    117   -369   -294   -249 
     -    -16  -7108  -8150   -894  -1115   -701  -1378      *      * 
   451   1260  -1692   -341    207  -1951  -1413   1741  -1648   1278  -1680   -808    -85  -1506   1154   -127     66   -356   -414  -1917  -1291   551
     -   -149   -500    233     43   -381    399    106   -626    210   -466   -720    275    394     45     96    359    117   -369   -294   -249 
     -    -16  -7108  -8150   -894  -1115   -701  -1378      *      * 
   452   -883  -1831  -1011   -371  -2140   1804   -310  -1738   1166     79  -1000   -554  -1888     82   1577   -852   -785  -1465  -1991  -1540   552
     -   -149   -500    233     43   -381    399    106   -626    210   -466   -720    275    394     45     96    359    117   -369   -294   -249 
     -    -16  -7108  -8150   -894  -1115   -701  -1378      *      * 
   453  -1608  -1985  -1542  -1557   1819  -2309   -904  -1969  -1743  -1916  -1568   3621  -2667  -1527  -1971  -1684  -1721  -1834   -789    277   553
     -   -149   -500    233     43   -381    399    106   -626    210   -466   -720    275    394     45     96    359    117   -369   -294   -249 
     -    -16  -7108  -8150   -894  -1115   -701  -1378      *      * 
   454  -1037  -1071  -3251  -3006  -1740  -2383  -2510    592  -2740   -976   -710  -2467  -2794  -2583  -2753  -1688   1040   3143  -2666  -2273   554
     -   -149   -500    233     43   -381    399    106   -626    210   -466   -720    275    394     45     96    359    117   -369   -294   -249 
     -    -16  -7108  -8150   -894  -1115   -701  -1378      *      * 
   455  -1727  -1300  -4247  -3890  -1715  -3923  -3609   1693  -3729   -587   -517  -3630  -3803  -3582  -3792  -3238  -1728   3272  -3176  -2731   555
     -   -149   -500    233     43   -381    399    106   -626    210   -466   -720    275    394     45     96    359    117   -369   -294   -249 
     -    -16  -7108  -8150   -894  -1115   -701  -1378      *      * 
   456  -2641  -3308   -896   3732  -3966  -2458  -2043  -4105  -2128  -4016  -3555  -1531  -2959  -1842  -2560  -2479  -2750  -3722  -3563  -3385   556
     -   -149   -500    233     43   -381    399    106   -626    210   -466   -720    275    394     45     96    359    117   -369   -294   -249 
     -    -16  -7108  -8150   -894  -1115   -701  -1378      *      * 
   457  -1213  -1674  -2755  -2906  -3163  -1922  -2659  -2698  -2788  -3105  -2612  -2311  -2600  -2708  -2753  -1463   3819  -2197  -3286  -3156   557
     -   -149   -500    233     43   -381    399    106   -626    210   -466   -720    275    394     45     96    359    117   -369   -294   -249 
     -    -16  -7108  -8150   -894  -1115   -701  -1378      *      * 
   458  -2620  -2961  -2461  -2046  -3743  -2791  -1570  -3603   3784  -3387  -2839  -2048  -3039  -1260   -465  -2604  -2536  -3331  -3001  -2988   558
     -   -149   -500    233     43   -381    399    106   -626    210   -466   -720    275    394     45     96    359    117   -369   -294   -249 
     -    -16  -7108  -8150   -894  -1115   -701  -1378      *      * 
   459  -2594  -2690  -3304  -3623  -4328   3747  -3462  -4761  -3953  -4671  -4212  -3320  -3352  -3748  -3779  -2839  -2981  -4004  -3668  -4222   559
     -   -149   -500    233     43   -381    399    106   -626    210   -466   -720    275    394     45     96    359    117   -369   -294   -249 
     -    -16  -7108  -8150   -894  -1115   -701  -1378      *      * 
   460  -2109  -2788  -2705  -1430  -3626  -2631   -562  -2969   2314  -2631  -1964  -1329  -2585   -144   3217  -1992  -1802  -2738  -2472  -2369   560
     -   -149   -500    233     43   -381    399    106   -626    210   -466   -720    275    394     45     96    359    117   -369   -294   -249 
     -    -16  -7108  -8150   -894  -1115   -701  -1378      *      * 
   461   -356   -988  -2210  -2242  -3032  -1229  -2121  -2739  -2221  -3027  -2194  -1563  -1957  -2005  -2300   3176    874  -1854  -3261  -2965   561
     -   -149   -500    233     43   -381    399    106   -626    210   -466   -720    275    394     45     96    359    117   -369   -294   -249 
     -    -16  -7108  -8150   -894  -1115   -701  -1378      *      * 
   462  -2871  -2457  -4231  -4103  -1033  -3803  -3165   -541  -3734   3130    -31  -3935  -3797  -3286  -3484  -3713  -2869  -1136  -2394  -2220   562
     -   -149   -500    233     43   -381    399    106   -626    210   -466   -720    275    394     45     96    359    117   -369   -294   -249 
     -    -16  -7108  -8150   -894  -1115   -701  -1378      *      * 
   463  -1350  -2836    144   2783  -3130  -1670   -714  -2944   -429  -2852  -2093   -312  -2043   2403   -886  -1131  -1345  -2515  -2977  -2255   563
     -   -149   -500    233     43   -381    399    106   -626    210   -466   -720    275    394     45     96    359    117   -369   -294   -249 
     -    -16  -7108  -8150   -894  -1115   -701  -1378      *      * 
   464  -1738  -3475   1087   3353  -3720  -1675  -1035  -3651  -1248  -3548  -2892   -301  -2203   -711  -2046  -1418  -1808  -3149  -3673  -2756   564
     -   -149   -500    233     43   -381    399    106   -626    210   -466   -720    275    394     45     96    359    117   -369   -294   -249 
     -    -16  -7108  -8150   -894  -1115   -701  -1378      *      * 
   465  -2091  -1746  -3971  -3840  -1676  -3532  -3289   3684  -3581   -659   -693  -3562  -3674  -3445  -3521  -3194  -2146    449  -2877  -2493   565
     -   -149   -500    233     43   -381    399    106   -626    210   -466   -720    275    394     45     96    359    117   -369   -294   -249 
     -    -16  -7108  -8150   -894  -1115   -701  -1378      *      * 
   466  -2641  -3308   -896   3732  -3966  -2458  -2043  -4105  -2128  -4016  -3555  -1531  -2959  -1842  -2560  -2479  -2750  -3722  -3563  -3385   566
     -   -149   -500    233     43   -381    399    106   -626    210   -466   -720    275    394     45     96    359    117   -369   -294   -249 
     -    -16  -7108  -8150   -894  -1115   -701  -1378      *      * 
   467  -1154  -1094  -2673  -2012   -707  -2606  -1325   1950  -1200   1297    257  -1888  -2579  -1334   2040  -1710  -1081     57  -1518  -1209   567
     -   -149   -500    233     43   -381    399    106   -626    210   -466   -720    275    394     45     96    359    117   -369   -294   -249 
     -    -16  -7108  -8150   -894  -1115   -701  -1378      *      * 
   468   1910  -1534   -485    982  -2421  -1379   -714  -2113   -477  -2219  -1385   -488  -1764   -350   -938   1743   -682  -1625  -2487  -1903   568
     -   -149   -500    233     43   -381    399    106   -626    210   -466   -720    275    394     45     96    359    117   -369   -294   -249 
     -    -16  -7108  -8150   -894  -1115   -701  -1378      *      * 
   469  -2871  -2457  -4231  -4103  -1033  -3803  -3165   -541  -3734   3130    -31  -3935  -3797  -3286  -3484  -3713  -2869  -1136  -2394  -2220   569
     -   -149   -500    233     43   -381    399    106   -626    210   -466   -720    275    394     45     96    359    117   -369   -294   -249 
     -    -16  -7108  -8150   -894  -1115   -701  -1378      *      * 
   470   -425  -1065   -907   -441  -1375  -1497   -517   -969   -337    912   -471   1117  -1718   -256   -711   1537    658   -733  -1653  -1173   570
     -   -149   -500    233     43   -381    399    106   -626    210   -466   -720    275    394     45     96    359    117   -369   -294   -249 
     -    -16  -7108  -8150   -894  -1115   -701  -1378      *      * 
   471   1027   -923  -1729  -1327  -2015  -1306  -1250  -1592  -1199  -1884  -1114  -1119   1783  -1052  -1478   1976   -561    685  -2299  -1899   571
     -   -149   -500    233     43   -381    399    106   -626    210   -466   -720    275    394     45     96    359    117   -369   -294   -249 
     -    -16  -7108  -8150   -894  -1115   -701  -1378      *      * 
   472   1298  -1806   -321    227  -2118   -623    -64  -1836    924  -1816   -920    -68  -1506   1118   1005    665   -376  -1428  -2008  -1364   572
     -   -149   -500    233     43   -381    399    106   -626    210   -466   -720    275    394     45     96    359    117   -369   -294   -249 
     -    -16  -7108  -8150   -894  -1115   -701  -1378      *      * 
   473      5  -1654    841   1070  -1899  -1390    -62   -499    319  -1639   -767    -63    518    367   -173    216    812    -97  -1889  -1257   573
     -      *      *      *      *      *      *      *      *      *      *      *      *      *      *      *      *      *      *      *      * 
     -      *      *      *      *      *      *      *      *      0 
//
