# Supplementary material for: The monosaccharide transporter gene family in land plants is ancient and shows differential subfamily expression and expansion across lineages
Source: BMC Evol Biol. 2006 Aug 21;6:64. doi: 10.1186/1471-2148-6-64 (PMC1578591; doi:10.1186/1471-2148-6-64)
Supplement: Additional File 8 — Profile HMMs for each MST subfamily [STP, AZT, ERD6-like, pGlcT, INT, PLT, XyloseTP homologs]. Text file output from the hmmbuild component of the HMMer software package. [file 1471-2148-6-64-S8.txt]

HMMER2.0  [2.3.2]
NAME  PLTsubfamily
LENG  496
ALPH  Amino
RF    no
CS    no
MAP   yes
COM   hmmbuild -n PLTsubfamily PLTsubfamily.aln.hmm PLTsubfamily.aln
NSEQ  19
DATE  Wed May  5 11:48:16 2004
CKSUM 2725
XT      -8455     -4  -1000  -1000  -8455     -4  -8455     -4 
NULT      -4  -8455
NULE     595  -1558     85    338   -294    453  -1158    197    249    902  -1085   -142    -21   -313     45    531    201    384  -1998   -644 
HMM        A      C      D      E      F      G      H      I      K      L      M      N      P      Q      R      S      T      V      W      Y    
         m->m   m->i   m->d   i->m   i->i   d->m   d->d   b->m   m->e
         -296      *  -2431
     1   -857  -2178   -750   -148  -2583    291   1253  -2251   2290  -2146  -1282    690  -1824    189   1520   -739   -760  -1853  -2241  -1700    83
     -   -149   -500    233     43   -381    399    106   -626    210   -466   -720    275    394     45     96    359    117   -369   -294   -249 
     -    -14  -7249  -8291   -894  -1115   -701  -1378   -296      * 
     2   -559  -1686   -576     -1  -1915  -1570   -196  -1572   1203  -1644    880    464  -1652    213   2159   -508    525   -189  -1913  -1342    84
     -   -149   -500    233     43   -381    399    106   -626    210   -466   -720    275    394     45     96    359    117   -369   -294   -249 
     -    -14  -7249  -8291   -894  -1115   -701  -1378      *      * 
     3   -641  -1665   -683   -239  -2154  -1570   -458  -1823      2  -1909  -1086   3010  -1780    -69    813    273   -648   -276  -2163  -1605    85
     -   -149   -500    233     43   -381    399    106   -626    210   -466   -720    275    394     45     96    359    117   -369   -294   -249 
     -    -14  -7249  -8291   -894  -1115   -701  -1378      *      * 
     4   -940  -2078   -988   -319  -2434  -1858   -308  -2054   2493   -954    971    464  -1911    117   1704   -858   -830  -1727  -2154  -1673    86
     -   -149   -500    233     43   -381    399    106   -626    210   -466   -720    275    394     45     96    359    117   -369   -294   -249 
     -    -14  -7249  -8291   -894  -1115   -701  -1378      *      * 
     5  -3804  -2860  -4324  -4595   2737  -4197   -515  -2712  -4169  -2094  -2152  -2884  -4078  -2997  -3601  -3451  -3678  -2867    230   4237    87
     -   -149   -500    233     43   -381    399    106   -626    210   -466   -720    275    394     45     96    359    117   -369   -294   -249 
     -    -14  -7249  -8291   -894  -1115   -701  -1378      *      * 
     6   3104  -1075  -2980  -2909  -2437  -1601  -2418  -1022  -2688  -2007  -1541  -2025  -2277  -2441  -2658   -940   -980    805  -3011  -2700    88
     -   -149   -500    233     43   -381    399    106   -626    210   -466   -720    275    394     45     96    359    117   -369   -294   -249 
     -    -14  -7249  -8291   -894  -1115   -701  -1378      *      * 
     7  -1794  -1476  -4106  -3499   3100  -3518  -2338    726  -3167   1307   2032  -3155  -3282  -2542  -2908  -2661  -1708    719  -1765  -1612    89
     -   -149   -500    233     43   -381    399    106   -626    210   -466   -720    275    394     45     96    359    117   -369   -294   -249 
     -    -14  -7249  -8291   -894  -1115   -701  -1378      *      * 
     8   2025  -1240   -992   -575  -1726   1317   -697  -1334   -465   -411   -795   -701  -1826    771   -833   -644   -599  -1045  -1960  -1473    90
     -   -149   -500    233     43   -381    399    106   -626    210   -466   -720    275    394     45     96    359    117   -369   -294   -249 
     -    -14  -7249  -8291   -894  -1115   -701  -1378      *      * 
     9  -1301   5200  -3736  -3540  -1717  -2446  -2666    895  -3104  -1052   -904  -2761  -2927  -2909  -2989  -1837  -1527    -77  -2598  -2165    91
     -   -149   -500    233     43   -381    399    106   -626    210   -466   -720    275    394     45     96    359    117   -369   -294   -249 
     -    -14  -7249  -8291   -894  -1115   -701  -1378      *      * 
    10   3100  -1049  -2696  -2782  -3268  -1317  -2479  -2975  -2747  -3277  -2415  -1822  -2076  -2427  -2722   1226   -867  -2004  -3512  -3290    92
     -   -149   -500    233     43   -381    399    106   -626    210   -466   -720    275    394     45     96    359    117   -369   -294   -249 
     -    -14  -7249  -8291   -894  -1115   -701  -1378      *      * 
    11  -1687  -1348  -4072  -3503   1061  -3516  -2460   2959  -3199    754   1465  -3155  -3325  -2677  -2998  -2674  -1621    947  -1962  -1762    93
     -   -149   -500    233     43   -381    399    106   -626    210   -466   -720    275    394     45     96    359    117   -369   -294   -249 
     -    -14  -7249  -8291   -894  -1115   -701  -1378      *      * 
    12  -1926  -1581  -4271  -3665   1151  -3693  -2529   1027  -3342   2295   1757  -3345  -3406  -2671  -3063  -2850  -1836   1158  -1880  -1783    94
     -   -149   -500    233     43   -381    399    106   -626    210   -466   -720    275    394     45     96    359    117   -369   -294   -249 
     -    -14  -7249  -8291   -894  -1115   -701  -1378      *      * 
    13   3257  -1174  -2679  -2848  -3424    461  -2607  -3145  -2925  -3444  -2595  -1930  -2184  -2580  -2878   -812  -1010  -2158  -3604  -3452    95
     -   -149   -500    233     43   -381    399    106   -626    210   -466   -720    275    394     45     96    359    117   -369   -294   -249 
     -    -14  -7249  -8291   -894  -1115   -701  -1378      *      * 
    14  -1063  -1620  -2560  -2793  -3393  -1800  -2694  -3532  -2947  -3724  -3003  -2176  -2525  -2725  -2936   3511  -1489  -2614  -3494  -3242    96
     -   -149   -500    233     43   -381    399    106   -626    210   -466   -720    275    394     45     96    359    117   -369   -294   -249 
     -    -14  -7249  -8291   -894  -1115   -701  -1378      *      * 
    15  -2441  -2004  -4769  -4205   -773  -4385  -3244   1832  -3918   1097   4233  -4027  -3912  -3161  -3636  -3612  -2345   -242  -2337  -2324    97
     -   -149   -500    233     43   -381    399    106   -626    210   -466   -720    275    394     45     96    359    117   -369   -294   -249 
     -    -13  -7373  -8416   -894  -1115   -701  -1378      *      * 
    16   -720   -899  -1887  -1372  -1067  -2029  -1059   1178  -1181   -810   -212   1135  -2190  -1038  -1399  -1110   2506    640  -1554  -1151    98
     -   -149   -500    233     43   -381    399    106   -626    210   -466   -720    275    394     45     96    359    117   -369   -294   -249 
     -    -13  -7373  -8416   -894  -1115   -701  -1378      *      * 
    17   -846  -1577  -1288  -1476  -3305  -1576  -1935  -3280  -1971  -3426  -2607    974  -2252  -1729  -2258   3227  -1207  -2396  -3476  -2969    99
     -   -149   -500    233     43   -381    399    106   -626    210   -466   -720    275    394     45     96    359    117   -369   -294   -249 
     -    -13  -7373  -8416   -894  -1115   -701  -1378      *      * 
    18  -1980  -1512  -4585  -4240  -1983  -4316  -4095   3288  -4129   -797   -743  -4008  -4126  -3994  -4215  -3654  -1975   2138  -3558  -3109   100
     -   -149   -500    233     43   -381    399    106   -626    210   -466   -720    275    394     45     96    359    117   -369   -294   -249 
     -    -13  -7373  -8416   -894  -1115   -701  -1378      *      * 
    19  -2714  -2215  -5043  -4523   -798  -4740  -3606   1833  -4249   2749    391  -4425  -4137  -3386  -3921  -4051  -2613   -317  -2484  -2508   101
     -   -149   -500    233     43   -381    399    106   -626    210   -466   -720    275    394     45     96    359    117   -369   -294   -249 
     -    -13  -7373  -8416   -894  -1115   -701  -1378      *      * 
    20  -2847  -2345  -5120  -4528   1533  -4762  -3317   -138  -4256   2714   2347  -4402  -4078  -3231  -3833  -4016  -2707   -895  -2202  -2151   102
     -   -149   -500    233     43   -381    399    106   -626    210   -466   -720    275    394     45     96    359    117   -369   -294   -249 
     -    -13  -7373  -8416   -894  -1115   -701  -1378      *      * 
    21  -3072  -3091  -3791  -4131  -4759   3782  -3896  -5283  -4463  -5127  -4700  -3810  -3740  -4248  -4229  -3328  -3461  -4506  -4007  -4671   103
     -   -150   -501    233     42   -378    398    105   -626    209   -461   -721    275    393     46     97    358    116   -369   -295   -242 
     -   -138  -3503  -8416  -3949    -97   -701  -1378      *      * 
    22  -2121  -2164  -2702  -2245     80  -3054   -787  -1765    570   -502  -1330  -1985  -3098  -1505  -1225  -2245  -2030  -1739   -567   4234   125
     -   -149   -500    233     43   -381    399    106   -626    210   -466   -720    275    394     45     96    359    117   -369   -294   -249 
     -    -12  -7442  -8484   -894  -1115   -701  -1378      *      * 
    23  -2150  -3851   3773   -254  -4079  -1995  -1430  -4155  -1723  -4018  -3434   -643  -2560    534  -2548  -1818  -2252  -3631  -4070  -3132   126
     -   -149   -500    233     43   -381    399    106   -626    210   -466   -720    275    394     45     96    359    117   -369   -294   -249 
     -    -12  -7442  -8484   -894  -1115   -701  -1378      *      * 
    24  -1632  -1323  -4013  -3572  -1706  -3531  -2972   2907  -3339   -825   -613  -3239  -3544  -3129  -3346  -2756   1953   1427  -2788  -2392   127
     -   -149   -500    233     43   -381    399    106   -626    210   -466   -720    275    394     45     96    359    117   -369   -294   -249 
     -    -12  -7442  -8484   -894  -1115   -701  -1378      *      * 
    25  -1429  -2083  -1580  -1897  -3883   3497  -2472  -3981  -2673  -4078  -3327    354  -2702  -2338  -2927  -1572  -1812  -3042  -3856  -3565   128
     -   -149   -500    233     43   -381    399    106   -626    210   -466   -720    275    394     45     96    359    117   -369   -294   -249 
     -    -12  -7442  -8484   -894  -1115   -701  -1378      *      * 
    26  -1779  -1559  -3678  -3401   -860  -3277  -2079    240  -3051   -961   -771  -2931  -3411  -2827  -2990  -2563  -1812   3384  -1690    757   129
     -   -149   -500    233     43   -381    399    106   -626    210   -466   -720    275    394     45     96    359    117   -369   -294   -249 
     -    -12  -7442  -8484   -894  -1115   -701  -1378      *      * 
    27  -2634  -2191  -4880  -4318   -782  -4547  -3353    711  -3987    948   4641  -4181  -4029  -3223  -3703  -3793  -2533   -484  -2387  -2376   130
     -   -149   -500    233     43   -381    399    106   -626    210   -466   -720    275    394     45     96    359    117   -369   -294   -249 
     -    -12  -7442  -8484   -894  -1115   -701  -1378      *      * 
    28   -669   1569  -3431  -3543  -3419  -1556  -2881  -3192  -3268  -3524  -2689  -2218  -2329  -2933  -3106   3400  -1118  -2228  -3680  -3468   131
     -   -149   -500    233     43   -381    399    106   -626    210   -466   -720    275    394     45     96    359    117   -369   -294   -249 
     -    -12  -7442  -8484   -894  -1115   -701  -1378      *      * 
    29  -3196  -3194  -3915  -4259  -4867   3789  -4005  -5414  -4591  -5241  -4823  -3935  -3840  -4374  -4341  -3455  -3585  -4634  -4094  -4784   132
     -   -149   -500    233     43   -381    399    106   -626    210   -466   -720    275    394     45     96    359    117   -369   -294   -249 
     -    -12  -7442  -8484   -894  -1115   -701  -1378      *      * 
    30   3526  -1873  -3387  -3638  -3818  -2115  -3250  -3479  -3635  -3847  -3229  -2715  -2848  -3363  -3482  -1631  -1814  -2726  -3850  -3860   133
     -   -149   -500    233     43   -381    399    106   -626    210   -466   -720    275    394     45     96    359    117   -369   -294   -249 
     -    -12  -7442  -8484   -894  -1115   -701  -1378      *      * 
    31    664   -919  -1331   -772   -979  -1809   -622   -542   -616   -837   2218   -870  -1911    521   -926   1430    268    753  -1355   -927   134
     -   -149   -500    233     43   -381    399    106   -626    210   -466   -720    275    394     45     96    359    117   -369   -294   -249 
     -    -12  -7442  -8484   -894  -1115   -701  -1378      *      * 
    32  -2274  -1809  -4775  -4305  -1244  -4445  -3639   2851  -4109   1883    -47  -4103  -4069  -3550  -3954  -3718  -2220   1004  -2816  -2689   135
     -   -149   -500    233     43   -381    399    106   -626    210   -466   -720    275    394     45     96    359    117   -369   -294   -249 
     -    -12  -7442  -8484   -894  -1115   -701  -1378      *      * 
    33  -4046  -3063  -4530  -4829   3411  -4401   -683  -2941  -4398  -2299  -2369  -3069  -4275  -3191  -3806  -3657  -3915  -3100     66   3839   136
     -   -149   -500    233     43   -381    399    106   -626    210   -466   -720    275    394     45     96    359    117   -369   -294   -249 
     -    -12  -7442  -8484   -894  -1115   -701  -1378      *      * 
    34  -2506  -2132  -4383  -4301  -2107  -3870  -3753   3806  -4080  -1081  -1125  -4012  -4038  -3936  -3993  -3643  -2570     78  -3292  -2940   137
     -   -149   -500    233     43   -381    399    106   -626    210   -466   -720    275    394     45     96    359    117   -369   -294   -249 
     -    -12  -7442  -8484   -894  -1115   -701  -1378      *      * 
    35  -1475  -2636  -1421    703  -3185  -2245   -551  -2746   2937  -2545  -1748   -888  -2286   1524    997  -1347  -1319  -2395  -2537  -2154   138
     -   -149   -500    233     43   -381    399    106   -626    210   -466   -720    275    394     45     96    359    117   -369   -294   -249 
     -    -12  -7442  -8484   -894  -1115   -701  -1378      *      * 
    36   -673  -2145   1288   1655  -2472  -1575   -259  -2218   1590  -2153  -1241   -206  -1697   1088    800   -543   -613  -1772  -2311  -1634   139
     -   -149   -500    233     43   -381    399    106   -626    210   -466   -720    275    394     45     96    359    117   -369   -294   -249 
     -    -12  -7442  -8484   -894  -1115   -701  -1378      *      * 
    37  -1988  -3865   3638    -82  -4046  -1876  -1253  -4006  -1514  -3875  -3233    490  -2425    706  -2362  -1643  -2067  -3478  -4051  -3026   140
     -   -149   -500    233     43   -381    399    106   -626    210   -466   -720    275    394     45     96    359    117   -369   -294   -249 
     -    -12  -7442  -8484   -894  -1115   -701  -1378      *      * 
    38  -3035  -2498  -5308  -4722    615  -5009  -3545   -191  -4463   2965   1569  -4658  -4231  -3372  -4013  -4296  -2887   -974  -2331  -2325   141
     -   -149   -500    233     43   -381    399    106   -626    210   -466   -720    275    394     45     96    359    117   -369   -294   -249 
     -    -12  -7442  -8484   -894  -1115   -701  -1378      *      * 
    39  -1723  -2793  -1321   -851  -3246  -2339   2032  -2917   3235  -2712  -1964    309  -2443   -293    237  -1586  -1569  -2592  -2648  -2258   142
     -   -149   -500    233     43   -381    399    106   -626    210   -466   -720    275    394     45     96    359    117   -369   -294   -249 
     -    -12  -7442  -8484   -894  -1115   -701  -1378      *      * 
    40  -1319  -1032  -3700  -3141    415  -3105  -2117   2652  -2825    223   -142  -2732  -3070  -2487  -2698  -2239    853   1771  -1905  -1560   143
     -   -149   -500    233     43   -381    399    106   -626    210   -466   -720    275    394     45     96    359    117   -369   -294   -249 
     -    -12  -7442  -8484   -894  -1115   -701  -1378      *      * 
    41   -689  -1491  -1334  -1176  -2992  -1540  -1472  -2726  -1303  -2860  -2003   2130  -2090  -1159  -1676   2231   1827  -2031  -3093  -2604   144
     -   -149   -500    233     43   -381    399    106   -626    210   -466   -720    275    394     45     96    359    117   -369   -294   -249 
     -    -12  -7442  -8484   -894  -1115   -701  -1378      *      * 
    42  -2187  -4080   3716    957  -4280  -1959  -1407  -4282  -1785  -4134  -3561   -570  -2538  -1102  -2726  -1814  -2286  -3739  -4258  -3235   145
     -   -149   -500    233     43   -381    399    106   -626    210   -466   -720    275    394     45     96    359    117   -369   -294   -249 
     -    -12  -7442  -8484   -894  -1115   -701  -1378      *      * 
    43   -666   -790  -1832   -304   -850   -668   -909   -168  -1120   -125    -33  -1273  -2119   -951  -1305  -1067   1153   2446  -1309   -919   146
     -   -149   -500    233     43   -381    399    106   -626    210   -466   -720    275    394     45     96    359    117   -369   -294   -249 
     -    -12  -7442  -8484   -894  -1115   -701  -1378      *      * 
    44  -1423  -2765   -563   1082  -3188  -2007   -666  -2854   1146  -2709  -1907   -637  -2209   3468   -185  -1253  -1337  -2462  -2774  -2232   147
     -   -149   -500    233     43   -381    399    106   -626    210   -466   -720    275    394     45     96    359    117   -369   -294   -249 
     -    -12  -7442  -8484   -894  -1115   -701  -1378      *      * 
    45  -1713  -1327  -4203  -3731  -1622  -3772  -3035   2586  -3506    580   -522  -3406  -3659  -3249  -3466  -2979    345   2333  -2733  -2354   148
     -   -149   -500    233     43   -381    399    106   -626    210   -466   -720    275    394     45     96    359    117   -369   -294   -249 
     -    -12  -7442  -8484   -894  -1115   -701  -1378      *      * 
    46  -1633  -3218     72   3250  -3554   -287  -1029  -3383   -938  -3297  -2540   -487  -2285    898  -1523  -1388  -1662  -2908  -3459  -2643   149
     -   -149   -500    233     43   -381    399    106   -626    210   -466   -720    275    394     45     96    359    117   -369   -294   -249 
     -    -12  -7442  -8484   -894  -1115   -701  -1378      *      * 
    47  -2035  -1558  -4660  -4320  -2088  -4411  -4232   3041  -4226   -897   -834  -4095  -4208  -4111  -4328  -3754  -2029   2558  -3688  -3222   150
     -   -149   -500    233     43   -381    399    106   -626    210   -466   -720    275    394     45     96    359    117   -369   -294   -249 
     -    -12  -7442  -8484   -894  -1115   -701  -1378      *      * 
    48  -2664  -2194  -5022  -4439   -767  -4633  -3438    787  -4179   2761   1964  -4299  -4054  -3279  -3824  -3873  -2550    426  -2398  -2463   151
     -   -149   -500    233     43   -381    399    106   -626    210   -466   -720    275    394     45     96    359    117   -369   -294   -249 
     -    -12  -7442  -8484   -894  -1115   -701  -1378      *      * 
    49    906   -499  -2778  -2161   -472  -2185  -1054   1645  -1808    422   1916   -400  -2233  -1476  -1690  -1263    265   1273   -986   -637   152
     -   -149   -500    233     43   -381    399    106   -626    210   -466   -720    275    394     45     96    359    117   -369   -294   -249 
     -    -12  -7442  -8484   -894  -1115   -701  -1378      *      * 
    50  -3196  -3194  -3915  -4259  -4867   3789  -4005  -5414  -4591  -5241  -4823  -3935  -3840  -4374  -4341  -3455  -3585  -4634  -4094  -4784   153
     -   -149   -500    233     43   -381    399    106   -626    210   -466   -720    275    394     45     96    359    117   -369   -294   -249 
     -    -12  -7442  -8484   -894  -1115   -701  -1378      *      * 
    51  -1019   -852  -3100  -2535   -951  -2627  -1636   2917  -2230     79    -80  -2201  -2680  -1950  -2185    485   -120    872  -1597  -1237   154
     -   -149   -500    233     43   -381    399    106   -626    210   -466   -720    275    394     45     96    359    117   -369   -294   -249 
     -    -12  -7442  -8484   -894  -1115   -701  -1378      *      * 
    52  -2737  -2237  -5094  -4581   -880  -4791  -3687   2166  -4318   2632    311  -4478  -4196  -3466  -3999  -4103  -2641   -285  -2568  -2588   155
     -   -149   -500    233     43   -381    399    106   -626    210   -466   -720    275    394     45     96    359    117   -369   -294   -249 
     -    -12  -7442  -8484   -894  -1115   -701  -1378      *      * 
    53  -1557  -2922      4    437  -3563  -1813  -1173  -3410  -1172  -3376  -2634   3694  -2310   -835  -1775    305  -1663  -2878  -3554  -2745   156
     -   -149   -500    233     43   -381    399    106   -626    210   -466   -720    275    394     45     96    359    117   -369   -294   -249 
     -    -12  -7442  -8484   -894  -1115   -701  -1378      *      * 
    54  -2216  -1808  -4629  -4075    615  -4152  -3081   2488  -3803   2066    242  -3806  -3804  -3138  -3552  -3355  -2137    806  -2335  -2229   157
     -   -149   -500    233     43   -381    399    106   -626    210   -466   -720    275    394     45     96    359    117   -369   -294   -249 
     -    -12  -7442  -8484   -894  -1115   -701  -1378      *      * 
    55  -1526   2997  -3502  -3045   1109  -2934   -930    712  -2662   -833   -400  -2337  -2945  -2152  -2441  -2047  -1464   -607   -430   3712   158
     -   -149   -500    233     43   -381    399    106   -626    210   -466   -720    275    394     45     96    359    117   -369   -294   -249 
     -    -12  -7442  -8484   -894  -1115   -701  -1378      *      * 
    56   1484  -1227  -2906  -3024  -3551  -1484  -2716  -3299  -3007  -3581  -2695  -2017  -2252  -2666  -2964   3127  -1048  -2248  -3778  -3576   159
     -   -149   -500    233     43   -381    399    106   -626    210   -466   -720    275    394     45     96    359    117   -369   -294   -249 
     -    -12  -7442  -8484   -894  -1115   -701  -1378      *      * 
    57  -3371  -2888  -4716  -4628  -1407  -4203  -3653   -947  -4306   3212   -381  -4472  -4191  -3767  -3993  -4264  -3364  -1600  -2791  -2682   160
     -   -149   -500    233     43   -381    399    106   -626    210   -466   -720    275    394     45     96    359    117   -369   -294   -249 
     -    -12  -7442  -8484   -894  -1115   -701  -1378      *      * 
    58  -1860  -1454  -4368  -3891    804  -3933  -3132   2704  -3666    229   -324  -3575  -3754  -3311  -3578  -3149  -1821   2351  -2675  -2351   161
     -   -149   -500    233     43   -381    399    106   -626    210   -466   -720    275    394     45     96    359    117   -369   -294   -249 
     -    -12  -7442  -8484   -894  -1115   -701  -1378      *      * 
    59  -3196  -3194  -3915  -4259  -4867   3789  -4005  -5414  -4591  -5241  -4823  -3935  -3840  -4374  -4341  -3455  -3585  -4634  -4094  -4784   162
     -   -149   -500    233     43   -381    399    106   -626    210   -466   -720    275    394     45     96    359    117   -369   -294   -249 
     -    -12  -7442  -8484   -894  -1115   -701  -1378      *      * 
    60  -1298  -1844  -2875  -3136  -3678  -2026  -2995  -3857  -3302  -4033  -3306  -2458  -2758  -3055  -3253   3563  -1733  -2892  -3744  -3541   163
     -   -149   -500    233     43   -381    399    106   -626    210   -466   -720    275    394     45     96    359    117   -369   -294   -249 
     -    -12  -7442  -8484   -894  -1115   -701  -1378      *      * 
    61   1606   1939  -2666  -2071    990   -408  -1038    -38  -1736   1205    245  -1679  -2176  -1418  -1650  -1164   -574     47  -1016   -663   164
     -   -149   -500    233     43   -381    399    106   -626    210   -466   -720    275    394     45     96    359    117   -369   -294   -249 
     -    -12  -7442  -8484   -894  -1115   -701  -1378      *      * 
    62   1729   -620  -2823  -2217   -571  -2312  -1191    745  -1886   1002   1112  -1858  -2351  -1565  -1799  -1392    864    745  -1135   -790   165
     -   -149   -500    233     43   -381    399    106   -626    210   -466   -720    275    394     45     96    359    117   -369   -294   -249 
     -    -12  -7442  -8484   -894  -1115   -701  -1378      *      * 
    63   3307  -1352  -2969  -3178  -3688    489  -2881  -3436  -3255  -3726  -2862  -2161  -2373  -2876  -3161   -995  -1200  -2389  -3855  -3738   166
     -   -149   -500    233     43   -381    399    106   -626    210   -466   -720    275    394     45     96    359    117   -369   -294   -249 
     -    -12  -7442  -8484   -894  -1115   -701  -1378      *      * 
    64  -3196  -3194  -3915  -4259  -4867   3789  -4005  -5414  -4591  -5241  -4823  -3935  -3840  -4374  -4341  -3455  -3585  -4634  -4094  -4784   167
     -   -149   -500    233     43   -381    399    106   -626    210   -466   -720    275    394     45     96    359    117   -369   -294   -249 
     -    -12  -7442  -8484   -894  -1115   -701  -1378      *      * 
    65  -2521  -3111  -3219  -1849  -4008  -2975   -881  -3333   1468  -2969  -2324  -1700  -2930   -468   3681  -2406  -2192  -3117  -2778  -2715   168
     -   -149   -500    233     43   -381    399    106   -626    210   -466   -720    275    394     45     96    359    117   -369   -294   -249 
     -    -12  -7442  -8484   -894  -1115   -701  -1378      *      * 
    66   -866  -1302  -3106  -3043  -2525  -1846  -2569  -1101  -2748  -2049  -1650  -2226  -2507  -2585  -2725  -1194   3565    490  -3139  -2800   169
     -   -149   -500    233     43   -381    399    106   -626    210   -466   -720    275    394     45     96    359    117   -369   -294   -249 
     -    -12  -7442  -8484   -894  -1115   -701  -1378      *      * 
    67  -1298  -1844  -2875  -3136  -3678  -2026  -2995  -3857  -3302  -4033  -3306  -2458  -2758  -3055  -3253   3563  -1733  -2892  -3744  -3541   170
     -   -149   -500    233     43   -381    399    106   -626    210   -466   -720    275    394     45     96    359    117   -369   -294   -249 
     -    -12  -7442  -8484   -894  -1115   -701  -1378      *      * 
    68  -3359  -3855   4091  -1760  -4660  -2944  -2744  -5137  -3226  -4926  -4562  -2110  -3493  -2619  -3804  -3177  -3522  -4662  -4114  -4101   171
     -   -149   -500    233     43   -381    399    106   -626    210   -466   -720    275    394     45     96    359    117   -369   -294   -249 
     -    -12  -7442  -8484   -894  -1115   -701  -1378      *      * 
    69   -617   1491  -2740  -2123   -382  -2134   -975    641  -1763   -322    319  -1706  -2189  -1426  -1640     33   -559    635   4522    734   172
     -   -149   -500    233     43   -381    399    106   -626    210   -466   -720    275    394     45     96    359    117   -369   -294   -249 
     -    -12  -7442  -8484   -894  -1115   -701  -1378      *      * 
    70  -2087  -1615  -4665  -4262  -1710  -4391  -3890   3315  -4121    489   -494  -4042  -4122  -3824  -4117  -3691  -2060   1589  -3251  -2939   173
     -   -149   -500    233     43   -381    399    106   -626    210   -466   -720    275    394     45     96    359    117   -369   -294   -249 
     -    -12  -7442  -8484   -894  -1115   -701  -1378      *      * 
    71  -3196  -3194  -3915  -4259  -4867   3789  -4005  -5414  -4591  -5241  -4823  -3935  -3840  -4374  -4341  -3455  -3585  -4634  -4094  -4784   174
     -   -149   -500    233     43   -381    399    106   -626    210   -466   -720    275    394     45     96    359    117   -369   -294   -249 
     -    -12  -7442  -8484   -894  -1115   -701  -1378      *      * 
    72  -3572  -3491  -3930  -3374  -4367  -3463  -2544  -4583  -1435  -4243  -3795  -3226  -3764  -2331   4134  -3660  -3534  -4308  -3567  -3769   175
     -   -149   -500    233     43   -381    399    106   -626    210   -466   -720    275    394     45     96    359    117   -369   -294   -249 
     -    -12  -7442  -8484   -894  -1115   -701  -1378      *      * 
    73  -2525  -3110  -3203  -1857  -4003  -2975   -894  -3340   1325  -2978  -2334  -1710  -2936   -483   3717  -2413  -2201  -3122  -2785  -2722   176
     -   -149   -500    233     43   -381    399    106   -626    210   -466   -720    275    394     45     96    359    117   -369   -294   -249 
     -    -12  -7442  -8484   -894  -1115   -701  -1378      *      * 
    74  -2239  -1871  -3897  -3596    487  -3478   -862    274  -3191    522   -832  -2660  -3428  -2527  -2902  -2616  -2160  -1328   2551   4029   177
     -   -149   -500    233     43   -381    399    106   -626    210   -466   -720    275    394     45     96    359    117   -369   -294   -249 
     -    -12  -7442  -8484   -894  -1115   -701  -1378      *      * 
    75  -1680  -2119  -3327  -3541  -3740  -2348  -3223  -3396  -3447  -3750  -3249  -2849  -3039  -3332  -3347  -1934   3920  -2813  -3757  -3736   178
     -   -149   -500    233     43   -381    399    106   -626    210   -466   -720    275    394     45     96    359    117   -369   -294   -249 
     -    -12  -7442  -8484   -894  -1115   -701  -1378      *      * 
    76  -2220  -1805  -4600  -4144  -1197  -4225  -3403   3293  -3854     57   2789  -3908  -3953  -3385  -3715  -3501  -2179    352  -2690  -2501   179
     -   -149   -500    233     43   -381    399    106   -626    210   -466   -720    275    394     45     96    359    117   -369   -294   -249 
     -    -12  -7442  -8484   -894  -1115   -701  -1378      *      * 
    77    830   -757  -2564  -2056  -1008   -541  -1327    460  -1795   -834   -205  -1705  -2241  -1537  -1824     56   -728   2633  -1504  -1147   180
     -   -149   -500    233     43   -381    399    106   -626    210   -466   -720    275    394     45     96    359    117   -369   -294   -249 
     -    -12  -7442  -8484   -894  -1115   -701  -1378      *      * 
    78  -2844  -2343  -5156  -4579   1175  -4795  -3395   1162  -4317   2795    460  -4441  -4134  -3318  -3909  -4054  -2714   -761  -2291  -2226   181
     -   -149   -500    233     43   -381    399    106   -626    210   -466   -720    275    394     45     96    359    117   -369   -294   -249 
     -    -12  -7442  -8484   -894  -1115   -701  -1378      *      * 
    79   3151  -1198  -2956  -3048  -3548    -42  -2712  -3307  -3032  -3560  -2656  -2008  -2230  -2661  -2988    834  -1017  -2235  -3772  -3590   182
     -   -149   -500    233     43   -381    399    106   -626    210   -466   -720    275    394     45     96    359    117   -369   -294   -249 
     -    -12  -7442  -8484   -894  -1115   -701  -1378      *      * 
    80   2062  -1205  -2880  -2948  -3562   2568  -2667  -3330  -2952  -3571  -2660  -1976  -2223  -2592  -2943    982  -1013  -2246  -3774  -3582   183
     -   -149   -500    233     43   -381    399    106   -626    210   -466   -720    275    394     45     96    359    117   -369   -294   -249 
     -    -12  -7442  -8484   -894  -1115   -701  -1378      *      * 
    81   1506   1514  -3003  -2384    173  -2295  -1186   1185  -2007    332    253  -1917  -2337  -1652  -1844  -1384      9   1600  -1067   -720   184
     -   -149   -500    233     43   -381    399    106   -626    210   -466   -720    275    394     45     96    359    117   -369   -294   -249 
     -    -12  -7442  -8484   -894  -1115   -701  -1378      *      * 
    82  -1987  -1573  -4466  -3977    615  -4044  -3168   3256  -3748    425   -154  -3683  -3809  -3303  -3622  -3264  -1939   1249  -2600  -2328   185
     -   -149   -500    233     43   -381    399    106   -626    210   -466   -720    275    394     45     96    359    117   -369   -294   -249 
     -    -12  -7442  -8484   -894  -1115   -701  -1378      *      * 
    83  -3904  -3244  -4483  -4744   4436  -3934  -1848  -2962  -4575  -2394  -2507  -3766  -4186  -3845  -4126  -4011  -3988  -3213  -1146    -58   186
     -   -149   -500    233     43   -381    399    106   -626    210   -466   -720    275    394     45     96    359    117   -369   -294   -249 
     -    -12  -7442  -8484   -894  -1115   -701  -1378      *      * 
    84  -1713  -1492  -3630  -3050   3294  -3275  -1873   -204  -2701   1338   1563  -2749  -3139    662  -2573  -2384  -1631   -575  -1468  -1014   187
     -   -149   -500    233     43   -381    399    106   -626    210   -466   -720    275    394     45     96    359    117   -369   -294   -249 
     -    -12  -7442  -8484   -894  -1115   -701  -1378      *      * 
    85    676   1492  -3114  -2511   -690  -2454  -1377   1083  -2153    514    122  -2069  -2490  -1815  -2013  -1551    833   2106  -1263   -912   188
     -   -149   -500    233     43   -381    399    106   -626    210   -466   -720    275    394     45     96    359    117   -369   -294   -249 
     -    -12  -7442  -8484   -894  -1115   -701  -1378      *      * 
    86  -3196  -3194  -3915  -4259  -4867   3789  -4005  -5414  -4591  -5241  -4823  -3935  -3840  -4374  -4341  -3455  -3585  -4634  -4094  -4784   189
     -   -149   -500    233     43   -381    399    106   -626    210   -466   -720    275    394     45     96    359    117   -369   -294   -249 
     -    -12  -7442  -8484   -894  -1115   -701  -1378      *      * 
    87   2987  -1214  -2976  -3087  -3523  -1481  -2730  -3257  -3040  -3547  -2665  -2033  -2250  -2692  -2981   1754  -1040  -2223  -3759  -3564   190
     -   -149   -500    233     43   -381    399    106   -626    210   -466   -720    275    394     45     96    359    117   -369   -294   -249 
     -    -12  -7442  -8484   -894  -1115   -701  -1378      *      * 
    88    677   -690  -3201  -2595    384  -2520  -1434   2148  -2231    940    147  -2142  -2543  -1877  -2075  -1618     49   1298  -1292   -949   191
     -   -149   -500    233     43   -381    399    106   -626    210   -466   -720    275    394     45     96    359    117   -369   -294   -249 
     -    -12  -7442  -8484   -894  -1115   -701  -1378      *      * 
    89  -2467  -2053  -4790  -4189    686  -4311  -3079    -58  -3894   2662   1521  -3964  -3851  -3070  -3559  -3506  -2357   1143  -2200  -2182   192
     -   -149   -500    233     43   -381    399    106   -626    210   -466   -720    275    394     45     96    359    117   -369   -294   -249 
     -    -12  -7442  -8484   -894  -1115   -701  -1378      *      * 
    90  -2974  -2816  -4159  -4200  -2091  -3504  -3380  -1690  -3763  -1179   5175  -3864  -3864  -3670  -3585  -3468  -3151  -2065  -3012  -2758   193
     -   -149   -500    233     43   -381    399    106   -626    210   -466   -720    275    394     45     96    359    117   -369   -294   -249 
     -    -12  -7442  -8484   -894  -1115   -701  -1378      *      * 
    91    623  -1456  -2782  -3052  -3806   3423  -2911  -3597  -3284  -3868  -3015  -2177  -2443  -2901  -3214  -1091  -1304  -2521  -3924  -3825   194
     -   -149   -500    233     43   -381    399    106   -626    210   -466   -720    275    394     45     96    359    117   -369   -294   -249 
     -    -12  -7442  -8484   -894  -1115   -701  -1378      *      * 
    92  -1498  -1239  -3566  -3081   2779  -2936  -1000   -585  -2688   1606   -200  -2376  -2925  -2153  -2438  -2046  -1428    584   1967   1363   195
     -   -149   -500    233     43   -381    399    106   -626    210   -466   -720    275    394     45     96    359    117   -369   -294   -249 
     -    -12  -7442  -8484   -894  -1115   -701  -1378      *      * 
    93   2586  -1222  -1789  -1442  -2288    663  -1441  -1961  -1374  -2194  -1411  -1293  -2063  -1227  -1676   1007   -823  -1497  -2557    396   196
     -   -149   -500    233     43   -381    399    106   -626    210   -466   -720    275    394     45     96    359    117   -369   -294   -249 
     -    -12  -7442  -8484   -894  -1115   -701  -1378      *      * 
    94   -627  -1230  -1548  -1182  -1997  -1628  -1205  -1526  -1095  -1844  -1101    408   2671   -986  -1410   -811   1872    533  -2287  -1851   197
     -   -149   -500    233     43   -381    399    106   -626    210   -466   -720    275    394     45     96    359    117   -369   -294   -249 
     -    -12  -7442  -8484   -894  -1115   -701  -1378      *      * 
    95  -1287  -2394   -337   -440  -2824  -1798   1022  -2971   -901  -2971  -2206   3635  -2243   -773  -1343    331  -1400  -2469  -2950  -2190   198
     -   -149   -500    233     43   -381    399    106   -626    210   -466   -720    275    394     45     96    359    117   -369   -294   -249 
     -    -12  -7442  -8484   -894  -1115   -701  -1378      *      * 
    96  -4043  -3063  -4524  -4821   2603  -4396   -685  -2941  -4391  -2300  -2371  -3069  -4273  -3191  -3803  -3655  -3913  -3100     63   4331   199
     -   -149   -500    233     43   -381    399    106   -626    210   -466   -720    275    394     45     96    359    117   -369   -294   -249 
     -    -12  -7442  -8484   -894  -1115   -701  -1378      *      * 
    97   1900  -1653   -746    625  -2334  -1548   -635  -2028   -320  -2111  -1255   -545   1584   -240   -787    579     75  -1590  -2378  -1789   200
     -   -149   -500    233     43   -381    399    106   -626    210   -466   -720    275    394     45     96    359    117   -369   -294   -249 
     -    -12  -7442  -8484   -894  -1115   -701  -1378      *      * 
    98  -1024   -832  -3247  -2650   2823  -2615  -1510    231  -2296   -162   1851  -2226  -2630  -1925  -2152  -1718    281   1813  -1332   -976   201
     -   -149   -500    233     43   -381    399    106   -626    210   -466   -720    275    394     45     96    359    117   -369   -294   -249 
     -    -12  -7442  -8484   -894  -1115   -701  -1378      *      * 
    99  -2931  -2417  -5198  -4679   -787  -4913  -3705    872  -4378   2992    398  -4618  -4244  -3446  -4008  -4255  -2819   -628  -2503  -2546   202
     -   -149   -500    233     43   -381    399    106   -626    210   -466   -720    275    394     45     96    359    117   -369   -294   -249 
     -    -12  -7442  -8484   -894  -1115   -701  -1378      *      * 
   100  -2790  -2370  -4868  -4368   -754  -4529  -3341   -175  -3921   1339   4638  -4226  -4063  -3225  -3639  -3854  -2701   -815  -2360  -2290   203
     -   -149   -500    233     43   -381    399    106   -626    210   -466   -720    275    394     45     96    359    117   -369   -294   -249 
     -    -12  -7442  -8484   -894  -1115   -701  -1378      *      * 
   101    545   1819  -2891  -2269   2175  -2179  -1071    891  -1891   -319    311  -1803  -2236  -1537  -1731   -243   -583   1571   -967   -621   204
     -   -149   -500    233     43   -381    399    106   -626    210   -466   -720    275    394     45     96    359    117   -369   -294   -249 
     -    -12  -7442  -8484   -894  -1115   -701  -1378      *      * 
   102  -3196  -3194  -3915  -4259  -4867   3789  -4005  -5414  -4591  -5241  -4823  -3935  -3840  -4374  -4341  -3455  -3585  -4634  -4094  -4784   205
     -   -149   -500    233     43   -381    399    106   -626    210   -466   -720    275    394     45     96    359    117   -369   -294   -249 
     -    -12  -7442  -8484   -894  -1115   -701  -1378      *      * 
   103  -3572  -3491  -3930  -3374  -4367  -3463  -2544  -4583  -1435  -4243  -3795  -3226  -3764  -2331   4134  -3660  -3534  -4308  -3567  -3769   206
     -   -149   -500    233     43   -381    399    106   -626    210   -466   -720    275    394     45     96    359    117   -369   -294   -249 
     -    -12  -7442  -8484   -894  -1115   -701  -1378      *      * 
   104   -933   3061  -3279  -2899   3475  -2130  -1565   -681  -2537  -1013   -547  -2161  -2521  -2172  -2396  -1369    581   -582  -1375   -685   207
     -   -149   -500    233     43   -381    399    106   -626    210   -466   -720    275    394     45     96    359    117   -369   -294   -249 
     -    -12  -7442  -8484   -894  -1115   -701  -1378      *      * 
   105  -1763  -1365  -4257  -3802  -1710  -3864  -3190   1665  -3594    245   -586  -3497  -3743  -3362  -3581  -3086    -10   3055  -2879  -2487   208
     -   -149   -500    233     43   -381    399    106   -626    210   -466   -720    275    394     45     96    359    117   -369   -294   -249 
     -    -12  -7442  -8484   -894  -1115   -701  -1378      *      * 
   106   3526  -1873  -3387  -3638  -3818  -2115  -3250  -3479  -3635  -3847  -3229  -2715  -2848  -3363  -3482  -1631  -1814  -2726  -3850  -3860   209
     -   -149   -500    233     43   -381    399    106   -626    210   -466   -720    275    394     45     96    359    117   -369   -294   -249 
     -    -12  -7442  -8484   -894  -1115   -701  -1378      *      * 
   107  -3196  -3194  -3915  -4259  -4867   3789  -4005  -5414  -4591  -5241  -4823  -3935  -3840  -4374  -4341  -3455  -3585  -4634  -4094  -4784   210
     -   -149   -500    233     43   -381    399    106   -626    210   -466   -720    275    394     45     96    359    117   -369   -294   -249 
     -    -12  -7442  -8484   -894  -1115   -701  -1378      *      * 
   108  -2069  -1598  -4653  -4249  -1725  -4372  -3869   3160  -4108    663   -510  -4022  -4110  -3818  -4105  -3668  -2042   1860  -3250  -2932   211
     -   -149   -500    233     43   -381    399    106   -626    210   -466   -720    275    394     45     96    359    117   -369   -294   -249 
     -    -12  -7442  -8484   -894  -1115   -701  -1378      *      * 
   109  -2016  -2483  -2640  -2704  -4064   3556  -2648  -4121  -2171  -4109  -3444  -2512  -3117  -2505    386  -2185  -2332  -3398  -3702  -3725   212
     -   -149   -500    233     43   -381    399    106   -626    210   -466   -720    275    394     45     96    359    117   -369   -294   -249 
     -    -12  -7442  -8484   -894  -1115   -701  -1378      *      * 
   110  -1564  -1282  -3955  -3532  -1715  -3400  -2889   1720  -3291   -906   -651  -3156  -3464  -3083  -3283   -514  -1582   3150  -2734  -2322   213
     -   -149   -500    233     43   -381    399    106   -626    210   -466   -720    275    394     45     96    359    117   -369   -294   -249 
     -    -12  -7442  -8484   -894  -1115   -701  -1378      *      * 
   111  -2016  -2483  -2640  -2704  -4064   3556  -2648  -4121  -2171  -4109  -3444  -2512  -3117  -2505    386  -2185  -2332  -3398  -3702  -3725   214
     -   -149   -500    233     43   -381    399    106   -626    210   -466   -720    275    394     45     96    359    117   -369   -294   -249 
     -    -12  -7442  -8484   -894  -1115   -701  -1378      *      * 
   112  -3505  -2759  -4433  -4533   2018  -4232   -763  -2217  -4115    648  -1680  -3032  -4097  -3060  -3618  -3446  -3389  -2451    -28   4181   215
     -   -149   -500    233     43   -381    399    106   -626    210   -466   -720    275    394     45     96    359    117   -369   -294   -249 
     -    -12  -7442  -8484   -894  -1115   -701  -1378      *      * 
   113   3175   1760  -3481  -3544  -3354    485  -2828  -3018  -3277  -3351  -2494  -2152  -2249  -2875  -3103   -829  -1010  -2088  -3634  -3478   216
     -   -149   -500    233     43   -381    399    106   -626    210   -466   -720    275    394     45     96    359    117   -369   -294   -249 
     -    -12  -7442  -8484   -894  -1115   -701  -1378      *      * 
   114  -1473  -1238  -3698  -3079    533  -3090  -1927    -28  -2728   2356   2225  -2700   -190  -2229  -2527  -2199  -1398    691  -1566  -1349   217
     -   -149   -500    233     43   -381    399    106   -626    210   -466   -720    275    394     45     96    359    117   -369   -294   -249 
     -    -12  -7442  -8484   -894  -1115   -701  -1378      *      * 
   115  -1024  -1246  -2061  -1680  -1059  -2153   1098   -833  -1107   -939   4479  -1559  -2398  -1231  -1202  -1349    -45   -772  -1595  -1059   218
     -   -149   -500    233     43   -381    399    106   -626    210   -466   -720    275    394     45     96    359    117   -369   -294   -249 
     -    -12  -7442  -8484   -894  -1115   -701  -1378      *      * 
   116  -1673  -1396   -265  -3106  -1738  -3493  -2829   3410  -3074   -854   -656  -2981  -3512  -2878  -3194  -2733  -1670   1260  -2822  -2387   219
     -   -149   -500    233     43   -381    399    106   -626    210   -466   -720    275    394     45     96    359    117   -369   -294   -249 
     -    -12  -7442  -8484   -894  -1115   -701  -1378      *      * 
   117   3336   1771  -3634  -3753  -3335  -1591  -2954  -2734  -3428  -3266  -2522  -2296  -2359  -3046  -3207   -962  -1133  -1988  -3646  -3492   220
     -   -149   -500    233     43   -381    399    106   -626    210   -466   -720    275    394     45     96    359    117   -369   -294   -249 
     -    -12  -7442  -8484   -894  -1115   -701  -1378      *      * 
   118   -963  -1577  -2340  -2584  -3608  -1743  -2652  -3569  -2829  -3767  -2965  -2031   3907  -2592  -2873    213  -1390  -2579  -3745  -3481   221
     -   -149   -500    233     43   -381    399    106   -626    210   -466   -720    275    394     45     96    359    117   -369   -294   -249 
     -    -12  -7442  -8484   -894  -1115   -701  -1378      *      * 
   119  -1264  -1525  -3288  -3322  -2571   -127  -2885   -605  -3210  -2051  -1691  -2618  -2878  -2999  -3153  -1694  -1564   3488  -3220  -2901   222
     -   -149   -500    233     43   -381    399    106   -626    210   -466   -720    275    394     45     96    359    117   -369   -294   -249 
     -    -12  -7442  -8484   -894  -1115   -701  -1378      *      * 
   120  -2794  -2490  -3840  -3854    406  -3608   -977  -1874  -3415  -1809  -1742  -2846  -3751  -2864  -3177  -2933  -2845      4   -318   4528   223
     -   -149   -500    233     43   -381    399    106   -626    210   -466   -720    275    394     45     96    359    117   -369   -294   -249 
     -    -12  -7442  -8484   -894  -1115   -701  -1378      *      * 
   121    577  -1294   -858   -317  -1453  -1660    980    223   -205  -1274   -511    175  -1777   -130   -624    778   2014   -842  -1691  -1183   224
     -   -149   -500    233     43   -381    399    106   -626    210   -466   -720    275    394     45     96    359    117   -369   -294   -249 
     -    -12  -7442  -8484   -894  -1115   -701  -1378      *      * 
   122   3258  -1195  -3025  -3135  -3504    120  -2741  -3196  -3077  -3500  -2620  -2041  -2242  -2713  -3002   -829    -20  -2186  -3745  -3571   225
     -   -149   -500    233     43   -381    399    106   -626    210   -466   -720    275    394     45     96    359    117   -369   -294   -249 
     -    -12  -7442  -8484   -894  -1115   -701  -1378      *      * 
   123  -1998  -3176   -617   3446  -3657  -2252  -1251  -3471   -697  -3339  -2643  -1001  -2615   -896    493  -1811  -1983  -3077  -3298  -2795   226
     -   -149   -500    233     43   -381    399    106   -626    210   -466   -720    275    394     45     96    359    117   -369   -294   -249 
     -    -12  -7442  -8484   -894  -1115   -701  -1378      *      * 
   124  -1614  -1300  -4028  -3608  -1743   -608  -2982   2445  -3383   -906   -662  -3247  -3540  -3174  -3375  -2746  -1622   2823  -2795  -2383   227
     -   -149   -500    233     43   -381    399    106   -626    210   -466   -720    275    394     45     96    359    117   -369   -294   -249 
     -    -12  -7442  -8484   -894  -1115   -701  -1378      *      * 
   125   1933  -1144  -2424  -2144    387  -1573  -1850  -1966  -2012  -2262  -1533  -1672  -2175  -1799  -2172   2570   -907  -1497  -2597  -2144   228
     -   -149   -500    233     43   -381    399    106   -626    210   -466   -720    275    394     45     96    359    117   -369   -294   -249 
     -    -12  -7442  -8484   -894  -1115   -701  -1378      *      * 
   126   -605  -1146  -1993  -1651    345  -1603  -1499  -1684  -1539  -1958  -1225  -1420   3230  -1379  -1778    877    380  -1305  -2348  -1906   229
     -   -149   -500    233     43   -381    399    106   -626    210   -466   -720    275    394     45     96    359    117   -369   -294   -249 
     -    -12  -7442  -8484   -894  -1115   -701  -1378      *      * 
   127   2952  -1174  -2963  -2895  -3299  -1467  -2530  -2987  -2752  -3269  -2403  -1953  -2207  -2454  -2770    931   1231  -2075  -3545  -3319   230
     -   -149   -500    233     43   -381    399    106   -626    210   -466   -720    275    394     45     96    359    117   -369   -294   -249 
     -    -12  -7442  -8484   -894  -1115   -701  -1378      *      * 
   128   -682  -1279    259   -683  -1574  -1763   -789    157   -647  -1357   -664   -834  -1981   -536  -1034   2520   -704    419  -1900  -1414   231
     -   -149   -500    233     43   -381    399    106   -626    210   -466   -720    275    394     45     96    359    117   -369   -294   -249 
     -    -12  -7442  -8484   -894  -1115   -701  -1378      *      * 
   129    623   -839  -1507   -949     70  -1869   1708    885   -777   -739    -54   -998  -1966   -634  -1041   1885   -538   -301  -1257   -828   232
     -   -149   -500    233     43   -381    399    106   -626    210   -466   -720    275    394     45     96    359    117   -369   -294   -249 
     -    -12  -7442  -8484   -894  -1115   -701  -1378      *      * 
   130  -1701  -2342  -2460  -1845  -3485  -2364  -1260  -3211    -77  -3068  -2381  -1687  -2698   -905   3759   -101  -1780  -2749  -2939  -2704   233
     -   -149   -500    233     43   -381    399    106   -626    210   -466   -720    275    394     45     96    359    117   -369   -294   -249 
     -    -12  -7442  -8484   -894  -1115   -701  -1378      *      * 
   131  -2802  -2900  -3709  -3855  -2828   3639  -3112  -4241  -3717  -4144  -3719  -3477  -3645  -3659  -3610  -3038  -3116  -3788   2296  -2489   234
     -   -149   -500    233     43   -381    399    106   -626    210   -466   -720    275    394     45     96    359    117   -369   -294   -249 
     -    -12  -7442  -8484   -894  -1115   -701  -1378      *      * 
   132   -179   -673  -2811  -2223   3256  -2289  -1151    656  -1889    221    212  -1849  -2353  -1564  -1804   -126   -746     55  -1063   -639   235
     -   -149   -500    233     43   -381    399    106   -626    210   -466   -720    275    394     45     96    359    117   -369   -294   -249 
     -    -12  -7442  -8484   -894  -1115   -701  -1378      *      * 
   133  -1694  -1518  -3633  -3155   1106  -3150  -1806   -303  -2818   2704    167  -2737  -3135  -2350  -2665   -407  -1663   -614  -1368   -754   236
     -   -149   -500    233     43   -381    399    106   -626    210   -466   -720    275    394     45     96    359    117   -369   -294   -249 
     -    -12  -7442  -8484   -894  -1115   -701  -1378      *      * 
   134    167  -1247  -1209   -781  -1700  -1650   -853  -1328   -703  -1564   -812    287  -1943   -604  -1068   -209   2921  -1052  -1978    515   237
     -   -149   -500    233     43   -381    399    106   -626    210   -466   -720    275    394     45     96    359    117   -369   -294   -249 
     -    -12  -7442  -8484   -894  -1115   -701  -1378      *      * 
   135  -1065  -1558  -2681  -2668    675  -1938  -1882  -2402  -2619  -2492  -2010  -2070  -2569  -2353  -2668   3308  -1408  -1982  -1918   -990   238
     -   -149   -500    233     43   -381    399    106   -626    210   -466   -720    275    394     45     96    359    117   -369   -294   -249 
     -    -12  -7442  -8484   -894  -1115   -701  -1378      *      * 
   136  -2681  -2220  -4850  -4347   3590  -4461  -2666    701  -4047   1531    320  -3975  -3984  -3165  -3688  -3684  -2569   -740  -1790  -1244   239
     -   -149   -500    233     43   -381    399    106   -626    210   -466   -720    275    394     45     96    359    117   -369   -294   -249 
     -    -12  -7442  -8484   -894  -1115   -701  -1378      *      * 
   137  -3569  -3390  -4042  -4362  -4763  -3426  -4034  -5349  -4542  -5126  -4838  -4133   4267  -4442  -4297  -3840  -3922  -4781  -4041  -4662   240
     -   -149   -500    233     43   -381    399    106   -626    210   -466   -720    275    394     45     96    359    117   -369   -294   -249 
     -    -12  -7442  -8484   -894  -1115   -701  -1378      *      * 
   138  -1600  -3126     29   3250  -3405   -176   1263  -3293   -929  -3223  -2462   -508  -2281   -665  -1508  -1372  -1628  -2832  -3352  -2550   241
     -   -149   -500    233     43   -381    399    106   -626    210   -466   -720    275    394     45     96    359    117   -369   -294   -249 
     -    -12  -7442  -8484   -894  -1115   -701  -1378      *      * 
   139  -1452  -1139  -3838  -3316  -1347  -3320  -2435   2051  -3033    537   -351  -2946  -3279  -2747  -2955   -529  -1417   2693  -2233  -1863   242
     -   -149   -500    233     43   -381    399    106   -626    210   -466   -720    275    394     45     96    359    117   -369   -294   -249 
     -    -12  -7442  -8484   -894  -1115   -701  -1378      *      * 
   140  -2250   3295  -4154  -4099   3950  -3141  -1573  -1649  -3738  -1564  -1459  -3046  -3480  -3130  -3425  -2581  -2414  -1708   -962     88   243
     -   -149   -500    233     43   -381    399    106   -626    210   -466   -720    275    394     45     96    359    117   -369   -294   -249 
     -    -12  -7442  -8484   -894  -1115   -701  -1378      *      * 
   141  -2042  -1581  -4635  -4296  -1992  -4346  -4127   3468  -4174   -797   -760  -4056  -4167  -4023  -4248  -3688  -2040   1725  -3571  -3136   244
     -   -149   -500    233     43   -381    399    106   -626    210   -466   -720    275    394     45     96    359    117   -369   -294   -249 
     -    -12  -7442  -8484   -894  -1115   -701  -1378      *      * 
   142  -1048  -1854   -949  -1168  -3400  -1689  -1802  -3407  -1828  -3509  -2713   3676  -2333  -1559  -2204   1363  -1373  -2577  -3542  -2953   245
     -   -149   -500    233     43   -381    399    106   -626    210   -466   -720    275    394     45     96    359    117   -369   -294   -249 
     -    -12  -7442  -8484   -894  -1115   -701  -1378      *      * 
   143    358   -470  -2720  -2103   1846   -753   -996   1927  -1750    667    329  -1698  -2180  -1417  -1633   -258   -548    141   -933   -584   246
     -   -149   -500    233     43   -381    399    106   -626    210   -466   -720    275    394     45     96    359    117   -369   -294   -249 
     -    -12  -7442  -8484   -894  -1115   -701  -1378      *      * 
   144  -3196  -3194  -3915  -4259  -4867   3789  -4005  -5414  -4591  -5241  -4823  -3935  -3840  -4374  -4341  -3455  -3585  -4634  -4094  -4784   247
     -   -149   -500    233     43   -381    399    106   -626    210   -466   -720    275    394     45     96    359    117   -369   -294   -249 
     -    -12  -7442  -8484   -894  -1115   -701  -1378      *      * 
   145  -2039  -1571  -4646  -4305  -2028  -4373  -4167   3389  -4195   -835   -787  -4072  -4183  -4056  -4279  -3715  -2035   1949  -3615  -3169   248
     -   -149   -500    233     43   -381    399    106   -626    210   -466   -720    275    394     45     96    359    117   -369   -294   -249 
     -    -12  -7442  -8484   -894  -1115   -701  -1378      *      * 
   146  -3064  -2540  -5270  -4724   -720  -4994  -3699   -180  -4378   3037   1593  -4699  -4261  -3405  -3978  -4341  -2933   -933  -2454  -2537   249
     -   -149   -500    233     43   -381    399    106   -626    210   -466   -720    275    394     45     96    359    117   -369   -294   -249 
     -    -12  -7442  -8484   -894  -1115   -701  -1378      *      * 
   147  -2937  -2414  -5242  -4669    434  -4925  -3521    857  -4415   2935    465  -4576  -4203  -3375  -3993  -4206  -2802   -789  -2348  -2322   250
     -   -149   -500    233     43   -381    399    106   -626    210   -466   -720    275    394     45     96    359    117   -369   -294   -249 
     -    -12  -7442  -8484   -894  -1115   -701  -1378      *      * 
   148  -3196  -3194  -3915  -4259  -4867   3789  -4005  -5414  -4591  -5241  -4823  -3935  -3840  -4374  -4341  -3455  -3585  -4634  -4094  -4784   251
     -   -149   -500    233     43   -381    399    106   -626    210   -466   -720    275    394     45     96    359    117   -369   -294   -249 
     -    -12  -7442  -8484   -894  -1115   -701  -1378      *      * 
   149  -4022  -3300  -4202  -4471   -162  -3952  -1522  -3554  -4217  -3007  -3045  -3501  -4179  -3602  -3853  -3928  -4069  -3631   -835   4786   252
     -   -149   -500    233     43   -381    399    106   -626    210   -466   -720    275    394     45     96    359    117   -369   -294   -249 
     -    -12  -7442  -8484   -894  -1115   -701  -1378      *      * 
   150  -2032  -1565  -4615  -4216  -1798  -4335  -3862   1669  -4076    496   -585  -3983  -4096  -3829  -4094  -3630  -2008   3159  -3297  -2940   253
     -   -149   -500    233     43   -381    399    106   -626    210   -466   -720    275    394     45     96    359    117   -369   -294   -249 
     -    -12  -7442  -8484   -894  -1115   -701  -1378      *      * 
   151    909  -1168  -2896  -2782  -3043  -1502  -2419  -2517  -2621  -2956  -2167  -1928  -2218  -2352  -2660   3110   -976     51  -3348  -3079   254
     -   -149   -500    233     43   -381    399    106   -626    210   -466   -720    275    394     45     96    359    117   -369   -294   -249 
     -    -12  -7442  -8484   -894  -1115   -701  -1378      *      * 
   152  -2749  -3127  -2054  -2376  -3897  -2856  -2871  -4637  -3059  -4563  -4104   4298  -3433  -2867  -3263  -2819  -3038  -4043  -3716  -3493   255
     -   -149   -500    233     43   -381    399    106   -626    210   -466   -720    275    394     45     96    359    117   -369   -294   -249 
     -    -12  -7442  -8484   -894  -1115   -701  -1378      *      * 
   153  -3738  -2901  -4458  -4636   1508  -4307   -719  -2519  -4206   -468  -1987  -3039  -4177  -3108  -3685  -3536  -3617  -2718     21   4486   256
     -   -149   -500    233     43   -381    399    106   -626    210   -466   -720    275    394     45     96    359    117   -369   -294   -249 
     -    -12  -7442  -8484   -894  -1115   -701  -1378      *      * 
   154   2192   1380  -2500  -1936   1229    -37  -1072   -195  -1642    126     94  -1601  -2152  -1362  -1630  -1092   -600    -89  -1152   -788   257
     -   -149   -500    233     43   -381    399    106   -626    210   -466   -720    275    394     45     96    359    117   -369   -294   -249 
     -    -12  -7442  -8484   -894  -1115   -701  -1378      *      * 
   155  -3222  -2656  -4546  -4496   4111  -4262  -1397  -1156  -4115    401   -646  -3429  -4095  -3206  -3702  -3609  -3154  -1650   -639    440   258
     -   -149   -500    233     43   -381    399    106   -626    210   -466   -720    275    394     45     96    359    117   -369   -294   -249 
     -    -12  -7442  -8484   -894  -1115   -701  -1378      *      * 
   156   1646  -1208  -2847  -2880  -3541    141  -2618  -3307  -2865  -3544  -2634  -1952  -2217  -2527  -2882   2928  -1007  -2237  -3747  -3543   259
     -   -149   -500    233     43   -381    399    106   -626    210   -466   -720    275    394     45     96    359    117   -369   -294   -249 
     -    -12  -7442  -8484   -894  -1115   -701  -1378      *      * 
   157   -801  -2088   -714   -138   -472    288   -316  -2107   2583  -2070  -1206    416  -1824    121    957   -703   -721  -1728  -2229  -1651   260
     -   -149   -500    233     43   -381    399    106   -626    210   -466   -720    275    394     45     96    359    117   -369   -294   -249 
     -    -12  -7442  -8484   -894  -1115   -701  -1378      *      * 
   158  -2088   2142  -4334  -3777    762  -3731  -2442   -129  -3436   2755    348  -3387  -3520  -2779  -3168  -2909  -2019   -574  -1801  -1436   261
     -   -149   -500    233     43   -381    399    106   -626    210   -466   -720    275    394     45     96    359    117   -369   -294   -249 
     -    -12  -7442  -8484   -894  -1115   -701  -1378      *      * 
   159   -656  -1444  -1451  -1059  -2593  -1582  -1175  -2267   -828  -2408  -1581  -1062   3053   -846    152    960    889  -1739  -2686  -2219   262
     -   -149   -500    233     43   -381    399    106   -626    210   -466   -720    275    394     45     96    359    117   -369   -294   -249 
     -    -12  -7442  -8484   -894  -1115   -701  -1378      *      * 
   160     39   -549  -2681   -347   -500  -2200  -1060    868  -1743   1818   1343  -1727  -2245  -1430  -1668  -1273     27    842  -1028   -680   263
     -   -149   -500    233     43   -381    399    106   -626    210   -466   -720    275    394     45     96    359    117   -369   -294   -249 
     -    -12  -7442  -8484   -894  -1115   -701  -1378      *      * 
   161   -537  -1953    538    147  -2251  -1515   2701  -1986   1478  -1958  -1049    946  -1609    803   -256   -428   -476   -325   1132  -1480   264
     -   -149   -500    233     43   -381    399    106   -626    210   -466   -720    275    394     45     96    359    117   -369   -294   -249 
     -    -12  -7442  -8484   -894  -1115   -701  -1378      *      * 
   162  -1597  -1311  -3919  -3329   -745  -3314  -2187   1668  -2990   2274    252  -2940  -3189  -2501  -2790  -2445  -1529   1037  -1786    810   265
     -   -149   -500    233     43   -381    399    106   -626    210   -466   -720    275    394     45     96    359    117   -369   -294   -249 
     -    -12  -7442  -8484   -894  -1115   -701  -1378      *      * 
   163   -805  -1514  -1486  -1727  -3613   3251  -2197  -3453  -2374  -3619  -2760    132  -2279  -2010  -2637    554  -1202  -2450  -3775  -3377   266
     -   -149   -500    233     43   -381    399    106   -626    210   -466   -720    275    394     45     96    359    117   -369   -294   -249 
     -    -12  -7442  -8484   -894  -1115   -701  -1378      *      * 
   164  -4741  -3759  -4708  -4998  -2384  -3919  -3279  -4878  -4788  -4326  -4345  -4625  -4321  -4645  -4395  -5004  -4887  -4878   6238  -1990   267
     -   -149   -500    233     43   -381    399    106   -626    210   -466   -720    275    394     45     96    359    117   -369   -294   -249 
     -    -12  -7442  -8484   -894  -1115   -701  -1378      *      * 
   165  -3572  -3491  -3930  -3374  -4367  -3463  -2544  -4583  -1435  -4243  -3795  -3226  -3764  -2331   4134  -3660  -3534  -4308  -3567  -3769   268
     -   -149   -500    233     43   -381    399    106   -626    210   -466   -720    275    394     45     96    359    117   -369   -294   -249 
     -    -12  -7442  -8484   -894  -1115   -701  -1378      *      * 
   166   -100  -1274  -3847  -3229   1389  -3190  -2042   1853  -2873   2019   1406  -2827  -3069  -2351  -2646  -2308  -1461   -212  -1643  -1434   269
     -   -149   -500    233     43   -381    399    106   -626    210   -466   -720    275    394     45     96    359    117   -369   -294   -249 
     -    -12  -7442  -8484   -894  -1115   -701  -1378      *      * 
   167  -2974  -2816  -4159  -4200  -2091  -3504  -3380  -1690  -3763  -1179   5175  -3864  -3864  -3670  -3585  -3468  -3151  -2065  -3012  -2758   270
     -   -149   -500    233     43   -381    399    106   -626    210   -466   -720    275    394     45     96    359    117   -369   -294   -249 
     -    -12  -7442  -8484   -894  -1115   -701  -1378      *      * 
   168  -3371  -2888  -4716  -4628  -1407  -4203  -3653   -947  -4306   3212   -381  -4472  -4191  -3767  -3993  -4264  -3364  -1600  -2791  -2682   271
     -   -149   -500    233     43   -381    399    106   -626    210   -466   -720    275    394     45     96    359    117   -369   -294   -249 
     -    -12  -7442  -8484   -894  -1115   -701  -1378      *      * 
   169    623  -1456  -2782  -3052  -3806   3423  -2911  -3597  -3284  -3868  -3015  -2177  -2443  -2901  -3214  -1091  -1304  -2521  -3924  -3825   272
     -   -149   -500    233     43   -381    399    106   -626    210   -466   -720    275    394     45     96    359    117   -369   -294   -249 
     -    -12  -7442  -8484   -894  -1115   -701  -1378      *      * 
   170  -2033  -1555  -4645  -4266  -1923  -4392  -4019   2672  -4151    151   -690  -4041  -4153  -3955  -4204  -3703  -2013   2728  -3458  -3062   273
     -   -149   -500    233     43   -381    399    106   -626    210   -466   -720    275    394     45     96    359    117   -369   -294   -249 
     -    -12  -7442  -8484   -894  -1115   -701  -1378      *      * 
   171    984  -1419  -2815  -3071  -3779   3351  -2898  -3561  -3273  -3834  -2973  -2161  -2415  -2886  -3198  -1053  -1266  -2483  -3913  -3807   274
     -   -149   -500    233     43   -381    399    106   -626    210   -466   -720    275    394     45     96    359    117   -369   -294   -249 
     -    -12  -7442  -8484   -894  -1115   -701  -1378      *      * 
   172   2898  -1217  -3348  -2982  -1720  -2470  -2405   1127  -2724  -1020   -726  -2485  -2853  -2500  -2749  -1727  -1298    741  -2559  -2199   275
     -   -149   -500    233     43   -381    399    106   -626    210   -466   -720    275    394     45     96    359    117   -369   -294   -249 
     -    -12  -7442  -8484   -894  -1115   -701  -1378      *      * 
   173    307   -899  -3489  -2891   1805  -2812  -1738   1727  -2535   1156    134  -2446  -2795  -2149  -2364  -1923  -1084   1559  -1522  -1204   276
     -   -149   -500    233     43   -381    399    106   -626    210   -466   -720    275    394     45     96    359    117   -369   -294   -249 
     -    -12  -7442  -8484   -894  -1115   -701  -1378      *      * 
   174  -3569  -3390  -4042  -4362  -4763  -3426  -4034  -5349  -4542  -5126  -4838  -4133   4267  -4442  -4297  -3840  -3922  -4781  -4041  -4662   277
     -   -149   -500    233     43   -381    399    106   -626    210   -466   -720    275    394     45     96    359    117   -369   -294   -249 
     -    -12  -7442  -8484   -894  -1115   -701  -1378      *      * 
   175    405  -1257  -2814  -2992  -3584  -1502  -2740  -3349  -3037  -3636  -2760  -2021  -2274  -2698  -2986   3366  -1081  -2287  -3811  -3599   278
     -   -149   -500    233     43   -381    399    106   -626    210   -466   -720    275    394     45     96    359    117   -369   -294   -249 
     -    -12  -7442  -8484   -894  -1115   -701  -1378      *      * 
   176   -138  -1351  -4245  -3785  -1679  -3832  -3139   1888  -3572    534   -564  -3469  -3714  -3328  -3547  -3049  -1718   2875  -2827  -2441   279
     -   -149   -500    233     43   -381    399    106   -626    210   -466   -720    275    394     45     96    359    117   -369   -294   -249 
     -    -12  -7442  -8484   -894  -1115   -701  -1378      *      * 
   177    882   -513  -2860  -2242   1971    -17  -1096   1528  -1879    110    292  -1812  -2265  -1536  -1742  -1300   -613   1031  -1006   -658   280
     -   -149   -500    233     43   -381    399    106   -626    210   -466   -720    275    394     45     96    359    117   -369   -294   -249 
     -    -12  -7442  -8484   -894  -1115   -701  -1378      *      * 
   178  -2846  -2335  -5165  -4642   -823  -4871  -3704   1514  -4365   2863    368  -4565  -4224  -3455  -4012  -4195  -2739   -473  -2531  -2575   281
     -   -149   -500    233     43   -381    399    106   -626    210   -466   -720    275    394     45     96    359    117   -369   -294   -249 
     -    -12  -7442  -8484   -894  -1115   -701  -1378      *      * 
   179   3071  -1191  -2996  -3057  -3467   1094  -2685  -3170  -2989  -3458  -2576  -2013  -2231  -2639  -2946   -819    284  -2171  -3705  -3518   282
     -   -149   -500    233     43   -381    399    106   -626    210   -466   -720    275    394     45     96    359    117   -369   -294   -249 
     -    -12  -7442  -8484   -894  -1115   -701  -1378      *      * 
   180  -1046   -833  -3323   -731   1822  -2670  -1563   2002  -2357   1228    227  -2284  -2663  -1973  -2195  -1770   -987   1214  -1371  -1053   283
     -   -149   -500    233     43   -381    399    106   -626    210   -466   -720    275    394     45     96    359    117   -369   -294   -249 
     -    -12  -7442  -8484   -894  -1115   -701  -1378      *      * 
   181    850   -892  -2215  -1734  -1186   2465  -1270    390  -1511   -962   1758  -1519  -2185  -1324  -1650  -1034   -751   -384  -1666  -1295   284
     -   -149   -500    233     43   -381    399    106   -626    210   -466   -720    275    394     45     96    359    117   -369   -294   -249 
     -    -12  -7442  -8484   -894  -1115   -701  -1378      *      * 
   182  -2030  -1560  -4620  -4229  -1844  -4350  -3911   1738  -4096    316   -625  -3998  -4114  -3870  -4127  -3650  -2008   3179  -3352  -2979   285
     -   -149   -500    233     43   -381    399    106   -626    210   -466   -720    275    394     45     96    359    117   -369   -294   -249 
     -    -12  -7442  -8484   -894  -1115   -701  -1378      *      * 
   183  -1275   1820  -3541  -2957   -767  -2888  -1876    869  -2604   2461    191  -2546  -2883  -2206  -2452  -2016    102    152  -1635  -1355   286
     -   -149   -500    233     43   -381    399    106   -626    210   -466   -720    275    394     45     96    359    117   -369   -294   -249 
     -    -12  -7442  -8484   -894  -1115   -701  -1378      *      * 
   184   1661  -1326   -799   -245  -1440     49   -374  -1054    464  -1255   -488   -474  -1753    -56    281   -124   -492    641  -1665    335   287
     -   -149   -500    233     43   -381    399    106   -626    210   -466   -720    275    394     45     96    359    117   -369   -294   -249 
     -    -12  -7442  -8484   -894  -1115   -701  -1378      *      * 
   185  -2396  -2047  -4552  -4094   -924  -4133  -3190   1084  -3679    351   4683  -3859  -3882  -3162  -3489  -3426  -2357   -258  -2427  -2272   288
     -   -149   -500    233     43   -381    399    106   -626    210   -466   -720    275    394     45     96    359    117   -369   -294   -249 
     -    -12  -7442  -8484   -894  -1115   -701  -1378      *      * 
   186  -3569  -3390  -4042  -4362  -4763  -3426  -4034  -5349  -4542  -5126  -4838  -4133   4267  -4442  -4297  -3840  -3922  -4781  -4041  -4662   289
     -   -149   -500    233     43   -381    399    106   -626    210   -466   -720    275    394     45     96    359    117   -369   -294   -249 
     -    -12  -7442  -8484   -894  -1115   -701  -1378      *      * 
   187  -3264  -3765  -1447   3822  -4535  -2948  -2636  -4814  -2810  -4653  -4248  -2115  -3463  -2478  -3225  -3107  -3392  -4410  -4009  -3981   290
     -   -149   -500    233     43   -381    399    106   -626    210   -466   -720    275    394     45     96    359    117   -369   -294   -249 
     -    -12  -7442  -8484   -894  -1115   -701  -1378      *      * 
   188  -1298  -1844  -2875  -3136  -3678  -2026  -2995  -3857  -3302  -4033  -3306  -2458  -2758  -3055  -3253   3563  -1733  -2892  -3744  -3541   291
     -   -149   -500    233     43   -381    399    106   -626    210   -466   -720    275    394     45     96    359    117   -369   -294   -249 
     -    -12  -7442  -8484   -894  -1115   -701  -1378      *      * 
   189  -3569  -3390  -4042  -4362  -4763  -3426  -4034  -5349  -4542  -5126  -4838  -4133   4267  -4442  -4297  -3840  -3922  -4781  -4041  -4662   292
     -   -149   -500    233     43   -381    399    106   -626    210   -466   -720    275    394     45     96    359    117   -369   -294   -249 
     -    -12  -7442  -8484   -894  -1115   -701  -1378      *      * 
   190  -3572  -3491  -3930  -3374  -4367  -3463  -2544  -4583  -1435  -4243  -3795  -3226  -3764  -2331   4134  -3660  -3534  -4308  -3567  -3769   293
     -   -149   -500    233     43   -381    399    106   -626    210   -466   -720    275    394     45     96    359    117   -369   -294   -249 
     -    -12  -7442  -8484   -894  -1115   -701  -1378      *      * 
   191  -4741  -3759  -4708  -4998  -2384  -3919  -3279  -4878  -4788  -4326  -4345  -4625  -4321  -4645  -4395  -5004  -4887  -4878   6238  -1990   294
     -   -149   -500    233     43   -381    399    106   -626    210   -466   -720    275    394     45     96    359    117   -369   -294   -249 
     -    -12  -7442  -8484   -894  -1115   -701  -1378      *      * 
   192  -3371  -2888  -4716  -4628  -1407  -4203  -3653   -947  -4306   3212   -381  -4472  -4191  -3767  -3993  -4264  -3364  -1600  -2791  -2682   295
     -   -149   -500    233     43   -381    399    106   -626    210   -466   -720    275    394     45     96    359    117   -369   -294   -249 
     -    -12  -7442  -8484   -894  -1115   -701  -1378      *      * 
   193  -2002  -1563  -4574  -4244  -2025  -4237  -4051   1404  -4105   -865   -808  -3979  -4114  -3978  -4182  -3579  -2009   3420  -3561  -3097   296
     -   -149   -500    233     43   -381    399    106   -626    210   -466   -720    275    394     45     96    359    117   -369   -294   -249 
     -    -12  -7442  -8484   -894  -1115   -701  -1378      *      * 
   194  -2294  -1946  -4505  -3981   -879  -4085  -3074    135  -3615    648   4620  -3753  -3803  -3059  -3427  -3315  -2238    697  -2353  -2230   297
     -   -149   -500    233     43   -381    399    106   -626    210   -466   -720    275    394     45     96    359    117   -369   -294   -249 
     -    -12  -7442  -8484   -894  -1115   -701  -1378      *      * 
   195  -2020  -2908  -2240  -1287  -3628  -2646   -709  -3048   2105  -2759  -2043  -1306  -2632   3464   1066  -1893  -1775  -2772  -2657  -2451   298
     -   -149   -500    233     43   -381    399    106   -626    210   -466   -720    275    394     45     96    359    117   -369   -294   -249 
     -    -12  -7442  -8484   -894  -1115   -701  -1378      *      * 
   196  -3196  -3194  -3915  -4259  -4867   3789  -4005  -5414  -4591  -5241  -4823  -3935  -3840  -4374  -4341  -3455  -3585  -4634  -4094  -4784   299
     -   -149   -500    233     43   -381    399    106   -626    210   -466   -720    275    394     45     96    359    117   -369   -294   -249 
     -    -12  -7442  -8484   -894  -1115   -701  -1378      *      * 
   197  -3572  -3491  -3930  -3374  -4367  -3463  -2544  -4583  -1435  -4243  -3795  -3226  -3764  -2331   4134  -3660  -3534  -4308  -3567  -3769   300
     -   -149   -500    233     43   -381    399    106   -626    210   -466   -720    275    394     45     96    359    117   -369   -294   -249 
     -    -12  -7442  -8484   -894  -1115   -701  -1378      *      * 
   198   -108  -1561  -3987  -3504   -990  -3359  -2629    186  -3184   2691     99  -3142  -3361  -2745  -3051  -2571  -1767    908  -2219  -2030   301
     -   -149   -500    233     43   -381    399    106   -626    210   -466   -720    275    394     45     96    359    117   -369   -294   -249 
     -    -12  -7442  -8484   -894  -1115   -701  -1378      *      * 
   199    331  -2570    923   1162  -2864   2226   -583  -2639    467  -2586  -1719   -291  -1930   -166   -909   -869  -1015  -2188  -2773  -2025   302
     -   -149   -500    233     43   -381    399    106   -626    210   -466   -720    275    394     45     96    359    117   -369   -294   -249 
     -    -12  -7442  -8484   -894  -1115   -701  -1378      *      * 
   200  -1798  -3612   2624   2602  -3836  -1833  -1129  -3729  -1287  -3617  -2900   -433  -2332   -783  -2082    270  -1851  -3214  -3809  -2846   303
     -   -149   -500    233     43   -381    399    106   -626    210   -466   -720    275    394     45     96    359    117   -369   -294   -249 
     -    -12  -7442  -8484   -894  -1115   -701  -1378      *      * 
   201   3349  -1364  -2980  -3195  -3694    137  -2894  -3440  -3270  -3734  -2874  -2176  -2385  -2894  -3172  -1009  -1214  -2398  -3858  -3746   304
     -   -149   -500    233     43   -381    399    106   -626    210   -466   -720    275    394     45     96    359    117   -369   -294   -249 
     -    -12  -7442  -8484   -894  -1115   -701  -1378      *      * 
   202  -1319  -2176  -1583   -818    252  -2227   -563  -2024   2575   -513  -1288   -948  -2254   -182   2192  -1291  -1181  -1798  -2183  -1755   305
     -   -149   -500    233     43   -381    399    106   -626    210   -466   -720    275    394     45     96    359    117   -369   -294   -249 
     -    -12  -7442  -8484   -894  -1115   -701  -1378      *      * 
   203   -555  -1992   -415   1062  -2309  -1527   -175  -2047   1692  -2001  -1085   -167  -1619   1201   1007    210    193    -14  -2173  -1507   306
     -   -149   -500    233     43   -381    399    106   -626    210   -466   -720    275    394     45     96    359    117   -369   -294   -249 
     -    -12  -7442  -8484   -894  -1115   -701  -1378      *      * 
   204  -2018  -1557  -4619  -4281  -2061  -4331  -4142   1769  -4167   -886   -823  -4039  -4164  -4046  -4257  -3672  -2017   3334  -3627  -3161   307
     -   -149   -500    233     43   -381    399    106   -626    210   -466   -720    275    394     45     96    359    117   -369   -294   -249 
     -    -12  -7442  -8484   -894  -1115   -701  -1378      *      * 
   205  -3064  -2539  -5275  -4726   -719  -4999  -3701   -179  -4385   3026   1709  -4703  -4261  -3405  -3982  -4343  -2932   -935  -2453  -2542   308
     -   -149   -500    233     43   -381    399    106   -626    210   -466   -720    275    394     45     96    359    117   -369   -294   -249 
     -    -12  -7442  -8484   -894  -1115   -701  -1378      *      * 
   206   -535  -1981   1896   1174  -2289   -588   -170  -2032    242  -1991   1001    455  -1602    726    499   -419   -474   -461  -2171  -1494   309
     -   -149   -500    233     43   -381    399    106   -626    210   -466   -720    275    394     45     96    359    117   -369   -294   -249 
     -    -12  -7442  -8484   -894  -1115   -701  -1378      *      * 
   207  -1585  -2612  -1739     51  -3152  -2364   -587  -2673   2860      1  -1730  -1025  -2375   -159   1799  -1479  -1407  -2368  -2501  -2172   310
     -   -149   -500    233     43   -381    399    106   -626    210   -466   -720    275    394     45     96    359    117   -369   -294   -249 
     -    -12  -7442  -8484   -894  -1115   -701  -1378      *      * 
   208   -973  -1276  -3221  -3071  -2238  -2058  -2559   -428  -2786  -1658  -1301  -2346  -2644  -2609  -2774  -1386   3278   1611  -2957  -2603   311
     -   -149   -500    233     43   -381    399    106   -626    210   -466   -720    275    394     45     96    359    117   -369   -294   -249 
     -    -12  -7442  -8484   -894  -1115   -701  -1378      *      * 
   209   -602   1908  -2484  -2367  -3087  -1502  -2217  -2835  -2283  -3082  -2239    842  -2196  -2078  -2417   3132   -984  -2024  -3326  -2995   312
     -   -149   -500    233     43   -381    399    106   -626    210   -466   -720    275    394     45     96    359    117   -369   -294   -249 
     -    -12  -7442  -8484   -894  -1115   -701  -1378      *      * 
   210  -1633  -3387   3000   1249  -3614  -1801  -1008  -3471  -1059  -3373  -2608   1877  -2249   -643  -1787  -1356     25  -2977  -3564  -2659   313
     -   -149   -500    233     43   -381    399    106   -626    210   -466   -720    275    394     45     96    359    117   -369   -294   -249 
     -    -12  -7442  -8484   -894  -1115   -701  -1378      *      * 
   211   -724  -1535  -1492  -1042  -2661  -1642  -1100  -2330   -608  -2440  -1615  -1057  -2058   -752   1357   2406   1685  -1809  -2678  -2219   314
     -   -149   -500    233     43   -381    399    106   -626    210   -466   -720    275    394     45     96    359    117   -369   -294   -249 
     -    -12  -7442  -8484   -894  -1115   -701  -1378      *      * 
   212    333  -1900    518    589  -2178  -1519   -185   -799   1659   -623  -1001   -172   1287    260   -282   -434   -472  -1498  -2109  -1453   315
     -   -149   -500    233     43   -381    399    106   -626    210   -466   -720    275    394     45     96    359    117   -369   -294   -249 
     -    -12  -7442  -8484   -894  -1115   -701  -1378      *      * 
   213  -1010  -2556    909   2739  -2846  -1654   -551  -2624   -295  -2563  -1688   -274  -1907    825   -864    157     40  -2168  -2743  -1995   316
     -   -149   -500    233     43   -381    399    106   -626    210   -466   -720    275    394     45     96    359    117   -369   -294   -249 
     -    -12  -7442  -8484   -894  -1115   -701  -1378      *      * 
   214  -3264  -3765  -1447   3822  -4535  -2948  -2636  -4814  -2810  -4653  -4248  -2115  -3463  -2478  -3225  -3107  -3392  -4410  -4009  -3981   317
     -   -149   -500    233     43   -381    399    106   -626    210   -466   -720    275    394     45     96    359    117   -369   -294   -249 
     -    -12  -7442  -8484   -894  -1115   -701  -1378      *      * 
   215   3089   1312  -3417  -3421  -3295  -1464  -2750  -2961  -3151  -3285  -2430  -2107  -2228  -2774  -3018   1163   -984  -2051  -3580  -3400   318
     -   -149   -500    233     43   -381    399    106   -626    210   -466   -720    275    394     45     96    359    117   -369   -294   -249 
     -    -12  -7442  -8484   -894  -1115   -701  -1378      *      * 
   216    330  -1973    410   1320  -2284  -1499    985   -429    573  -1985    334   -138  -1592   1703    406   -406    153  -1590  -2161  -1484   319
     -   -149   -500    233     43   -381    399    106   -626    210   -466   -720    275    394     45     96    359    117   -369   -294   -249 
     -    -12  -7442  -8484   -894  -1115   -701  -1378      *      * 
   217    130  -1511   -641   1213  -1667  -1626   -338  -1302    -37   1351   -665   -383  -1728    736   -488    129    132  -1044  -1823  -1270   320
     -   -149   -500    233     43   -381    399    106   -626    210   -466   -720    275    394     45     96    359    117   -369   -294   -249 
     -    -12  -7442  -8484   -894  -1115   -701  -1378      *      * 
   218  -3572  -3491  -3930  -3374  -4367  -3463  -2544  -4583  -1435  -4243  -3795  -3226  -3764  -2331   4134  -3660  -3534  -4308  -3567  -3769   321
     -   -149   -500    233     43   -381    399    106   -626    210   -466   -720    275    394     45     96    359    117   -369   -294   -249 
     -    -12  -7442  -8484   -894  -1115   -701  -1378      *      * 
   219  -3072  -2536  -5118  -4679   1549  -4818  -2890   -327  -4390   2927    335  -4356  -4210  -3359  -3957  -4151  -2944  -1067  -1881  -1341   322
     -   -149   -500    233     43   -381    399    106   -626    210   -466   -720    275    394     45     96    359    117   -369   -294   -249 
     -    -12  -7442  -8484   -894  -1115   -701  -1378      *      * 
   220   1711  -2019    487    567  -2332   -709   -188  -2079    219  -2032  -1113    295  -1617    893    409    526   -500  -1637  -2207  -1525   323
     -   -149   -500    233     43   -381    399    106   -626    210   -466   -720    275    394     45     96    359    117   -369   -294   -249 
     -    -12  -7442  -8484   -894  -1115   -701  -1378      *      * 
   221  -2114  -4041   3305   2182  -4217  -1923  -1343  -4195  -1687  -4048  -3446   -523  -2491  -1030  -2613  -1746  -2204  -3654  -4203  -3165   324
     -   -149   -500    233     43   -381    399    106   -626    210   -466   -720    275    394     45     96    359    117   -369   -294   -249 
     -    -12  -7442  -8484   -894  -1115   -701  -1378      *      * 
   222  -2506  -2132  -4383  -4301  -2107  -3870  -3753   3806  -4080  -1081  -1125  -4012  -4038  -3936  -3993  -3643  -2570     78  -3292  -2940   325
     -   -149   -500    233     43   -381    399    106   -626    210   -466   -720    275    394     45     96    359    117   -369   -294   -249 
     -    -12  -7442  -8484   -894  -1115   -701  -1378      *      * 
   223  -1205  -2157  -1359   -659  -2412  -2121   -526  -1990   2995   -649    937   -828  -2164   1094    170  -1162  -1083  -1759  -2233  -1807   326
     -   -149   -500    233     43   -381    399    106   -626    210   -466   -720    275    394     45     96    359    117   -369   -294   -249 
     -    -12  -7442  -8484   -894  -1115   -701  -1378      *      * 
   224    777  -1928   -410   1754  -2219  -1519    914  -1945    236   -625  -1026   -167  -1611   1238    481   -431    227  -1534  -2128  -1468   327
     -   -149   -500    233     43   -381    399    106   -626    210   -466   -720    275    394     45     96    359    117   -369   -294   -249 
     -    -12  -7442  -8484   -894  -1115   -701  -1378      *      * 
   225   3526  -1873  -3387  -3638  -3818  -2115  -3250  -3479  -3635  -3847  -3229  -2715  -2848  -3363  -3482  -1631  -1814  -2726  -3850  -3860   328
     -   -149   -500    233     43   -381    399    106   -626    210   -466   -720    275    394     45     96    359    117   -369   -294   -249 
     -    -12  -7442  -8484   -894  -1115   -701  -1378      *      * 
   226   3134  -1240  -3274  -3237  -2640  -1782  -2688  -1110  -3007  -2184  -1733  -2259  -2468  -2734  -2939  -1128  -1164   1000  -3240  -2940   329
     -   -149   -500    233     43   -381    399    106   -626    210   -466   -720    275    394     45     96    359    117   -369   -294   -249 
     -    -12  -7442  -8484   -894  -1115   -701  -1378      *      * 
   227    898  -1874   -774    329  -3356   3028  -1622  -3086  -1644  -3228  -2435  -1069  -2274  -1344  -2087  -1105  -1313  -2397  -3464  -2920   330
     -   -149   -500    233     43   -381    399    106   -626    210   -466   -720    275    394     45     96    359    117   -369   -294   -249 
     -    -12  -7442  -8484   -894  -1115   -701  -1378      *      * 
   228  -1210   -991  -3365  -2783   -802  -2862   1350   2950  -2427    767     83  -2425  -2842  -2104  -2325  -1971  -1155    877  -1583  -1229   331
     -   -149   -500    233     43   -381    399    106   -626    210   -466   -720    275    394     45     96    359    117   -369   -294   -249 
     -    -12  -7442  -8484   -894  -1115   -701  -1378      *      * 
   229    214  -1921   1564   -485  -2899  -1621  -1051  -2614   -903  -2702  -1870   -704   2972   -693  -1414   -900    557  -2077  -2957  -2333   332
     -   -149   -500    233     43   -381    399    106   -626    210   -466   -720    275    394     45     96    359    117   -369   -294   -249 
     -   -111  -7442  -3878   -894  -1115   -701  -1378      *      * 
   230    391  -1977    484   2089  -2282  -1477   -163  -2024    953  -1987  -1075   -116   -162    288   -273   -415   -476   -404  -2170  -1491   333
     -   -149   -500    233     43   -381    399    106   -626    210   -466   -720    275    394     45     96    359    117   -369   -294   -249 
     -   -141  -7345  -3526   -894  -1115   -982  -1018      *      * 
   231   -570  -2056   1886   1465  -2363  -1443   1481  -2119    740  -2066  -1156    -73  -1587    273   -323    125    309  -1672  -2240  -1541   334
     -   -149   -500    233     43   -381    399    106   -626    210   -466   -720    275    394     45     96    359    117   -369   -294   -249 
     -    -14  -7219  -8261   -894  -1115  -1261   -779      *      * 
   232   -500   3972  -1897   -117   -540  -1893   -748    -47  -1070    433   1462  -1215  -1975   -879  -1189   -267   -452     48  -1009   -634   335
     -   -149   -500    233     43   -381    399    106   -626    210   -466   -720    275    394     45     96    359    117   -369   -294   -249 
     -    -14  -7219  -8261   -894  -1115  -1261   -779      *      * 
   233   -449  -1545    707     91  -1733  -1478   1710   -184    172  -1504   -675   1971  -1574    229   -302   -412    399    279  -1818  -1226   336
     -   -149   -500    233     43   -381    399    106   -626    210   -466   -720    275    394     45     96    359    117   -369   -294   -249 
     -    -14  -7219  -8261   -894  -1115   -828  -1196      *      * 
   234  -1612  -3376   3297    625  -3599    496   -962  -3460    333  -3359  -2612   -329  -2196   -605  -1760  -1324  -1646  -2967  -3550  -2635   337
     -   -149   -500    233     43   -381    399    106   -626    210   -466   -720    275    394     45     96    359    117   -369   -294   -249 
     -    -13  -7325  -8367   -894  -1115  -1033   -968      *      * 
   235  -2080  -3941   3713    810  -4153  -1866  -1310  -4148  -1674  -4009  -3431   -482  -2441  -1005  -2599  -1714  -2178  -3612  -4127  -3123   338
     -   -149   -500    233     43   -381    399    106   -626    210   -466   -720    275    394     45     96    359    117   -369   -294   -249 
     -    -13  -7325  -8367   -894  -1115  -1033   -968      *      * 
   236  -1561  -1260      7  -3087  -1661  -3455  -2731   1861  -2991   -813   -575  -2938  -3434  -2804  -3102  -2663  -1546   3042  -2709  -2277   339
     -   -149   -500    233     43   -381    399    106   -626    210   -466   -720    275    394     45     96    359    117   -369   -294   -249 
     -    -13  -7325  -8367   -894  -1115  -1033   -968      *      * 
   237  -1267  -1115  -3464  -3056  -1517    554  -2402   1290  -2807   -841   -521  -2669  -3054  -2591  -2810  -2093  -1318   3034  -2386  -1991   340
     -   -149   -500    233     43   -381    399    106   -626    210   -466   -720    275    394     45     96    359    117   -369   -294   -249 
     -    -13  -7325  -8367   -894  -1115  -1033   -968      *      * 
   238    511  -1816   -374    500  -2087   -409   -136  -1801    723  -1811   -922   -129   -180   2134   -234   -384    185    305  -2034  -1385   341
     -   -149   -500    233     43   -381    399    106   -626    210   -466   -720    275    394     45     96    359    117   -369   -294   -249 
     -    -13  -7325  -8367   -894  -1115  -1033   -968      *      * 
   239    252   -714  -2717  -2203   -904   -348  -1380    135  -1910   -639   2044  -1827  -2325  -1644  -1894  -1261   -752   2702  -1459  -1104   342
     -   -149   -500    233     43   -381    399    106   -626    210   -466   -720    275    394     45     96    359    117   -369   -294   -249 
     -    -13  -7325  -8367   -894  -1115  -1033   -968      *      * 
   240    180  -1690   -436    592  -1916  -1496   -171  -1600    544   -725   -810    456   1725    248   -285    679   -421   -263  -1938  -1321   343
     -   -149   -500    233     43   -381    399    106   -626    210   -466   -720    275    394     45     96    359    117   -369   -294   -249 
     -   -613  -7325  -1557   -894  -1115  -1033   -968      *      * 
   241   -591  -1890   -384    135  -2284    -33    -32  -1958   2058  -1881  -1024   1600  -1564    405    990   -478   -507  -1566  -2003  -1447   344
     -   -149   -500    233     43   -381    399    106   -626    210   -466   -720    275    394     45     96    359    117   -369   -294   -249 
     -    -20  -6732  -7774   -894  -1115   -477  -1827      *      * 
   242     54  -2268   -962   -317  -2705   -641   -342  -2344   2605  -2228  -1383   -541  -1949    960   1541   -894   -898  -1964  -2307  -1809   345
     -   -149   -500    233     43   -381    399    106   -626    210   -466   -720    275    394     45     96    359    117   -369   -294   -249 
     -    -89  -7325  -4221   -894  -1115   -526  -1710      *      * 
   243   -544  -2004    365    170  -2330    759   1386  -2074   1403  -2015  -1096    514  -1598    835   1379   -423   -481  -1629  -2178  -1506   346
     -   -149   -500    233     43   -381    399    106   -626    210   -466   -720    275    394     45     96    359    117   -369   -294   -249 
     -    -13  -7373  -8416   -894  -1115   -585  -1585      *      * 
   244     26  -1684   -767   -266  -2312  -1554   -525  -2009   -137  -2065  -1198    510  -1781   -115    929   2224    802  -1574  -2307  -1717   347
     -   -149   -500    233     43   -381    399    106   -626    210   -466   -720    275    394     45     96    359    117   -369   -294   -249 
     -    -12  -7442  -8484   -894  -1115   -701  -1378      *      * 
   245     83  -2065   -331    769  -2376    900   2786  -2121    653  -2074  -1161    976  -1651    706   -318   -484   -549  -1682  -2249  -1568   348
     -   -149   -500    233     43   -381    399    106   -626    210   -466   -720    275    394     45     96    359    117   -369   -294   -249 
     -    -12  -7442  -8484   -894  -1115   -701  -1378      *      * 
   246  -1820  -3362   2000   -196  -3986   2891  -1336  -3918  -1609  -3835  -3161    607  -2417  -1021  -2437  -1568  -1956  -3322  -4008  -3061   349
     -   -149   -500    233     43   -381    399    106   -626    210   -466   -720    275    394     45     96    359    117   -369   -294   -249 
     -    -12  -7442  -8484   -894  -1115   -701  -1378      *      * 
   247   -847  -2247   -590   2327  -2616   -414   -329  -2322   1542  -2232  -1347   -368  -1834    683    832   -720   -768  -1900  -2354  -1748   350
     -   -149   -500    233     43   -381    399    106   -626    211   -466   -720    275    394     45     96    359    117   -369   -294   -249 
     -   -155  -3336  -8484   -286  -2473   -701  -1378      *      * 
   248    469  -1912   -443    719  -2286   1753   -285  -2009    110  -2007  -1114   -245    150    154    743    135   -548  -1590  -2216  -1564   352
     -   -149   -500    233     43   -381    399    106   -626    210   -466   -720    275    394     45     96    359    117   -369   -294   -249 
     -    -12  -7442  -8484   -894  -1115   -701  -1378      *      * 
   249  -2174  -1982  -4186  -4170  -2484  -3406  -3713     42  -3993  -1584  -1517  -3697  -3771  -3891  -3924  -3057  -2329   3646  -3507  -3148   353
     -   -149   -500    233     43   -381    399    106   -626    210   -466   -720    275    394     45     96    359    117   -369   -294   -249 
     -    -12  -7442  -8484   -894  -1115   -701  -1378      *      * 
   250  -4741  -3759  -4708  -4998  -2384  -3919  -3279  -4878  -4788  -4326  -4345  -4625  -4321  -4645  -4395  -5004  -4887  -4878   6238  -1990   354
     -   -149   -500    233     43   -381    399    106   -626    210   -466   -720    275    394     45     96    359    117   -369   -294   -249 
     -    -12  -7442  -8484   -894  -1115   -701  -1378      *      * 
   251  -2464  -3099  -3174  -1778  -3992  -2949   -832  -3297   3200  -2930  -2274  -1644  -2888   -414   2407  -2341  -2131  -3077  -2749  -2676   355
     -   -149   -500    233     43   -381    399    106   -626    210   -466   -720    275    394     45     96    359    117   -369   -294   -249 
     -    -12  -7442  -8484   -894  -1115   -701  -1378      *      * 
   252  -1866  -3715   1085   3331  -3901  -1854  -1158  -3804  -1322  -3682  -2986   -446  -2363    399  -2109  -1543  -1920  -3294  -3868  -2895   356
     -   -149   -500    233     43   -381    399    106   -626    210   -466   -720    275    394     45     96    359    117   -369   -294   -249 
     -    -12  -7442  -8484   -894  -1115   -701  -1378      *      * 
   253  -3371  -2888  -4716  -4628  -1407  -4203  -3653   -947  -4306   3212   -381  -4472  -4191  -3767  -3993  -4264  -3364  -1600  -2791  -2682   357
     -   -149   -500    233     43   -381    399    106   -626    210   -466   -720    275    394     45     96    359    117   -369   -294   -249 
     -    -12  -7442  -8484   -894  -1115   -701  -1378      *      * 
   254  -2242  -1843  -4629  -4057   1374  -4129  -2998   2165  -3770   2182    320  -3782  -3770  -3068  -3494  -3321  -2155    616  -2241  -2144   358
     -   -149   -500    233     43   -381    399    106   -626    210   -466   -720    275    394     45     96    359    117   -369   -294   -249 
     -    -12  -7442  -8484   -894  -1115   -701  -1378      *      * 
   255  -1226   -993  -3485  -2907   -877  -2903  -1869   1347  -2575   2076     56  -2516  -2889  -2219  -2450    -74  -1178   1552  -1676  -1358   359
     -   -149   -500    233     43   -381    399    106   -626    210   -466   -720    275    394     45     96    359    117   -369   -294   -249 
     -   -131  -7442  -3624   -894  -1115   -701  -1378      *      * 
   256   -837  -2033   -815   -203  -2319  -1775   3306  -2011    898  -1987  -1150   -445  -1845    127   1769    433   -744  -1666  -2135    230   360
     -   -149   -500    233     43   -381    399    106   -626    210   -466   -720    275    394     45     96    359    117   -369   -294   -249 
     -    -13  -7325  -8367   -894  -1115   -526  -1710      *      * 
   257  -3569  -3390  -4042  -4362  -4763  -3426  -4034  -5349  -4542  -5126  -4838  -4133   4267  -4442  -4297  -3840  -3922  -4781  -4041  -4662   361
     -   -149   -500    233     43   -381    399    106   -626    210   -466   -720    275    394     45     96    359    117   -369   -294   -249 
     -    -12  -7442  -8484   -894  -1115   -701  -1378      *      * 
   258   -738  -1412  -1905  -1581  -2755  -1640  -1515  -2409  -1087  -2592  -1799  -1396  -2176  -1247    356    480   3332  -1848  -2866  -2481   362
     -   -149   -500    233     43   -381    399    106   -626    210   -466   -720    275    394     45     96    359    117   -369   -294   -249 
     -    -12  -7442  -8484   -894  -1115   -701  -1378      *      * 
   259  -2106  -2721  -1849  -1798  -3787  -2537  -1838  -3626   1162  -3556  -2914  -1867   3801  -1547  -1130  -2144  -2234  -3167  -3366  -3177   363
     -   -149   -500    233     43   -381    399    106   -626    210   -466   -720    275    394     45     96    359    117   -369   -294   -249 
     -    -12  -7442  -8484   -894  -1115   -701  -1378      *      * 
   260   2164  -1133  -2082  -1662  -2214  -1549  -1531  -1814  -1515  -2094  -1324  -1411   1826  -1356  -1776    870    154    377  -2512  -2124   364
     -   -149   -500    233     43   -381    399    106   -626    210   -466   -720    275    394     45     96    359    117   -369   -294   -249 
     -    -12  -7442  -8484   -894  -1115   -701  -1378      *      * 
   261  -1968  -1530  -4503  -4087  -1744  -4181  -3643   1280  -3912   -606   1083  -3833  -3989  -3666  -3917  -3454  -1947   3330  -3157  -2799   365
     -   -149   -500    233     43   -381    399    106   -626    210   -466   -720    275    394     45     96    359    117   -369   -294   -249 
     -    -12  -7442  -8484   -894  -1115   -701  -1378      *      * 
   262  -2385  -2795  -3153  -2128  -2809  -2951  -1252  -2615     -8   -492  -2002  -1984  -3045   -926   3791  -2422  -2233  -2572  -2643  -2322   366
     -   -149   -500    233     43   -381    399    106   -626    210   -466   -720    275    394     45     96    359    117   -369   -294   -249 
     -    -12  -7442  -8484   -894  -1115   -701  -1378      *      * 
   263  -1784  -2662  -2100  -1153  -3166  -2524   3835  -2698   1258   -731  -1792  -1202  -2513   -238   2328  -1694  -1574  -2435  -2498  -2215   367
     -   -149   -500    233     43   -381    399    106   -626    210   -466   -720    275    394     45     96    359    117   -369   -294   -249 
     -    -12  -7442  -8484   -894  -1115   -701  -1378      *      * 
   264    408  -1219  -3976  -3472  -1456  -3490  -2661   2933  -3212   -669   1603  -3120  -3426  -2934  -3150  -2666  -1525   1769  -2427  -2058   368
     -   -149   -500    233     43   -381    399    106   -626    210   -466   -720    275    394     45     96    359    117   -369   -294   -249 
     -    -12  -7442  -8484   -894  -1115   -701  -1378      *      * 
   265    -49   -685  -3100  -2478    586  -2431  -1303    114  -2110   2045   1316  -2040  -2447  -1728  -1946  -1520    201   1053  -1145   -828   369
     -   -149   -500    233     43   -381    399    106   -626    210   -466   -720    275    394     45     96    359    117   -369   -294   -249 
     -    -12  -7442  -8484   -894  -1115   -701  -1378      *      * 
   266  -2448  -1982  -4873  -4354   -998  -4529  -3527   3278  -4113   1311   1242  -4182  -4063  -3408  -3872  -3789  -2370     69  -2599  -2558   370
     -   -149   -500    233     43   -381    399    106   -626    210   -466   -720    275    394     45     96    359    117   -369   -294   -249 
     -    -12  -7442  -8484   -894  -1115   -701  -1378      *      * 
   267   2552   1168  -2666  -2274  -1842  -1615  -1747  -1363  -2044  -1734  -1023  -1725  -2156  -1796  -2123    628   1031    498  -2249  -1914   371
     -   -149   -500    233     43   -381    399    106   -626    210   -466   -720    275    394     45     96    359    117   -369   -294   -249 
     -    -12  -7442  -8484   -894  -1115   -701  -1378      *      * 
   268   2820   1929  -3451  -3498  -3355   1788  -2808  -3030  -3241  -3352  -2491  -2138  -2244  -2844  -3082   -823  -1005  -2093  -3632  -3472   372
     -   -149   -500    233     43   -381    399    106   -626    210   -466   -720    275    394     45     96    359    117   -369   -294   -249 
     -    -12  -7442  -8484   -894  -1115   -701  -1378      *      * 
   269  -1968  -1590  -4398  -3852    920  -3880  -2864   2079  -3571   1829    121  -3529  -3640  -3025  -3368  -3064  -1903   1797  -2283  -2099   373
     -   -149   -500    233     43   -381    399    106   -626    210   -466   -720    275    394     45     96    359    117   -369   -294   -249 
     -    -12  -7442  -8484   -894  -1115   -701  -1378      *      * 
   270  -3196  -3194  -3915  -4259  -4867   3789  -4005  -5414  -4591  -5241  -4823  -3935  -3840  -4374  -4341  -3455  -3585  -4634  -4094  -4784   374
     -   -149   -500    233     43   -381    399    106   -626    210   -466   -720    275    394     45     96    359    117   -369   -294   -249 
     -    -12  -7442  -8484   -894  -1115   -701  -1378      *      * 
   271  -1544   1428  -3918  -3350    913  -3308  -2236   3088  -3023    727     84  -2944  -3212  -2584  -2847  -2449  -1487    348  -1874  -1555   375
     -   -149   -500    233     43   -381    399    106   -626    210   -466   -720    275    394     45     96    359    117   -369   -294   -249 
     -    -12  -7442  -8484   -894  -1115   -701  -1378      *      * 
   272  -2124  -2950  -1162  -1133  -2131  -2480   4734  -3224   -507  -3020  -2445  -1313  -2780   1739   -641  -2003  -2086  -2937  -2344  -1542   376
     -   -149   -500    233     43   -381    399    106   -626    210   -466   -720    275    394     45     96    359    117   -369   -294   -249 
     -    -12  -7442  -8484   -894  -1115   -701  -1378      *      * 
   273  -2341   2158  -4191  -4161   4153  -3204  -1546  -1713  -3800  -1589  -1510  -3081  -3536  -3169  -3475  -2656  -2504  -1787   -919    144   377
     -   -149   -500    233     43   -381    399    106   -626    210   -466   -720    275    394     45     96    359    117   -369   -294   -249 
     -    -12  -7442  -8484   -894  -1115   -701  -1378      *      * 
   274   -289  -1428  -2960  -2936   4040  -2060  -1602  -1720  -2794  -1881  -1449  -2161  -2625  -2423  -2710   -413  -1383  -1486  -1350   -387   378
     -   -149   -500    233     43   -381    399    106   -626    210   -466   -720    275    394     45     96    359    117   -369   -294   -249 
     -    -12  -7442  -8484   -894  -1115   -701  -1378      *      * 
   275  -1915  -3267   -278    960  -3621  -2094  -1169  -3473   -762  -3342  -2659   -778  -2505   3942  -1103  -1688  -1919  -3066  -3378  -2737   379
     -   -149   -500    233     43   -381    399    106   -626    210   -466   -720    275    394     45     96    359    117   -369   -294   -249 
     -    -12  -7442  -8484   -894  -1115   -701  -1378      *      * 
   276  -1960  -2893  -1085   -984  -2332  -2391   2795  -3127   -340  -2940  -2306  -1180  -2657   3780   -493  -1833  -1904  -2818  -2437  -1695   380
     -   -149   -500    233     43   -381    399    106   -626    210   -466   -720    275    394     45     96    359    117   -369   -294   -249 
     -    -12  -7442  -8484   -894  -1115   -701  -1378      *      * 
   277   2243   -802  -2229  -1700   -950  -1986  -1152    745  -1464    366   -134  -1514  -2196  -1260  -1582    726   -705   -152  -1445  -1074   381
     -   -149   -500    233     43   -381    399    106   -626    210   -466   -720    275    394     45     96    359    117   -369   -294   -249 
     -    -12  -7442  -8484   -894  -1115   -701  -1378      *      * 
   278   -553   1697  -3170  -3061  -3125  -1477  -2541  -2774  -2813  -3091  -2258  -2007  -2213  -2513  -2785   2928   1845  -1959  -3412  -3181   382
     -   -149   -500    233     43   -381    399    106   -626    210   -466   -720    275    394     45     96    359    117   -369   -294   -249 
     -    -12  -7442  -8484   -894  -1115   -701  -1378      *      * 
   279  -3196  -3194  -3915  -4259  -4867   3789  -4005  -5414  -4591  -5241  -4823  -3935  -3840  -4374  -4341  -3455  -3585  -4634  -4094  -4784   383
     -   -149   -500    233     43   -381    399    106   -626    210   -466   -720    275    394     45     96    359    117   -369   -294   -249 
     -    -12  -7442  -8484   -894  -1115   -701  -1378      *      * 
   280  -2053  -1619  -4594  -4265  -1880  -4243  -4000   3584  -4104   -685   -678  -4001  -4110  -3918  -4143  -3591  -2060   1250  -3435  -3024   384
     -   -149   -500    233     43   -381    399    106   -626    210   -466   -720    275    394     45     96    359    117   -369   -294   -249 
     -    -12  -7442  -8484   -894  -1115   -701  -1378      *      * 
   281  -2139  -4064   3518   1709  -4243  -1932  -1362  -4229  -1721  -4080  -3490   -534  -2505  -1052  -2656  -1767  -2232  -3687  -4229  -3190   385
     -   -149   -500    233     43   -381    399    106   -626    210   -466   -720    275    394     45     96    359    117   -369   -294   -249 
     -    -12  -7442  -8484   -894  -1115   -701  -1378      *      * 
   282   3268  -1221  -2997  -3157  -3538  -1489  -2781  -3263  -3124  -3570  -2697  -2062  -2264  -2763  -3033    701  -1056  -2231  -3782  -3592   386
     -   -149   -500    233     43   -381    399    106   -626    210   -466   -720    275    394     45     96    359    117   -369   -294   -249 
     -    -12  -7442  -8484   -894  -1115   -701  -1378      *      * 
   283   -920   -879  -2949  -2451  -1097   -475  -1646    236  -2154    209   -239  -2078  -2560  -1902  -2138  -1520    496   2890  -1706  -1345   387
     -   -149   -500    233     43   -381    399    106   -626    210   -466   -720    275    394     45     96    359    117   -369   -294   -249 
     -    -12  -7442  -8484   -894  -1115   -701  -1378      *      * 
   284  -1294  -1213  -3420  -3060  -1541   -459  -2371    426  -2768    -43   -597  -2633  -3021  -2569  -2752  -2014  -1374   3226  -2376  -1976   388
     -   -149   -500    233     43   -381    399    106   -626    210   -466   -720    275    394     45     96    359    117   -369   -294   -249 
     -    -12  -7442  -8484   -894  -1115   -701  -1378      *      * 
   285  -2382  -2016  -4472  -3913   -494  -4067  -2512   -226  -3545   2820   1640  -3597  -3712  -2856  -3276  -3241  -2277   -811  -1780   1165   389
     -   -149   -500    233     43   -381    399    106   -626    210   -466   -720    275    394     45     96    359    117   -369   -294   -249 
     -    -12  -7442  -8484   -894  -1115   -701  -1378      *      * 
   286  -3992  -3052  -4481  -4761   1472  -4358   -706  -2907  -4339  -2280  -2349  -3068  -4254  -3183  -3777  -3635  -3876  -3068     39   4603   390
     -   -149   -500    233     43   -381    399    106   -626    210   -466   -720    275    394     45     96    359    117   -369   -294   -249 
     -    -12  -7442  -8484   -894  -1115   -701  -1378      *      * 
   287   -773  -1401  -2525  -2752  -3707    131  -2723  -3589  -3018  -3804  -2921  -2011  -2362  -2662  -3028   3384  -1215  -2476  -3859  -3658   391
     -   -149   -500    233     43   -381    399    106   -626    210   -466   -720    275    394     45     96    359    117   -369   -294   -249 
     -    -12  -7442  -8484   -894  -1115   -701  -1378      *      * 
   288  -3569  -3390  -4042  -4362  -4763  -3426  -4034  -5349  -4542  -5126  -4838  -4133   4267  -4442  -4297  -3840  -3922  -4781  -4041  -4662   392
     -   -149   -500    233     43   -381    399    106   -626    210   -466   -720    275    394     45     96    359    117   -369   -294   -249 
     -    -12  -7442  -8484   -894  -1115   -701  -1378      *      * 
   289  -1570  -2572  -1340    523  -3170  -2256   -724  -2719    287  -2598  -1845   -999  -2387   -315   3407  -1478    192  -2392  -2638  -2272   393
     -   -149   -500    233     43   -381    399    106   -626    210   -466   -720    275    394     45     96    359    117   -369   -294   -249 
     -    -12  -7442  -8484   -894  -1115   -701  -1378      *      * 
   290  -2041  -1577  -4639  -4299  -2006  -4357  -4143   3442  -4182   -812   -770  -4063  -4174  -4036  -4261  -3699  -2038   1806  -3588  -3149   394
     -   -149   -500    233     43   -381    399    106   -626    210   -466   -720    275    394     45     96    359    117   -369   -294   -249 
     -    -12  -7442  -8484   -894  -1115   -701  -1378      *      * 
   291  -3477  -2746  -4437  -4523   4041  -4235   -794  -2106  -4104    113  -1566  -3051  -4094  -3062  -3615  -3452  -3363  -2375    -59   1881   395
     -   -149   -500    233     43   -381    399    106   -626    210   -466   -720    275    394     45     96    359    117   -369   -294   -249 
     -    -12  -7442  -8484   -894  -1115   -701  -1378      *      * 
   292   -168  -2151   -376   1891  -2480  -1602   -284  -2217   2064  -2158  -1256   -239  -1726    781   -285    160   -646  -1781  -2319  -1655   396
     -   -149   -500    233     43   -381    399    106   -626    210   -466   -720    275    394     45     96    359    117   -369   -294   -249 
     -    -12  -7442  -8484   -894  -1115   -701  -1378      *      * 
   293    102  -2015   -460    729  -2339  -1569   -215  -2066   2419  -2024  -1120   -216  -1665    236    220    414    132  -1642  -2197  -1547   397
     -   -149   -500    233     43   -381    399    106   -626    210   -466   -720    275    394     45     96    359    117   -369   -294   -249 
     -    -12  -7442  -8484   -894  -1115   -701  -1378      *      * 
   294   3526  -1873  -3387  -3638  -3818  -2115  -3250  -3479  -3635  -3847  -3229  -2715  -2848  -3363  -3482  -1631  -1814  -2726  -3850  -3860   398
     -   -149   -500    233     43   -381    399    106   -626    210   -466   -720    275    394     45     96    359    117   -369   -294   -249 
     -    -12  -7442  -8484   -894  -1115   -701  -1378      *      * 
   295  -3196  -3194  -3915  -4259  -4867   3789  -4005  -5414  -4591  -5241  -4823  -3935  -3840  -4374  -4341  -3455  -3585  -4634  -4094  -4784   399
     -   -149   -500    233     43   -381    399    106   -626    210   -466   -720    275    394     45     96    359    117   -369   -294   -249 
     -    -12  -7442  -8484   -894  -1115   -701  -1378      *      * 
   296  -2145  -1676  -4696  -4276  -1554  -4409  -3814   3354  -4114    762   -346  -4062  -4109  -3737  -4065  -3703  -2112   1211  -3109  -2859   400
     -   -149   -500    233     43   -381    399    106   -626    210   -466   -720    275    394     45     96    359    117   -369   -294   -249 
     -    -12  -7442  -8484   -894  -1115   -701  -1378      *      * 
   297    122  -1685   -662   -115  -1935  -1632   -328  -1580   1298  -1687   -863   -376  -1739   1021   -338   -585   2243   -238  -1987  -1416   401
     -   -149   -500    233     43   -381    399    106   -626    210   -466   -720    275    394     45     96    359    117   -369   -294   -249 
     -    -12  -7442  -8484   -894  -1115   -701  -1378      *      * 
   298   -999  -2354   1806    -82  -2886  -1649   -707  -2654   -490  -2634  -1774    981  -1965   -303  -1051   2143    754  -2170  -2835  -2115   402
     -   -149   -500    233     43   -381    399    106   -626    210   -466   -720    275    394     45     96    359    117   -369   -294   -249 
     -    -12  -7442  -8484   -894  -1115   -701  -1378      *      * 
   299   -525  -1994   1305    761  -2313  -1497   -158  -2062   1535  -2009  -1084    535   -547    301    504      2    566  -1615  -2178   -156   403
     -   -149   -500    233     43   -381    399    106   -626    210   -466   -720    275    394     45     96    359    117   -369   -294   -249 
     -    -12  -7442  -8484   -894  -1115   -701  -1378      *      * 
   300   -616  -2096   1615    630  -2409  -1529    937  -2162    585  -2109  -1191   1685  -1653    220   -358    423    796  -1714  -2280  -1588   404
     -   -149   -500    233     43   -381    399    106   -626    210   -466   -720    275    394     45     96    359    117   -369   -294   -249 
     -    -12  -7442  -8484   -894  -1115   -701  -1378      *      * 
   301   -542  -1981    389    154  -2291  -1513   2125  -2032   1957   -937  -1075   -153  -1608   1163   -247    214     45  -1598  -2169  -1497   405
     -   -149   -500    233     43   -381    399    106   -626    210   -466   -720    275    394     45     96    359    117   -369   -294   -249 
     -    -12  -7442  -8484   -894  -1115   -701  -1378      *      * 
   302   -887  -1410  -1373   -757  -1438  -2016   -621   -943   1727   1434   -489   -897  -2076   1246   -360  -1032   -806    558  -1719  -1297   406
     -   -149   -500    233     43   -381    399    106   -626    210   -466   -720    275    394     45     96    359    117   -369   -294   -249 
     -    -12  -7442  -8484   -894  -1115   -701  -1378      *      * 
   303  -3088  -2552  -5149  -4702    841  -4857  -3060   -301  -4416   3021    356  -4445  -4231  -3387  -3987  -4212  -2961  -1046  -2008  -1557   407
     -   -149   -500    233     43   -381    399    106   -626    210   -466   -720    275    394     45     96    359    117   -369   -294   -249 
     -    -12  -7442  -8484   -894  -1115   -701  -1378      *      * 
   304   1038  -1070  -2571  -2315  -1605    410  -1793  -1029  -2112   2399   -769  -1846  -2321  -1889  -2149  -1097   -967   -868  -2151  -1814   408
     -   -149   -500    233     43   -381    399    106   -626    210   -466   -720    275    394     45     96    359    117   -369   -294   -249 
     -    -12  -7442  -8484   -894  -1115   -701  -1378      *      * 
   305   2820   2087  -3107  -2812  -2037  -1646  -2094  -1257  -2531  -1872  -1205  -1976  -2251  -2225  -2491   -933    885    280  -2490  -2184   409
     -   -149   -500    233     43   -381    399    106   -626    210   -466   -720    275    394     45     96    359    117   -369   -294   -249 
     -    -12  -7442  -8484   -894  -1115   -701  -1378      *      * 
   306  -1680  -2119  -3327  -3541  -3740  -2348  -3223  -3396  -3447  -3750  -3249  -2849  -3039  -3332  -3347  -1934   3920  -2813  -3757  -3736   410
     -   -149   -500    233     43   -381    399    106   -626    210   -466   -720    275    394     45     96    359    117   -369   -294   -249 
     -    -12  -7442  -8484   -894  -1115   -701  -1378      *      * 
   307  -1855   2114  -4450  -4050  -1957  -4063  -3630   2475  -3892   -935   -776  -3749  -3939  -3723  -3925  -3336  -1844   2804  -3268  -2825   411
     -   -149   -500    233     43   -381    399    106   -626    210   -466   -720    275    394     45     96    359    117   -369   -294   -249 
     -    -12  -7442  -8484   -894  -1115   -701  -1378      *      * 
   308   3024  -1335  -2937  -3134  -3681   1728  -2854  -3436  -3220  -3716  -2844  -2133  -2354  -2838  -3139   -971  -1176  -2377  -3853  -3727   412
     -   -149   -500    233     43   -381    399    106   -626    210   -466   -720    275    394     45     96    359    117   -369   -294   -249 
     -    -12  -7442  -8484   -894  -1115   -701  -1378      *      * 
   309  -2174  -1982  -4186  -4170  -2484  -3406  -3713     42  -3993  -1584  -1517  -3697  -3771  -3891  -3924  -3057  -2329   3646  -3507  -3148   413
     -   -149   -500    233     43   -381    399    106   -626    210   -466   -720    275    394     45     96    359    117   -369   -294   -249 
     -    -12  -7442  -8484   -894  -1115   -701  -1378      *      * 
   310  -3196  -3194  -3915  -4259  -4867   3789  -4005  -5414  -4591  -5241  -4823  -3935  -3840  -4374  -4341  -3455  -3585  -4634  -4094  -4784   414
     -   -149   -500    233     43   -381    399    106   -626    210   -466   -720    275    394     45     96    359    117   -369   -294   -249 
     -    -12  -7442  -8484   -894  -1115   -701  -1378      *      * 
   311  -1821  -1455  -4264  -3733   1388  -3745  -2774   1512  -3455   1087    -29  -3387  -3566  -2998  -3294  -2924  -1767   2630  -2298  -2037   415
     -   -149   -500    233     43   -381    399    106   -626    210   -466   -720    275    394     45     96    359    117   -369   -294   -249 
     -    -12  -7442  -8484   -894  -1115   -701  -1378      *      * 
   312   -616   2138  -2538  -1963   -655  -2032  -1082    -85  -1663   -521   1304  -1632  -2178  -1381  -1642    618   1852   1625  -1147   -792   416
     -   -149   -500    233     43   -381    399    106   -626    210   -466   -720    275    394     45     96    359    117   -369   -294   -249 
     -    -12  -7442  -8484   -894  -1115   -701  -1378      *      * 
   313  -3217  -3413  -3082  -2664  -4291  -3257  -2104  -4231   3883  -3955  -3433  -2635  -3520  -1813   -964  -3215  -3130  -3953  -3447  -3538   417
     -   -149   -500    233     43   -381    399    106   -626    210   -466   -720    275    394     45     96    359    117   -369   -294   -249 
     -    -12  -7442  -8484   -894  -1115   -701  -1378      *      * 
   314    381  -1264  -2959  -3080  -3354  -1560  -2713  -2753  -2952  -3249  -2504  -2082  -2315  -2690  -2888   -928   3662  -1999  -3650  -3440   418
     -   -149   -500    233     43   -381    399    106   -626    210   -466   -720    275    394     45     96    359    117   -369   -294   -249 
     -    -12  -7442  -8484   -894  -1115   -701  -1378      *      * 
   315    154   -483  -2886  -2262    575  -2198  -1074    892  -1887   1035    316  -1807  -2245  -1534  -1731   -354    266   1928   -969   -624   419
     -   -149   -500    233     43   -381    399    106   -626    210   -466   -720    275    394     45     96    359    117   -369   -294   -249 
     -    -12  -7442  -8484   -894  -1115   -701  -1378      *      * 
   316  -2449   1193  -4234  -4236   4237  -3274  -1538  -1794  -3876  -1626  -1576  -3130  -3599  -3223  -3539  -2746  -2615  -1886   -895    180   420
     -   -149   -500    233     43   -381    399    106   -626    210   -466   -720    275    394     45     96    359    117   -369   -294   -249 
     -    -12  -7442  -8484   -894  -1115   -701  -1378      *      * 
   317  -1655  -1479  -3896  -3637  -1850  -3258  -3151   3511  -3345   -875   -760  -3209  -3487  -3213  -3343  -2581    433    631  -3028  -2630   421
     -   -149   -500    233     43   -381    399    106   -626    210   -466   -720    275    394     45     96    359    117   -369   -294   -249 
     -    -12  -7442  -8484   -894  -1115   -701  -1378      *      * 
   318  -2552  -2107  -4905  -4322    717  -4472  -3257    816  -4050   2768    416  -4129  -3963  -3199  -3712  -3692  -2444    533  -2308  -2295   422
     -   -149   -500    233     43   -381    399    106   -626    210   -466   -720    275    394     45     96    359    117   -369   -294   -249 
     -    -12  -7442  -8484   -894  -1115   -701  -1378      *      * 
   319   -220   -836  -3354  -2777    785  -2750  -1730   1421  -2447   -549    -73  -2364  -2768  -2128  -2333  -1864    861   2602  -1604  -1244   423
     -   -149   -500    233     43   -381    399    106   -626    210   -466   -720    275    394     45     96    359    117   -369   -294   -249 
     -    -12  -7442  -8484   -894  -1115   -701  -1378      *      * 
   320   3073  -1177  -2957  -2904  -3374    240  -2558  -3106  -2793  -3357  -2471  -1953  -2204  -2475  -2812    306    464  -2133  -3606  -3390   424
     -   -149   -500    233     43   -381    399    106   -626    210   -466   -720    275    394     45     96    359    117   -369   -294   -249 
     -    -12  -7442  -8484   -894  -1115   -701  -1378      *      * 
   321  -1169  -1367  -3127  -2904  -1870  -2324  -2412   1212  -2567  -1186   -945  -2400  -2800  -2458  -2591  -1638   3379   -139  -2687  -2302   425
     -   -149   -500    233     43   -381    399    106   -626    210   -466   -720    275    394     45     96    359    117   -369   -294   -249 
     -    -12  -7442  -8484   -894  -1115   -701  -1378      *      * 
   322   -749   1492  -2959  -2355   3141   -884  -1152     41  -1985    662    260  -1893  -2332  -1625  -1836  -1362   -704    486  -1017   -616   426
     -   -149   -500    233     43   -381    399    106   -626    210   -466   -720    275    394     45     96    359    117   -369   -294   -249 
     -    -12  -7442  -8484   -894  -1115   -701  -1378      *      * 
   323   -823   -674  -2908  -2290   1618  -2357  -1207     14  -1943   1764   1856  -1915  -2376    143  -1826  -1435    610    346  -1095   -775   427
     -   -149   -500    233     43   -381    399    106   -626    210   -466   -720    275    394     45     96    359    117   -369   -294   -249 
     -    -12  -7442  -8484   -894  -1115   -701  -1378      *      * 
   324  -2310  -1857  -4772  -4274  -1112  -4410  -3504   1263  -4053   2504     76  -4068  -4018  -3431  -3856  -3665  -2246   1732  -2667  -2577   428
     -   -149   -500    233     43   -381    399    106   -626    210   -466   -720    275    394     45     96    359    117   -369   -294   -249 
     -    -12  -7442  -8484   -894  -1115   -701  -1378      *      * 
   325  -3359  -3855   4091  -1760  -4660  -2944  -2744  -5137  -3226  -4926  -4562  -2110  -3493  -2619  -3804  -3177  -3522  -4662  -4114  -4101   429
     -   -149   -500    233     43   -381    399    106   -626    210   -466   -720    275    394     45     96    359    117   -369   -294   -249 
     -    -12  -7442  -8484   -894  -1115   -701  -1378      *      * 
   326  -1985  -2838  -2335  -1333  -3596  -2633   -724  -3016   2007  -2744  -2028  -1333  -2631   -301   3213    108  -1759  -2734  -2651  -2451   430
     -   -149   -500    233     43   -381    399    106   -626    210   -466   -720    275    394     45     96    359    117   -369   -294   -249 
     -    -12  -7442  -8484   -894  -1115   -701  -1378      *      * 
   327  -1851  -1440  -4365  -3912   1557  -3951  -3171   2520  -3700   -556   -458  -3589  -3792  -3393  -3643  -3179  -1820   2532  -2736  -2317   431
     -   -149   -500    233     43   -381    399    106   -626    210   -466   -720    275    394     45     96    359    117   -369   -294   -249 
     -    -12  -7442  -8484   -894  -1115   -701  -1378      *      * 
   328  -3196  -3194  -3915  -4259  -4867   3789  -4005  -5414  -4591  -5241  -4823  -3935  -3840  -4374  -4341  -3455  -3585  -4634  -4094  -4784   432
     -   -149   -500    233     43   -381    399    106   -626    210   -466   -720    275    394     45     96    359    117   -369   -294   -249 
     -    -12  -7442  -8484   -894  -1115   -701  -1378      *      * 
   329  -3572  -3491  -3930  -3374  -4367  -3463  -2544  -4583  -1435  -4243  -3795  -3226  -3764  -2331   4134  -3660  -3534  -4308  -3567  -3769   433
     -   -149   -500    233     43   -381    399    106   -626    210   -466   -720    275    394     45     96    359    117   -369   -294   -249 
     -    -12  -7442  -8484   -894  -1115   -701  -1378      *      * 
   330  -2525  -3110  -3203  -1857  -4003  -2975   -894  -3340   1325  -2978  -2334  -1710  -2936   -483   3717  -2413  -2201  -3122  -2785  -2722   434
     -   -149   -500    233     43   -381    399    106   -626    210   -466   -720    275    394     45     96    359    117   -369   -294   -249 
     -    -12  -7442  -8484   -894  -1115   -701  -1378      *      * 
   331    201  -1484  -1258   -821  -2134  -1713   -897  -1655    977  -1907  -1150   -918   3050   -581   -791   -846   -830    -47  -2286  -1817   435
     -   -149   -500    233     43   -381    399    106   -626    210   -466   -720    275    394     45     96    359    117   -369   -294   -249 
     -    -12  -7442  -8484   -894  -1115   -701  -1378      *      * 
   332  -3371  -2888  -4716  -4628  -1407  -4203  -3653   -947  -4306   3212   -381  -4472  -4191  -3767  -3993  -4264  -3364  -1600  -2791  -2682   436
     -   -149   -500    233     43   -381    399    106   -626    210   -466   -720    275    394     45     96    359    117   -369   -294   -249 
     -    -12  -7442  -8484   -894  -1115   -701  -1378      *      * 
   333  -2420  -2047  -4514  -3953   -512  -4118  -2576   -220  -3585   2852   1606  -3653  -3744  -2886  -3312  -3297  -2313   -819  -1825    939   437
     -   -149   -500    233     43   -381    399    106   -626    210   -466   -720    275    394     45     96    359    117   -369   -294   -249 
     -    -12  -7442  -8484   -894  -1115   -701  -1378      *      * 
   334  -2740  -2332  -4309  -4010   -160  -4087  -1876   -659  -3546   2926    -81  -3440  -3865  -2952  -3292  -3380  -2657  -1209  -1163   1501   438
     -   -149   -500    233     43   -381    399    106   -626    210   -466   -720    275    394     45     96    359    117   -369   -294   -249 
     -    -12  -7442  -8484   -894  -1115   -701  -1378      *      * 
   335    236  -1101  -2580  -2264  -2402  -1550  -1944  -1877  -2082  -2283  -1535  -1720  -2164  -1868  -2220   1229   3047    437  -2746  -2416   439
     -   -149   -500    233     43   -381    399    106   -626    210   -466   -720    275    394     45     96    359    117   -369   -294   -249 
     -    -12  -7442  -8484   -894  -1115   -701  -1378      *      * 
   336  -1298  -1844  -2875  -3136  -3678  -2026  -2995  -3857  -3302  -4033  -3306  -2458  -2758  -3055  -3253   3563  -1733  -2892  -3744  -3541   440
     -   -149   -500    233     43   -381    399    106   -626    210   -466   -720    275    394     45     96    359    117   -369   -294   -249 
     -    -12  -7442  -8484   -894  -1115   -701  -1378      *      * 
   337    -52   1349  -2899  -2284   -519  -2247  -1141    195  -1921    239   2641  -1850  -2298  -1579  -1784  -1333   1270   1805  -1050   -703   441
     -   -149   -500    233     43   -381    399    106   -626    210   -466   -720    275    394     45     96    359    117   -369   -294   -249 
     -    -12  -7442  -8484   -894  -1115   -701  -1378      *      * 
   338   1627  -1154  -2626  -2466  -2485   2759  -2139    527  -2340  -2312  -1633  -1847  -2251  -2107  -2420   -917   -977  -1334  -2880  -2557   442
     -   -149   -500    233     43   -381    399    106   -626    210   -466   -720    275    394     45     96    359    117   -369   -294   -249 
     -    -12  -7442  -8484   -894  -1115   -701  -1378      *      * 
   339  -3196  -3194  -3915  -4259  -4867   3789  -4005  -5414  -4591  -5241  -4823  -3935  -3840  -4374  -4341  -3455  -3585  -4634  -4094  -4784   443
     -   -149   -500    233     43   -381    399    106   -626    210   -466   -720    275    394     45     96    359    117   -369   -294   -249 
     -    -12  -7442  -8484   -894  -1115   -701  -1378      *      * 
   340  -2610  -2166  -4880  -4317   -791  -4536  -3353    926  -4001    956   4597  -4173  -4021  -3228  -3713  -3779  -2509   -442  -2392  -2386   444
     -   -149   -500    233     43   -381    399    106   -626    210   -466   -720    275    394     45     96    359    117   -369   -294   -249 
     -    -12  -7442  -8484   -894  -1115   -701  -1378      *      * 
   341  -1505  -1172  -3935  -3422    515  -3416  -2551   2249  -3150   -681   -395  -3049  -3360  -2864  -3071  -2585    369   2664  -2323  -1943   445
     -   -149   -500    233     43   -381    399    106   -626    210   -466   -720    275    394     45     96    359    117   -369   -294   -249 
     -    -12  -7442  -8484   -894  -1115   -701  -1378      *      * 
   342    797   -556  -2900  -2282   1582   -878  -1128   1428  -1917   1440    324  -1851  -2296  -1563  -1775  -1337   -655    143  -1020   -678   446
     -   -149   -500    233     43   -381    399    106   -626    210   -466   -720    275    394     45     96    359    117   -369   -294   -249 
     -    -12  -7442  -8484   -894  -1115   -701  -1378      *      * 
   343   1616   2161  -3045  -2846  -2947  -1479  -2381  -2603  -2622  -2895  -2073  -1931  -2188  -2334  -2651   2606    854  -1861  -3242  -2986   447
     -   -149   -500    233     43   -381    399    106   -626    210   -466   -720    275    394     45     96    359    117   -369   -294   -249 
     -    -12  -7442  -8484   -894  -1115   -701  -1378      *      * 
   344  -3064  -2539  -5275  -4726   -719  -4999  -3701   -179  -4385   3026   1708  -4703  -4261  -3405  -3982  -4343  -2932   -935  -2453  -2542   448
     -   -149   -500    233     43   -381    399    106   -626    210   -466   -720    275    394     45     96    359    117   -369   -294   -249 
     -    -12  -7442  -8484   -894  -1115   -701  -1378      *      * 
   345    803   -469  -2710  -2092   1315  -2128   -992    578  -1740    700    332  -1694  -2180  -1409  -1627   -475   1509    875   -932   -584   449
     -   -149   -500    233     43   -381    399    106   -626    210   -466   -720    275    394     45     96    359    117   -369   -294   -249 
     -    -12  -7442  -8484   -894  -1115   -701  -1378      *      * 
   346    551   3352  -2331  -1738   -527   -707   -915    -66  -1454     93   1304  -1491  -2110  -1188  -1468   -171   1062    547  -1006   -646   450
     -   -149   -500    233     43   -381    399    106   -626    210   -466   -720    275    394     45     96    359    117   -369   -294   -249 
     -    -12  -7442  -8484   -894  -1115   -701  -1378      *      * 
   347  -3371  -2888  -4716  -4628  -1407  -4203  -3653   -947  -4306   3212   -381  -4472  -4191  -3767  -3993  -4264  -3364  -1600  -2791  -2682   451
     -   -149   -500    233     43   -381    399    106   -626    210   -466   -720    275    394     45     96    359    117   -369   -294   -249 
     -    -12  -7442  -8484   -894  -1115   -701  -1378      *      * 
   348   1683  -1209  -2879  -2992  -3596   2903  -2711  -3367  -3030  -3612  -2700  -1993  -2231  -2651  -2998    633  -1024  -2266  -3810  -3629   452
     -   -149   -500    233     43   -381    399    106   -626    210   -466   -720    275    394     45     96    359    117   -369   -294   -249 
     -    -12  -7442  -8484   -894  -1115   -701  -1378      *      * 
   349    340   -455  -2728  -2107   1337   -622   -982    565  -1749    382   1464  -1695  -2172  -1411  -1624  -1196   1815    651   -913   -566   453
     -   -149   -500    233     43   -381    399    106   -626    210   -466   -720    275    394     45     96    359    117   -369   -294   -249 
     -    -12  -7442  -8484   -894  -1115   -701  -1378      *      * 
   350   -588  -1234  -2630  -2645  -3498   2134  -2498  -3261  -2675  -3487  -2585  -1873  -2213  -2374  -2750   2586    776  -2227  -3693  -3454   454
     -   -149   -500    233     43   -381    399    106   -626    210   -466   -720    275    394     45     96    359    117   -369   -294   -249 
     -    -12  -7442  -8484   -894  -1115   -701  -1378      *      * 
   351  -3371  -2888  -4716  -4628  -1407  -4203  -3653   -947  -4306   3212   -381  -4472  -4191  -3767  -3993  -4264  -3364  -1600  -2791  -2682   455
     -   -149   -500    233     43   -381    399    106   -626    210   -466   -720    275    394     45     96    359    117   -369   -294   -249 
     -    -12  -7442  -8484   -894  -1115   -701  -1378      *      * 
   352    362  -1265  -2957  -3079  -3355  -1561  -2714  -2753  -2952  -3249  -2505  -2082  -2316  -2691  -2888   -930   3665  -1999  -3651  -3441   456
     -   -149   -500    233     43   -381    399    106   -626    210   -466   -720    275    394     45     96    359    117   -369   -294   -249 
     -    -12  -7442  -8484   -894  -1115   -701  -1378      *      * 
   353  -1651  -1307  -4092  -3559    833  -3548  -2602   2016  -3273   -246   2083  -3188  -3428  -2880  -3134  -2715  -1603   2616  -2236  -1937   457
     -   -149   -500    233     43   -381    399    106   -626    210   -466   -720    275    394     45     96    359    117   -369   -294   -249 
     -    -12  -7442  -8484   -894  -1115   -701  -1378      *      * 
   354   -293  -1393  -4334  -3893  -1765  -3954  -3329   2957  -3702    239   -621  -3594  -3817  -3477  -3696  -3190  -1783   2126  -2986  -2589   458
     -   -149   -500    233     43   -381    399    106   -626    210   -466   -720    275    394     45     96    359    117   -369   -294   -249 
     -    -12  -7442  -8484   -894  -1115   -701  -1378      *      * 
   355    -89  -2585   2297    757  -2872    899   -556  -2655   -307  -2589  -1712    989  -1911   1398   -882   -844   -991  -2194  -2765  -2010   459
     -   -149   -500    233     43   -381    399    106   -626    210   -466   -720    275    394     45     96    359    117   -369   -294   -249 
     -   -636  -7442  -1511   -894  -1115   -701  -1378      *      * 
   356   -496  -1883   -285    733  -2234  -1405   1399  -1941    578  -1869   -983    834  -1502   1836   1803   -375   -419  -1526  -2006  -1396   460
     -   -149   -500    233     43   -381    399    106   -626    210   -466   -720    275    394     45     96    359    117   -369   -294   -249 
     -    -19  -6825  -7867   -894  -1115   -513  -1740      *      * 
   357    103  -1857    263    196   -186  -1458   2424  -1869    716  -1858   -956    663  -1551    768   -217    605    268  -1460  -2062    274   461
     -   -149   -500    233     43   -381    399    106   -626    210   -466   -720    275    394     45     96    359    117   -369   -294   -249 
     -    -13  -7325  -8367   -894  -1115  -1033   -968      *      * 
   358      1  -1964   -285   1119  -2297    702   -199  -2037    189  -2008  -1102   -137   1105   1248   -320    781   -501  -1604  -2197  -1521   462
     -   -149   -500    233     43   -381    399    106   -626    210   -466   -720    275    394     45     96    359    117   -369   -294   -249 
     -   -190  -7325  -3096   -894  -1115  -1033   -968      *      * 
   359    176  -1732    332    631  -1995    878   1594   -340    321  -1724   -839    -60     34    368   -176   -317    624  -1323  -1953  -1307   463
     -   -149   -500    233     43   -381    399    108   -626    210   -466   -720    275    394     45     96    359    117   -369   -294   -249 
     -   -250  -3525  -3790   -359  -2181  -1049   -953      *      * 
   360     97  -1852    457    883  -2167      6   1855  -1914    782  -1865   -942     -5  -1461   1087    451   -275    344   -577  -2038  -1359   465
     -   -149   -500    233     43   -381    399    106   -626    210   -466   -720    275    394     45     96    359    117   -369   -294   -249 
     -    -15  -7137  -8179   -894  -1115   -388  -2083      *      * 
   361   -664  -2069   -541     27  -2411   -591   -229  -2130   1945  -2069  -1168   -262  -1705   1491   1262    178    737  -1706  -2222  -1590   466
     -   -149   -500    233     43   -381    399    106   -626    210   -466   -720    275    394     45     96    359    117   -369   -294   -249 
     -    -12  -7442  -8484   -894  -1115   -701  -1378      *      * 
   362   -635   -478  -2848  -2222   1164    719  -1037   1157  -1848   1099   1649  -1775    -92  -1491  -1694  -1253   -575    595   -933   -592   467
     -   -149   -500    233     43   -381    399    106   -626    210   -466   -720    275    394     45     96    359    117   -369   -294   -249 
     -    -82  -7442  -4339   -894  -1115   -701  -1378      *      * 
   363    914  -1039  -1017   -457  -1092  -1717    954    148    416   -935   2424   -630    423   -226   -689   -684    825   -511  -1413   -950   468
     -   -149   -500    233     43   -381    399    106   -626    210   -466   -720    275    394     45     96    359    117   -369   -294   -249 
     -    -13  -7373  -8416   -894  -1115   -585  -1585      *      * 
   364  -1793  -1821  -3126  -2840   -460   -264  -1408  -1507  -2296    107  -1142  -2399  -3053  -2214  -2263  -2120  -1864  -1481   5587   -172   469
     -   -149   -500    233     43   -381    399    106   -626    210   -466   -720    275    394     45     96    359    117   -369   -294   -249 
     -    -12  -7442  -8484   -894  -1115   -701  -1378      *      * 
   365   2969  -1149  -2632  -2416  -2769    402  -2141  -2369  -2284  -2686  -1890  -1779    219  -2044  -2404   -808   -924     41  -3066  -2761   470
     -   -149   -500    233     43   -381    399    106   -626    210   -466   -720    275    394     45     96    359    117   -369   -294   -249 
     -    -12  -7442  -8484   -894  -1115   -701  -1378      *      * 
   366   -836   -668  -2999  -2406   -708    165  -1353   2161  -2067    527    106  -2009  -2467  -1749  -1964   -576   -789   1870  -1279   -925   471
     -   -149   -500    233     43   -381    399    106   -626    210   -466   -720    275    394     45     96    359    117   -369   -294   -249 
     -    -12  -7442  -8484   -894  -1115   -701  -1378      *      * 
   367    341   -792  -1572  -1008   -831    910    926    186   -831   -701    -15  -1035  -1969   -677  -1077    -75    499   1716  -1244   -840   472
     -   -149   -500    233     43   -381    399    106   -626    210   -466   -720    275    394     45     96    359    117   -369   -294   -249 
     -    -12  -7442  -8484   -894  -1115   -701  -1378      *      * 
   368   -902   -755  -3008  -2407   -466  -2420  -1264    -11  -2028   2325    284  -2002  -2457  -1686  -1904   -444   -850    895   1638   -724   473
     -   -149   -500    233     43   -381    399    106   -626    210   -466   -720    275    394     45     96    359    117   -369   -294   -249 
     -    -12  -7442  -8484   -894  -1115   -701  -1378      *      * 
   369   1925   3049  -2002  -1597  -2301  -1545  -1510  -1932  -1440  -2181  -1400  -1376  -2070    530  -1709   1869   -812  -1467  -2572  -2176   474
     -   -149   -500    233     43   -381    399    106   -626    210   -466   -720    275    394     45     96    359    117   -369   -294   -249 
     -    -12  -7442  -8484   -894  -1115   -701  -1378      *      * 
   370  -1392  -1103  -3742  -3199  -1174  -3194  -2249   2794  -2895   1087   -197  -2818  -3158  -2576  -2794   -502  -1352   1505  -2039  -1694   475
     -   -149   -500    233     43   -381    399    106   -626    210   -466   -720    275    394     45     96    359    117   -369   -294   -249 
     -    -12  -7442  -8484   -894  -1115   -701  -1378      *      * 
   371   1305   1006  -2631  -2018    529  -2096   -969     36  -1680    653    319  -1647  -2157  -1361  -1590   -229   1240   1011   -936   -586   476
     -   -149   -500    233     43   -381    399    106   -626    210   -466   -720    275    394     45     96    359    117   -369   -294   -249 
     -    -12  -7442  -8484   -894  -1115   -701  -1378      *      * 
   372     84    887  -1701   -140    684  -1923   -725   -264   -931   -585   2206  -1115  -1995   -757  -1135    672   1715   -151  -1142   -750   477
     -   -149   -500    233     43   -381    399    106   -626    210   -466   -720    275    394     45     96    359    117   -369   -294   -249 
     -    -12  -7442  -8484   -894  -1115   -701  -1378      *      * 
   373   -145  -1147  -3625  -3146  -1524  -3061  -2431   1134  -2892   -871   -523  -2781  -3164  -2654  -2886  -2250   1200   2942  -2373  -1987   478
     -   -149   -500    233     43   -381    399    106   -626    210   -466   -720    275    394     45     96    359    117   -369   -294   -249 
     -    -12  -7442  -8484   -894  -1115   -701  -1378      *      * 
   374   -947   1768  -3206  -2595    834  -2492  -1224    -49  -2208   1524   2045  -2095  -2502  -1788  -2010  -1584   -883    -91   -972   2581   479
     -   -149   -500    233     43   -381    399    106   -626    210   -466   -720    275    394     45     96    359    117   -369   -294   -249 
     -    -12  -7442  -8484   -894  -1115   -701  -1378      *      * 
   375   1723  -1360   -896   -365  -1673    -84   1013  -1301   -258   -794   -704   -564  -1789   -185   -685    578   1227  -1029  -1873  -1353   480
     -   -149   -500    233     43   -381    399    106   -626    210   -466   -720    275    394     45     96    359    117   -369   -294   -249 
     -    -12  -7442  -8484   -894  -1115   -701  -1378      *      * 
   376   -925  -1065  -1925  -1423   2585  -2197   -727   -669  -1247   -925   -294    985  -2288  -1045  -1440   -148    180   -558   -804   2584   481
     -   -149   -500    233     43   -381    399    106   -626    210   -466   -720    275    394     45     96    359    117   -369   -294   -249 
     -    -12  -7442  -8484   -894  -1115   -701  -1378      *      * 
   377  -1821  -1617  -3831  -3487   -884  -3200  -2059    -55  -3025   -944   -749  -2960  -3355  -2800  -2913  -2531  -1854   3395   1944   -874   482
     -   -149   -500    233     43   -381    399    106   -626    210   -466   -720    275    394     45     96    359    117   -369   -294   -249 
     -    -12  -7442  -8484   -894  -1115   -701  -1378      *      * 
   378   3171  -1200  -2952  -3065  -3563    506  -2731  -3323  -3067  -3579  -2674  -2015  -2233  -2686  -3013    308  -1022  -2244  -3788  -3611   483
     -   -149   -500    233     43   -381    399    106   -626    210   -466   -720    275    394     45     96    359    117   -369   -294   -249 
     -    -12  -7442  -8484   -894  -1115   -701  -1378      *      * 
   379   -675   -579  -2667  -2074   2924  -2163  -1085    649  -1752   -394    211  -1723  -2246  -1448  -1689   -101   1136    652  -1069   -700   484
     -   -149   -500    233     43   -381    399    106   -626    210   -466   -720    275    394     45     96    359    117   -369   -294   -249 
     -    -12  -7442  -8484   -894  -1115   -701  -1378      *      * 
   380  -3904  -3244  -4483  -4744   4436  -3934  -1848  -2962  -4575  -2394  -2507  -3766  -4186  -3845  -4126  -4011  -3988  -3213  -1146    -58   485
     -   -149   -500    233     43   -381    399    106   -626    210   -466   -720    275    394     45     96    359    117   -369   -294   -249 
     -    -12  -7442  -8484   -894  -1115   -701  -1378      *      * 
   381  -1065  -1558  -2681  -2668    675  -1938  -1882  -2402  -2619  -2492  -2010  -2070  -2569  -2353  -2668   3308  -1408  -1982  -1918   -990   486
     -   -149   -500    233     43   -381    399    106   -626    210   -466   -720    275    394     45     96    359    117   -369   -294   -249 
     -    -12  -7442  -8484   -894  -1115   -701  -1378      *      * 
   382   -740   -585  -2888  -2271   -464  -2280  -1136   2793  -1904     67   1374  -1859  -2318  -1563  -1775    174   -681    136   1574   -676   487
     -   -149   -500    233     43   -381    399    106   -626    210   -466   -720    275    394     45     96    359    117   -369   -294   -249 
     -    -94  -7442  -4117   -894  -1115   -701  -1378      *      * 
   383  -3050  -3072  -3769  -4107  -4739   3781  -3876  -5259  -4440  -5106  -4678  -3787  -3722  -4225  -4209  -3305  -3439  -4483  -3992  -4650   488
     -   -149   -500    233     43   -381    399    106   -626    210   -466   -720    275    394     45     96    359    117   -369   -294   -249 
     -    -13  -7361  -8403   -894  -1115   -569  -1618      *      * 
   384    824  -1075  -3553  -2949   -684  -2951  -1842    695  -2606   1666   3103  -2559  -2894  -2177  -2440  -2060  -1243    780  -1571  -1308   489
     -   -149   -500    233     43   -381    399    106   -626    210   -466   -720    275    394     45     96    359    117   -369   -294   -249 
     -    -12  -7442  -8484   -894  -1115   -701  -1378      *      * 
   385  -3196  -3194  -3915  -4259  -4867   3789  -4005  -5414  -4591  -5241  -4823  -3935  -3840  -4374  -4341  -3455  -3585  -4634  -4094  -4784   490
     -   -149   -500    233     43   -381    399    106   -626    210   -466   -720    275    394     45     96    359    117   -369   -294   -249 
     -    -12  -7442  -8484   -894  -1115   -701  -1378      *      * 
   386  -3569  -3390  -4042  -4362  -4763  -3426  -4034  -5349  -4542  -5126  -4838  -4133   4267  -4442  -4297  -3840  -3922  -4781  -4041  -4662   491
     -   -149   -500    233     43   -381    399    106   -626    210   -466   -720    275    394     45     96    359    117   -369   -294   -249 
     -    -12  -7442  -8484   -894  -1115   -701  -1378      *      * 
   387  -2041  -1575  -4641  -4301  -2012  -4361  -4149   3429  -4186   -818   -775  -4065  -4176  -4041  -4265  -3703  -2037   1842  -3595  -3154   492
     -   -149   -500    233     43   -381    399    106   -626    210   -466   -720    275    394     45     96    359    117   -369   -294   -249 
     -    -12  -7442  -8484   -894  -1115   -701  -1378      *      * 
   388   1814   2175  -3324  -3222  -2860  -1508  -2542  -2332  -2933  -2777  -2009  -2067  -2233  -2595  -2839   -838   3040  -1701  -3215  -2981   493
     -   -149   -500    233     43   -381    399    106   -626    210   -466   -720    275    394     45     96    359    117   -369   -294   -249 
     -    -12  -7442  -8484   -894  -1115   -701  -1378      *      * 
   389  -4741  -3759  -4708  -4998  -2384  -3919  -3279  -4878  -4788  -4326  -4345  -4625  -4321  -4645  -4395  -5004  -4887  -4878   6238  -1990   494
     -   -149   -500    233     43   -381    399    106   -626    210   -466   -720    275    394     45     96    359    117   -369   -294   -249 
     -    -12  -7442  -8484   -894  -1115   -701  -1378      *      * 
   390    370  -1142  -3145  -3049  -2309    -88  -2468   -730  -2872  -1929  -1402  -2201  -2462  -2576  -2812  -1158  -1099   3269  -2886  -2573   495
     -   -149   -500    233     43   -381    399    106   -626    210   -466   -720    275    394     45     96    359    117   -369   -294   -249 
     -    -12  -7442  -8484   -894  -1115   -701  -1378      *      * 
   391  -3401  -2791  -4165  -4226    551  -4063   -890  -2173  -3702     82  -1727  -3015  -4032  -2998  -3370  -3385  -3339  -2394   -184   4513   496
     -   -149   -500    233     43   -381    399    106   -626    210   -466   -720    275    394     45     96    359    117   -369   -294   -249 
     -    -12  -7442  -8484   -894  -1115   -701  -1378      *      * 
   392     77   1069  -3209  -3105  -3211  -1465  -2581  -2876  -2865  -3180  -2328  -2015  -2208  -2547  -2832   3174    787  -2009  -3484  -3271   497
     -   -149   -500    233     43   -381    399    106   -626    210   -466   -720    275    394     45     96    359    117   -369   -294   -249 
     -    -12  -7442  -8484   -894  -1115   -701  -1378      *      * 
   393  -1298  -1844  -2875  -3136  -3678  -2026  -2995  -3857  -3302  -4033  -3306  -2458  -2758  -3055  -3253   3563  -1733  -2892  -3744  -3541   498
     -   -149   -500    233     43   -381    399    106   -626    210   -466   -720    275    394     45     96    359    117   -369   -294   -249 
     -    -12  -7442  -8484   -894  -1115   -701  -1378      *      * 
   394  -3264  -3765  -1447   3822  -4535  -2948  -2636  -4814  -2810  -4653  -4248  -2115  -3463  -2478  -3225  -3107  -3392  -4410  -4009  -3981   499
     -   -149   -500    233     43   -381    399    106   -626    210   -466   -720    275    394     45     96    359    117   -369   -294   -249 
     -    -12  -7442  -8484   -894  -1115   -701  -1378      *      * 
   395  -2037  -1564  -4654  -4314  -2060  -4394  -4202   3270  -4212   -868   -812  -4085  -4197  -4086  -4306  -3737  -2032   2208  -3654  -3197   500
     -   -149   -500    233     43   -381    399    106   -626    210   -466   -720    275    394     45     96    359    117   -369   -294   -249 
     -    -12  -7442  -8484   -894  -1115   -701  -1378      *      * 
   396  -3947  -3024  -4489  -4757   4210  -4353   -713  -2819  -4335  -2195  -2262  -3070  -4243  -3178  -3773  -3623  -3830  -2996     33   2057   501
     -   -149   -500    233     43   -381    399    106   -626    210   -466   -720    275    394     45     96    359    117   -369   -294   -249 
     -    -12  -7442  -8484   -894  -1115   -701  -1378      *      * 
   397  -3569  -3390  -4042  -4362  -4763  -3426  -4034  -5349  -4542  -5126  -4838  -4133   4267  -4442  -4297  -3840  -3922  -4781  -4041  -4662   502
     -   -149   -500    233     43   -381    399    106   -626    210   -466   -720    275    394     45     96    359    117   -369   -294   -249 
     -    -12  -7442  -8484   -894  -1115   -701  -1378      *      * 
   398  -2689  -2271  -4921  -4459   -853  -4502  -3524     -7  -4130   2971    310  -4285  -4085  -3361  -3834  -3835  -2628    548  -2497  -2467   503
     -   -149   -500    233     43   -381    399    106   -626    210   -466   -720    275    394     45     96    359    117   -369   -294   -249 
     -    -12  -7442  -8484   -894  -1115   -701  -1378      *      * 
   399  -2030  -2909  -2412  -1328  -3646  -2675   1107  -3048   1765  -2749  -2030  -1329  -2638   1627   3123  -1904  -1772  -2775  -2639  -2446   504
     -   -149   -500    233     43   -381    399    106   -626    210   -466   -720    275    394     45     96    359    117   -369   -294   -249 
     -    -12  -7442  -8484   -894  -1115   -701  -1378      *      * 
   400  -2733  -2316  -4940  -4487   -838  -4520  -3538    -51  -4146   3004    322  -4317  -4099  -3366  -3842  -3865  -2672    302  -2490  -2462   505
     -   -149   -500    233     43   -381    399    106   -626    210   -466   -720    275    394     45     96    359    117   -369   -294   -249 
     -    -12  -7442  -8484   -894  -1115   -701  -1378      *      * 
   401  -3572  -3491  -3930  -3374  -4367  -3463  -2544  -4583  -1435  -4243  -3795  -3226  -3764  -2331   4134  -3660  -3534  -4308  -3567  -3769   506
     -   -149   -500    233     43   -381    399    106   -626    210   -466   -720    275    394     45     96    359    117   -369   -294   -249 
     -    -12  -7442  -8484   -894  -1115   -701  -1378      *      * 
   402   3335  -1231  -2990  -3175  -3544  -1497  -2801  -3259  -3152  -3581  -2716  -2074  -2274  -2792  -3050    222  -1070  -2235  -3791  -3600   507
     -   -149   -500    233     43   -381    399    106   -626    210   -466   -720    275    394     45     96    359    117   -369   -294   -249 
     -    -12  -7442  -8484   -894  -1115   -701  -1378      *      * 
   403  -1958  -2442  -1894  -1640  -1782  -2666  -1444  -1730   -802    290  -1225  -1728  -2890   3961   -914  -2055  -1949  -1873  -2334  -1741   508
     -   -149   -500    233     43   -381    399    106   -626    210   -466   -720    275    394     45     96    359    117   -369   -294   -249 
     -    -12  -7442  -8484   -894  -1115   -701  -1378      *      * 
   404    623  -1456  -2782  -3052  -3806   3423  -2911  -3597  -3284  -3868  -3015  -2177  -2443  -2901  -3214  -1091  -1304  -2521  -3924  -3825   509
     -   -149   -500    233     43   -381    399    106   -626    210   -466   -720    275    394     45     96    359    117   -369   -294   -249 
     -    -12  -7442  -8484   -894  -1115   -701  -1378      *      * 
   405   2036   4488  -3481  -3511  -3227  -1469  -2768  -2875  -3221  -3214  -2374  -2132  -2234  -2826  -3052   1108   -985  -2007  -3531  -3351   510
     -   -149   -500    233     43   -381    399    106   -626    210   -466   -720    275    394     45     96    359    117   -369   -294   -249 
     -    -12  -7442  -8484   -894  -1115   -701  -1378      *      * 
   406   1436  -1210  -2825  -2851  -3543    708  -2604  -3311  -2842  -3544  -2633  -1942  -2216  -2507  -2868   2914  -1006  -2239  -3746  -3538   511
     -   -149   -500    233     43   -381    399    106   -626    210   -466   -720    275    394     45     96    359    117   -369   -294   -249 
     -    -12  -7442  -8484   -894  -1115   -701  -1378      *      * 
   407   -406  -1274  -3917  -3331   -832  -3310  -2240   1883  -3001   1857   2584  -2944  -3195  -2533  -2813  -2444  -1502    881  -1865  -1630   512
     -   -149   -500    233     43   -381    399    106   -626    210   -466   -720    275    394     45     96    359    117   -369   -294   -249 
     -    -12  -7442  -8484   -894  -1115   -701  -1378      *      * 
   408  -3196  -3194  -3915  -4259  -4867   3789  -4005  -5414  -4591  -5241  -4823  -3935  -3840  -4374  -4341  -3455  -3585  -4634  -4094  -4784   513
     -   -149   -500    233     43   -381    399    106   -626    210   -466   -720    275    394     45     96    359    117   -369   -294   -249 
     -    -12  -7442  -8484   -894  -1115   -701  -1378      *      * 
   409    354  -1220  -3571  -3351  -2105  -2344  -2746    175  -3105  -1427  -1080  -2605  -2849  -2860  -3064  -1651   -100   3276  -2942  -2587   514
     -   -149   -500    233     43   -381    399    106   -626    210   -466   -720    275    394     45     96    359    117   -369   -294   -249 
     -    -12  -7442  -8484   -894  -1115   -701  -1378      *      * 
   410   2578   -863  -2457  -1987  -1253   -433  -1411   -532  -1747  -1062   1353  -1651  -2211  -1524  -1832  -1037   -766   1069  -1732  -1373   515
     -   -149   -500    233     43   -381    399    106   -626    210   -466   -720    275    394     45     96    359    117   -369   -294   -249 
     -    -12  -7442  -8484   -894  -1115   -701  -1378      *      * 
   411   -213   -858  -3318  -2748   -978   -203  -1750   1492  -2428    496   -100  -2358  -2778  -2122  -2334  -1869  -1036   2607  -1644  -1283   516
     -   -149   -500    233     43   -381    399    106   -626    210   -466   -720    275    394     45     96    359    117   -369   -294   -249 
     -    -12  -7442  -8484   -894  -1115   -701  -1378      *      * 
   412  -2749  -3127  -2054  -2376  -3897  -2856  -2871  -4637  -3059  -4563  -4104   4298  -3433  -2867  -3263  -2819  -3038  -4043  -3716  -3493   517
     -   -149   -500    233     43   -381    399    106   -626    210   -466   -720    275    394     45     96    359    117   -369   -294   -249 
     -    -12  -7442  -8484   -894  -1115   -701  -1378      *      * 
   413  -3572  -3491  -3930  -3374  -4367  -3463  -2544  -4583  -1435  -4243  -3795  -3226  -3764  -2331   4134  -3660  -3534  -4308  -3567  -3769   518
     -   -149   -500    233     43   -381    399    106   -626    210   -466   -720    275    394     45     96    359    117   -369   -294   -249 
     -    -12  -7442  -8484   -894  -1115   -701  -1378      *      * 
   414     12   -644  -2903  -2307   -681    157  -1287   1144  -1978    459    125  -1934  -2415  -1667  -1892  -1454     85   2332  -1235   -881   519
     -   -149   -500    233     43   -381    399    106   -626    210   -466   -720    275    394     45     96    359    117   -369   -294   -249 
     -    -12  -7442  -8484   -894  -1115   -701  -1378      *      * 
   415   -768   1815  -2883  -2337   -843  -2169  -1400    -21  -2007   -545   3463  -1911  -2368  -1711  -1946  -1314   2102    490  -1415  -1073   520
     -   -149   -500    233     43   -381    399    106   -626    210   -466   -720    275    394     45     96    359    117   -369   -294   -249 
     -    -12  -7442  -8484   -894  -1115   -701  -1378      *      * 
   416   -945  -1720  -1142  -1318  -3370  -1647  -1854  -3333  -1865  -3452  -2633   2278  -2298  -1615  -2209   2917  -1282  -2480  -3515  -2972   521
     -   -149   -500    233     43   -381    399    106   -626    210   -466   -720    275    394     45     96    359    117   -369   -294   -249 
     -    -12  -7442  -8484   -894  -1115   -701  -1378      *      * 
   417   1753  -1370  -2870  -3098  -3733   3106  -2874  -3503  -3246  -3778  -2908  -2140  -2378  -2858  -3169  -1003  -1212  -2427  -3889  -3771   522
     -   -149   -500    233     43   -381    399    106   -626    210   -466   -720    275    394     45     96    359    117   -369   -294   -249 
     -    -12  -7442  -8484   -894  -1115   -701  -1378      *      * 
   418  -1004   -798  -3216  -2636   -894   -423  -1621   1890  -2310    269    -38  -2248  -2683  -2002  -2215  -1763    783   2291  -1527  -1168   523
     -   -149   -500    233     43   -381    399    106   -626    210   -466   -720    275    394     45     96    359    117   -369   -294   -249 
     -    -12  -7442  -8484   -894  -1115   -701  -1378      *      * 
   419  -2041  -1570  -4637  -4239  -1798  -4359  -3893   2823  -4106    661   -579  -4008  -4111  -3852  -4122  -3657  -2017   2401  -3309  -2961   524
     -   -149   -500    233     43   -381    399    106   -626    210   -466   -720    275    394     45     96    359    117   -369   -294   -249 
     -    -12  -7442  -8484   -894  -1115   -701  -1378      *      * 
   420    596  -1209  -2155  -1864  -2662    787  -1792  -2311  -1770   -606  -1757  -1522  -2120  -1599  -2010   2818   -886  -1715  -2914  -2541   525
     -   -149   -500    233     43   -381    399    106   -626    210   -466   -720    275    394     45     96    359    117   -369   -294   -249 
     -    -12  -7442  -8484   -894  -1115   -701  -1378      *      * 
   421  -2412  -2091  -4507  -4070   -912  -4073  -3153    742  -3615    353   4749  -3825  -3864  -3134  -3431  -3384  -2385   -366  -2406  -2227   526
     -   -149   -500    233     43   -381    399    106   -626    210   -466   -720    275    394     45     96    359    117   -369   -294   -249 
     -    -12  -7442  -8484   -894  -1115   -701  -1378      *      * 
   422   -625  -1248  -2707  -2748  -3376  -1506  -2526  -3091  -2692  -3377  -2527  -1930  -2248  -2439  -2722   2235   3029  -2162  -3609  -3352   527
     -   -149   -500    233     43   -381    399    106   -626    210   -466   -720    275    394     45     96    359    117   -369   -294   -249 
     -    -12  -7442  -8484   -894  -1115   -701  -1378      *      * 
   423  -3904  -3244  -4483  -4744   4436  -3934  -1848  -2962  -4575  -2394  -2507  -3766  -4186  -3845  -4126  -4011  -3988  -3213  -1146    -58   528
     -   -149   -500    233     43   -381    399    106   -626    210   -466   -720    275    394     45     96    359    117   -369   -294   -249 
     -    -12  -7442  -8484   -894  -1115   -701  -1378      *      * 
   424  -2364  -1898  -4835  -4339  -1107  -4489  -3584   2278  -4126   2367     89  -4150  -4065  -3476  -3919  -3755  -2298    959  -2697  -2626   529
     -   -149   -500    233     43   -381    399    106   -626    210   -466   -720    275    394     45     96    359    117   -369   -294   -249 
     -    -12  -7442  -8484   -894  -1115   -701  -1378      *      * 
   425   -804  -1434  -2422  -2594  -3574  -1627  -2590  -3465  -2770  -3671  -2822  -1960    148  -2503  -2828   3386  -1230  -2442  -3736  -3475   530
     -   -149   -500    233     43   -381    399    106   -626    210   -466   -720    275    394     45     96    359    117   -369   -294   -249 
     -    -12  -7442  -8484   -894  -1115   -701  -1378      *      * 
   426  -2698  -2236  -5012  -4427   -740  -4628  -3415    -43  -4146   2682   2706  -4294  -4050  -3251  -3793  -3870  -2583    650  -2374  -2438   531
     -   -149   -500    233     43   -381    399    106   -626    210   -466   -720    275    394     45     96    359    117   -369   -294   -249 
     -    -12  -7442  -8484   -894  -1115   -701  -1378      *      * 
   427   -761  -1248  -1846  -1516  -1288  -1773  -1229  -1523  -1384  -1767  -1081  -1376  -2197  -1257  -1621   1761   1351  -1231  -1759   3225   532
     -   -149   -500    233     43   -381    399    106   -626    210   -466   -720    275    394     45     96    359    117   -369   -294   -249 
     -    -12  -7442  -8484   -894  -1115   -701  -1378      *      * 
   428  -1470  -2594  -1468   -760  -3154  -2248   -565  -2714   3011  -2528  -1735    448  -2294   -132   1527   -129  -1321  -2368  -2529  -2152   533
     -   -149   -500    233     43   -381    399    106   -626    210   -466   -720    275    394     45     96    359    117   -369   -294   -249 
     -    -12  -7442  -8484   -894  -1115   -701  -1378      *      * 
   429   3337  -1360  -2976  -3189  -3692    250  -2890  -3438  -3265  -3731  -2870  -2171  -2381  -2887  -3168  -1004  -1209  -2395  -3857  -3743   534
     -   -149   -500    233     43   -381    399    106   -626    210   -466   -720    275    394     45     96    359    117   -369   -294   -249 
     -    -12  -7442  -8484   -894  -1115   -701  -1378      *      * 
   430  -2349  -1899  -4769  -4256  -1042  -4412  -3439   3320  -4006    775   2122  -4059  -4004  -3369  -3796  -3661  -2278    169  -2594  -2511   535
     -   -149   -500    233     43   -381    399    106   -626    210   -466   -720    275    394     45     96    359    117   -369   -294   -249 
     -    -12  -7442  -8484   -894  -1115   -701  -1378      *      * 
   431   -665  -1275  -2732  -2867  -3391  -1535  -2620  -3082  -2816  -3413  -2592  -1993  -2289  -2573  -2793    290   3662  -2176  -3643  -3388   536
     -   -149   -500    233     43   -381    399    106   -626    210   -466   -720    275    394     45     96    359    117   -369   -294   -249 
     -    -12  -7442  -8484   -894  -1115   -701  -1378      *      * 
   432  -1468  -1162  -3815  -3287  -1303  -3320  -2421   2941  -3006   -561   1638  -2935  -3274  -2710  -2933  -2477   1186   1330  -2214  -1861   537
     -   -149   -500    233     43   -381    399    106   -626    210   -466   -720    275    394     45     96    359    117   -369   -294   -249 
     -    -12  -7442  -8484   -894  -1115   -701  -1378      *      * 
   433    299  -1501  -2749  -3031  -3834   3475  -2925  -3639  -3295  -3905  -3062  -2198  -2478  -2917  -3230  -1139  -1353  -2568  -3933  -3843   538
     -   -149   -500    233     43   -381    399    106   -626    210   -466   -720    275    394     45     96    359    117   -369   -294   -249 
     -    -12  -7442  -8484   -894  -1115   -701  -1378      *      * 
   434  -3196  -3194  -3915  -4259  -4867   3789  -4005  -5414  -4591  -5241  -4823  -3935  -3840  -4374  -4341  -3455  -3585  -4634  -4094  -4784   539
     -   -149   -500    233     43   -381    399    106   -626    210   -466   -720    275    394     45     96    359    117   -369   -294   -249 
     -    -12  -7442  -8484   -894  -1115   -701  -1378      *      * 
   435   2662  -1105  -2610  -2293  -2474  -1532  -1974  -2009  -2110  -2369  -1605  -1726  -2157  -1890  -2248    706   1486     85  -2804  -2479   540
     -   -149   -500    233     43   -381    399    106   -626    210   -466   -720    275    394     45     96    359    117   -369   -294   -249 
     -    -12  -7442  -8484   -894  -1115   -701  -1378      *      * 
   436  -3904  -3244  -4483  -4744   4436  -3934  -1848  -2962  -4575  -2394  -2507  -3766  -4186  -3845  -4126  -4011  -3988  -3213  -1146    -58   541
     -   -149   -500    233     43   -381    399    106   -626    210   -466   -720    275    394     45     96    359    117   -369   -294   -249 
     -    -12  -7442  -8484   -894  -1115   -701  -1378      *      * 
   437  -3485  -2745  -4439  -4535   3752  -4227   -769  -2187  -4117    500  -1646  -3035  -4091  -3060  -3617  -3440  -3370  -2427    -34   2714   542
     -   -149   -500    233     43   -381    399    106   -626    210   -466   -720    275    394     45     96    359    117   -369   -294   -249 
     -    -12  -7442  -8484   -894  -1115   -701  -1378      *      * 
   438  -2599  -2149  -4930  -4358   -785  -4539  -3376     40  -4080   2744   1651  -4201  -4014  -3244  -3759  -3776  -2495   1205  -2391  -2424   543
     -   -149   -500    233     43   -381    399    106   -626    210   -466   -720    275    394     45     96    359    117   -369   -294   -249 
     -    -12  -7442  -8484   -894  -1115   -701  -1378      *      * 
   439  -4031  -3056  -4525  -4820   3839  -4394   -686  -2922  -4390  -2284  -2353  -3069  -4270  -3189  -3801  -3652  -3901  -3084     62   3265   544
     -   -149   -500    233     43   -381    399    106   -626    210   -466   -720    275    394     45     96    359    117   -369   -294   -249 
     -    -12  -7442  -8484   -894  -1115   -701  -1378      *      * 
   440   2849   1522  -3249  -3164  -3254     -1  -2621  -2965  -2935  -3237  -2372  -2030  -2207  -2594  -2886   1494   -965  -2053  -3522  -3320   545
     -   -149   -500    233     43   -381    399    106   -626    210   -466   -720    275    394     45     96    359    117   -369   -294   -249 
     -    -12  -7442  -8484   -894  -1115   -701  -1378      *      * 
   441    966  -1021  -2423  -2044  -1710   2680  -1639   -967  -1842    -28   -868  -1671  -2218  -1647  -1971   -971   -857    270  -2168  -1808   546
     -   -149   -500    233     43   -381    399    106   -626    210   -466   -720    275    394     45     96    359    117   -369   -294   -249 
     -    -12  -7442  -8484   -894  -1115   -701  -1378      *      * 
   442  -2039  -1562  -4650  -4269  -1902  -4395  -4012   2975  -4152    166   -670  -4045  -4152  -3946  -4199  -3706  -2019   2406  -3441  -3053   547
     -   -149   -500    233     43   -381    399    106   -626    210   -466   -720    275    394     45     96    359    117   -369   -294   -249 
     -    -12  -7442  -8484   -894  -1115   -701  -1378      *      * 
   443   3085  -1198  -2940  -3024  -3548    716  -2700  -3309  -3013  -3559  -2654  -2000  -2228  -2643  -2978    633  -1015  -2236  -3770  -3586   548
     -   -149   -500    233     43   -381    399    106   -626    210   -466   -720    275    394     45     96    359    117   -369   -294   -249 
     -    -12  -7442  -8484   -894  -1115   -701  -1378      *      * 
   444   1546   -788  -1894  -1350   -956   -415   -943    373  -1152   -828   -148  -1255  -2043   -970  -1343    423   1290   1118  -1385  -1000   549
     -   -149   -500    233     43   -381    399    106   -626    210   -466   -720    275    394     45     96    359    117   -369   -294   -249 
     -    -12  -7442  -8484   -894  -1115   -701  -1378      *      * 
   445   1013  -1193  -3874  -3355  -1345  -3383  -2508   1214  -3083    947   -324  -3005  -3330  -2787  -3013  -2546  -1474   2609  -2287  -1933   550
     -   -149   -500    233     43   -381    399    106   -626    210   -466   -720    275    394     45     96    359    117   -369   -294   -249 
     -    -12  -7442  -8484   -894  -1115   -701  -1378      *      * 
   446   2537  -1187  -2852  -2745  -3357   1875  -2465  -3094  -2638  -3330  -2440  -1897  -2191  -2348  -2708    623    461  -2128  -3574  -3335   551
     -   -149   -500    233     43   -381    399    106   -626    210   -466   -720    275    394     45     96    359    117   -369   -294   -249 
     -    -12  -7442  -8484   -894  -1115   -701  -1378      *      * 
   447    198  -1175  -3026  -2662   -912  -2191  -1616   -644  -2219  -1064   -651  -2112  -2576  -2044  -2182  -1437  -1170    668   5385   -873   552
     -   -149   -500    233     43   -381    399    106   -626    210   -466   -720    275    394     45     96    359    117   -369   -294   -249 
     -    -12  -7442  -8484   -894  -1115   -701  -1378      *      * 
   448   -647   -497  -2796  -2178   -467  -2187  -1057   1905  -1819    100    300    -36  -2235  -1485  -1695  -1266    724   1845   1571   -633   553
     -   -149   -500    233     43   -381    399    106   -626    210   -466   -720    275    394     45     96    359    117   -369   -294   -249 
     -    -12  -7442  -8484   -894  -1115   -701  -1378      *      * 
   449  -3904  -3244  -4483  -4744   4436  -3934  -1848  -2962  -4575  -2394  -2507  -3766  -4186  -3845  -4126  -4011  -3988  -3213  -1146    -58   554
     -   -149   -500    233     43   -381    399    106   -626    210   -466   -720    275    394     45     96    359    117   -369   -294   -249 
     -    -12  -7442  -8484   -894  -1115   -701  -1378      *      * 
   450  -1871  -1548  -4169  -3598   3570  -3623  -2413    863  -3280    272   1494  -3234  -3429  -2722  -3064  -2775  -1799    865  -1882  -1562   555
     -   -149   -500    233     43   -381    399    106   -626    210   -466   -720    275    394     45     96    359    117   -369   -294   -249 
     -    -12  -7442  -8484   -894  -1115   -701  -1378      *      * 
   451  -4046  -3063  -4530  -4829   3435  -4400   -683  -2940  -4398  -2298  -2369  -3069  -4275  -3191  -3806  -3657  -3915  -3100     66   3816   556
     -   -149   -500    233     43   -381    399    106   -626    210   -466   -720    275    394     45     96    359    117   -369   -294   -249 
     -    -12  -7442  -8484   -894  -1115   -701  -1378      *      * 
   452   -958   -795  -3042  -2436   1230  -2517  -1383    120  -2100    459   1141  -2074  -2527  -1744  -1993  -1604   2622    838  -1255   -930   557
     -   -149   -500    233     43   -381    399    106   -626    210   -466   -720    275    394     45     96    359    117   -369   -294   -249 
     -    -12  -7442  -8484   -894  -1115   -701  -1378      *      * 
   453  -1453  -1209  -3723  -3110   1365  -3054  -1793    -87  -2741   1913   2972  -2667  -2958  -2223  -2510  -2163  -1377    326  -1399   1295   558
     -   -149   -500    233     43   -381    399    106   -626    210   -466   -720    275    394     45     96    359    117   -369   -294   -249 
     -    -12  -7442  -8484   -894  -1115   -701  -1378      *      * 
   454   -987   1552  -3265  -2647    629  -2555  -1364     38  -2265   2288    345  -2173  -2554  -1847  -2072  -1649   -923    781  -1130    407   559
     -   -149   -500    233     43   -381    399    106   -626    210   -466   -720    275    394     45     96    359    117   -369   -294   -249 
     -    -12  -7442  -8484   -894  -1115   -701  -1378      *      * 
   455  -3569  -3390  -4042  -4362  -4763  -3426  -4034  -5349  -4542  -5126  -4838  -4133   4267  -4442  -4297  -3840  -3922  -4781  -4041  -4662   560
     -   -149   -500    233     43   -381    399    106   -626    210   -466   -720    275    394     45     96    359    117   -369   -294   -249 
     -    -12  -7442  -8484   -894  -1115   -701  -1378      *      * 
   456  -3264  -3765  -1447   3822  -4535  -2948  -2636  -4814  -2810  -4653  -4248  -2115  -3463  -2478  -3225  -3107  -3392  -4410  -4009  -3981   561
     -   -149   -500    233     43   -381    399    106   -626    210   -466   -720    275    394     45     96    359    117   -369   -294   -249 
     -    -12  -7442  -8484   -894  -1115   -701  -1378      *      * 
   457  -1680  -2119  -3327  -3541  -3740  -2348  -3223  -3396  -3447  -3750  -3249  -2849  -3039  -3332  -3347  -1934   3920  -2813  -3757  -3736   562
     -   -149   -500    233     43   -381    399    106   -626    210   -466   -720    275    394     45     96    359    117   -369   -294   -249 
     -    -12  -7442  -8484   -894  -1115   -701  -1378      *      * 
   458  -1425  -2571  -1466   -722  -3109  -2228   -532  -2674   1409  -2490  -1690   -880  -2260   2837   2195    164  -1272  -2326  -2496  -2109   563
     -   -149   -500    233     43   -381    399    106   -626    210   -466   -720    275    394     45     96    359    117   -369   -294   -249 
     -    -12  -7442  -8484   -894  -1115   -701  -1378      *      * 
   459  -3196  -3194  -3915  -4259  -4867   3789  -4005  -5414  -4591  -5241  -4823  -3935  -3840  -4374  -4341  -3455  -3585  -4634  -4094  -4784   564
     -   -149   -500    233     43   -381    399    106   -626    210   -466   -720    275    394     45     96    359    117   -369   -294   -249 
     -    -12  -7442  -8484   -894  -1115   -701  -1378      *      * 
   460  -1201  -2028  -1481   -745  -2285  -2153   -549   -659   1941   -618  -1148   -890  -2187   -169   2752  -1197  -1076   -649  -2153  -1751   565
     -   -149   -500    233     43   -381    399    106   -626    210   -466   -720    275    394     45     96    359    117   -369   -294   -249 
     -    -12  -7442  -8484   -894  -1115   -701  -1378      *      * 
   461   -562  -1418   -913   -406  -1853  -1592   -583  -1493   -309  -1662    784    413   1266   -239   -738   1097   2048  -1180  -2022  -1493   566
     -   -149   -500    233     43   -381    399    106   -626    210   -466   -720    275    394     45     96    359    117   -369   -294   -249 
     -    -12  -7442  -8484   -894  -1115   -701  -1378      *      * 
   462  -3371  -2888  -4716  -4628  -1407  -4203  -3653   -947  -4306   3212   -381  -4472  -4191  -3767  -3993  -4264  -3364  -1600  -2791  -2682   567
     -   -149   -500    233     43   -381    399    106   -626    210   -466   -720    275    394     45     96    359    117   -369   -294   -249 
     -    -12  -7442  -8484   -894  -1115   -701  -1378      *      * 
   463  -3264  -3765  -1447   3822  -4535  -2948  -2636  -4814  -2810  -4653  -4248  -2115  -3463  -2478  -3225  -3107  -3392  -4410  -4009  -3981   568
     -   -149   -500    233     43   -381    399    106   -626    210   -466   -720    275    394     45     96    359    117   -369   -294   -249 
     -    -12  -7442  -8484   -894  -1115   -701  -1378      *      * 
   464  -1744  -3555   2495   2537  -3757  -1826  -1075  -3637  -1175  -3523  -2785   -418  -2302   1587  -1929  -1443  -1781  -3133  -3709  -2770   569
     -   -149   -500    233     43   -381    399    106   -626    210   -466   -720    275    394     45     96    359    117   -369   -294   -249 
     -    -12  -7442  -8484   -894  -1115   -701  -1378      *      * 
   465  -2291  -1899  -4592  -4113  -1029  -4189  -3266   2322  -3780    240   4210  -3878  -3903  -3250  -3600  -3456  -2242     78  -2521  -2372   570
     -   -149   -500    233     43   -381    399    106   -626    210   -466   -720    275    394     45     96    359    117   -369   -294   -249 
     -    -12  -7442  -8484   -894  -1115   -701  -1378      *      * 
   466  -1588  -3272    863   3083  -3569    489  -1007  -3418  -1046  -3332  -2560   -412  -2238   -643  -1759   -179  -1624  -2919  -3525  -2639   571
     -   -149   -500    233     43   -381    399    106   -626    210   -466   -720    275    394     45     96    359    117   -369   -294   -249 
     -    -12  -7442  -8484   -894  -1115   -701  -1378      *      * 
   467     60  -1403   -714   1074  -1529   -639   -333  -1153    838    433   -551   -410  -1722      9   -498   -187    -34   1058  -1721  -1185   572
     -   -149   -500    233     43   -381    399    106   -626    210   -466   -720    275    394     45     96    359    117   -369   -294   -249 
     -    -12  -7442  -8484   -894  -1115   -701  -1378      *      * 
   468  -1392  -1194  -3520  -2926   -655  -2979  -1885     43  -2578   2523   1803  -2579  -2928  -2158  -2437   -597  -1334    647  -1610  -1367   573
     -   -149   -500    233     43   -381    399    106   -626    210   -466   -720    275    394     45     96    359    117   -369   -294   -249 
     -    -12  -7442  -8484   -894  -1115   -701  -1378      *      * 
   469  -3904  -3244  -4483  -4744   4436  -3934  -1848  -2962  -4575  -2394  -2507  -3766  -4186  -3845  -4126  -4011  -3988  -3213  -1146    -58   574
     -   -149   -500    233     43   -381    399    106   -626    210   -466   -720    275    394     45     96    359    117   -369   -294   -249 
     -    -82  -7442  -4339   -894  -1115   -701  -1378      *      * 
   470   -812  -1942   -669   -297  -2563   2289   -572  -2259    -58  -2264  -1416   -530  -1900   1609    414    683   -827  -1825  -2452  -1879   575
     -   -149   -500    233     43   -381    399    106   -626    210   -466   -720    275    394     45     96    359    117   -369   -294   -249 
     -  -1053  -7373   -965   -894  -1115   -908  -1099      *      * 
   471   -224   -939   -391     -9  -1183   1513   -149    413    152   -985   -278   -190  -1428   1362   -195   -310   -228   -528  -1426   -917   576
     -   -148   -500    233     43   -380    398    107   -626    210   -466   -718    276    394     45     97    359    117   -369   -291   -250 
     -   -712  -2210  -2528  -1791   -492   -595  -1565      *      * 
   472   -442  -1811    509    263  -2161    865   -109  -1893   1455  -1879   -984    -40  -1503    331   -228    290   1233  -1468  -2080  -1414   581
     -   -149   -500    233     43   -381    399    106   -626    210   -466   -720    275    394     45     96    359    117   -369   -294   -249 
     -    -16  -7039  -8081   -894  -1115   -548  -1662      *      * 
   473   -729   -965   -232  -1027   1970    848   -590   -553   -865   -818   -157  -1061  -2070   -703  -1127    486   -669   -432   1842   1827   582
     -   -149   -500    233     43   -381    399    106   -626    210   -466   -720    275    394     45     96    359    117   -369   -294   -249 
     -    -13  -7359  -8401   -894  -1115   -947  -1055      *      * 
   474   -503  -1345    567   -139   1229  -1604   1343  -1087    467   -276   -493   -383   -201     38    831   -542   -442   -856    890   1007   583
     -   -149   -500    233     43   -381    399    106   -626    210   -466   -720    275    394     45     96    359    117   -369   -294   -249 
     -    -13  -7359  -8401   -894  -1115   -947  -1055      *      * 
   475    159  -1953    270    797  -2270    142   -123  -2018   1195  -1967  -1044    -98  -1556    336   1054    669    463  -1573  -2139  -1458   584
     -   -149   -500    233     43   -381    399    106   -626    210   -466   -720    275    394     45     96    359    117   -369   -294   -249 
     -    -13  -7359  -8401   -894  -1115   -947  -1055      *      * 
   476    496  -1684   -647    -81  -1918   -411   -272  -1573    972  -1661   -835   -340  -1710    128   1204     16   -539  -1267   3760  -1380   585
     -   -149   -500    233     43   -381    399    106   -626    210   -466   -720    275    394     45     96    359    117   -369   -294   -249 
     -    -13  -7359  -8401   -894  -1115   -947  -1055      *      * 
   477    368  -1965    375    192  -2282  -1478   -142  -2025    884  -1978  -1060    664   -308    314   2148     89   -453  -1585  -2151  -1476   586
     -   -149   -500    233     43   -381    399    106   -626    210   -466   -720    275    394     45     96    359    117   -369   -294   -249 
     -    -13  -7359  -8401   -894  -1115   -566  -1624      *      * 
   478    329  -2010    542    754  -2330  -1508   -170  -2078   1812  -2024  -1101    457  -1605    288   1282   -424    222  -1632  -2192  -1512   587
     -   -149   -500    233     43   -381    399    106   -626    210   -466   -720    275    394     45     96    359    117   -369   -294   -249 
     -    -12  -7442  -8484   -894  -1115   -701  -1378      *      * 
   479   1118  -1927    853     70  -2294    636   -276  -2023    681  -2016  -1119   -227  -1665    165   -394     49   1330  -1598  -2222  -1562   588
     -   -149   -500    233     43   -381    399    106   -626    210   -466   -720    275    394     45     96    359    117   -369   -294   -249 
     -    -12  -7442  -8484   -894  -1115   -701  -1378      *      * 
   480   -528  -1773   -472    976  -2008    140   -210  -1700    169   -266    714   1672  -1631    216    285    525   -468  -1348  -2011    -77   589
     -   -149   -500    233     43   -381    399    106   -626    210   -466   -720    275    394     45     96    359    117   -369   -294   -249 
     -    -12  -7442  -8484   -894  -1115   -701  -1378      *      * 
   481    837  -1928    313    151  -2220  -1508   -170  -1951   1420   -898  -1024    613    278    281    411     61   -463   -164  -2128  -1463   590
     -   -149   -500    233     43   -381    399    106   -626    210   -466   -720    275    394     45     96    359    117   -369   -294   -249 
     -    -12  -7442  -8484   -894  -1115   -701  -1378      *      * 
   482    451  -1938    701   1508  -2233   -478   -172  -1965    688     35  -1034   -153   -392    279   -267    -80   -467   -830  -2137  -1470   591
     -   -149   -500    233     43   -381    399    106   -626    210   -466   -720    275    394     45     96    359    117   -369   -294   -249 
     -    -12  -7442  -8484   -894  -1115   -701  -1378      *      * 
   483    167   -559  -2184   -472   -529  -2032   -858    560   -266   1587   1373  -1409  -2090  -1083  -1383   -297   -523    884  -1003   -637   592
     -   -149   -500    233     43   -381    399    106   -626    210   -466   -720    275    394     45     96    359    117   -369   -294   -249 
     -    -12  -7442  -8484   -894  -1115   -701  -1378      *      * 
   484   -523  -1984   -375    808  -2301   -194   1025  -2048   1214  -1998  -1075   -135    253   1201    753    201    152   -353  -2170  -1490   593
     -   -149   -500    233     43   -381    399    106   -626    210   -466   -720    275    394     45     96    359    117   -369   -294   -249 
     -    -12  -7442  -8484   -894  -1115   -701  -1378      *      * 
   485    376  -1994    536    954  -2312   -457   -160  -2061   1439  -2009  -1084   1214  -1593    733   -250   -408    226   -584  -2179  -1497   594
     -   -149   -500    233     43   -381    399    106   -626    210   -466   -720    275    394     45     96    359    117   -369   -294   -249 
     -    -12  -7442  -8484   -894  -1115   -701  -1378      *      * 
   486    483  -1980     56   1136  -2293   -831   -161  -2037   1899  -1992    796   -140   -355    296    408   -410   -466  -1597  -2167  -1490   595
     -   -149   -500    233     43   -381    399    106   -626    210   -466   -720    275    394     45     96    359    117   -369   -294   -249 
     -    -12  -7442  -8484   -894  -1115   -701  -1378      *      * 
   487   -587  -2044   -383   1859  -2366  -1537   -199  -2109   1244  -2054  -1137   1487    -72    257    269   -466    215  -1668  -2220  -1548   596
     -   -149   -500    233     43   -381    399    106   -626    210   -466   -720    275    394     45     96    359    117   -369   -294   -249 
     -   -260  -7442  -2654   -894  -1115   -701  -1378      *      * 
   488   1169  -1803   -307    842  -2087    156    -73   -376    724  -1802   -903    -62   -248    750    720   -324   -364  -1405  -2008  -1350   597
     -   -149   -500    233     43   -381    399    106   -626    210   -466   -720    275    394     45     96    359    117   -369   -294   -249 
     -    -15  -7197  -8240   -894  -1115   -422  -1978      *      * 
   489    673  -1924   -404   1177  -2215  -1512   -173  -1943    924   -629  -1021   -160  -1604   1379    256    599   -466   -348  -2125  -1462   598
     -   -149   -500    233     43   -381    399    106   -626    210   -466   -720    275    394     45     96    359    117   -369   -294   -249 
     -    -12  -7442  -8484   -894  -1115   -701  -1378      *      * 
   490     55  -1444    183    789  -1576   -358   -335    380    422  -1376   -591   -398  -1725     13   -504   -579   -496   1768  -1759  -1216   599
     -   -149   -500    233     43   -381    399    106   -626    210   -466   -720    275    394     45     96    359    117   -369   -294   -249 
     -    -87  -7359  -4255   -894  -1115   -701  -1378      *      * 
   491   1227  -1857   1055    613  -2149    301   -120  -1876    280  -1864   -963    -98  -1546    326    676   -366    198   -611  -2068  -1405   600
     -   -149   -500    233     43   -381    399    106   -626    210   -466   -720    275    394     45     96    359    117   -369   -294   -249 
     -    -14  -7286  -8328   -894  -1115   -908  -1099      *      * 
   492   -460    501   -387    443  -1993    775   1386   -473   1442   -755   -853    496  -1555    836   -230   -379   -399  -1327  -1972  -1337   601
     -   -149   -500    233     43   -381    399    106   -626    210   -466   -720    275    394     45     96    359    117   -369   -294   -249 
     -    -14  -7221  -8263   -894  -1115   -908  -1099      *      * 
   493   -431  -1748    198    820   -109    813    -96  -1716    295  -1738   -854    618  -1521   1024   -201    205   -371   -430  -1970    985   602
     -   -149   -500    233     43   -381    399    106   -626    210   -466   -720    275    394     45     96    359    117   -369   -294   -249 
     -    -16  -7112  -8154   -894  -1115   -585  -1585      *      * 
   494    562  -1807    935    247  -2098   -233    -74  -1824    329  -1813   -912    -57  -1501   1501    488    607   -363    118  -2017  -1356   603
     -   -149   -500    233     43   -381    399    106   -626    210   -466   -720    275    394     45     96    359    117   -369   -294   -249 
     -    -18  -6910  -7952   -894  -1115   -701  -1378      *      * 
   495   -367  -1550   -219   1706  -1770    346    -54   -358    299   -659   -683   1204  -1460    355   -184   -305   -312  -1113  -1810  -1195   604
     -   -149   -500    233     43   -381    399    106   -626    210   -466   -720    275    394     45     96    359    117   -369   -294   -249 
     -    -18  -6910  -7952   -894  -1115   -701  -1378      *      * 
   496   -316   -742   -929   -369    779    722   -291   -357    421   -632   1762    261  -1624   -117   -567    179   -257    447  -1131   -686   605
     -      *      *      *      *      *      *      *      *      *      *      *      *      *      *      *      *      *      *      *      * 
     -      *      *      *      *      *      *      *      *      0 
//
