# Supplementary material for: The monosaccharide transporter gene family in land plants is ancient and shows differential subfamily expression and expansion across lineages
Source: BMC Evol Biol. 2006 Aug 21;6:64. doi: 10.1186/1471-2148-6-64 (PMC1578591; doi:10.1186/1471-2148-6-64)
Supplement: Additional File 9 — Profile HMMs for each MST subfamily [STP, AZT, ERD6-like, pGlcT, INT, PLT, XyloseTP homologs]. Text file output from the hmmbuild component of the HMMer software package. [file 1471-2148-6-64-S9.TXT]

HMMER2.0  [2.3.2]
NAME  XyloseTP-like_subfamily
LENG  573
ALPH  Amino
RF    no
CS    no
MAP   yes
COM   hmmbuild -n XyloseTP-like_subfamily XyloseTP-like_subfamily.aln.hmm XyloseTP-like_subfamily.aln
NSEQ  7
DATE  Wed May  5 12:06:40 2004
CKSUM 368
XT      -8455     -4  -1000  -1000  -8455     -4  -8455     -4 
NULT      -4  -8455
NULE     595  -1558     85    338   -294    453  -1158    197    249    902  -1085   -142    -21   -313     45    531    201    384  -1998   -644 
HMM        A      C      D      E      F      G      H      I      K      L      M      N      P      Q      R      S      T      V      W      Y    
         m->m   m->i   m->d   i->m   i->i   d->m   d->d   b->m   m->e
         -360      *  -2179
     1  -1200  -1525  -2048  -1352  -1352  -2182   -807   -917      6   -781   4057  -1306  -2300   -576   1841  -1414  -1145   -952  -1751  -1377    14
     -   -149   -500    233     43   -381    399    106   -626    210   -466   -720    275    394     45     96    359    117   -369   -294   -249 
     -    -18  -6919  -7961   -894  -1115   -701  -1378   -360      * 
     2   3371  -1257  -2542  -2699  -2988  -1519  -2441  -2484  -2680  -2925  -2342  -1969  -2230  -2475  -2636   -995  -1156  -1881  -3149  -3013    15
     -   -149   -500    233     43   -381    399    106   -626    210   -466   -720    275    394     45     96    359    117   -369   -294   -249 
     -    -18  -6919  -7961   -894  -1115   -701  -1378      *      * 
     3   1055  -1155   1242   -321  -1288  -1540   -544   -714   -446   1438   -390   -517  -1767   -300   -847   -675   -554   -569  -1669  -1174    16
     -   -149   -500    233     43   -381    399    106   -626    210   -466   -720    275    394     45     96    359    117   -369   -294   -249 
     -    -18  -6919  -7961   -894  -1115   -701  -1378      *      * 
     4  -1193  -2665   2519    149  -2999  -1541   -587  -2800   2415  -2724  -1946   -194  -1906   -210   -782   -983  -1189  -2362  -2835  -2124    17
     -   -149   -500    233     43   -381    399    106   -626    210   -466   -720    275    394     45     96    359    117   -369   -294   -249 
     -    -18  -6919  -7961   -894  -1115   -701  -1378      *      * 
     5   -556  -1135  -1174   -631  -1470  -1599   -522   -917    -36  -1225   -543   -712   2111   -251   1582   -703   -571   1202  -1691  -1257    18
     -   -149   -500    233     43   -381    399    106   -626    210   -466   -720    275    394     45     96    359    117   -369   -294   -249 
     -    -18  -6919  -7961   -894  -1115   -701  -1378      *      * 
     6   -680  -2082   1627   1480  -2333    914   -258  -2066    -11    229  -1230    -11  -1611    149   -563   -537   -648  -1671  -2309  -1603    19
     -   -149   -500    233     43   -381    399    106   -626    210   -466   -720    275    394     45     96    359    117   -369   -294   -249 
     -    -18  -6919  -7961   -894  -1115   -701  -1378      *      * 
     7   -422  -1354   -478     37  -1459  -1453   2233  -1157    239    390   -511   -210  -1554   1657   -158    798   -362   -902  -1606  -1040    20
     -   -149   -500    233     43   -381    399    106   -626    210   -466   -720    275    394     45     96    359    117   -369   -294   -249 
     -    -18  -6919  -7961   -894  -1115   -701  -1378      *      * 
     8   -785  -1477   -659   -358   2623  -1717   -317  -1247   -288  -1342   -697   1471  -1884   1789   -641   -820   -749  -1058  -1008   -129    21
     -   -149   -500    233     43   -381    399    106   -626    210   -466   -720    275    394     45     96    359    117   -369   -294   -249 
     -   -287  -6919  -2538   -894  -1115   -701  -1378      *      * 
     9   -657  -1883   -386     83  -2281  -1482    -58  -1940   1818  -1872  -1044   -159   1403   1993    408   -551   -572  -1572  -1995  -1469    22
     -   -149   -500    233     43   -381    399    106   -626    210   -466   -720    275    394     45     96    359    117   -369   -294   -249 
     -    -21  -6653  -7696   -894  -1115  -1172   -846      *      * 
    10   -283  -1241   -255    -91  -2233  -1089   -511  -1973   -271  -2059  -1218   1981   1608   -152   -716   1456   -432  -1437  -2291  -1707    23
     -   -149   -500    233     43   -381    399    106   -626    210   -466   -720    275    394     45     96    359    117   -369   -294   -249 
     -    -21  -6653  -7696   -894  -1115  -1172   -846      *      * 
    11   -193   -631  -1195   -772  -1049  -1293   -645   1499   -623   -871   -206   -737   1544   -513   -892   1317   -293   -256  -1438  -1011    24
     -   -149   -500    233     43   -381    399    106   -626    210   -466   -720    275    394     45     96    359    117   -369   -294   -249 
     -    -21  -6653  -7696   -894  -1115   -469  -1849      *      * 
    12   -684  -1259  -2035  -2212  -2910  -1436  -2179  -2974  -2339  -3192  -2481  -1705  -2144  -2159  -2391   3392  -1092  -2146  -3062  -2736    25
     -   -149   -500    233     43   -381    399    106   -626    210   -466   -720    275    394     45     96    359    117   -369   -294   -249 
     -    -18  -6919  -7961   -894  -1115   -701  -1378      *      * 
    13   -290   -805  -1116   -621  -1162  -1401   -566   -730   -476    682   -288   -673   1280   -374   -800   1050   1212   -509  -1494  -1055    26
     -   -149   -500    233     43   -381    399    106   -626    210   -466   -720    275    394     45     96    359    117   -369   -294   -249 
     -    -18  -6919  -7961   -894  -1115   -701  -1378      *      * 
    14   -481   -942  -1290   -731  -1230  -1605   -573   -542   -233   -986   -325   -782  -1805   -359   1480   -692   2040   1206  -1545  -1123    27
     -   -149   -500    233     43   -381    399    106   -626    210   -466   -720    275    394     45     96    359    117   -369   -294   -249 
     -    -18  -6919  -7961   -894  -1115   -701  -1378      *      * 
    15   -319  -1143   -811   -578  -2320  -1195   -857  -2017   -643  -2165  -1333   1639  -1669   -532  -1034   1307   2401  -1461  -2440  -1928    28
     -   -149   -500    233     43   -381    399    106   -626    210   -466   -720    275    394     45     96    359    117   -369   -294   -249 
     -    -18  -6919  -7961   -894  -1115   -701  -1378      *      * 
    16   -392  -1318   -499     21   1309  -1427   -147  -1168    192  -1311   -521   1298  -1545    200   1278    953   -346   -901  -1587   -999    29
     -   -149   -500    233     43   -381    399    106   -626    210   -466   -720    275    394     45     96    359    117   -369   -294   -249 
     -    -18  -6919  -7961   -894  -1115   -701  -1378      *      * 
    17   -425   2419   -306   1266  -1895  -1386    -87  -1569   1313  -1625   -779    -94   1049    328    -83   -360   -372  -1225  -1879  -1279    30
     -   -149   -500    233     43   -381    399    106   -626    210   -466   -720    275    394     45     96    359    117   -369   -294   -249 
     -    -18  -6919  -7961   -894  -1115   -701  -1378      *      * 
    18   -673  -1748   -645   -129  -2074  -1568   2448  -1833    440  -1838  -1025   -344  -1708    174   1499   1783   -622  -1485  -1969  -1420    31
     -   -149   -500    233     43   -381    399    106   -626    210   -466   -720    275    394     45     96    359    117   -369   -294   -249 
     -    -18  -6919  -7961   -894  -1115   -701  -1378      *      * 
    19   2289   3353  -2613  -2435  -2382  -1056  -1928  -1985  -2202  -2322  -1528  -1507  -1760  -1914  -2207   1534   -497  -1320  -2705  -2440    32
     -   -149   -500    233     43   -381    399    106   -626    210   -466   -720    275    394     45     96    359    117   -369   -294   -249 
     -    -18  -6919  -7961   -894  -1115   -701  -1378      *      * 
    20   -390   -660  -1146    867   1495    620   -448   1278   -519   -504    156   -728  -1748   -379   -799   -681   -338    -50  -1055   -610    33
     -   -149   -500    233     43   -381    399    106   -626    210   -466   -720    275    394     45     96    359    117   -369   -294   -249 
     -    -18  -6919  -7961   -894  -1115   -701  -1378      *      * 
    21    915  -1844    -91   1347  -2179    573    -96  -1905   1448  -1887  -1004    -14  -1501    339   -173   -360   -427  -1489  -2083  -1423    34
     -   -149   -500    233     43   -381    399    106   -626    210   -466   -720    275    394     45     96    359    117   -369   -294   -249 
     -    -18  -6919  -7961   -894  -1115   -701  -1378      *      * 
    22   1269   -637  -1975  -1560  -1139  -1513  -1152   2239  -1362   -906   -297  -1286  -1905  -1177  -1504   1218   -497    -56  -1620  -1244    35
     -   -149   -500    233     43   -381    399    106   -626    210   -466   -720    275    394     45     96    359    117   -369   -294   -249 
     -    -18  -6919  -7961   -894  -1115   -701  -1378      *      * 
    23    917  -1644   -385    150  -2021  -1384    -89  -1710    403  -1726   -863   -116  -1509   1628   1425    938   -379  -1328  -1940  -1343    36
     -   -149   -500    233     43   -381    399    106   -626    210   -466   -720    275    394     45     96    359    117   -369   -294   -249 
     -    -18  -6919  -7961   -894  -1115   -701  -1378      *      * 
    24  -1233  -1510  -2174  -2005  -1383  -2112  -1704   -943  -1697   1067   -688  -1857   3358  -1707  -1797  -1535  -1395  -1004  -2070  -1632    37
     -   -149   -500    233     43   -381    399    106   -626    210   -466   -720    275    394     45     96    359    117   -369   -294   -249 
     -    -18  -6919  -7961   -894  -1115   -701  -1378      *      * 
    25   -639  -2152   1592   1470  -2441  -1347   -198  -2207     93  -2156  -1275     28  -1571   1706   -458   -480   1249  -1761  -2340  -1611    38
     -   -149   -500    233     43   -381    399    106   -626    210   -466   -720    275    394     45     96    359    117   -369   -294   -249 
     -    -18  -6919  -7961   -894  -1115   -701  -1378      *      * 
    26   -490  -1800   -304    195  -2119  -1414   2090  -1837    451  -1815   -944   1517  -1528    366   1399    982   -428  -1445  -1989  -1373    39
     -   -149   -500    233     43   -381    399    106   -626    210   -466   -720    275    394     45     96    359    117   -369   -294   -249 
     -    -18  -6919  -7961   -894  -1115   -701  -1378      *      * 
    27   1088  -1560   -230   1384  -2220    772   -341  -1938    -42  -1983  -1118   -184  -1557     62   -536   1150   -469  -1476  -2220  -1591    40
     -   -149   -500    233     43   -381    399    106   -626    210   -466   -720    275    394     45     96    359    117   -369   -294   -249 
     -    -18  -6919  -7961   -894  -1115   -701  -1378      *      * 
    28   -828  -1901   1528     54  -1542  -1501   -428  -1846   -342  -1924  -1184   -243   2304   -153   -855   -747   -824  -1541  -1848   2066    41
     -   -149   -500    233     43   -381    399    106   -626    210   -466   -720    275    394     45     96    359    117   -369   -294   -249 
     -    -18  -6919  -7961   -894  -1115   -701  -1378      *      * 
    29   -637   2585  -2076  -1443   -617  -1952   -801    -77   -716   1629    212  -1301  -2055   -838   1414  -1059   -603    -53  -1153   -784    42
     -   -149   -500    233     43   -381    399    106   -626    210   -466   -720    275    394     45     96    359    117   -369   -294   -249 
     -    -18  -6919  -7961   -894  -1115   -701  -1378      *      * 
    30   -382  -1294   -394   1134  -1499  -1397   -187    917     95  -1292   -508   -199   1062    165   -352    969   -345   -846  -1668  -1117    43
     -   -149   -500    233     43   -381    399    106   -626    210   -466   -720    275    394     45     96    359    117   -369   -294   -249 
     -    -18  -6919  -7961   -894  -1115   -701  -1378      *      * 
    31   -670  -1695   -765   -131  -1977  -1631   -148  -1595   1589    440   -836   -344  -1698    254   1632    831   -576  -1306  -1857  -1368    44
     -   -149   -500    233     43   -381    399    106   -626    210   -466   -720    275    394     45     96    359    117   -369   -294   -249 
     -   -661  -6919  -1476   -894  -1115   -701  -1378      *      * 
    32   -558  -1483   -289    -55  -2181   1640   -252  -1865   2151  -1893  -1126   -238  -1556    113    157   -537   -594  -1470  -2003  -1550    45
     -   -149   -500    233     43   -381    399    106   -626    210   -466   -720    275    394     45     96    359    117   -369   -294   -249 
     -    -28  -6285  -7327   -894  -1115  -1563   -596      *      * 
    33   1526  -1410    260   1919  -1959  -1058   -222  -1532      9  -1723   -966     49  -1409    132   -452   -334   -433  -1174  -2043  -1431    46
     -   -149   -500    233     43   -381    399    106   -626    210   -466   -720    275    394     45     96    359    117   -369   -294   -249 
     -    -28  -6285  -7327   -894  -1115  -1563   -596      *      * 
    34  -1537  -1906  -1817  -1264  -2427  -1910   -729  -2344    322  -2222  -1692  -1231  -2155   -443   3643  -1581  -1497  -2110  -2017  -1859    47
     -   -149   -500    233     43   -381    399    106   -626    210   -466   -720    275    394     45     96    359    117   -369   -294   -249 
     -    -28  -6285  -7327   -894  -1115  -1563   -596      *      * 
    35    145   -492  -1067   -980  -2025   1945  -1046  -1630  -1003  -1931  -1159   -695  -1350   -859  -1221    -53   2256  -1019  -2239  -1877    48
     -   -149   -500    233     43   -381    399    106   -626    210   -466   -720    275    394     45     96    359    117   -369   -294   -249 
     -   -568  -6285  -1678   -894  -1115  -1563   -596      *      * 
    36   -208   4829  -1927  -1845  -1162   -927  -1245   -448  -1507  -1023   -660  -1300  -1486  -1437  -1452   -535   -501   -255  -1463  -1226    49
     -   -149   -500    233     43   -381    399    106   -626    210   -466   -720    275    394     45     96    359    117   -369   -294   -249 
     -    -40  -5758  -6800   -894  -1115  -1884   -456      *      * 
    37  -1196  -1015  -2113  -1988   3410  -2006   -196    -91  -1761    151    161  -1529  -2190  -1394  -1687  -1511  -1237   -278    332   1354    50
     -   -149   -500    233     43   -381    399    106   -626    210   -466   -720    275    394     45     96    359    117   -369   -294   -249 
     -    -40  -5758  -6800   -894  -1115  -1087   -918      *      * 
    38  -1104   -847  -3076  -2595   -400  -2831  -1921   1145  -2284   1753    656  -2393  -2753  -1994  -2270  -2029  -1079   2214  -1616  -1312    51
     -   -149   -500    233     43   -381    399    106   -626    210   -466   -720    275    394     45     96    359    117   -369   -294   -249 
     -    -28  -6285  -7327   -894  -1115  -1563   -596      *      * 
    39   2027   -372  -1265  -1124  -2027   -632  -1099  -1645  -1094  -1947  -1148   -721  -1283   -920  -1296   2023    -79   -975  -2271  -1906    52
     -   -149   -500    233     43   -381    399    106   -626    210   -466   -720    275    394     45     96    359    117   -369   -294   -249 
     -    -28  -6285  -7328   -894  -1115  -1563   -596      *      * 
    40   -376  -1354   -289     58  -1973  -1186   -100  -1645   2007  -1690   -900   -125  -1445    281    283   1524   -399  -1259  -1863  -1352    53
     -   -149   -500    233     43   -381    399    106   -626    210   -466   -720    275    394     45     96    359    117   -369   -294   -249 
     -    -28  -6285  -7328   -894  -1115  -1563   -596      *      * 
    41  -1359  -1580  -1804  -1950  -2632  -1661  -1913  -2698  -2013  -2764  -2347  -1826   3943  -1987  -2048  -1566  -1661  -2284  -2402  -2478    54
     -   -149   -500    233     43   -381    399    106   -626    210   -466   -720    275    394     45     96    359    117   -369   -294   -249 
     -    -28  -6285  -7327   -894  -1115  -1563   -596      *      * 
    42  -1148  -1446  -1748  -1961  -2887   3489  -1996  -3012  -2225  -3111  -2565  -1762  -2122  -2076  -2246  -1357  -1500  -2383  -2538  -2721    55
     -   -149   -500    233     43   -381    399    106   -626    210   -466   -720    275    394     45     96    359    117   -369   -294   -249 
     -    -28  -6285  -7328   -894  -1115  -1563   -596      *      * 
    43   -763  -1150  -1405   -742   -883  -1778   -332   -446    405   1351    -29   -776  -1855    -88   2140   -944   -684   -478  -1303   -877    56
     -   -149   -500    233     43   -381    399    106   -626    210   -466   -720    275    394     45     96    359    117   -369   -294   -249 
     -    -28  -6285  -7328   -894  -1115  -1563   -596      *      * 
    44     15   -407  -1435  -1141  -1144  -1028   -920   -144   -971   -899   -327   -872  -1518   -847  -1152   1738   -201   1944  -1619  -1191    57
     -   -149   -500    233     43   -381    399    106   -626    210   -466   -720    275    394     45     96    359    117   -369   -294   -249 
     -    -28  -6285  -7328   -894  -1115  -1563   -596      *      * 
    45   1965   -370  -1382  -1168  -1749   -726  -1053  -1078  -1041  -1562   -857   -777  -1339   -900  -1227    -18   2191   -621  -2071  -1711    58
     -   -149   -500    233     43   -381    399    106   -626    210   -466   -720    275    394     45     96    359    117   -369   -294   -249 
     -    -28  -6285  -7327   -894  -1115  -1563   -596      *      * 
    46   1965   -370  -1382  -1168  -1749   -726  -1053  -1078  -1041  -1562   -857   -777  -1339   -900  -1227    -18   2191   -621  -2071  -1711    59
     -   -149   -500    233     43   -381    399    106   -626    210   -466   -720    275    394     45     96    359    117   -369   -294   -249 
     -    -28  -6285  -7327   -894  -1115  -1563   -596      *      * 
    47   1600  -1016   -815   -338  -1735  -1175   -272  -1299    390  -1463   -737   -392  -1486     60   2139   -364   -359   -963  -1751  -1324    60
     -   -149   -500    233     43   -381    399    106   -626    210   -466   -720    275    394     45     96    359    117   -369   -294   -249 
     -    -28  -6285  -7327   -894  -1115  -1563   -596      *      * 
    48   -864   -808  -2085  -1633    668  -2139   -349     22  -1255    135   3078  -1369  -2176  -1048  -1297  -1260   -814    -76    -56   2831    61
     -   -149   -500    233     43   -381    399    106   -626    210   -466   -720    275    394     45     96    359    117   -369   -294   -249 
     -    -28  -6285  -7327   -894  -1115  -1563   -596      *      * 
    49   -590  -1853   2086    390  -2181  -1198   -100  -1953    311  -1938  -1140     87  -1465    288   2029   -459   -566  -1567  -2067  -1446    62
     -   -149   -500    233     43   -381    399    106   -626    210   -466   -720    275    394     45     96    359    117   -369   -294   -249 
     -    -28  -6285  -7328   -894  -1115  -1563   -596      *      * 
    50   1618   -926   -449   -203  -1210  -1096   3053  -1153    -60  -1340   -633   -308  -1452    -91   -362   -314   -322   -838  -1494   -874    63
     -   -149   -500    233     43   -381    399    106   -626    210   -466   -720    275    394     45     96    359    117   -369   -294   -249 
     -    -28  -6285  -7328   -894  -1115  -1563   -596      *      * 
    51  -1153   -878  -3061  -2594   2426  -2761  -1240   2257  -2294    685    698  -2229  -2661  -1853  -2190  -1930  -1102    655   -757    -43    64
     -   -149   -500    233     43   -381    399    106   -626    210   -466   -720    275    394     45     96    359    117   -369   -294   -249 
     -    -28  -6285  -7327   -894  -1115  -1563   -596      *      * 
    52  -1530  -1429  -2061  -1813   2948  -2426   3400  -1101  -1521   -900   -639  -1393  -2488  -1223  -1563  -1612  -1481  -1107    606   1729    65
     -   -149   -500    233     43   -381    399    106   -626    210   -466   -720    275    394     45     96    359    117   -369   -294   -249 
     -    -28  -6285  -7327   -894  -1115  -1563   -596      *      * 
    53   -397   -876   -789   -407   -948  -1447   -385   -115    -48   -576    -99   -522  -1649   2187   -296   -590   -404   1689  -1384   -891    66
     -   -149   -500    233     43   -381    399    106   -626    210   -466   -720    275    394     45     96    359    117   -369   -294   -249 
     -    -28  -6285  -7327   -894  -1115  -1563   -596      *      * 
    54     15   -407  -1435  -1141  -1144  -1028   -920   -144   -971   -899   -327   -872  -1518   -847  -1152   1738   -201   1944  -1619  -1191    67
     -   -149   -500    233     43   -381    399    106   -626    210   -466   -720    275    394     45     96    359    117   -369   -294   -249 
     -    -28  -6285  -7327   -894  -1115  -1563   -596      *      * 
    55     45   4029  -2027  -1927  -1942   2157  -1510  -1533  -1725  -1919  -1206  -1205  -1493  -1527  -1737   -217   -319   -981  -2178  -1955    68
     -   -149   -500    233     43   -381    399    106   -626    210   -466   -720    275    394     45     96    359    117   -369   -294   -249 
     -    -28  -6285  -7327   -894  -1115  -1563   -596      *      * 
    56   2087   -422  -1222  -1187  -2166   2007  -1214  -1791  -1262  -2095  -1300   -775  -1327  -1055  -1443      0   -153  -1085  -2381  -2057    69
     -   -149   -500    233     43   -381    399    106   -626    210   -466   -720    275    394     45     96    359    117   -369   -294   -249 
     -    -28  -6285  -7327   -894  -1115  -1563   -596      *      * 
    57   -656  -1926    422   1972  -1949  -1190   3018  -1936    229  -1926  -1160    132  -1484    252   -189   -507   -630  -1579  -1981  -1271    70
     -   -149   -500    233     43   -381    399    106   -626    210   -466   -720    275    394     45     96    359    117   -369   -294   -249 
     -    -28  -6285  -7327   -894  -1115  -1563   -596      *      * 
    58   -279   -529  -1525  -1080   -586  -1467   -753    214   -771    -34   2959   -973  -1734   -700   -939   -634   1802    237  -1230   -847    71
     -   -149   -500    233     43   -381    399    106   -626    210   -466   -720    275    394     45     96    359    117   -369   -294   -249 
     -    -28  -6285  -7327   -894  -1115  -1563   -596      *      * 
    59   -548  -1308   -775   -410  -2118   1785   -394  -1835    325  -1877  -1131   -495  -1622    -56   2355   -595   -624  -1435  -1950  -1581    72
     -   -149   -500    233     43   -381    399    106   -626    210   -466   -720    275    394     45     96    359    117   -369   -294   -249 
     -    -28  -6285  -7327   -894  -1115  -1563   -596      *      * 
    60   -548  -1308   -775   -410  -2118   1785   -394  -1835    325  -1877  -1131   -495  -1622    -56   2355   -595   -624  -1435  -1950  -1581    73
     -   -149   -500    233     43   -381    399    106   -626    210   -466   -720    275    394     45     96    359    117   -369   -294   -249 
     -    -28  -6285  -7327   -894  -1115  -1563   -596      *      * 
    61   1526  -1410    260   1919  -1959  -1058   -222  -1532      9  -1723   -966     49  -1409    132   -452   -334   -433  -1174  -2043  -1431    74
     -   -149   -500    233     43   -381    399    106   -626    210   -466   -720    275    394     45     96    359    117   -369   -294   -249 
     -    -28  -6285  -7327   -894  -1115  -1563   -596      *      * 
    62   1640   -530  -1721  -1370   2397  -1446   -661    -25  -1184   -265    119  -1102  -1778   -967  -1296   -660   -427     37   -718     15    75
     -   -149   -500    233     43   -381    399    106   -626    210   -466   -720    275    394     45     96    359    117   -369   -294   -249 
     -    -28  -6285  -7327   -894  -1115  -1563   -596      *      * 
    63   1608  -1014   -814   -338  -1733  -1173   -273  -1298    388  -1462   -736   -392  -1485     59   2130   -363   -358   -962  -1751  -1324    76
     -   -149   -500    233     43   -381    399    106   -626    210   -466   -720    275    394     45     96    359    117   -369   -294   -249 
     -    -28  -6285  -7327   -894  -1115  -1563   -596      *      * 
    64   -590  -1854   2095    391  -2182  -1198   -101  -1954    309  -1939  -1141     88  -1465    288   2021   -459   -567  -1568  -2069  -1447    77
     -   -149   -500    233     43   -381    399    106   -626    210   -466   -720    275    394     45     96    359    117   -369   -294   -249 
     -    -28  -6285  -7327   -894  -1115  -1563   -596      *      * 
    65    105   -591   -785   -682  -2012   -745   -857  -1755   -740  -1959  -1166   -536   2224   -622  -1019   1963   -194  -1123  -2198  -1757    78
     -   -149   -500    233     43   -381    399    106   -626    210   -466   -720    275    394     45     96    359    117   -369   -294   -249 
     -    -28  -6285  -7328   -894  -1115  -1563   -596      *      * 
    66   -210   -841   -891   -914  -2349   2139  -1152  -2147  -1119  -2321  -1560   -790   2511   -964  -1369   -374   -524  -1486  -2379  -2106    79
     -   -149   -500    233     43   -381    399    106   -626    210   -466   -720    275    394     45     96    359    117   -369   -294   -249 
     -    -28  -6285  -7327   -894  -1115   -343  -2240      *      * 
    67   1216  -2024     48   2802  -2696  -1432   -711  -2335   -551  -2467  -1712   -311  -1849   -359  -1055   -816   -986  -1907  -2724  -2065    80
     -   -149   -500    233     43   -381    399    106   -626    210   -466   -720    275    394     45     96    359    117   -369   -294   -249 
     -    -18  -6919  -7961   -894  -1115   -701  -1378      *      * 
    68   -356   -912  -1083   -784  -1516  -1360   -832   -934   -753  -1367   -659   1641  -1749   -637  -1066   1080   -493   2125  -1848  -1392    81
     -   -149   -500    233     43   -381    399    106   -626    210   -466   -720    275    394     45     96    359    117   -369   -294   -249 
     -    -18  -6919  -7961   -894  -1115   -701  -1378      *      * 
    69   1959  -1031   -940   -547  -1676  -1310   2476  -1323   -419  -1543   -778   -618  -1665   -371   -765   -456   1297   -982  -1907  -1416    82
     -   -149   -500    233     43   -381    399    106   -626    210   -466   -720    275    394     45     96    359    117   -369   -294   -249 
     -    -18  -6919  -7961   -894  -1115   -701  -1378      *      * 
    70    889  -1277   1364    -51  -1653  -1359   -325  -1196    -78  -1441   -661   -277   1196     22   -533   -419   -399    952  -1828  -1276    83
     -   -149   -500    233     43   -381    399    106   -626    210   -466   -720    275    394     45     96    359    117   -369   -294   -249 
     -    -18  -6919  -7961   -894  -1115   -701  -1378      *      * 
    71   -671  -1880     35   1548  -2466  -1348   -457  -2203   -216  -2233  -1400   -172   2190    -71   -725   1194   -718  -1750  -2459  -1791    84
     -   -149   -500    233     43   -381    399    106   -626    210   -466   -720    275    394     45     96    359    117   -369   -294   -249 
     -   -321  -6919  -2386   -894  -1115   -701  -1378      *      * 
    72  -1952  -1587  -3936  -3380   -143  -3698  -2469    461  -3011   2431   3116  -3259  -3282  -2386  -2808  -2915  -1853   -125  -1672  -1616    85
     -   -149   -500    233     43   -381    399    106   -626    210   -466   -720    275    394     45     96    359    117   -369   -294   -249 
     -    -22  -6620  -7662   -894  -1115  -1217   -811      *      * 
    73   2268   -750  -1939  -1597   -915  -1603  -1234     -9  -1334   1148    -38  -1359  -1983  -1216  -1461   -844   -627     16  -1633  -1242    86
     -   -149   -500    233     43   -381    399    106   -626    210   -466   -720    275    394     45     96    359    117   -369   -294   -249 
     -    -22  -6620  -7662   -894  -1115  -1217   -811      *      * 
    74   -403  -1070   -815   -246  -1254  -1453   -196   -860    297    580   -331   -393  -1591    102   1665   1168   -368   -657  -1448   -976    87
     -   -149   -500    233     43   -381    399    106   -626    210   -466   -720    275    394     45     96    359    117   -369   -294   -249 
     -    -22  -6620  -7662   -894  -1115  -1217   -811      *      * 
    75   1167  -1607   1886    236  -2271  -1152   -355  -1981   -176  -2055  -1232    -41   1628     19   -709   -408   -541  -1525  -2310  -1651    88
     -   -149   -500    233     43   -381    399    106   -626    210   -466   -720    275    394     45     96    359    117   -369   -294   -249 
     -    -22  -6620  -7662   -894  -1115  -1217   -811      *      * 
    76   1765   -664  -1317  -1151  -2331   1660  -1224  -2017  -1183  -2235  -1400   -859   1785   -999  -1446   -175   -317  -1306  -2524  -2148    89
     -   -149   -500    233     43   -381    399    106   -626    210   -466   -720    275    394     45     96    359    117   -369   -294   -249 
     -    -22  -6620  -7662   -894  -1115  -1217   -811      *      * 
    77   -658  -1704   -620    -67  -1981  -1532   2455  -1717    680  -1705   -913   -269   1466    316   1882   -598   -575  -1401  -1819  -1307    90
     -   -149   -500    233     43   -381    399    106   -626    210   -466   -720    275    394     45     96    359    117   -369   -294   -249 
     -    -22  -6620  -7662   -894  -1115   -452  -1895      *      * 
    78   -970  -2234    208   2811  -2836  -1420   -669  -2629   -535  -2643  -1862   -219  -1844   -311  -1073   1271  -1047  -2147  -2824  -2101    91
     -   -149   -500    233     43   -381    399    106   -626    210   -466   -720    275    394     45     96    359    117   -369   -294   -249 
     -    -18  -6919  -7961   -894  -1115   -701  -1378      *      * 
    79   -509  -1322   -616   -686  -2696  -1235  -1169  -2586  -1070  -2709  -1898   1909  -1818   -892  -1441   2727   -788  -1882  -2832  -2265    92
     -   -149   -500    233     43   -381    399    106   -626    210   -466   -720    275    394     45     96    359    117   -369   -294   -249 
     -    -18  -6919  -7961   -894  -1115   -701  -1378      *      * 
    80  -2057  -1828  -2928  -2579   2509  -3043   -278  -1509  -2067  -1355  -1054  -1968  -3027  -1766   1665  -2167  -1973  -1502    277   3478    93
     -   -149   -500    233     43   -381    399    106   -626    210   -466   -720    275    394     45     96    359    117   -369   -294   -249 
     -    -18  -6919  -7961   -894  -1115   -701  -1378      *      * 
    81   -404  -1290   -862   -483  -2350   1156   -656  -2049   -200  -2126  -1287   -574  -1681   -290   1462   2035   -550  -1522  -2340  -1838    94
     -   -149   -500    233     43   -381    399    106   -626    210   -466   -720    275    394     45     96    359    117   -369   -294   -249 
     -    -18  -6919  -7961   -894  -1115   -701  -1378      *      * 
    82   -490   -474  -2038  -1423   -309  -1916   -675    120   -967    830    425  -1254  -1962   -865   1216   -974   -427   1320   3028   -424    95
     -   -149   -500    233     43   -381    399    106   -626    210   -466   -720    275    394     45     96    359    117   -369   -294   -249 
     -    -18  -6919  -7961   -894  -1115   -701  -1378      *      * 
    83   -238   -797  -1592  -1251  -1775  -1231  -1152  -1247  -1129  -1632   -907  -1038   1613   -990  -1379   2079   -474   1334  -2104  -1701    96
     -   -149   -500    233     43   -381    399    106   -626    210   -466   -720    275    394     45     96    359    117   -369   -294   -249 
     -    -18  -6919  -7961   -894  -1115   -701  -1378      *      * 
    84   2275   -790  -2124  -2085  -2813  -1049  -1926  -2497  -2052  -2783  -1939  -1391  -1769  -1804  -2149   2423   -562  -1633  -3047  -2761    97
     -   -149   -500    233     43   -381    399    106   -626    210   -466   -720    275    394     45     96    359    117   -369   -294   -249 
     -    -18  -6919  -7961   -894  -1115   -701  -1378      *      * 
    85   2087   -694  -2051  -1715  -1748  -1227  -1409  -1046  -1544  -1585   -889  -1278  -1789  -1346  -1699   1423   -482   1488  -2137  -1783    98
     -   -149   -500    233     43   -381    399    106   -626    210   -466   -720    275    394     45     96    359    117   -369   -294   -249 
     -    -18  -6919  -7961   -894  -1115   -701  -1378      *      * 
    86  -1717  -1359  -3846  -3417   2039  -3455  -1965   3019  -3126    284    250  -2995  -3300  -2617  -2962  -2674  -1671    463  -1368   -658    99
     -   -149   -500    233     43   -381    399    106   -626    210   -466   -720    275    394     45     96    359    117   -369   -294   -249 
     -    -18  -6919  -7961   -894  -1115   -701  -1378      *      * 
    87  -1453  -1605  -2423  -1733  -1015  -2506  -1089   -581   -364   2331   -111  -1664  -2555   -909   1784  -1765  -1376   -806  -1719  -1362   100
     -   -149   -500    233     43   -381    399    106   -626    210   -466   -720    275    394     45     96    359    117   -369   -294   -249 
     -   -340  -6919  -2312   -894  -1115   -701  -1378      *      * 
    88  -1954  -2077  -2427  -2634  -3237  -2144  -2527  -3440  -2734  -3440  -3056  -2468   4097  -2690  -2695  -2177  -2279  -2978  -2872  -3096   101
     -   -149   -500    233     43   -381    399    106   -626    210   -466   -720    275    394     45     96    359    117   -369   -294   -249 
     -    -22  -6602  -7644   -894  -1115  -1241   -794      *      * 
    89  -2487  -2067  -3309  -3399   4150  -2951   -868  -1378  -3178   -960  -1025  -2602  -3160  -2592  -2894  -2707  -2549  -1615   -207    870   102
     -   -149   -500    233     43   -381    399    106   -626    210   -466   -720    275    394     45     96    359    117   -369   -294   -249 
     -    -22  -6602  -7644   -894  -1115  -1241   -794      *      * 
    90  -1749  -1357  -3922  -3408   -348  -3640  -2568   2165  -3098   2290    790  -3234  -3294  -2540  -2931  -2871  -1677    525  -1836  -1704   103
     -   -149   -500    233     43   -381    399    106   -626    210   -466   -720    275    394     45     96    359    117   -369   -294   -249 
     -    -22  -6602  -7644   -894  -1115  -1241   -794      *      * 
    91  -2487  -2067  -3309  -3399   4150  -2951   -868  -1378  -3178   -960  -1025  -2602  -3160  -2592  -2894  -2707  -2549  -1615   -207    870   104
     -   -149   -500    233     43   -381    399    106   -626    210   -466   -720    275    394     45     96    359    117   -369   -294   -249 
     -    -22  -6602  -7644   -894  -1115  -1241   -794      *      * 
    92  -1954  -2077  -2427  -2634  -3237  -2144  -2527  -3440  -2734  -3440  -3056  -2468   4097  -2690  -2695  -2177  -2279  -2978  -2872  -3096   105
     -   -149   -500    233     43   -381    399    106   -626    210   -466   -720    275    394     45     96    359    117   -369   -294   -249 
     -    -22  -6602  -7644   -894  -1115  -1241   -794      *      * 
    93   3222   -924  -2046  -2139  -2498  -1199  -1954  -1911  -2108  -2385  -1820  -1538  -1888  -1941  -2128   -651   -793  -1394  -2723  -2510   106
     -   -149   -500    233     43   -381    399    106   -626    210   -466   -720    275    394     45     96    359    117   -369   -294   -249 
     -    -22  -6602  -7644   -894  -1115  -1241   -794      *      * 
    94  -2126  -1822  -3442  -3252   -541  -3165  -2410      9  -2837   2945    413  -3088  -3191  -2540  -2692  -2872  -2131   -481  -1828  -1553   107
     -   -149   -500    233     43   -381    399    106   -626    210   -466   -720    275    394     45     96    359    117   -369   -294   -249 
     -    -22  -6602  -7644   -894  -1115  -1241   -794      *      * 
    95  -1691  -1919  -2344  -2605  -3453   3627  -2574  -3696  -2903  -3729  -3212  -2359  -2594  -2730  -2852  -1914  -2061  -3009  -2984  -3310   108
     -   -149   -500    233     43   -381    399    106   -626    210   -466   -720    275    394     45     96    359    117   -369   -294   -249 
     -    -22  -6602  -7644   -894  -1115  -1241   -794      *      * 
    96  -1691  -1919  -2344  -2605  -3453   3627  -2574  -3696  -2903  -3729  -3212  -2359  -2594  -2730  -2852  -1914  -2061  -3009  -2984  -3310   109
     -   -149   -500    233     43   -381    399    106   -626    210   -466   -720    275    394     45     96    359    117   -369   -294   -249 
     -    -22  -6602  -7644   -894  -1115  -1241   -794      *      * 
    97  -2126  -1822  -3442  -3252   -541  -3165  -2410      9  -2837   2945    413  -3088  -3191  -2540  -2692  -2872  -2131   -481  -1828  -1553   110
     -   -149   -500    233     43   -381    399    106   -626    210   -466   -720    275    394     45     96    359    117   -369   -294   -249 
     -    -22  -6602  -7644   -894  -1115  -1241   -794      *      * 
    98  -2126  -1822  -3442  -3252   -541  -3165  -2410      9  -2837   2945    413  -3088  -3191  -2540  -2692  -2872  -2131   -481  -1828  -1553   111
     -   -149   -500    233     43   -381    399    106   -626    210   -466   -720    275    394     45     96    359    117   -369   -294   -249 
     -    -22  -6602  -7644   -894  -1115  -1241   -794      *      * 
    99  -2875  -2127  -3584  -3696   2943  -3476     10  -1858  -3304  -1367  -1350  -2249  -3383  -2308  -2861  -2704  -2770  -1987    735   3909   112
     -   -149   -500    233     43   -381    399    106   -626    210   -466   -720    275    394     45     96    359    117   -369   -294   -249 
     -    -22  -6602  -7644   -894  -1115  -1241   -794      *      * 
   100  -1691  -1919  -2344  -2605  -3453   3627  -2574  -3696  -2903  -3729  -3212  -2359  -2594  -2730  -2852  -1914  -2061  -3009  -2984  -3310   113
     -   -149   -500    233     43   -381    399    106   -626    210   -466   -720    275    394     45     96    359    117   -369   -294   -249 
     -    -22  -6602  -7644   -894  -1115  -1241   -794      *      * 
   101  -2620  -2196  -2901  -3008    767  -2919   -540  -2138  -2703  -1778  -1724  -2297  -3130  -2309  -2524  -2621  -2658  -2191     84   4528   114
     -   -149   -500    233     43   -381    399    106   -626    210   -466   -720    275    394     45     96    359    117   -369   -294   -249 
     -    -22  -6602  -7644   -894  -1115   -443  -1918      *      * 
   102  -1031  -2667   2496   1635  -2929  -1414   -465  -2737   1517  -2653  -1833    -21  -1773    -73   -924   -804  -1025  -2269  -2828  -2021   115
     -   -149   -500    233     43   -381    399    106   -626    210   -466   -720    275    394     45     96    359    117   -369   -294   -249 
     -    -18  -6919  -7961   -894  -1115   -701  -1378      *      * 
   103  -1874  -1546  -3738  -3580  -1451  -3342  -3027   3601  -3302   -445   -471  -3311  -3473  -3171  -3256  -2948  -1925    629  -2650  -2252   116
     -   -149   -500    233     43   -381    399    106   -626    210   -466   -720    275    394     45     96    359    117   -369   -294   -249 
     -    -18  -6919  -7961   -894  -1115   -701  -1378      *      * 
   104   1648   -906  -2070  -2197  -3036   2932  -2122  -2741  -2341  -3032  -2198  -1504  -1874  -2040  -2391   -518   -710  -1821  -3218  -3004   117
     -   -149   -500    233     43   -381    399    106   -626    210   -466   -720    275    394     45     96    359    117   -369   -294   -249 
     -    -18  -6919  -7961   -894  -1115   -701  -1378      *      * 
   105   2823   -916  -1982  -1965  -2730  -1173  -1881  -2348  -1962  -2656  -1885  -1416   1886  -1760  -2079   -530   -688  -1624  -2954  -2672   118
     -   -149   -500    233     43   -381    399    106   -626    210   -466   -720    275    394     45     96    359    117   -369   -294   -249 
     -    -18  -6919  -7961   -894  -1115   -701  -1378      *      * 
   106   -816  -1028  -2278  -1928  -1005  -1965  -1495   -128  -1569   1175   -120  -1693  -2303  -1497  -1663  -1214   2837   -161  -1797  -1411   119
     -   -149   -500    233     43   -381    399    106   -626    210   -466   -720    275    394     45     96    359    117   -369   -294   -249 
     -    -18  -6919  -7961   -894  -1115   -701  -1378      *      * 
   107   -684  -1259  -2035  -2212  -2910  -1436  -2179  -2974  -2339  -3192  -2481  -1705  -2144  -2159  -2391   3392  -1092  -2146  -3062  -2736   120
     -   -149   -500    233     43   -381    399    106   -626    210   -466   -720    275    394     45     96    359    117   -369   -294   -249 
     -   -340  -6919  -2312   -894  -1115   -701  -1378      *      * 
   108   -256   3743  -2479  -2467  -2465   2741  -1991  -2113  -2272  -2478  -1747  -1594  -1800  -2038  -2221   -518   -652  -1456  -2643  -2490   121
     -   -149   -500    233     43   -381    399    106   -626    210   -466   -720    275    394     45     96    359    117   -369   -294   -249 
     -    -22  -6602  -7644   -894  -1115  -1241   -794      *      * 
   109   3222   -924  -2046  -2139  -2498  -1199  -1954  -1911  -2108  -2385  -1820  -1538  -1888  -1941  -2128   -651   -793  -1394  -2723  -2510   122
     -   -149   -500    233     43   -381    399    106   -626    210   -466   -720    275    394     45     96    359    117   -369   -294   -249 
     -    -22  -6602  -7644   -894  -1115  -1241   -794      *      * 
   110   -585  -1071  -1931  -1974  -2332  -1352  -1824  -1724  -1829  -2184  -1695  -1544  -1992  -1788  -1886   -828   3564  -1331  -2577  -2314   123
     -   -149   -500    233     43   -381    399    106   -626    210   -466   -720    275    394     45     96    359    117   -369   -294   -249 
     -    -22  -6602  -7644   -894  -1115   -443  -1918      *      * 
   111  -1891  -1468  -4206  -3737   -765  -3906  -2988   3055  -3455   1510    379  -3536  -3591  -2966  -3320  -3171  -1839    668  -2262  -2071   124
     -   -149   -500    233     43   -381    399    106   -626    210   -466   -720    275    394     45     96    359    117   -369   -294   -249 
     -    -18  -6919  -7961   -894  -1115   -701  -1378      *      * 
   112   -684  -1259  -2035  -2212  -2910  -1436  -2179  -2974  -2339  -3192  -2481  -1705  -2144  -2159  -2391   3392  -1092  -2146  -3062  -2736   125
     -   -149   -500    233     43   -381    399    106   -626    210   -466   -720    275    394     45     96    359    117   -369   -294   -249 
     -    -18  -6919  -7961   -894  -1115   -701  -1378      *      * 
   113  -2589  -2215  -3942  -3790   -838  -3568  -2883   -325  -3401   3072    149  -3621  -3570  -3008  -3189  -3397  -2589   -882  -2176  -1964   126
     -   -149   -500    233     43   -381    399    106   -626    210   -466   -720    275    394     45     96    359    117   -369   -294   -249 
     -    -18  -6919  -7961   -894  -1115   -701  -1378      *      * 
   114   -715  -1971   -436     14  -2385  -1551   -179  -2062   1515  -2001  -1158   -240  -1685   2612    196   1041   -645  -1675  -2132  -1577   127
     -   -149   -500    233     43   -381    399    106   -626    210   -466   -720    275    394     45     96    359    117   -369   -294   -249 
     -   -340  -6919  -2312   -894  -1115   -701  -1378      *      * 
   115   -619  -1771    251   1757  -2392  -1200   -418  -2141   -219  -2199  -1408    -61  -1591    -58   -711   2164   -695  -1690  -2412  -1744   128
     -   -149   -500    233     43   -381    399    106   -626    210   -466   -720    275    394     45     96    359    117   -369   -294   -249 
     -   -923  -6602  -1113   -894  -1115  -1241   -794      *      * 
   116   -424   -783   -805   -845  -1636   -894   -892  -1506   -850  -1658  -1192   -793   3373   -845   -985   -606   -678  -1167  -1607  -1462   129
     -   -149   -500    233     43   -381    399    106   -626    210   -466   -720    275    394     45     96    359    117   -369   -294   -249 
     -    -41  -5720  -6762   -894  -1115  -1901   -450      *      * 
   117   -664   -724  -1749  -1427    -73  -1763   -961    612   -995    777   3659  -1330  -1954   -976  -1072  -1117   -713    400  -1042   -621   130
     -   -149   -500    233     43   -381    399    106   -626    210   -466   -720    275    394     45     96    359    117   -369   -294   -249 
     -    -41  -5720  -6762   -894  -1115  -1901   -450      *      * 
   118    172   -336   -830   -732  -1230   -669   -693   -477   -563   -981   -502   -532  -1221   -564   -725    -56   2643   -211  -1588  -1193   131
     -   -149   -500    233     43   -381    399    106   -626    210   -466   -720    275    394     45     96    359    117   -369   -294   -249 
     -    -41  -5720  -6762   -894  -1115  -1901   -450      *      * 
   119   -976   -893  -2021  -1756     39  -2045  -1164    689  -1330   2310    837  -1660  -2176  -1267  -1358  -1520  -1000    413  -1016   -558   132
     -   -149   -500    233     43   -381    399    106   -626    210   -466   -720    275    394     45     96    359    117   -369   -294   -249 
     -    -41  -5720  -6762   -894  -1115   -264  -2578      *      * 
   120   1190   -793  -1205   -728  -1261  -1356   -665   -832   -592    658   -387   -737   1354   -478   -908   1010   -364   -584  -1592  -1159   133
     -   -149   -500    233     43   -381    399    106   -626    210   -466   -720    275    394     45     96    359    117   -369   -294   -249 
     -    -18  -6919  -7961   -894  -1115   -701  -1378      *      * 
   121   1030  -1461   -336   1352  -1984  -1288   -236  -1673     96  -1748   -894   -163  -1508    168   -382   1027   1119  -1269  -2014  -1408   134
     -   -149   -500    233     43   -381    399    106   -626    210   -466   -720    275    394     45     96    359    117   -369   -294   -249 
     -    -18  -6919  -7961   -894  -1115   -701  -1378      *      * 
   122  -2118  -1698  -3674  -3410   2288  -3340   -610   -767  -3037   2001   -260  -2472  -3226  -2292  -2727  -2497  -2028  -1038     60   2721   135
     -   -149   -500    233     43   -381    399    106   -626    210   -466   -720    275    394     45     96    359    117   -369   -294   -249 
     -    -18  -6919  -7961   -894  -1115   -701  -1378      *      * 
   123   -843  -1317  -1499  -1317   -247  -1735   -744  -1614  -1229  -1703  -1147  -1188  -2145  -1110  -1446   2646  -1008  -1344   -845   2438   136
     -   -149   -500    233     43   -381    399    106   -626    210   -466   -720    275    394     45     96    359    117   -369   -294   -249 
     -    -18  -6919  -7961   -894  -1115   -701  -1378      *      * 
   124   1593   -909  -2066  -2196  -3041   2957  -2125  -2746  -2345  -3038  -2204  -1505  -1876  -2044  -2395   -521   -714  -1825  -3222  -3009   137
     -   -149   -500    233     43   -381    399    106   -626    210   -466   -720    275    394     45     96    359    117   -369   -294   -249 
     -    -18  -6919  -7961   -894  -1115   -701  -1378      *      * 
   125   -568   -847  -2490  -2220  -1592  -1692  -1812     50  -1957  -1062   -670  -1747  -2196  -1816  -2033   -978   2928   1671  -2263  -1886   138
     -   -149   -500    233     43   -381    399    106   -626    210   -466   -720    275    394     45     96    359    117   -369   -294   -249 
     -    -18  -6919  -7961   -894  -1115   -701  -1378      *      * 
   126   -392  -1000  -1772  -1704  -2556  -1254  -1682  -2145  -1639  -2449  -1721  -1328   1784  -1529  -1800   -605   3138  -1544  -2780  -2454   139
     -   -149   -500    233     43   -381    399    106   -626    210   -466   -720    275    394     45     96    359    117   -369   -294   -249 
     -    -18  -6919  -7961   -894  -1115   -701  -1378      *      * 
   127  -3069  -2364  -3893  -3986   2600  -3679   -368  -1977  -3553  -1451  -1456  -2589  -3621  -2622  -3119  -2987  -2983  -2160   5323   1521   140
     -   -149   -500    233     43   -381    399    106   -626    210   -466   -720    275    394     45     96    359    117   -369   -294   -249 
     -    -18  -6919  -7961   -894  -1115   -701  -1378      *      * 
   128  -1890  -1655  -2988  -2714   3222  -2940   -313  -1346  -2439  -1276   -934  -2010  -2974  -1905  -2337   1140  -1843  -1319    271   2723   141
     -   -149   -500    233     43   -381    399    106   -626    210   -466   -720    275    394     45     96    359    117   -369   -294   -249 
     -    -18  -6919  -7961   -894  -1115   -701  -1378      *      * 
   129   1334  -1143   -817   -640  -2496  -1167   -961  -2215   -779  -2350  -1501   2642  -1682   -636  -1176   1402   -553  -1581  -2599  -2087   142
     -   -149   -500    233     43   -381    399    106   -626    210   -466   -720    275    394     45     96    359    117   -369   -294   -249 
     -    -18  -6919  -7961   -894  -1115   -701  -1378      *      * 
   130  -1642  -1317  -3860  -3294   1997  -3373  -2099    429  -2981   2072    663  -2962  -3142  -2387  -2763  -2529  -1564   1560  -1516  -1185   143
     -   -149   -500    233     43   -381    399    106   -626    210   -466   -720    275    394     45     96    359    117   -369   -294   -249 
     -    -18  -6919  -7961   -894  -1115   -701  -1378      *      * 
   131   1575   -799  -2096  -2082  -2845  -1051  -1942  -2535  -2069  -2822  -1977  -1392  -1775  -1820  -2162   2876   -573  -1657  -3076  -2789   144
     -   -149   -500    233     43   -381    399    106   -626    210   -466   -720    275    394     45     96    359    117   -369   -294   -249 
     -    -18  -6919  -7961   -894  -1115   -701  -1378      *      * 
   132   -367   -859  -1383  -1009   1759  -1404   -812  -1022   -911  -1260   -582   -929   1499   -766  -1184   1945   -509   -759  -1453   -823   145
     -   -149   -500    233     43   -381    399    106   -626    210   -466   -720    275    394     45     96    359    117   -369   -294   -249 
     -    -18  -6919  -7961   -894  -1115   -701  -1378      *      * 
   133  -1615  -1188  -4101  -3647  -1164  -3762  -3055   2715  -3450   1108      2  -3392  -3543  -3112  -3401  -3006  -1580   2059  -2540  -2249   146
     -   -149   -500    233     43   -381    399    106   -626    210   -466   -720    275    394     45     96    359    117   -369   -294   -249 
     -    -18  -6919  -7961   -894  -1115   -701  -1378      *      * 
   134  -1112  -2093  -1150   -523  -2385  -1992   -434  -1983   1510  -1945   2556   -702  -2058   2939    246  -1059   -998  -1725  -2174  -1736   147
     -   -149   -500    233     43   -381    399    106   -626    210   -466   -720    275    394     45     96    359    117   -369   -294   -249 
     -    -14  -7263  -8305   -894  -1115   -701  -1378      *      * 
   135   -573   -725  -1665  -1117   -607  -1895   -685   -267   -869   1279     89   1541  -1984   -738  -1058   -935    924   -166   2728   -608   148
     -   -149   -500    233     43   -381    399    106   -626    210   -466   -720    275    394     45     96    359    117   -369   -294   -249 
     -    -14  -7263  -8305   -894  -1115   -701  -1378      *      * 
   136  -1210  -1946  -1022  -1302  -3579   3193  -1976  -3602  -2100  -3689  -2934   1764  -2424  -1775  -2455  -1309  -1550  -2756  -3591  -3170   149
     -   -149   -500    233     43   -381    399    106   -626    210   -466   -720    275    394     45     96    359    117   -369   -294   -249 
     -    -14  -7263  -8305   -894  -1115   -701  -1378      *      * 
   137  -2801  -2300  -4715  -4335   2966  -4399  -2219   -288  -4017   2373    335  -3820  -3944  -3083  -3627  -3685  -2688   -953  -1351   -591   150
     -   -149   -500    233     43   -381    399    106   -626    210   -466   -720    275    394     45     96    359    117   -369   -294   -249 
     -    -14  -7263  -8305   -894  -1115   -701  -1378      *      * 
   138  -1715  -1396  -4059  -3638  -1338  -3576  -2972    778  -3343   -275   2403  -3315  -3542  -3075  -3296  -2834  -1719   3143  -2599  -2265   151
     -   -149   -500    233     43   -381    399    106   -626    210   -466   -720    275    394     45     96    359    117   -369   -294   -249 
     -    -14  -7263  -8305   -894  -1115   -701  -1378      *      * 
   139   1076   -945  -2972  -2634  -1684  -1939  -2028    -16  -2388  -1251   -764  -2049  -2416  -2144  -2404  -1202   1265   2748  -2314  -1965   152
     -   -149   -500    233     43   -381    399    106   -626    210   -466   -720    275    394     45     96    359    117   -369   -294   -249 
     -    -14  -7263  -8305   -894  -1115   -701  -1378      *      * 
   140  -1079  -1635  -2582  -2818  -3413  -1815  -2716  -3556  -2972  -3746  -3024  -2196  -2542  -2749  -2959   3515  -1506  -2634  -3512  -3264   153
     -   -149   -500    233     43   -381    399    106   -626    210   -466   -720    275    394     45     96    359    117   -369   -294   -249 
     -    -14  -7263  -8305   -894  -1115   -701  -1378      *      * 
   141   1704  -1205  -2594  -2790  -3498   3065  -2620  -3246  -2941  -3527  -2669  -1922  -2201  -2583  -2907   -832  -1037  -2220  -3663  -3513   154
     -   -149   -500    233     43   -381    399    106   -626    210   -466   -720    275    394     45     96    359    117   -369   -294   -249 
     -    -14  -7263  -8305   -894  -1115   -701  -1378      *      * 
   142   -580  -1078  -2594  -2497  -2386  -1536  -2147  -1384  -2337  -2192  -1601  -1822  -2196  -2135  -2386   2886   -928   1677  -2850  -2467   155
     -   -149   -500    233     43   -381    399    106   -626    210   -466   -720    275    394     45     96    359    117   -369   -294   -249 
     -    -14  -7263  -8305   -894  -1115   -701  -1378      *      * 
   143  -3101  -2655  -4459  -4349  -1201  -3990  -3392   -724  -4001   3171   -187  -4186  -3980  -3509  -3721  -3969  -3097  -1348  -2576  -2432   156
     -   -149   -500    233     43   -381    399    106   -626    210   -466   -720    275    394     45     96    359    117   -369   -294   -249 
     -    -14  -7263  -8305   -894  -1115   -701  -1378      *      * 
   144  -2283  -1935  -3688  -3481    396  -3474   -975   1839  -3047   -966   -858  -2685  -3471  -2556  -2853  -2704  -2243   -825   -353   4052   157
     -   -149   -500    233     43   -381    399    106   -626    210   -466   -720    275    394     45     96    359    117   -369   -294   -249 
     -    -14  -7263  -8305   -894  -1115   -701  -1378      *      * 
   145  -2873  -2925  -3590  -3922  -4582   3769  -3718  -5069  -4254  -4941  -4500  -3607  -3580  -4043  -4045  -3124  -3261  -4299  -3868  -4486   158
     -   -149   -500    233     43   -381    399    106   -626    210   -466   -720    275    394     45     96    359    117   -369   -294   -249 
     -    -14  -7263  -8305   -894  -1115   -701  -1378      *      * 
   146   3483  -1654  -3097  -3318  -3534  -1903  -2975  -3135  -3311  -3531  -2925  -2457  -2630  -3062  -3194  -1405  -1582  -2434  -3613  -3571   159
     -   -149   -500    233     43   -381    399    106   -626    210   -466   -720    275    394     45     96    359    117   -369   -294   -249 
     -    -14  -7263  -8305   -894  -1115   -701  -1378      *      * 
   147  -2819  -2314  -4808  -4385   2288  -4495  -2476   -218  -4080   2697    421  -3976  -3978  -3123  -3683  -3789  -2700   -912  -1556   -909   160
     -   -149   -500    233     43   -381    399    106   -626    210   -466   -720    275    394     45     96    359    117   -369   -294   -249 
     -    -14  -7263  -8305   -894  -1115   -701  -1378      *      * 
   148   -975   -793  -3112  -2510   1547    616  -1368   1320  -2161   1796    429  -2116  -2528  -1767  -2018  -1632   -913     61  -1161   -808   161
     -   -149   -500    233     43   -381    399    106   -626    210   -466   -720    275    394     45     96    359    117   -369   -294   -249 
     -    -14  -7263  -8305   -894  -1115   -701  -1378      *      * 
   149  -2873  -2925  -3590  -3922  -4582   3769  -3718  -5069  -4254  -4941  -4500  -3607  -3580  -4043  -4045  -3124  -3261  -4299  -3868  -4486   162
     -   -149   -500    233     43   -381    399    106   -626    210   -466   -720    275    394     45     96    359    117   -369   -294   -249 
     -    -14  -7263  -8305   -894  -1115   -701  -1378      *      * 
   150   1692  -1071  -2633  -2696  -3304  -1328  -2446  -3031  -2676  -3313  -2442  -1800  -2082  -2370  -2685   2985   -877  -2039  -3532  -3301   163
     -   -149   -500    233     43   -381    399    106   -626    210   -466   -720    275    394     45     96    359    117   -369   -294   -249 
     -    -14  -7263  -8305   -894  -1115   -701  -1378      *      * 
   151  -2375  -1907  -4745  -4254   -865  -4429  -3433   2806  -3991   2106    312  -4095  -3967  -3304  -3757  -3719  -2301    159  -2480  -2411   164
     -   -149   -500    233     43   -381    399    106   -626    210   -466   -720    275    394     45     96    359    117   -369   -294   -249 
     -    -14  -7263  -8305   -894  -1115   -701  -1378      *      * 
   152   -754   -610  -2833  -2234   1888  -2281  -1134    159  -1893   1427    368  -1848  -2319  -1545  -1784    689   -701   1260  -1013   -625   165
     -   -149   -500    233     43   -381    399    106   -626    210   -466   -720    275    394     45     96    359    117   -369   -294   -249 
     -    -14  -7263  -8305   -894  -1115   -701  -1378      *      * 
   153   2427   -958  -2548  -2283  -2276  -1427  -1911  -1609  -2103  -2134  -1416  -1660  -2057  -1869  -2201   1572   -769   1248  -2651  -2328   166
     -   -149   -500    233     43   -381    399    106   -626    210   -466   -720    275    394     45     96    359    117   -369   -294   -249 
     -    -14  -7263  -8305   -894  -1115   -701  -1378      *      * 
   154  -2679  -2273  -3643  -3550   2914   1432   -571  -2048  -3259  -1813  -1596  -2539  -3564  -2532  -3013  -2745  -2632  -2059     93   3406   167
     -   -149   -500    233     43   -381    399    106   -626    210   -466   -720    275    394     45     96    359    117   -369   -294   -249 
     -    -14  -7263  -8305   -894  -1115   -701  -1378      *      * 
   155   -547  -1871   -404    114  -2187    510   2409  -1898    277  -1892  -1010   1172  -1612    261   1201   -452    937  -1502  -2094  -1461   168
     -   -149   -500    233     43   -381    399    106   -626    210   -466   -720    275    394     45     96    359    117   -369   -294   -249 
     -    -14  -7263  -8305   -894  -1115   -701  -1378      *      * 
   156  -1896  -1446  -4442  -4007  -1466  -4113  -3482   2426  -3834   1275   -278  -3758  -3869  -3500  -3792  -3378  -1863   2403  -2907  -2616   169
     -   -149   -500    233     43   -381    399    106   -626    210   -466   -720    275    394     45     96    359    117   -369   -294   -249 
     -    -14  -7263  -8305   -894  -1115   -701  -1378      *      * 
   157   3483  -1654  -3097  -3318  -3534  -1903  -2975  -3135  -3311  -3531  -2925  -2457  -2630  -3062  -3194  -1405  -1582  -2434  -3613  -3571   170
     -   -149   -500    233     43   -381    399    106   -626    210   -466   -720    275    394     45     96    359    117   -369   -294   -249 
     -    -14  -7263  -8305   -894  -1115   -701  -1378      *      * 
   158  -3049  -3629   4054  -1455  -4382  -2685  -2449  -4800  -2901  -4627  -4239  -1806  -3234  -2305  -3499  -2861  -3208  -4333  -3899  -3806   171
     -   -149   -500    233     43   -381    399    106   -626    210   -466   -720    275    394     45     96    359    117   -369   -294   -249 
     -    -14  -7263  -8305   -894  -1115   -701  -1378      *      * 
   159  -2507  -2044  -3927  -3772   3407  -3590   -649  -1430  -3383  -1330  -1135  -2642  -3535  -2595  -3037  -2757  -2429   1141     27   2935   172
     -   -149   -500    233     43   -381    399    106   -626    210   -466   -720    275    394     45     96    359    117   -369   -294   -249 
     -    -14  -7263  -8305   -894  -1115   -701  -1378      *      * 
   160  -2433  -1961  -4790  -4289   -815  -4475  -3437   2576  -4022   2320    365  -4143  -3980  -3289  -3763  -3765  -2353     52  -2446  -2404   173
     -   -149   -500    233     43   -381    399    106   -626    210   -466   -720    275    394     45     96    359    117   -369   -294   -249 
     -    -14  -7263  -8305   -894  -1115   -701  -1378      *      * 
   161  -2873  -2925  -3590  -3922  -4582   3769  -3718  -5069  -4254  -4941  -4500  -3607  -3580  -4043  -4045  -3124  -3261  -4299  -3868  -4486   174
     -   -149   -500    233     43   -381    399    106   -626    210   -466   -720    275    394     45     96    359    117   -369   -294   -249 
     -    -14  -7263  -8305   -894  -1115   -701  -1378      *      * 
   162  -3241  -3239  -3604  -3031  -4061  -3213  -2231  -4222  -1112  -3914  -3452  -2894  -3504  -2001   4096  -3318  -3200  -3955  -3314  -3454   175
     -   -149   -500    233     43   -381    399    106   -626    210   -466   -720    275    394     45     96    359    117   -369   -294   -249 
     -    -14  -7263  -8305   -894  -1115   -701  -1378      *      * 
   163  -2296  -2938  -2961  -1616  -3808  -2790   -694  -3131   2131  -2778  -2120  -1491  -2738   -278   3385  -2178  -1973  -2909  -2604  -2522   176
     -   -149   -500    233     43   -381    399    106   -626    210   -466   -720    275    394     45     96    359    117   -369   -294   -249 
     -    -14  -7263  -8305   -894  -1115   -701  -1378      *      * 
   164  -1710  -2422  -2201  -1188  -2899  -2468   -585   1068   1713  -2250  -1567  -1191  -2453   -187   3048  -1670  -1498  -2096  -2335  -2091   177
     -   -149   -500    233     43   -381    399    106   -626    210   -466   -720    275    394     45     96    359    117   -369   -294   -249 
     -    -14  -7263  -8305   -894  -1115   -701  -1378      *      * 
   165  -1547  -2315   -701   2966  -2037  -2148  -1179  -1553   -950   1078  -1195   -989  -2446   -897  -1316  -1546  -1546  -1565  -2524  -1976   178
     -   -149   -500    233     43   -381    399    106   -626    210   -466   -720    275    394     45     96    359    117   -369   -294   -249 
     -    -14  -7263  -8305   -894  -1115   -701  -1378      *      * 
   166  -3101  -2655  -4459  -4349  -1201  -3990  -3392   -724  -4001   3171   -187  -4186  -3980  -3509  -3721  -3969  -3097  -1348  -2576  -2432   179
     -   -149   -500    233     43   -381    399    106   -626    210   -466   -720    275    394     45     96    359    117   -369   -294   -249 
     -    -14  -7263  -8305   -894  -1115   -701  -1378      *      * 
   167  -1890  -1434  -4466  -4114  -1845  -4179  -3905   3345  -3984   -669   -620  -3874  -4003  -3829  -4053  -3507  -1885   1946  -3385  -2952   180
     -   -149   -500    233     43   -381    399    106   -626    210   -466   -720    275    394     45     96    359    117   -369   -294   -249 
     -    -14  -7263  -8305   -894  -1115   -701  -1378      *      * 
   168  -1502  -1222  -3725  -3186   -920  -3264  -2299   2540  -2874   1604    126  -2873  -3181  -2508  -2776  -2421   1124    511  -1991  -1724   181
     -   -149   -500    233     43   -381    399    106   -626    210   -466   -720    275    394     45     96    359    117   -369   -294   -249 
     -    -14  -7263  -8305   -894  -1115   -701  -1378      *      * 
   169   2326  -1782   1869   -446  -2921  -1486  -1051  -2662   -949  -2745  -1910   -645  -1968   -704  -1464    933   -975  -2063  -2982  -2358   182
     -   -149   -500    233     43   -381    399    106   -626    210   -466   -720    275    394     45     96    359    117   -369   -294   -249 
     -    -14  -7263  -8305   -894  -1115   -701  -1378      *      * 
   170   3118  -1061  -2718  -2811  -3288  -1329  -2502  -2996  -2776  -3299  -2436  -1840  -2089  -2453  -2746   1176   -881  -2021  -3532  -3313   183
     -   -149   -500    233     43   -381    399    106   -626    210   -466   -720    275    394     45     96    359    117   -369   -294   -249 
     -    -14  -7263  -8305   -894  -1115   -701  -1378      *      * 
   171    830  -1059  -3452  -2939  -1009  -2895  -2084    583  -2639   1764    -17  -2579  -2947  -2326  -2573  -2061  -1248   2141  -1921  -1605   184
     -   -149   -500    233     43   -381    399    106   -626    210   -466   -720    275    394     45     96    359    117   -369   -294   -249 
     -    -14  -7263  -8305   -894  -1115   -701  -1378      *      * 
   172  -1146   -992  -3150  -2603   -684  -2697  -1689   1839  -2268   2061    253  -2287  -2722  -1948  -2198    537  -1113    203  -1539  -1229   185
     -   -149   -500    233     43   -381    399    106   -626    210   -466   -720    275    394     45     96    359    117   -369   -294   -249 
     -    -14  -7263  -8305   -894  -1115   -701  -1378      *      * 
   173  -3821  -2874  -4338  -4611   2708  -4211   -527  -2728  -4185  -2109  -2168  -2897  -4092  -3011  -3615  -3466  -3695  -2884    218   4253   186
     -   -149   -500    233     43   -381    399    106   -626    210   -466   -720    275    394     45     96    359    117   -369   -294   -249 
     -    -14  -7263  -8305   -894  -1115   -701  -1378      *      * 
   174  -2427  -1956  -4786  -4286   -820  -4470  -3436   2601  -4019   2299    360  -4138  -3978  -3290  -3763  -3760  -2347     63  -2449  -2404   187
     -   -149   -500    233     43   -381    399    106   -626    210   -466   -720    275    394     45     96    359    117   -369   -294   -249 
     -    -14  -7263  -8305   -894  -1115   -701  -1378      *      * 
   175  -1044   -819  -3244  -2678   -893  -2734  -1726   1589  -2367    837     12  -2319  -2743  -2065  -2289    671  -1002   2325  -1612  -1257   188
     -   -149   -500    233     43   -381    399    106   -626    210   -466   -720    275    394     45     96    359    117   -369   -294   -249 
     -    -14  -7263  -8305   -894  -1115   -701  -1378      *      * 
   176  -2873  -2925  -3590  -3922  -4582   3769  -3718  -5069  -4254  -4941  -4500  -3607  -3580  -4043  -4045  -3124  -3261  -4299  -3868  -4486   189
     -   -149   -500    233     43   -381    399    106   -626    210   -466   -720    275    394     45     96    359    117   -369   -294   -249 
     -    -14  -7263  -8305   -894  -1115   -701  -1378      *      * 
   177   2504  -1029  -2556  -2380  -2964  -1322  -2134  -2636  -2248  -2906  -2057  -1666  -2025  -2005  -2361   1318   1896  -1823  -3205  -2925   190
     -   -149   -500    233     43   -381    399    106   -626    210   -466   -720    275    394     45     96    359    117   -369   -294   -249 
     -    -14  -7263  -8305   -894  -1115   -701  -1378      *      * 
   178   1344  -1437  -3213  -2926  -1070  -2543  -2261   -274  -2600   2536    -65  -2508  -2859  -2333  -2553  -1837  -1481   -482  -2157  -1897   191
     -   -149   -500    233     43   -381    399    106   -626    210   -466   -720    275    394     45     96    359    117   -369   -294   -249 
     -    -14  -7263  -8305   -894  -1115   -701  -1378      *      * 
   179  -1886  -1428  -4454  -4039  -1595  -4151  -3607   2710  -3885    803   -394  -3796  -3916  -3607  -3879  -3431  -1859   2405  -3055  -2721   192
     -   -149   -500    233     43   -381    399    106   -626    210   -466   -720    275    394     45     96    359    117   -369   -294   -249 
     -    -14  -7263  -8305   -894  -1115   -701  -1378      *      * 
   180   -476  -1098  -2441  -2452  -3116  -1359  -2271  -2803  -2394  -3100  -2270  -1723  -2087  -2170  -2456   1670   3258  -1944  -3357  -3074   193
     -   -149   -500    233     43   -381    399    106   -626    210   -466   -720    275    394     45     96    359    117   -369   -294   -249 
     -    -14  -7263  -8305   -894  -1115   -701  -1378      *      * 
   181   2001  -1057  -2550  -2523  -3292   2139  -2330  -3046  -2512  -3276  -2377  -1723  -2045  -2208  -2587   1685   -836  -2034  -3495  -3257   194
     -   -149   -500    233     43   -381    399    106   -626    210   -466   -720    275    394     45     96    359    117   -369   -294   -249 
     -    -14  -7263  -8305   -894  -1115   -701  -1378      *      * 
   182    664   2509  -2875  -2251   1509  -2191  -1060    169  -1877    867   2638  -1802  -2226  -1505  -1715  -1276   -587    187   -926   -593   195
     -   -149   -500    233     43   -381    399    106   -626    210   -466   -720    275    394     45     96    359    117   -369   -294   -249 
     -    -14  -7263  -8305   -894  -1115   -701  -1378      *      * 
   183   2931  -1053  -2779  -2780  -3053  -1366  -2410  -2508  -2633  -2957  -2180  -1846  -2104  -2363  -2621   -713   1923  -1768  -3349  -3115   196
     -   -149   -500    233     43   -381    399    106   -626    210   -466   -720    275    394     45     96    359    117   -369   -294   -249 
     -    -14  -7263  -8305   -894  -1115   -701  -1378      *      * 
   184  -1021  -1389  -2729  -2684  -2289  -1964  -2352   -973  -2499  -1864  -1499  -2158   3417  -2380  -2530  -1357  -1322   1772  -2856  -2498   197
     -   -149   -500    233     43   -381    399    106   -626    210   -466   -720    275    394     45     96    359    117   -369   -294   -249 
     -    -14  -7263  -8305   -894  -1115   -701  -1378      *      * 
   185   -861  -2260   2181     82  -2707  -1532   -521  -2471   -281  -2446  -1580   1386  -1818   -110   -839   1249   1070  -2005  -2645  -1924   198
     -   -149   -500    233     43   -381    399    106   -626    210   -466   -720    275    394     45     96    359    117   -369   -294   -249 
     -    -14  -7263  -8305   -894  -1115   -701  -1378      *      * 
   186  -1524  -1248  -3628  -3119   2575  -3031  -1217   1771  -2744   1103    138  -2502  -2963  -2191  -2499  -2149  -1450   -412   -703   2096   199
     -   -149   -500    233     43   -381    399    106   -626    210   -466   -720    275    394     45     96    359    117   -369   -294   -249 
     -    -14  -7263  -8305   -894  -1115   -701  -1378      *      * 
   187   -498  -1299   -973   -567  -1997  -1472   -757  -1630   -525  -1824  -1027   1468    966   -434   -934   1909   -604    924  -2178  -1666   200
     -   -149   -500    233     43   -381    399    106   -626    210   -466   -720    275    394     45     96    359    117   -369   -294   -249 
     -    -14  -7263  -8305   -894  -1115   -701  -1378      *      * 
   188  -1227   -969  -3548  -2956   -639  -2915  -1809   2188  -2606   1087    293  -2537  -2856  -2186  -2430  -2034  -1167   1446   3469  -1204   201
     -   -149   -500    233     43   -381    399    106   -626    210   -466   -720    275    394     45     96    359    117   -369   -294   -249 
     -    -14  -7263  -8305   -894  -1115   -701  -1378      *      * 
   189  -2827  -2329  -5021  -4461   -575  -4736  -3448    -29  -4122   2862   2539  -4410  -4053  -3194  -3749  -4044  -2699   -761  -2277  -2352   202
     -   -149   -500    233     43   -381    399    106   -626    210   -466   -720    275    394     45     96    359    117   -369   -294   -249 
     -    -14  -7263  -8305   -894  -1115   -701  -1378      *      * 
   190  -1884  -1429  -4445  -4025  -1561  -4134  -3564   2515  -3865    959   -365  -3778  -3899  -3573  -3849  -3409  -1855   2515  -3010  -2686   203
     -   -149   -500    233     43   -381    399    106   -626    210   -466   -720    275    394     45     96    359    117   -369   -294   -249 
     -    -14  -7263  -8305   -894  -1115   -701  -1378      *      * 
   191  -1886  -1421  -4484  -4133  -1902  -4217  -3967   3091  -4018   -729   -665  -3899  -4029  -3883  -4103  -3547  -1879   2420  -3453  -3003   204
     -   -149   -500    233     43   -381    399    106   -626    210   -466   -720    275    394     45     96    359    117   -369   -294   -249 
     -    -14  -7263  -8305   -894  -1115   -701  -1378      *      * 
   192  -2873  -2925  -3590  -3922  -4582   3769  -3718  -5069  -4254  -4941  -4500  -3607  -3580  -4043  -4045  -3124  -3261  -4299  -3868  -4486   205
     -   -149   -500    233     43   -381    399    106   -626    210   -466   -720    275    394     45     96    359    117   -369   -294   -249 
     -    -14  -7263  -8305   -894  -1115   -701  -1378      *      * 
   193  -3241  -3239  -3604  -3031  -4061  -3213  -2231  -4222  -1112  -3914  -3452  -2894  -3504  -2001   4096  -3318  -3200  -3955  -3314  -3454   206
     -   -149   -500    233     43   -381    399    106   -626    210   -466   -720    275    394     45     96    359    117   -369   -294   -249 
     -    -14  -7263  -8305   -894  -1115   -701  -1378      *      * 
   194  -1803  -1448  -4195  -3628   1510  -3648  -2574   1974  -3327   1853    336  -3292  -3419  -2763  -3108  -2815  -1732   1461  -2011  -1827   207
     -   -149   -500    233     43   -381    399    106   -626    210   -466   -720    275    394     45     96    359    117   -369   -294   -249 
     -    -14  -7263  -8305   -894  -1115   -701  -1378      *      * 
   195  -2304  -1880  -4632  -4068   1605  -4184  -2901   2518  -3783   2006    497  -3814  -3749  -2998  -3474  -3391  -2206   -254  -2048  -1872   208
     -   -149   -500    233     43   -381    399    106   -626    210   -466   -720    275    394     45     96    359    117   -369   -294   -249 
     -    -14  -7263  -8305   -894  -1115   -701  -1378      *      * 
   196  -2030  -1809  -3455  -3255    308  -3178   -989   -766  -2860  -1193   -988  -2530  -3294  -2446  -2717  -2426  -2044   1679   -417   4043   209
     -   -149   -500    233     43   -381    399    106   -626    210   -466   -720    275    394     45     96    359    117   -369   -294   -249 
     -    -14  -7263  -8305   -894  -1115   -701  -1378      *      * 
   197  -2873  -2925  -3590  -3922  -4582   3769  -3718  -5069  -4254  -4941  -4500  -3607  -3580  -4043  -4045  -3124  -3261  -4299  -3868  -4486   210
     -   -149   -500    233     43   -381    399    106   -626    210   -466   -720    275    394     45     96    359    117   -369   -294   -249 
     -    -14  -7263  -8305   -894  -1115   -701  -1378      *      * 
   198  -1712  -1321  -4171  -3695   1624  -3732  -2842   2970  -3458   -266   -191  -3361  -3576  -3099  -3369  -2941  -1675   1749  -2395  -1987   211
     -   -149   -500    233     43   -381    399    106   -626    210   -466   -720    275    394     45     96    359    117   -369   -294   -249 
     -    -14  -7263  -8305   -894  -1115   -701  -1378      *      * 
   199   1689  -1057  -2570  -2588  -3329   2617  -2386  -3086  -2604  -3321  -2421  -1748  -2054  -2280  -2654   1287   -846  -2054  -3536  -3311   212
     -   -149   -500    233     43   -381    399    106   -626    210   -466   -720    275    394     45     96    359    117   -369   -294   -249 
     -    -14  -7263  -8305   -894  -1115   -701  -1378      *      * 
   200  -1890  -1435  -4464  -4113  -1839  -4174  -3899   3358  -3981   -663   -615  -3872  -4001  -3824  -4048  -3503  -1886   1911  -3378  -2947   213
     -   -149   -500    233     43   -381    399    106   -626    210   -466   -720    275    394     45     96    359    117   -369   -294   -249 
     -    -14  -7263  -8305   -894  -1115   -701  -1378      *      * 
   201  -2873  -2925  -3590  -3922  -4582   3769  -3718  -5069  -4254  -4941  -4500  -3607  -3580  -4043  -4045  -3124  -3261  -4299  -3868  -4486   214
     -   -149   -500    233     43   -381    399    106   -626    210   -466   -720    275    394     45     96    359    117   -369   -294   -249 
     -    -14  -7263  -8305   -894  -1115   -701  -1378      *      * 
   202  -2554  -2071  -4876  -4359   -734  -4567  -3454   1990  -4081   2658    450  -4240  -4010  -3270  -3780  -3863  -2460   -159  -2393  -2392   215
     -   -149   -500    233     43   -381    399    106   -626    210   -466   -720    275    394     45     96    359    117   -369   -294   -249 
     -    -14  -7263  -8305   -894  -1115   -701  -1378      *      * 
   203   2939  -1081  -3045  -2929  -2277  -1718  -2415   -645  -2704  -1785  -1355  -2096  -2359  -2458  -2679  -1049  -1020   1438  -2912  -2586   216
     -   -149   -500    233     43   -381    399    106   -626    210   -466   -720    275    394     45     96    359    117   -369   -294   -249 
     -    -14  -7263  -8305   -894  -1115   -701  -1378      *      * 
   204   -846  -1307  -2527  -2377  -2022  -1803  -1999  -1642  -2099  -1767   4179  -1894  -2388  -2010  -2166   2075  -1139  -1393  -2559  -2114   217
     -   -149   -500    233     43   -381    399    106   -626    210   -466   -720    275    394     45     96    359    117   -369   -294   -249 
     -    -12  -7442  -8484   -894  -1115   -701  -1378      *      * 
   205  -1890  -2215  -1987  -1751    149  -2737   4190  -2148  -1554  -2033  -1603  -1668  -2909  -1456  -1762    829  -1885  -2014   -508   2615   218
     -   -149   -500    233     43   -381    399    106   -626    210   -466   -720    275    394     45     96    359    117   -369   -294   -249 
     -    -12  -7442  -8484   -894  -1115   -701  -1378      *      * 
   206   2325  -1204  -2859  -2880  -3528   1994  -2611  -3292  -2858  -3528  -2619  -1951  -2215  -2519  -2877   1538  -1003  -2228  -3736  -3530   219
     -   -149   -500    233     43   -381    399    106   -626    210   -466   -720    275    394     45     96    359    117   -369   -294   -249 
     -  -1725  -7442   -532   -894  -1115   -701  -1378      *      * 
   207   -349  -1078    227    121  -1451   -844   -323  -1563   -163  -1740  -1132   3073  -1319   -120   -475   -376   -512  -1189  -1612  -1016   220
     -   -149   -500    233     43   -381    399    106   -626    210   -466   -720    275    394     45     96    359    117   -369   -294   -249 
     -    -40  -5758  -6800   -894  -1115  -2413   -300      *      * 
   208  -1020   -926  -2081  -1818     23  -2092  -1214    669  -1391   2350    830  -1718  -2218  -1320  -1413  -1573  -1043    383  -1045   -596   221
     -   -149   -500    233     43   -381    399    106   -626    210   -466   -720    275    394     45     96    359    117   -369   -294   -249 
     -    -40  -5758  -6800   -894  -1115  -2413   -300      *      * 
   209   -349  -1078    227    121  -1451   -844   -323  -1563   -163  -1740  -1132   3073  -1319   -120   -475   -376   -512  -1189  -1612  -1016   222
     -   -149   -500    233     43   -381    399    106   -626    210   -466   -720    275    394     45     96    359    117   -369   -294   -249 
     -    -40  -5758  -6800   -894  -1115  -2413   -300      *      * 
   210   -807  -1291  -1023   -537  -1668  -1334   -169  -1511    766  -1487   -940   -562  -1578    119   3106   -857   -785  -1293  -1458  -1178   223
     -   -149   -500    233     43   -381    399    106   -626    210   -466   -720    275    394     45     96    359    117   -369   -294   -249 
     -    -40  -5758  -6800   -894  -1115  -2413   -300      *      * 
   211  -1210  -1135  -1555  -1452   1290  -1858    172   -801  -1152   -674   -476  -1122  -2064   -990  -1177  -1325  -1230   -811    616   3827   224
     -   -149   -500    233     43   -381    399    106   -626    210   -466   -720    275    394     45     96    359    117   -369   -294   -249 
     -    -40  -5758  -6800   -894  -1115  -2413   -300      *      * 
   212   -775  -1712   3138    499  -2101   -897   -349  -2038   -468  -2149  -1579    169  -1377    -97  -1030   -638   -873  -1688  -2050  -1542   225
     -   -149   -500    233     43   -381    399    106   -626    210   -466   -720    275    394     45     96    359    117   -369   -294   -249 
     -    -40  -5758  -6800   -894  -1115   -180  -3090      *      * 
   213   3025  -1282  -2928  -2739  -2023  -1879  -2236  -1224  -2434  -1477   2416  -2103  -2467  -2267  -2447  -1197  -1173  -1070  -2675  -2343   226
     -   -149   -500    233     43   -381    399    106   -626    210   -466   -720    275    394     45     96    359    117   -369   -294   -249 
     -    -12  -7442  -8484   -894  -1115   -701  -1378      *      * 
   214  -3569  -3390  -4042  -4362  -4763  -3426  -4034  -5349  -4542  -5126  -4838  -4133   4267  -4442  -4297  -3840  -3922  -4781  -4041  -4662   227
     -   -149   -500    233     43   -381    399    106   -626    210   -466   -720    275    394     45     96    359    117   -369   -294   -249 
     -    -12  -7442  -8484   -894  -1115   -701  -1378      *      * 
   215  -2757  -2272  -5100  -4512   -744  -4730  -3497   1503  -4245   2087   3730  -4399  -4101  -3304  -3869  -3982  -2635   -627  -2402  -2486   228
     -   -149   -500    233     43   -381    399    106   -626    210   -466   -720    275    394     45     96    359    117   -369   -294   -249 
     -    -12  -7442  -8484   -894  -1115   -701  -1378      *      * 
   216  -2010  -2211  -2780  -2850     76  -2764  -1088  -2610  -2743  -2414  -2131  -2297  -3187  -2421  -2723    943  -2224  -2415   -611   4355   229
     -   -149   -500    233     43   -381    399    106   -626    210   -466   -720    275    394     45     96    359    117   -369   -294   -249 
     -  -1725  -7442   -532   -894  -1115   -701  -1378      *      * 
   217   -349  -1078    227    121  -1451   -844   -323  -1563   -163  -1740  -1132   3073  -1319   -120   -475   -376   -512  -1189  -1612  -1016   230
     -   -149   -500    233     43   -381    399    106   -626    210   -466   -720    275    394     45     96    359    117   -369   -294   -249 
     -    -40  -5758  -6800   -894  -1115  -2413   -300      *      * 
   218   -479   -830   -864   -911  -1696   -939   -954  -1577   -919  -1724  -1261   -854   3428   -912  -1048   -662   -735  -1233  -1656  -1523   231
     -   -149   -500    233     43   -381    399    106   -626    210   -466   -720    275    394     45     96    359    117   -369   -294   -249 
     -    -40  -5758  -6800   -894  -1115  -2413   -300      *      * 
   219  -1379  -1146  -1933  -1806    582  -1710   -367  -1023  -1313   -825   -648  -1506  -1997  -1301  -1263  -1607  -1427  -1058   5344    938   232
     -   -149   -500    233     43   -381    399    106   -626    210   -466   -720    275    394     45     96    359    117   -369   -294   -249 
     -    -40  -5758  -6800   -894  -1115  -2413   -300      *      * 
   220   -349  -1078    227    121  -1451   -844   -323  -1563   -163  -1740  -1132   3073  -1319   -120   -475   -376   -512  -1189  -1612  -1016   233
     -   -149   -500    233     43   -381    399    106   -626    210   -466   -720    275    394     45     96    359    117   -369   -294   -249 
     -    -40  -5758  -6800   -894  -1115  -2413   -300      *      * 
   221  -1196  -1015  -2113  -1988   3410  -2006   -196    -91  -1761    151    161  -1529  -2190  -1394  -1687  -1511  -1237   -278    332   1354   234
     -   -149   -500    233     43   -381    399    106   -626    210   -466   -720    275    394     45     96    359    117   -369   -294   -249 
     -    -40  -5758  -6800   -894  -1115  -2413   -300      *      * 
   222   -775  -1712   3138    499  -2101   -897   -349  -2038   -468  -2149  -1579    169  -1377    -97  -1030   -638   -873  -1688  -2050  -1542   235
     -   -149   -500    233     43   -381    399    106   -626    210   -466   -720    275    394     45     96    359    117   -369   -294   -249 
     -    -40  -5758  -6800   -894  -1115   -180  -3090      *      * 
   223  -2506  -2132  -4383  -4301  -2107  -3870  -3753   3806  -4080  -1081  -1125  -4012  -4038  -3936  -3993  -3643  -2570     78  -3292  -2940   236
     -   -149   -500    233     43   -381    399    106   -626    210   -466   -720    275    394     45     96    359    117   -369   -294   -249 
     -    -12  -7442  -8484   -894  -1115   -701  -1378      *      * 
   224   2742  -1215  -2958  -3055  -3521  -1479  -2712  -3258  -3007  -3542  -2659  -2022  -2246  -2665  -2961   2218  -1036  -2223  -3753  -3554   237
     -   -149   -500    233     43   -381    399    106   -626    210   -466   -720    275    394     45     96    359    117   -369   -294   -249 
     -    -12  -7442  -8484   -894  -1115   -701  -1378      *      * 
   225  -3264  -3765  -1447   3822  -4535  -2948  -2636  -4814  -2810  -4653  -4248  -2115  -3463  -2478  -3225  -3107  -3392  -4410  -4009  -3981   238
     -   -149   -500    233     43   -381    399    106   -626    210   -466   -720    275    394     45     96    359    117   -369   -294   -249 
     -    -12  -7442  -8484   -894  -1115   -701  -1378      *      * 
   226   -907  -1177  -1983  -1395  -1357  -2105  -1029   1475   -696  -1057   -478  -1361  -2275   -901   1187  -1219   2613   -426  -1757  -1371   239
     -   -149   -500    233     43   -381    399    106   -626    210   -466   -720    275    394     45     96    359    117   -369   -294   -249 
     -    -12  -7442  -8484   -894  -1115   -701  -1378      *      * 
   227   2299  -1183  -2829  -2692  -3260  -1466  -2408  -2958  -2555  -3220  -2350  -1879  -2189  -2290  -2635   2180   1395  -2062  -3490  -3237   240
     -   -149   -500    233     43   -381    399    106   -626    210   -466   -720    275    394     45     96    359    117   -369   -294   -249 
     -    -12  -7442  -8484   -894  -1115   -701  -1378      *      * 
   228  -2016  -2251  -3081  -3066  -2172  -2749  -2660  -1839  -2753    820  -1545  -2785   3770  -2764  -2760  -2328  -2252  -1933  -2855  -2467   241
     -   -149   -500    233     43   -381    399    106   -626    210   -466   -720    275    394     45     96    359    117   -369   -294   -249 
     -    -12  -7442  -8484   -894  -1115   -701  -1378      *      * 
   229   -832  -1693  -1020   -844  -2578  -1654   2333  -2487   -886  -2584  -1771   -952   1613   -837  -1255   2511  -1008  -1956  -2716  -2118   242
     -   -149   -500    233     43   -381    399    106   -626    210   -466   -720    275    394     45     96    359    117   -369   -294   -249 
     -    -12  -7442  -8484   -894  -1115   -701  -1378      *      * 
   230  -1164  -2382  -1094   -464  -2803  -2019   2556  -2445    402  -2330  -1501   -676    900   2192   2149  -1053  -1048  -2081  -2398  -1918   243
     -   -149   -500    233     43   -381    399    106   -626    210   -466   -720    275    394     45     96    359    117   -369   -294   -249 
     -    -12  -7442  -8484   -894  -1115   -701  -1378      *      * 
   231  -1788  -1787  -3176  -2506  -1765  -2972  -1767   3257  -1015  -1090   -864  -2325  -3088  -1627   1737  -2297  -1761   -294  -2385  -2007   244
     -   -149   -500    233     43   -381    399    106   -626    210   -466   -720    275    394     45     96    359    117   -369   -294   -249 
     -    -12  -7442  -8484   -894  -1115   -701  -1378      *      * 
   232  -2156  -2673  -2693  -2280  -3954   1065  -1837  -3759   -781  -3607  -2939  -2168  -3046  -1525   3739  -2240  -2271  -3263  -3319  -3268   245
     -   -149   -500    233     43   -381    399    106   -626    210   -466   -720    275    394     45     96    359    117   -369   -294   -249 
     -  -1725  -7442   -532   -894  -1115   -701  -1378      *      * 
   233   -349  -1078    227    121  -1451   -844   -323  -1563   -163  -1740  -1132   3073  -1319   -120   -475   -376   -512  -1189  -1612  -1016   246
     -   -149   -500    233     43   -381    399    106   -626    210   -466   -720    275    394     45     96    359    117   -369   -294   -249 
     -    -40  -5758  -6800   -894  -1115  -2413   -300      *      * 
   234  -1196  -1015  -2113  -1988   3410  -2006   -196    -91  -1761    151    161  -1529  -2190  -1394  -1687  -1511  -1237   -278    332   1354   247
     -   -149   -500    233     43   -381    399    106   -626    210   -466   -720    275    394     45     96    359    117   -369   -294   -249 
     -    -40  -5758  -6800   -894  -1115  -2413   -300      *      * 
   235   -339   -728   -836   -967  -1975   3050  -1075  -1932  -1162  -2116  -1540   -846  -1392  -1054  -1278   -528   -652  -1406  -1805  -1779   248
     -   -149   -500    233     43   -381    399    106   -626    210   -466   -720    275    394     45     96    359    117   -369   -294   -249 
     -    -40  -5758  -6800   -894  -1115   -180  -3090      *      * 
   236  -1904  -2566  -1678  -1723  -3899   3284  -1930  -3751   1391  -3704  -3013  -1791  -2873  -1650  -1406  -1961  -2104  -3162  -3505  -3311   249
     -   -149   -500    233     43   -381    399    106   -626    210   -466   -720    275    394     45     96    359    117   -369   -294   -249 
     -    -12  -7442  -8484   -894  -1115   -701  -1378      *      * 
   237    933   2170   -996   -437  -1226  -1730   -463   -817   -286  -1061   1706   -623  -1817   1306    814   -696    920   -636  -1521  -1046   250
     -   -149   -500    233     43   -381    399    106   -626    210   -466   -720    275    394     45     96    359    117   -369   -294   -249 
     -    -12  -7442  -8484   -894  -1115   -701  -1378      *      * 
   238  -3056  -2529  -5284  -4723   -712  -5003  -3697   -178  -4397   2931   2407  -4701  -4255  -3397  -3986  -4336  -2920   -940  -2447  -2549   251
     -   -149   -500    233     43   -381    399    106   -626    210   -466   -720    275    394     45     96    359    117   -369   -294   -249 
     -    -12  -7442  -8484   -894  -1115   -701  -1378      *      * 
   239  -1941  -1501  -4494  -4064  -1698  -4147  -3548   2707  -3888   -583   2305  -3793  -3948  -3614  -3869  -3406  -1913   2428  -3067  -2723   252
     -   -149   -500    233     43   -381    399    106   -626    210   -466   -720    275    394     45     96    359    117   -369   -294   -249 
     -    -12  -7442  -8484   -894  -1115   -701  -1378      *      * 
   240  -1298  -1844  -2875  -3136  -3678  -2026  -2995  -3857  -3302  -4033  -3306  -2458  -2758  -3055  -3253   3563  -1733  -2892  -3744  -3541   253
     -   -149   -500    233     43   -381    399    106   -626    210   -466   -720    275    394     45     96    359    117   -369   -294   -249 
     -    -12  -7442  -8484   -894  -1115   -701  -1378      *      * 
   241  -2842  -2332  -5162  -4639   -825  -4868  -3703   1541  -4363   2856    366  -4562  -4223  -3455  -4011  -4191  -2735   -466  -2532  -2576   254
     -   -149   -500    233     43   -381    399    106   -626    210   -466   -720    275    394     45     96    359    117   -369   -294   -249 
     -    -12  -7442  -8484   -894  -1115   -701  -1378      *      * 
   242  -1105  -2348   -647   -343  -2904  -1848   -620  -2603   2703  -2524  -1686   1746  -2060   -202   -277    805  -1075  -2170  -2633  -2068   255
     -   -149   -500    233     43   -381    399    106   -626    210   -466   -720    275    394     45     96    359    117   -369   -294   -249 
     -    -12  -7442  -8484   -894  -1115   -701  -1378      *      * 
   243  -1168  -2659    -76   2636  -2998  -1728   -683  -2772   -406  -2713  -1869   -373  -2024   1963   -927    822  -1152  -2321  -2885  -2152   256
     -   -149   -500    233     43   -381    399    106   -626    210   -466   -720    275    394     45     96    359    117   -369   -294   -249 
     -    -12  -7442  -8484   -894  -1115   -701  -1378      *      * 
   244  -2003  -1785  -3555  -3076   2907  -3445  -1665   -455  -2680   1884    114  -2764  -3314   1467  -2597  -2580  -1921   -860  -1194   -439   257
     -   -149   -500    233     43   -381    399    106   -626    210   -466   -720    275    394     45     96    359    117   -369   -294   -249 
     -    -12  -7442  -8484   -894  -1115   -701  -1378      *      * 
   245   1096  -1028  -2516  -2022   2846  -2324   -870   -653  -1775   -912   -313  -1720  -2455  -1483  -1819    533  -1003   -554   -697   1986   258
     -   -149   -500    233     43   -381    399    106   -626    210   -466   -720    275    394     45     96    359    117   -369   -294   -249 
     -    -12  -7442  -8484   -894  -1115   -701  -1378      *      * 
   246  -1170  -1072    872  -2179  -1297  -2757  -1758   2530  -2020   -792   -354  -2096  -2805  -1830  -2175  -1859    815   1758  -1990  -1589   259
     -   -149   -500    233     43   -381    399    106   -626    210   -466   -720    275    394     45     96    359    117   -369   -294   -249 
     -    -12  -7442  -8484   -894  -1115   -701  -1378      *      * 
   247  -1159  -1003  -3361  -2851   1472  -2726  -1857    402  -2542   -583   -206  -2427  -2838  -2233  -2462  -1885   1394   2702  -1725  -1280   260
     -   -149   -500    233     43   -381    399    106   -626    210   -466   -720    275    394     45     96    359    117   -369   -294   -249 
     -    -12  -7442  -8484   -894  -1115   -701  -1378      *      * 
   248  -1898   2637  -4280  -3727   -931  -3713  -2714   1856  -3415   2327    162  -3385  -3529  -2891  -3217  -2892  -1841    153  -2182  -1993   261
     -   -149   -500    233     43   -381    399    106   -626    210   -466   -720    275    394     45     96    359    117   -369   -294   -249 
     -    -12  -7442  -8484   -894  -1115   -701  -1378      *      * 
   249  -1022  -1526  -2956  -3092  -3134   3280  -2788  -2204  -3080  -2984  -2411  -2308  -2586  -2829  -3036  -1295  -1420   1192  -3475  -3222   262
     -   -149   -500    233     43   -381    399    106   -626    210   -466   -720    275    394     45     96    359    117   -369   -294   -249 
     -  -1725  -7442   -532   -894  -1115   -701  -1378      *      * 
   250   -349  -1078    227    121  -1451   -844   -323  -1563   -163  -1740  -1132   3073  -1319   -120   -475   -376   -512  -1189  -1612  -1016   263
     -   -149   -500    233     43   -381    399    106   -626    210   -466   -720    275    394     45     96    359    117   -369   -294   -249 
     -    -40  -5758  -6800   -894  -1115  -2413   -300      *      * 
   251   -780   -628  -2257  -1964   -370  -2180  -1488   2766  -1630    507    538  -1814  -2312  -1554  -1690  -1547   -815   1260  -1428   -975   264
     -   -149   -500    233     43   -381    399    106   -626    210   -466   -720    275    394     45     96    359    117   -369   -294   -249 
     -    -40  -5758  -6800   -894  -1115  -2413   -300      *      * 
   252   -775  -1712   3138    499  -2101   -897   -349  -2038   -468  -2149  -1579    169  -1377    -97  -1030   -638   -873  -1688  -2050  -1542   265
     -   -149   -500    233     43   -381    399    106   -626    210   -466   -720    275    394     45     96    359    117   -369   -294   -249 
     -    -40  -5758  -6800   -894  -1115  -2413   -300      *      * 
   253  -1196  -1015  -2113  -1988   3410  -2006   -196    -91  -1761    151    161  -1529  -2190  -1394  -1687  -1511  -1237   -278    332   1354   266
     -   -149   -500    233     43   -381    399    106   -626    210   -466   -720    275    394     45     96    359    117   -369   -294   -249 
     -    -40  -5758  -6800   -894  -1115  -2413   -300      *      * 
   254  -1020   -926  -2081  -1818     23  -2092  -1214    669  -1391   2350    830  -1718  -2218  -1320  -1413  -1573  -1043    383  -1045   -596   267
     -   -149   -500    233     43   -381    399    106   -626    210   -466   -720    275    394     45     96    359    117   -369   -294   -249 
     -    -40  -5758  -6800   -894  -1115  -2413   -300      *      * 
   255  -1020   -926  -2081  -1818     23  -2092  -1214    669  -1391   2350    830  -1718  -2218  -1320  -1413  -1573  -1043    383  -1045   -596   268
     -   -149   -500    233     43   -381    399    106   -626    210   -466   -720    275    394     45     96    359    117   -369   -294   -249 
     -    -40  -5758  -6800   -894  -1115   -180  -3090      *      * 
   256  -1952  -1538  -4443  -3972  -1427  -4045  -3286   2528  -3752   -289   3587  -3691  -3836  -3378  -3669  -3276  -1914   1664  -2769  -2500   269
     -   -149   -500    233     43   -381    399    106   -626    210   -466   -720    275    394     45     96    359    117   -369   -294   -249 
     -    -12  -7442  -8484   -894  -1115   -701  -1378      *      * 
   257  -1146   -978  -3152  -2554   1853  -2698  -1495      6  -2214   1475    315  -2222  -2676   1299  -2113  -1787  -1081   1735  -1308   -945   270
     -   -149   -500    233     43   -381    399    106   -626    210   -466   -720    275    394     45     96    359    117   -369   -294   -249 
     -    -12  -7442  -8484   -894  -1115   -701  -1378      *      * 
   258   -749  -1073  -2368  -2068  -1556   1577  -1634   -999  -1851   1988   -726  -1719  -2286  -1681  -1940  -1080   1209   -836  -2071  -1716   271
     -   -149   -500    233     43   -381    399    106   -626    210   -466   -720    275    394     45     96    359    117   -369   -294   -249 
     -    -12  -7442  -8484   -894  -1115   -701  -1378      *      * 
   259   -767  -1397  -2478  -2727  -3731   3175  -2730  -3607  -3051  -3822  -2936  -1997  -2356  -2671  -3060   1543  -1211  -2481  -3886  -3688   272
     -   -149   -500    233     43   -381    399    106   -626    210   -466   -720    275    394     45     96    359    117   -369   -294   -249 
     -    -12  -7442  -8484   -894  -1115   -701  -1378      *      * 
   260  -4034  -3061  -4517  -4811   2256  -4390   -688  -2934  -4382  -2296  -2366  -3069  -4270  -3189  -3799  -3652  -3907  -3094     59   4444   273
     -   -149   -500    233     43   -381    399    106   -626    210   -466   -720    275    394     45     96    359    117   -369   -294   -249 
     -    -12  -7442  -8484   -894  -1115   -701  -1378      *      * 
   261   -678   -599  -2545  -1956   -607   1174  -1077   1146  -1658    648    180  -1668  -2240  -1380  -1641    586   -634   1455  -1120   -763   274
     -   -149   -500    233     43   -381    399    106   -626    210   -466   -720    275    394     45     96    359    117   -369   -294   -249 
     -    -12  -7442  -8484   -894  -1115   -701  -1378      *      * 
   262    487  -1404  -4328  -3925  -1931  -3910  -3480   2331  -3753   -940   -765  -3614  -3840  -3580  -3788  -3172  -1795   2828  -3186  -2751   275
     -   -149   -500    233     43   -381    399    106   -626    210   -466   -720    275    394     45     96    359    117   -369   -294   -249 
     -    -12  -7442  -8484   -894  -1115   -701  -1378      *      * 
   263  -2156  -3170   2013   -907  -4280   3184  -1977  -4353  -2328  -4284  -3665  -1227  -2821  -1728  -3041  -2025  -2376  -3677  -4082  -3569   276
     -   -149   -500    233     43   -381    399    106   -626    210   -466   -720    275    394     45     96    359    117   -369   -294   -249 
     -   -314  -7442  -2396   -894  -1115   -701  -1378      *      * 
   264   -938  -1501  -2389  -2606  -3237  -1680  -2529  -3353  -2751  -3554  -2835  -2023  -2401  -2543  -2761   3477  -1359  -2463  -3356  -3079   277
     -   -149   -500    233     43   -381    399    106   -626    210   -466   -720    275    394     45     96    359    117   -369   -294   -249 
     -    -15  -7143  -8185   -894  -1115   -392  -2073      *      * 
   265  -2927  -2387  -4378  -4232   2076  -4060  -1052  -1319  -3843   2354   -744  -3096  -3884  -2935  -3432  -3249  -2824  -1705   -331   2722   278
     -   -149   -500    233     43   -381    399    106   -626    210   -466   -720    275    394     45     96    359    117   -369   -294   -249 
     -    -12  -7442  -8484   -894  -1115   -701  -1378      *      * 
   266   -618  -1139  -1093    848    987  -1805   -481   -783   -404  -1025   -309   -706  -1882   1360   -773   -773    879   -617   2372   1843   279
     -   -149   -500    233     43   -381    399    106   -626    210   -466   -720    275    394     45     96    359    117   -369   -294   -249 
     -    -12  -7442  -8484   -894  -1115   -701  -1378      *      * 
   267  -1847  -1443  -4345  -3883   1872  -3916  -3085   2732  -3661   -490   -401  -3552  -3757  -3330  -3587  -3137  -1813   2155  -2641  -2221   280
     -   -149   -500    233     43   -381    399    106   -626    210   -466   -720    275    394     45     96    359    117   -369   -294   -249 
     -    -12  -7442  -8484   -894  -1115   -701  -1378      *      * 
   268    983  -2380   1972   1093  -2682  -1614   -452  -2447   -153  -2397  -1509   1325  -1827    -22   -703   -723    795  -1998  -2580  -1856   281
     -   -149   -500    233     43   -381    399    106   -626    210   -466   -720    275    394     45     96    359    117   -369   -294   -249 
     -    -12  -7442  -8484   -894  -1115   -701  -1378      *      * 
   269  -1546  -1677  -2984  -2401  -2017  -2655  -1757   -429  -1039  -1488  -1125  -2176  -2910  -1608   1745  -1979  -1601   3095  -2500  -2125   282
     -   -149   -500    233     43   -381    399    106   -626    210   -466   -720    275    394     45     96    359    117   -369   -294   -249 
     -    -12  -7442  -8484   -894  -1115   -701  -1378      *      * 
   270  -1205  -1039  -3076  -2555   -989  -2803   3260   1430  -2184   -612   -218  -2291  -2843  -2009  -2188  -1930  -1171   2417  -1698  -1228   283
     -   -149   -500    233     43   -381    399    106   -626    210   -466   -720    275    394     45     96    359    117   -369   -294   -249 
     -    -12  -7442  -8484   -894  -1115   -701  -1378      *      * 
   271  -1241  -2366   1868   -438  -3521   1809  -1305  -3351  -1362  -3359  -2556   -710  -2241   -971  -1985   2153  -1433  -2680  -3551  -2814   284
     -   -149   -500    233     43   -381    399    106   -626    210   -466   -720    275    394     45     96    359    117   -369   -294   -249 
     -    -12  -7442  -8484   -894  -1115   -701  -1378      *      * 
   272   1545  -1380  -2857  -3093  -3744   3190  -2880  -3517  -3254  -3792  -2923  -2145  -2386  -2866  -3176  -1014  -1224  -2440  -3895  -3781   285
     -   -149   -500    233     43   -381    399    106   -626    210   -466   -720    275    394     45     96    359    117   -369   -294   -249 
     -    -12  -7442  -8484   -894  -1115   -701  -1378      *      * 
   273  -4741  -3759  -4708  -4998  -2384  -3919  -3279  -4878  -4788  -4326  -4345  -4625  -4321  -4645  -4395  -5004  -4887  -4878   6238  -1990   286
     -   -149   -500    233     43   -381    399    106   -626    210   -466   -720    275    394     45     96    359    117   -369   -294   -249 
     -    -12  -7442  -8484   -894  -1115   -701  -1378      *      * 
   274  -3572  -3491  -3930  -3374  -4367  -3463  -2544  -4583  -1435  -4243  -3795  -3226  -3764  -2331   4134  -3660  -3534  -4308  -3567  -3769   287
     -   -149   -500    233     43   -381    399    106   -626    210   -466   -720    275    394     45     96    359    117   -369   -294   -249 
     -    -12  -7442  -8484   -894  -1115   -701  -1378      *      * 
   275  -1917  -2153  -2710  -2757     20  -2688  -1108  -2573  -2659  -2404  -2093  -2241  -3121  -2357  -2663   1335  -2134  -2361   -662   4246   288
     -   -149   -500    233     43   -381    399    106   -626    210   -466   -720    275    394     45     96    359    117   -369   -294   -249 
     -    -12  -7442  -8484   -894  -1115   -701  -1378      *      * 
   276  -2974  -2816  -4159  -4200  -2091  -3504  -3380  -1690  -3763  -1179   5175  -3864  -3864  -3670  -3585  -3468  -3151  -2065  -3012  -2758   289
     -   -149   -500    233     43   -381    399    106   -626    210   -466   -720    275    394     45     96    359    117   -369   -294   -249 
     -    -12  -7442  -8484   -894  -1115   -701  -1378      *      * 
   277  -4048  -3064  -4529  -4829   3153  -4401   -683  -2943  -4398  -2301  -2372  -3069  -4275  -3191  -3806  -3657  -3917  -3103     66   4047   290
     -   -149   -500    233     43   -381    399    106   -626    210   -466   -720    275    394     45     96    359    117   -369   -294   -249 
     -    -12  -7442  -8484   -894  -1115   -701  -1378      *      * 
   278   2892  -1335  -2929  -3126  -3684   2034  -2852  -3441  -3216  -3719  -2846  -2130  -2353  -2834  -3138   -970  -1176  -2379  -3856  -3729   291
     -   -149   -500    233     43   -381    399    106   -626    210   -466   -720    275    394     45     96    359    117   -369   -294   -249 
     -    -12  -7442  -8484   -894  -1115   -701  -1378      *      * 
   279   1295   -964  -2603  -2225   2429  -1798  -1573   -927  -1997  -1292   -691  -1760  -2250  -1748  -2048  -1028   2386   -733  -1837  -1374   292
     -   -149   -500    233     43   -381    399    106   -626    210   -466   -720    275    394     45     96    359    117   -369   -294   -249 
     -    -12  -7442  -8484   -894  -1115   -701  -1378      *      * 
   280   -634  -1188  -2279  -2108  -2484   2562  -1939    950  -2044  -2387  -1652  -1670  -2199  -1845  -2202   1750   -951  -1519  -2823  -2459   293
     -   -149   -500    233     43   -381    399    106   -626    210   -466   -720    275    394     45     96    359    117   -369   -294   -249 
     -    -12  -7442  -8484   -894  -1115   -701  -1378      *      * 
   281    748   -833  -2902  -2357   -973  -2405  -1537    289  -2069    525   -117  -2030  -2539  -1803  -2059  -1532   1738   2123  -1578  -1219   294
     -   -149   -500    233     43   -381    399    106   -626    210   -466   -720    275    394     45     96    359    117   -369   -294   -249 
     -    -12  -7442  -8484   -894  -1115   -701  -1378      *      * 
   282  -1591  -1786  -3047  -2977  -2096  -2564  -2582   1803  -2721  -1479  -1307  -2607   3548  -2660  -2741  -2011  -1811   -752  -2830  -2445   295
     -   -149   -500    233     43   -381    399    106   -626    210   -466   -720    275    394     45     96    359    117   -369   -294   -249 
     -    -12  -7442  -8484   -894  -1115   -701  -1378      *      * 
   283  -1253  -1056  -3394  -2795   1349  -2831  -1672     38  -2452   1922    328  -2417   1391  -2033  -2304  -1935  -1190   1205  -1416  -1091   296
     -   -149   -500    233     43   -381    399    106   -626    210   -466   -720    275    394     45     96    359    117   -369   -294   -249 
     -    -12  -7442  -8484   -894  -1115   -701  -1378      *      * 
   284   2940   2722  -3309  -3254  -3057  -1502  -2619  -2653  -2987  -3010  -2207  -2081   1219  -2650  -2892   -840   -990  -1900  -3372  -3158   297
     -   -149   -500    233     43   -381    399    106   -626    210   -466   -720    275    394     45     96    359    117   -369   -294   -249 
     -    -12  -7442  -8484   -894  -1115   -701  -1378      *      * 
   285   1066  -1182  -3658  -3160  -1238  -3062  -2315    545  -2866   1385   -240  -2777  -3126  -2564  -2799  -2241  -1393   2471  -2150  -1819   298
     -   -149   -500    233     43   -381    399    106   -626    210   -466   -720    275    394     45     96    359    117   -369   -294   -249 
     -    -12  -7442  -8484   -894  -1115   -701  -1378      *      * 
   286  -2538  -2056  -4941  -4463  -1030  -4635  -3671   2992  -4215   1971    154  -4313  -4152  -3512  -3976  -3942  -2466     65  -2673  -2610   299
     -   -149   -500    233     43   -381    399    106   -626    210   -466   -720    275    394     45     96    359    117   -369   -294   -249 
     -    -12  -7442  -8484   -894  -1115   -701  -1378      *      * 
   287  -2857  -2404  -4990  -4465   -735  -4663  -3436   -169  -4060   1647   4503  -4353  -4113  -3270  -3741  -3979  -2751   -846  -2380  -2368   300
     -   -149   -500    233     43   -381    399    106   -626    210   -466   -720    275    394     45     96    359    117   -369   -294   -249 
     -    -12  -7442  -8484   -894  -1115   -701  -1378      *      * 
   288   1074  -1163  -2437  -2254  -2190   2656  -1947  -1652  -2122    917  -1364  -1769  -2256  -1925  -2222   -961   -979  -1308  -2618  -2271   301
     -   -149   -500    233     43   -381    399    106   -626    210   -466   -720    275    394     45     96    359    117   -369   -294   -249 
     -    -12  -7442  -8484   -894  -1115   -701  -1378      *      * 
   289  -1754  -1444  -4048  -3515  -1052  -3563  -2613   2618  -3206   1794     25  -3197  -3439  -2797  -3080  -2735    808    358  -2215  -1978   302
     -   -149   -500    233     43   -381    399    106   -626    210   -466   -720    275    394     45     96    359    117   -369   -294   -249 
     -    -12  -7442  -8484   -894  -1115   -701  -1378      *      * 
   290  -3196  -3194  -3915  -4259  -4867   3789  -4005  -5414  -4591  -5241  -4823  -3935  -3840  -4374  -4341  -3455  -3585  -4634  -4094  -4784   303
     -   -149   -500    233     43   -381    399    106   -626    210   -466   -720    275    394     45     96    359    117   -369   -294   -249 
     -    -12  -7442  -8484   -894  -1115   -701  -1378      *      * 
   291  -2974  -2816  -4159  -4200  -2091  -3504  -3380  -1690  -3763  -1179   5175  -3864  -3864  -3670  -3585  -3468  -3151  -2065  -3012  -2758   304
     -   -149   -500    233     43   -381    399    106   -626    210   -466   -720    275    394     45     96    359    117   -369   -294   -249 
     -    -12  -7442  -8484   -894  -1115   -701  -1378      *      * 
   292  -1154   3298  -3360  -2818   -509  -2638  -1456   1682  -2398   -452    -70  -2301  -2726  -2058  -2248  -1787  -1134      1   4486   -587   305
     -   -149   -500    233     43   -381    399    106   -626    210   -466   -720    275    394     45     96    359    117   -369   -294   -249 
     -    -12  -7442  -8484   -894  -1115   -701  -1378      *      * 
   293   -656   -941  -1640  -1151   -947  -1869   -851   -643   -961   -956   -277   1172  -2058   -836  -1195    726   -664   1271   4142   -885   306
     -   -149   -500    233     43   -381    399    106   -626    210   -466   -720    275    394     45     96    359    117   -369   -294   -249 
     -    -12  -7442  -8484   -894  -1115   -701  -1378      *      * 
   294  -3371  -2888  -4716  -4628  -1407  -4203  -3653   -947  -4306   3212   -381  -4472  -4191  -3767  -3993  -4264  -3364  -1600  -2791  -2682   307
     -   -149   -500    233     43   -381    399    106   -626    210   -466   -720    275    394     45     96    359    117   -369   -294   -249 
     -    -12  -7442  -8484   -894  -1115   -701  -1378      *      * 
   295  -3569  -3390  -4042  -4362  -4763  -3426  -4034  -5349  -4542  -5126  -4838  -4133   4267  -4442  -4297  -3840  -3922  -4781  -4041  -4662   308
     -   -149   -500    233     43   -381    399    106   -626    210   -466   -720    275    394     45     96    359    117   -369   -294   -249 
     -    -12  -7442  -8484   -894  -1115   -701  -1378      *      * 
   296   2475  -1231  -1875  -1575  -1470  -1760  -1330  -1510  -1466  -1771  -1089  -1417   1201  -1328  -1691   -985   -936  -1218  -1917   2257   309
     -   -149   -500    233     43   -381    399    106   -626    210   -466   -720    275    394     45     96    359    117   -369   -294   -249 
     -    -12  -7442  -8484   -894  -1115   -701  -1378      *      * 
   297  -1298  -1844  -2875  -3136  -3678  -2026  -2995  -3857  -3302  -4033  -3306  -2458  -2758  -3055  -3253   3563  -1733  -2892  -3744  -3541   310
     -   -149   -500    233     43   -381    399    106   -626    210   -466   -720    275    394     45     96    359    117   -369   -294   -249 
     -    -12  -7442  -8484   -894  -1115   -701  -1378      *      * 
   298  -3569  -3390  -4042  -4362  -4763  -3426  -4034  -5349  -4542  -5126  -4838  -4133   4267  -4442  -4297  -3840  -3922  -4781  -4041  -4662   311
     -   -149   -500    233     43   -381    399    106   -626    210   -466   -720    275    394     45     96    359    117   -369   -294   -249 
     -    -12  -7442  -8484   -894  -1115   -701  -1378      *      * 
   299  -3572  -3491  -3930  -3374  -4367  -3463  -2544  -4583  -1435  -4243  -3795  -3226  -3764  -2331   4134  -3660  -3534  -4308  -3567  -3769   312
     -   -149   -500    233     43   -381    399    106   -626    210   -466   -720    275    394     45     96    359    117   -369   -294   -249 
     -    -12  -7442  -8484   -894  -1115   -701  -1378      *      * 
   300  -4741  -3759  -4708  -4998  -2384  -3919  -3279  -4878  -4788  -4326  -4345  -4625  -4321  -4645  -4395  -5004  -4887  -4878   6238  -1990   313
     -   -149   -500    233     43   -381    399    106   -626    210   -466   -720    275    394     45     96    359    117   -369   -294   -249 
     -    -12  -7442  -8484   -894  -1115   -701  -1378      *      * 
   301  -2794  -2288  -5133  -4613   -849  -4834  -3696   1847  -4344   2762    343  -4524  -4210  -3460  -4006  -4151  -2692   -382  -2548  -2582   314
     -   -149   -500    233     43   -381    399    106   -626    210   -466   -720    275    394     45     96    359    117   -369   -294   -249 
     -    -12  -7442  -8484   -894  -1115   -701  -1378      *      * 
   302  -3058  -2524  -5073  -4653   2148  -4768  -2732   -358  -4358   2793    302  -4264  -4189  -3334  -3925  -4087  -2932  -1088  -1761  -1144   315
     -   -149   -500    233     43   -381    399    106   -626    210   -466   -720    275    394     45     96    359    117   -369   -294   -249 
     -    -12  -7442  -8484   -894  -1115   -701  -1378      *      * 
   303  -1224  -1489  -2816  -2650  -1376  -2268  -2089   -945  -2350   2622   -598  -2237  -2717  -2203  -2356   1282  -1429  -1040  -2224  -1785   316
     -   -149   -500    233     43   -381    399    106   -626    210   -466   -720    275    394     45     96    359    117   -369   -294   -249 
     -    -12  -7442  -8484   -894  -1115   -701  -1378      *      * 
   304  -1981   2756  -3438  -2703  -3385  -2629  -1911  -3112   -869  -3175  -2583  -2378  -3031  -1658   3773  -2154  -2133  -2748  -3104  -2961   317
     -   -149   -500    233     43   -381    399    106   -626    210   -466   -720    275    394     45     96    359    117   -369   -294   -249 
     -   -314  -7442  -2396   -894  -1115   -701  -1378      *      * 
   305   2868   -982  -2876  -2728  -2112  -1638  -2244   -503  -2507  -1624  -1191  -1966  -2262  -2275  -2507   -962   -917   1471  -2743  -2409   318
     -   -149   -500    233     43   -381    399    106   -626    210   -466   -720    275    394     45     96    359    117   -369   -294   -249 
     -    -15  -7143  -8185   -894  -1115  -1396   -690      *      * 
   306  -1780  -1332  -4325  -3899  -1465  -4008  -3414   2521  -3731    896   -277  -3648  -3784  -3441  -3714  -3275  -1751   2504  -2886  -2559   319
     -   -149   -500    233     43   -381    399    106   -626    210   -466   -720    275    394     45     96    359    117   -369   -294   -249 
     -    -15  -7143  -8185   -894  -1115  -1396   -690      *      * 
   307  -2630  -2955  -1952  -2043  -3313  -2714  -2147  -3768  -1638  -3540  -3158  -2176  -3147   4384  -1734  -2656  -2745  -3486  -3129  -2885   320
     -   -149   -500    233     43   -381    399    106   -626    210   -466   -720    275    394     45     96    359    117   -369   -294   -249 
     -    -15  -7143  -8185   -894  -1115  -1396   -690      *      * 
   308  -2658  -2744  -3369  -3691  -4386   3752  -3521  -4832  -4022  -4733  -4278  -3385  -3404  -3815  -3840  -2904  -3044  -4071  -3714  -4282   321
     -   -149   -500    233     43   -381    399    106   -626    210   -466   -720    275    394     45     96    359    117   -369   -294   -249 
     -    -15  -7143  -8185   -894  -1115  -1396   -690      *      * 
   309  -1774  -2686  -1591   -961  -3328  -2339   -572  -2844   3219  -2591  -1885  -1034  -2405   1791    566  -1648  -1576  -2557  -2506  -2247   322
     -   -149   -500    233     43   -381    399    106   -626    210   -466   -720    275    394     45     96    359    117   -369   -294   -249 
     -    -15  -7143  -8185   -894  -1115  -1396   -690      *      * 
   310   1233  -1279  -1420  -1097  -2611   2463  -1155  -2282   -726  -2421  -1604  -1024  -1918   -843   1368   -665   -765  -1700  -2661  -2242   323
     -   -149   -500    233     43   -381    399    106   -626    210   -466   -720    275    394     45     96    359    117   -369   -294   -249 
     -    -15  -7143  -8185   -894  -1115  -1396   -690      *      * 
   311   -844  -2115   -113      0  -2638  -1517   -532  -2409   -198  -2395  -1554   2788  -1821   1814   -658   1028   -867  -1952  -2569  -1897   324
     -   -149   -500    233     43   -381    399    106   -626    210   -466   -720    275    394     45     96    359    117   -369   -294   -249 
     -    -15  -7143  -8185   -894  -1115  -1396   -690      *      * 
   312   -994   -767  -3186  -2624   -835    490  -1684   1666  -2316    919     78  -2270  -2694  -2015  -2241  -1807   -952   2241  -1568  -1215   325
     -   -149   -500    233     43   -381    399    106   -626    210   -466   -720    275    394     45     96    359    117   -369   -294   -249 
     -    -15  -7143  -8185   -894  -1115  -1396   -690      *      * 
   313   -697  -1947   -255   2300  -2169  -1544   -280  -1856    143  -1861   1861   -215  -1703   1713   -286   -601   -642  -1525  -2151  -1529   326
     -   -149   -500    233     43   -381    399    106   -626    210   -466   -720    275    394     45     96    359    117   -369   -294   -249 
     -    -15  -7143  -8185   -894  -1115   -392  -2073      *      * 
   314  -1653  -3427   1640   2017  -3650   1237  -1019  -3515  -1084  -3410  -2647   2290  -2257   -657  -1822  -1370  -1683  -3014  -3598  -2683   327
     -   -149   -500    233     43   -381    399    106   -626    210   -466   -720    275    394     45     96    359    117   -369   -294   -249 
     -    -12  -7442  -8484   -894  -1115   -701  -1378      *      * 
   315   -560  -1674   -556    -14  -1808  -1589   2265  -1535     92   -124   -800   1175  -1680   1399   -375    554   -499  -1228  -1899   1302   328
     -   -149   -500    233     43   -381    399    106   -626    210   -466   -720    275    394     45     96    359    117   -369   -294   -249 
     -    -12  -7442  -8484   -894  -1115   -701  -1378      *      * 
   316  -1295  -2525  -1229   1360  -3026  -2114   -486  -2628   2482  -2455  -1631   -756  -2164   1497   1498  -1169  -1161  -2256  -2478  -2039   329
     -   -149   -500    233     43   -381    399    106   -626    210   -466   -720    275    394     45     96    359    117   -369   -294   -249 
     -    -12  -7442  -8484   -894  -1115   -701  -1378      *      * 
   317  -1300  -2719   -386   2784  -3099  -1898   -636  -2803   1330  -2681  -1855   -522  -2119   1482   -356  -1127  -1233  -2388  -2778  -2170   330
     -   -149   -500    233     43   -381    399    106   -626    210   -466   -720    275    394     45     96    359    117   -369   -294   -249 
     -    -12  -7442  -8484   -894  -1115   -701  -1378      *      * 
   318   1383  -2169   -752   -391  -2775  -1811   -627  -2451   2590  -2420  -1583   1210  -2028   -213   -302   -937   -998  -2026  -2563  -2013   331
     -   -149   -500    233     43   -381    399    106   -626    210   -466   -720    275    394     45     96    359    117   -369   -294   -249 
     -    -12  -7442  -8484   -894  -1115   -701  -1378      *      * 
   319   3526  -1873  -3387  -3638  -3818  -2115  -3250  -3479  -3635  -3847  -3229  -2715  -2848  -3363  -3482  -1631  -1814  -2726  -3850  -3860   332
     -   -149   -500    233     43   -381    399    106   -626    210   -466   -720    275    394     45     96    359    117   -369   -294   -249 
     -    -12  -7442  -8484   -894  -1115   -701  -1378      *      * 
   320  -1528  -1256  -3811  -3222   -797  -3239  -2156   2536  -2890   1298   2370  -2855  -3136  -2440  -2720  -2367    808    151  -1811  -1573   333
     -   -149   -500    233     43   -381    399    106   -626    210   -466   -720    275    394     45     96    359    117   -369   -294   -249 
     -    -12  -7442  -8484   -894  -1115   -701  -1378      *      * 
   321  -1234  -2179  -1432   -691  -2499  -2144   -513  -2088   1432    225  -1307   -848  -2177   1620   2012  -1187  -1102  -1820   3268  -1822   334
     -   -149   -500    233     43   -381    399    106   -626    210   -466   -720    275    394     45     96    359    117   -369   -294   -249 
     -    -12  -7442  -8484   -894  -1115   -701  -1378      *      * 
   322   1689   2436  -2700  -2242  -1289  -1795  -1519   1554  -1972  -1144   -490  -1752  -2204  -1703  -1987   1540   -758   -467  -1760  -1415   335
     -   -149   -500    233     43   -381    399    106   -626    210   -466   -720    275    394     45     96    359    117   -369   -294   -249 
     -    -12  -7442  -8484   -894  -1115   -701  -1378      *      * 
   323  -3371  -2888  -4716  -4628  -1407  -4203  -3653   -947  -4306   3212   -381  -4472  -4191  -3767  -3993  -4264  -3364  -1600  -2791  -2682   336
     -   -149   -500    233     43   -381    399    106   -626    210   -466   -720    275    394     45     96    359    117   -369   -294   -249 
     -    -12  -7442  -8484   -894  -1115   -701  -1378      *      * 
   324   -794   4127  -2347  -1845  -2589  -1728  -1508  -2227   -936  -2428  -1669  -1549  -2240  -1268   2459   1021  -1036  -1745  -2707  -2361   337
     -   -149   -500    233     43   -381    399    106   -626    210   -466   -720    275    394     45     96    359    117   -369   -294   -249 
     -    -12  -7442  -8484   -894  -1115   -701  -1378      *      * 
   325  -1086   2312  -1227   -550  -2613  -1993   -495  -2224   2218  -2186  -1375   -735  -2076    -77   1963    736   -998  -1886  -2320  -1864   338
     -   -149   -500    233     43   -381    399    106   -626    210   -466   -720    275    394     45     96    359    117   -369   -294   -249 
     -    -12  -7442  -8484   -894  -1115   -701  -1378      *      * 
   326  -3371  -2888  -4716  -4628  -1407  -4203  -3653   -947  -4306   3212   -381  -4472  -4191  -3767  -3993  -4264  -3364  -1600  -2791  -2682   339
     -   -149   -500    233     43   -381    399    106   -626    210   -466   -720    275    394     45     96    359    117   -369   -294   -249 
     -    -12  -7442  -8484   -894  -1115   -701  -1378      *      * 
   327  -3572  -3491  -3930  -3374  -4367  -3463  -2544  -4583  -1435  -4243  -3795  -3226  -3764  -2331   4134  -3660  -3534  -4308  -3567  -3769   340
     -   -149   -500    233     43   -381    399    106   -626    210   -466   -720    275    394     45     96    359    117   -369   -294   -249 
     -    -12  -7442  -8484   -894  -1115   -701  -1378      *      * 
   328  -3196  -3194  -3915  -4259  -4867   3789  -4005  -5414  -4591  -5241  -4823  -3935  -3840  -4374  -4341  -3455  -3585  -4634  -4094  -4784   341
     -   -149   -500    233     43   -381    399    106   -626    210   -466   -720    275    394     45     96    359    117   -369   -294   -249 
     -    -12  -7442  -8484   -894  -1115   -701  -1378      *      * 
   329   -727  -2082   -601    -42  -2421  -1670   2363  -2126    290  -2077  -1192   -322    732   1394   1886    573   -653  -1721  -2234  -1624   342
     -   -149   -500    233     43   -381    399    106   -626    210   -466   -720    275    394     45     96    359    117   -369   -294   -249 
     -  -1509  -7442   -638   -894  -1115   -701  -1378      *      * 
   330   -642  -1000  -1181  -1344  -2329   3267  -1429  -2347  -1567  -2501  -1933  -1193  -1670  -1443  -1651   -839   -972  -1780  -2092  -2143   343
     -   -149   -500    233     43   -381    399    106   -626    210   -466   -720    275    394     45     96    359    117   -369   -294   -249 
     -    -35  -5968  -7011   -894  -1115   -190  -3017      *      * 
   331   1426   -766  -2401  -1885   1409  -1971  -1203   -307  -1637   -737   -130  -1606   2127  -1394  -1699  -1106   -709   1000  -1395  -1006   344
     -   -149   -500    233     43   -381    399    106   -626    210   -466   -720    275    394     45     96    359    117   -369   -294   -249 
     -    -12  -7442  -8484   -894  -1115   -701  -1378      *      * 
   332   -566  -1066  -1086   -525   1041  -1768   2284    707   -371   -960   -238   -690    745   -284    948    491   -506   -537  -1429   -962   345
     -   -149   -500    233     43   -381    399    106   -626    210   -466   -720    275    394     45     96    359    117   -369   -294   -249 
     -    -12  -7442  -8484   -894  -1115   -701  -1378      *      * 
   333   1906  -1167  -1992  -1575  -2298    913  -1499  -1929  -1446  -2178  -1393  -1361   1033  -1294  -1731   1030   -797    913  -2570  -2171   346
     -   -149   -500    233     43   -381    399    106   -626    210   -466   -720    275    394     45     96    359    117   -369   -294   -249 
     -    -12  -7442  -8484   -894  -1115   -701  -1378      *      * 
   334  -2136  -4061   3498   1763  -4240  -1931  -1360  -4225  -1717  -4077  -3485   -533  -2503  -1049  -2651  -1765  -2228  -3683  -4226  -3187   347
     -   -149   -500    233     43   -381    399    106   -626    210   -466   -720    275    394     45     96    359    117   -369   -294   -249 
     -    -12  -7442  -8484   -894  -1115   -701  -1378      *      * 
   335   -814  -2107   -754   -151  -2450  -1758   -308  -2127   1328   -139  -1214   -413  -1831   1845   1282   1291   -728  -1746  -2231  -1662   348
     -   -149   -500    233     43   -381    399    106   -626    210   -466   -720    275    394     45     96    359    117   -369   -294   -249 
     -    -12  -7442  -8484   -894  -1115   -701  -1378      *      * 
   336   1314   -993  -2114   1076  -1141  -2376  -1278   1412  -1424   -774   -244  -1591  -2447  -1268  -1644  -1433   -896   1856  -1705  -1298   349
     -   -149   -500    233     43   -381    399    106   -626    210   -466   -720    275    394     45     96    359    117   -369   -294   -249 
     -    -12  -7442  -8484   -894  -1115   -701  -1378      *      * 
   337   1629  -1032  -2346  -1987  -1700  -1704  -1601  -1186  -1788   1564   -876  -1625  -2189  -1601  -1920   1664   -849   -943  -2150  -1785   350
     -   -149   -500    233     43   -381    399    106   -626    210   -466   -720    275    394     45     96    359    117   -369   -294   -249 
     -    -12  -7442  -8484   -894  -1115   -701  -1378      *      * 
   338    879  -2618   -299   3265  -3476  -1876  -1336  -3173  -1294  -3277  -2559   -793  -2376  -1009  -1833  -1395  -1635  -2672  -3479  -2798   351
     -   -149   -500    233     43   -381    399    106   -626    210   -466   -720    275    394     45     96    359    117   -369   -294   -249 
     -    -12  -7442  -8484   -894  -1115   -701  -1378      *      * 
   339   -878  -2348   1197     21  -2668  -1666   2460  -2415   1231  -2343  -1457   -294  -1836   2624   -420   -732   -822  -1977  -2494  -1818   352
     -   -149   -500    233     43   -381    399    106   -626    210   -466   -720    275    394     45     96    359    117   -369   -294   -249 
     -    -12  -7442  -8484   -894  -1115   -701  -1378      *      * 
   340  -1405  -1138  -3510    659  -1270  -3203  -2234   1928  -2719    732   -279  -2719  -3163  -2462  -2714  -2336  -1362   2431  -2132  -1770   353
     -   -149   -500    233     43   -381    399    106   -626    210   -466   -720    275    394     45     96    359    117   -369   -294   -249 
     -    -12  -7442  -8484   -894  -1115   -701  -1378      *      * 
   341   -573  -1601    789    -68  -1777  -1613   -304    623     30  -1549   -740   1777  -1709     79   1320   -555   -514    573  -1891  -1317   354
     -   -149   -500    233     43   -381    399    106   -626    210   -466   -720    275    394     45     96    359    117   -369   -294   -249 
     -  -1185  -7442   -851   -894  -1115   -701  -1378      *      * 
   342  -1464  -2367   3636    -23  -2856  -1411   -965  -2939  -1204  -2962  -2440   -367  -1927   -738  -1812  -1291  -1585  -2542  -2682  -2255   355
     -   -149   -500    233     43   -381    399    106   -626    210   -466   -720    275    394     45     96    359    117   -369   -294   -249 
     -    -28  -6285  -7328   -894  -1115  -2198   -355      *      * 
   343  -1464  -2367   3636    -23  -2856  -1411   -965  -2939  -1204  -2962  -2440   -367  -1927   -738  -1812  -1291  -1585  -2542  -2682  -2255   356
     -   -149   -500    233     43   -381    399    106   -626    210   -466   -720    275    394     45     96    359    117   -369   -294   -249 
     -    -28  -6285  -7327   -894  -1115  -2198   -355      *      * 
   344   1973   -370  -1383  -1168  -1749   -726  -1054  -1078  -1041  -1562   -857   -777  -1339   -900  -1227    -17   2183   -621  -2071  -1712   357
     -   -149   -500    233     43   -381    399    106   -626    210   -466   -720    275    394     45     96    359    117   -369   -294   -249 
     -    -28  -6285  -7327   -894  -1115   -634  -1492      *      * 
   345   -844  -1248  -1119   1738   -564  -1956   -568   -705   -624   1317   -274   -876  -2059   -544   -927  -1023   -787   -644  -1102   1925   358
     -   -149   -500    233     43   -381    399    106   -626    210   -466   -720    275    394     45     96    359    117   -369   -294   -249 
     -    -15  -7143  -8185   -894  -1115  -1396   -690      *      * 
   346  -2224  -1771  -4577  -4088   -797  -4260  -3273   2827  -3818   2020    372  -3915  -3837  -3177  -3606  -3538  -2155    296  -2381  -2285   359
     -   -149   -500    233     43   -381    399    106   -626    210   -466   -720    275    394     45     96    359    117   -369   -294   -249 
     -    -15  -7143  -8185   -894  -1115  -1396   -690      *      * 
   347   -816  -1141  -2214  -1975  -1225  -1858  -1564   -787  -1713   2060   -498  -1684  -2296  -1608  -1806   1985  -1002   -762  -1916  -1447   360
     -   -149   -500    233     43   -381    399    106   -626    210   -466   -720    275    394     45     96    359    117   -369   -294   -249 
     -    -15  -7143  -8185   -894  -1115  -1396   -690      *      * 
   348   1485   -856    833  -1195  -1013  -2069   -984   1501  -1064   -672   -116  -1238  -2167   -916  -1330  -1122   -673   1447  -1539  -1120   361
     -   -149   -500    233     43   -381    399    106   -626    210   -466   -720    275    394     45     96    359    117   -369   -294   -249 
     -    -15  -7143  -8185   -894  -1115  -1396   -690      *      * 
   349  -1359  -2685   -295   2519  -3111  -1840   -608  -2800   2310  -2671  -1894   -493  -2098   -207   -205  -1180  -1294  -2409  -2727  -2177   362
     -   -149   -500    233     43   -381    399    106   -626    210   -466   -720    275    394     45     96    359    117   -369   -294   -249 
     -    -15  -7143  -8185   -894  -1115  -1396   -690      *      * 
   350   1064   -787  -2331  -1880   -980  -1841  -1315   -224  -1612   1914   -107  -1583  -2156  -1411  -1689  -1024   1329   -160  -1583  -1241   363
     -   -149   -500    233     43   -381    399    106   -626    210   -466   -720    275    394     45     96    359    117   -369   -294   -249 
     -    -15  -7143  -8185   -894  -1115  -1396   -690      *      * 
   351   2181   -943  -2318  -2103  -2813  -1228  -1921  -2483  -1981  -2743  -1896  -1495  -1911  -1762  -2137   1999   1555  -1698  -3043  -2739   364
     -   -149   -500    233     43   -381    399    106   -626    210   -466   -720    275    394     45     96    359    117   -369   -294   -249 
     -    -15  -7143  -8185   -894  -1115   -392  -2073      *      * 
   352   1090  -1242  -3268  -2789   1779  -2834   -903   -670  -2442    563   -334  -2206  -2852  -1988  -2292  -1935  -1383   -663   -454   3338   365
     -   -149   -500    233     43   -381    399    106   -626    210   -466   -720    275    394     45     96    359    117   -369   -294   -249 
     -    -12  -7442  -8484   -894  -1115   -701  -1378      *      * 
   353    783  -1303  -1024    968  -1654  -1686   -730  -1140   -557  -1468   -729   -756  -1918   -456   -953   1089   -665   1941  -1927  -1439   366
     -   -149   -500    233     43   -381    399    106   -626    210   -466   -720    275    394     45     96    359    117   -369   -294   -249 
     -    -12  -7442  -8484   -894  -1115   -701  -1378      *      * 
   354  -1191  -2652   2073   1289  -2894   1436   -718  -2647   -561    578  -1826   -351  -2032   -328  -1156  -1016  -1177  -2241  -2880  -2132   367
     -   -149   -500    233     43   -381    399    106   -626    210   -466   -720    275    394     45     96    359    117   -369   -294   -249 
     -    -12  -7442  -8484   -894  -1115   -701  -1378      *      * 
   355  -1731  -3227   -106   2479  -3537  -1965  -1050  -3376   -770  -3260  -2526   -610  -2367   3194  -1214  -1495  -1735  -2939  -3354  -2632   368
     -   -149   -500    233     43   -381    399    106   -626    210   -466   -720    275    394     45     96    359    117   -369   -294   -249 
     -    -12  -7442  -8484   -894  -1115   -701  -1378      *      * 
   356  -1050  -2615   1953   1826  -2907  -1673   -567  -2688   1181  -2613  -1740   -288  -1930   1927   -845   -870  -1018  -2227  -2782  -2033   369
     -   -149   -500    233     43   -381    399    106   -626    210   -466   -720    275    394     45     96    359    117   -369   -294   -249 
     -    -12  -7442  -8484   -894  -1115   -701  -1378      *      * 
   357  -1139  -2395  -1099   -439  -2853  -2005   -431  -2483   1957  -2347  -1507   -654  -2061   1942   1347   1494  -1022  -2103  -2406  -1926   370
     -   -149   -500    233     43   -381    399    106   -626    210   -466   -720    275    394     45     96    359    117   -369   -294   -249 
     -    -12  -7442  -8484   -894  -1115   -701  -1378      *      * 
   358   -902  -2365   -303   2169  -2699    559   -419  -2438   1505  -2362  -1479   -313  -1855   1424   -401   -756   -845  -2000  -2511  -1843   371
     -   -149   -500    233     43   -381    399    106   -626    210   -466   -720    275    394     45     96    359    117   -369   -294   -249 
     -    -12  -7442  -8484   -894  -1115   -701  -1378      *      * 
   359   1742  -1146  -2936  -2849  -2829   2634  -2416  -2134  -2706  -2701  -1964  -1971  -2246  -2407  -2707   -870   -985   1046  -3190  -2920   372
     -   -149   -500    233     43   -381    399    106   -626    210   -466   -720    275    394     45     96    359    117   -369   -294   -249 
     -    -12  -7442  -8484   -894  -1115   -701  -1378      *      * 
   360  -1163  -2591   1761    -66  -3067    566   -795  -2851   -644  -2818  -1977   2301  -2047   -402  -1241  -1007   1760  -2366  -3018  -2260   373
     -   -149   -500    233     43   -381    399    106   -626    210   -466   -720    275    394     45     96    359    117   -369   -294   -249 
     -    -12  -7442  -8484   -894  -1115   -701  -1378      *      * 
   361  -2626  -2162  -4193  -3996   3534  -3802   -955   1258  -3593   -947   -879  -2911  -3701  -2793  -3229  -2974  -2540  -1483   3721    825   374
     -   -149   -500    233     43   -381    399    106   -626    210   -466   -720    275    394     45     96    359    117   -369   -294   -249 
     -    -12  -7442  -8484   -894  -1115   -701  -1378      *      * 
   362   -624  -1134  -1162   -594  -1196   1123   -536   -805   -330    330   -333   -745  -1894   -318   1344    512   -571   -635   2608  -1040   375
     -   -149   -500    233     43   -381    399    106   -626    210   -466   -720    275    394     45     96    359    117   -369   -294   -249 
     -    -12  -7442  -8484   -894  -1115   -701  -1378      *      * 
   363  -1020  -2399   -351   2538  -2763  -1752   -527  -2473   1255  -2425  -1572   -410  -1953   -104   -449   -884   1327  -2059  -2585  -1945   376
     -   -149   -500    233     43   -381    399    106   -626    210   -466   -720    275    394     45     96    359    117   -369   -294   -249 
     -    -12  -7442  -8484   -894  -1115   -701  -1378      *      * 
   364  -2269  -1857  -4670  -4106   -870  -4197  -3115   1427  -3832   2260   2474  -3854  -3823  -3135  -3566  -3399  -2184   1333  -2335  -2276   377
     -   -149   -500    233     43   -381    399    106   -626    210   -466   -720    275    394     45     96    359    117   -369   -294   -249 
     -    -12  -7442  -8484   -894  -1115   -701  -1378      *      * 
   365  -3904  -3244  -4483  -4744   4436  -3934  -1848  -2962  -4575  -2394  -2507  -3766  -4186  -3845  -4126  -4011  -3988  -3213  -1146    -58   378
     -   -149   -500    233     43   -381    399    106   -626    210   -466   -720    275    394     45     96    359    117   -369   -294   -249 
     -    -12  -7442  -8484   -894  -1115   -701  -1378      *      * 
   366   -779  -2185   -480   1105  -2532  -1667   -316  -2251    212  -2186  -1296   -310  -1785   2637   1062   1016   -711  -1828  -2334  -1701   379
     -   -149   -500    233     43   -381    399    106   -626    210   -466   -720    275    394     45     96    359    117   -369   -294   -249 
     -    -12  -7442  -8484   -894  -1115   -701  -1378      *      * 
   367  -1894  -2579  -1661  -1656  -3861   3159  -1817  -3683   1771  -3619  -2921  -1732  -2844  -1518  -1226  -1937  -2066  -3120  -3439  -3230   380
     -   -149   -500    233     43   -381    399    106   -626    210   -466   -720    275    394     45     96    359    117   -369   -294   -249 
     -    -12  -7442  -8484   -894  -1115   -701  -1378      *      * 
   368    695  -1434   -985   -442  -1656  -1755   -524   1161   2089  -1428   -683   -638    855   -202   -504   -756   -647   -941  -1850  -1356   381
     -   -149   -500    233     43   -381    399    106   -626    210   -466   -720    275    394     45     96    359    117   -369   -294   -249 
     -    -12  -7442  -8484   -894  -1115   -701  -1378      *      * 
   369   -613   3870  -2148  -1676  -1186  -1812  -1214   1479  -1459  -1056   -387   1243  -2130  -1273  -1599    814   -705   -465  -1627  -1247   382
     -   -149   -500    233     43   -381    399    106   -626    210   -466   -720    275    394     45     96    359    117   -369   -294   -249 
     -    -12  -7442  -8484   -894  -1115   -701  -1378      *      * 
   370  -2224  -2264  -3360  -2609  -1437  -3212  -1783  -1029   -956   2666   -484  -2468  -3238  -1597   1805  -2591  -2140  -1399  -2289  -1993   383
     -   -149   -500    233     43   -381    399    106   -626    210   -466   -720    275    394     45     96    359    117   -369   -294   -249 
     -    -12  -7442  -8484   -894  -1115   -701  -1378      *      * 
   371  -2025  -2780  -1875  -1494  -3675  -2542  -1278  -3338   3344  -3172  -2480  -1566   1776   -907   -303  -1987  -1994  -2962  -3042  -2818   384
     -   -149   -500    233     43   -381    399    106   -626    210   -466   -720    275    394     45     96    359    117   -369   -294   -249 
     -    -12  -7442  -8484   -894  -1115   -701  -1378      *      * 
   372   3053  -1210  -3065  -3123  -3329  -1516  -2690  -2812  -2970  -3252  -2459  -2063  -2271  -2667  -2907   -871   1776  -2005  -3616  -3413   385
     -   -149   -500    233     43   -381    399    106   -626    210   -466   -720    275    394     45     96    359    117   -369   -294   -249 
     -    -12  -7442  -8484   -894  -1115   -701  -1378      *      * 
   373  -3056  -2529  -5284  -4723   -712  -5003  -3697   -178  -4397   2931   2407  -4701  -4255  -3397  -3986  -4336  -2920   -940  -2447  -2549   386
     -   -149   -500    233     43   -381    399    106   -626    210   -466   -720    275    394     45     96    359    117   -369   -294   -249 
     -    -12  -7442  -8484   -894  -1115   -701  -1378      *      * 
   374  -1252  -1052  -3425  -2883   1859  -2863  -1802   2518  -2558   -309    -24  -2483  -2891  -2211  -2452  -1997   1759    327  -1590  -1141   387
     -   -149   -500    233     43   -381    399    106   -626    210   -466   -720    275    394     45     96    359    117   -369   -294   -249 
     -    -12  -7442  -8484   -894  -1115   -701  -1378      *      * 
   375  -2506  -2132  -4383  -4301  -2107  -3870  -3753   3806  -4080  -1081  -1125  -4012  -4038  -3936  -3993  -3643  -2570     78  -3292  -2940   388
     -   -149   -500    233     43   -381    399    106   -626    210   -466   -720    275    394     45     96    359    117   -369   -294   -249 
     -    -12  -7442  -8484   -894  -1115   -701  -1378      *      * 
   376   2128  -1354  -2890  -3106  -3714   2905  -2863  -3479  -3232  -3755  -2882  -2133  -2366  -2846  -3155   -987  -1195  -2407  -3877  -3755   389
     -   -149   -500    233     43   -381    399    106   -626    210   -466   -720    275    394     45     96    359    117   -369   -294   -249 
     -    -12  -7442  -8484   -894  -1115   -701  -1378      *      * 
   377   -784   2571  -3180  -2892  -1796   2661  -2106   1681  -2577  -1524   -976  -2136  -2428  -2305  -2511  -1182  -1028   -519  -2339  -2000   390
     -   -149   -500    233     43   -381    399    106   -626    210   -466   -720    275    394     45     96    359    117   -369   -294   -249 
     -    -12  -7442  -8484   -894  -1115   -701  -1378      *      * 
   378  -3196  -3194  -3915  -4259  -4867   3789  -4005  -5414  -4591  -5241  -4823  -3935  -3840  -4374  -4341  -3455  -3585  -4634  -4094  -4784   391
     -   -149   -500    233     43   -381    399    106   -626    210   -466   -720    275    394     45     96    359    117   -369   -294   -249 
     -    -12  -7442  -8484   -894  -1115   -701  -1378      *      * 
   379  -3371  -2888  -4716  -4628  -1407  -4203  -3653   -947  -4306   3212   -381  -4472  -4191  -3767  -3993  -4264  -3364  -1600  -2791  -2682   392
     -   -149   -500    233     43   -381    399    106   -626    210   -466   -720    275    394     45     96    359    117   -369   -294   -249 
     -    -12  -7442  -8484   -894  -1115   -701  -1378      *      * 
   380   1273  -1313  -3647  -3504  -2227  -2422  -2963    173  -3283  -1459  -1183  -2730  -2948  -3049  -3237  -1756  -1424   3174  -3153  -2784   393
     -   -149   -500    233     43   -381    399    106   -626    210   -466   -720    275    394     45     96    359    117   -369   -294   -249 
     -    -12  -7442  -8484   -894  -1115   -701  -1378      *      * 
   381  -2352  -1953  -4662  -4097   1471  -4183  -2901     32  -3801   2491    360  -3813  -3801  -3052  -3505  -3379  -2259   1544  -2106  -1891   394
     -   -149   -500    233     43   -381    399    106   -626    210   -466   -720    275    394     45     96    359    117   -369   -294   -249 
     -    -12  -7442  -8484   -894  -1115   -701  -1378      *      * 
   382  -3904  -3244  -4483  -4744   4436  -3934  -1848  -2962  -4575  -2394  -2507  -3766  -4186  -3845  -4126  -4011  -3988  -3213  -1146    -58   395
     -   -149   -500    233     43   -381    399    106   -626    210   -466   -720    275    394     45     96    359    117   -369   -294   -249 
     -    -12  -7442  -8484   -894  -1115   -701  -1378      *      * 
   383  -3220  -3396  -2530  -2667  -3851  -3171  -2735  -4442  -2277  -4159  -3816  -2784  -3622   4474  -2342  -3267  -3359  -4138  -3573  -3441   396
     -   -149   -500    233     43   -381    399    106   -626    210   -466   -720    275    394     45     96    359    117   -369   -294   -249 
     -    -12  -7442  -8484   -894  -1115   -701  -1378      *      * 
   384  -3220  -3396  -2530  -2667  -3851  -3171  -2735  -4442  -2277  -4159  -3816  -2784  -3622   4474  -2342  -3267  -3359  -4138  -3573  -3441   397
     -   -149   -500    233     43   -381    399    106   -626    210   -466   -720    275    394     45     96    359    117   -369   -294   -249 
     -   -216  -7442  -2909   -894  -1115   -701  -1378      *      * 
   385  -1867  -1401  -4465  -4113  -1893  -4199  -3947   2951  -3999   -724   -655  -3879  -4011  -3866  -4085  -3528  -1860   2590  -3439  -2987   398
     -   -149   -500    233     43   -381    399    106   -626    210   -466   -720    275    394     45     96    359    117   -369   -294   -249 
     -    -14  -7241  -8283   -894  -1115  -1217   -811      *      * 
   386  -1395  -1847  -2981  -3159  -3392  -2087  -2884  -2972  -3050  -3360  -2864  -2523  -2772  -2956  -2989  -1647   3864  -2439  -3474  -3386   399
     -   -149   -500    233     43   -381    399    106   -626    210   -466   -720    275    394     45     96    359    117   -369   -294   -249 
     -    -14  -7241  -8283   -894  -1115  -1217   -811      *      * 
   387  -2833  -2892  -3550  -3880  -4546   3766  -3682  -5026  -4212  -4903  -4460  -3567  -3547  -4001  -4008  -3084  -3222  -4257  -3840  -4449   400
     -   -149   -500    233     43   -381    399    106   -626    210   -466   -720    275    394     45     96    359    117   -369   -294   -249 
     -    -14  -7241  -8283   -894  -1115  -1217   -811      *      * 
   388  -1375  -1709  -1725  -1402  -1447  -2380  -1250   1753   -786   -875   -648  -1481  -2564   3453   -941  -1627  -1369   -600  -2066  -1561   401
     -   -149   -500    233     43   -381    399    106   -626    210   -466   -720    275    394     45     96    359    117   -369   -294   -249 
     -    -14  -7241  -8283   -894  -1115  -1217   -811      *      * 
   389  -1314  -2080   -919  -1137  -3316  -1837  -1755  -3375  -1717  -3446  -2730   2240   3455  -1530  -2060  -1377  -1594  -2692  -3342  -2854   402
     -   -149   -500    233     43   -381    399    106   -626    210   -466   -720    275    394     45     96    359    117   -369   -294   -249 
     -    -14  -7241  -8283   -894  -1115  -1217   -811      *      * 
   390   -452  -1083  -2391  -2391  -3135  -1334  -2236  -2840  -2345  -3122  -2280  -1685  -2060  -2119  -2423   2946   1934  -1953  -3363  -3078   403
     -   -149   -500    233     43   -381    399    106   -626    210   -466   -720    275    394     45     96    359    117   -369   -294   -249 
     -    -14  -7241  -8283   -894  -1115  -1217   -811      *      * 
   391  -1927  -1749  -3924  -3881  -2210  -3190  -3423    267  -3683  -1319  -1246  -3424  -3546  -3585  -3631  -2797  -2077   3583  -3245  -2861   404
     -   -149   -500    233     43   -381    399    106   -626    210   -466   -720    275    394     45     96    359    117   -369   -294   -249 
     -    -14  -7241  -8283   -894  -1115  -1217   -811      *      * 
   392  -3069  -2627  -4427  -4315  -1177  -3963  -3360   -698  -3963   3166   -164  -4151  -3954  -3478  -3687  -3933  -3064  -1317  -2550  -2401   405
     -   -149   -500    233     43   -381    399    106   -626    210   -466   -720    275    394     45     96    359    117   -369   -294   -249 
     -    -14  -7241  -8283   -894  -1115  -1217   -811      *      * 
   393  -3699  -3040  -3902  -4142     84  -3712  -1271  -3221  -3871  -2710  -2733  -3215  -3935  -3301  -3546  -3621  -3745  -3295   -593   4744   406
     -   -149   -500    233     43   -381    399    106   -626    210   -466   -720    275    394     45     96    359    117   -369   -294   -249 
     -    -14  -7241  -8283   -894  -1115  -1217   -811      *      * 
   394  -3699  -3040  -3902  -4142     84  -3712  -1271  -3221  -3871  -2710  -2733  -3215  -3935  -3301  -3546  -3621  -3745  -3295   -593   4744   407
     -   -149   -500    233     43   -381    399    106   -626    210   -466   -720    275    394     45     96    359    117   -369   -294   -249 
     -    -14  -7241  -8283   -894  -1115  -1217   -811      *      * 
   395   3477  -1628  -3061  -3279  -3499  -1877  -2941  -3093  -3271  -3492  -2888  -2425  -2604  -3024  -3159  -1378  -1554  -2398  -3584  -3535   408
     -   -149   -500    233     43   -381    399    106   -626    210   -466   -720    275    394     45     96    359    117   -369   -294   -249 
     -    -14  -7241  -8283   -894  -1115  -1217   -811      *      * 
   396   1145  -1066  -2093  -1846  -2829   1201  -1796  -2524  -1778  -2742  -1891  -1426   2598  -1586  -2010   -605   1506  -1769  -3032  -2683   409
     -   -149   -500    233     43   -381    399    106   -626    210   -466   -720    275    394     45     96    359    117   -369   -294   -249 
     -    -14  -7241  -8283   -894  -1115  -1217   -811      *      * 
   397   -451  -1081  -2382  -2365  -3100  -1335  -2208  -2797  -2309  -3080  -2241  -1674  -2057  -2089  -2395   2599   2547  -1930  -3331  -3041   410
     -   -149   -500    233     43   -381    399    106   -626    210   -466   -720    275    394     45     96    359    117   -369   -294   -249 
     -    -14  -7241  -8283   -894  -1115  -1217   -811      *      * 
   398  -2251  -1894  -4135  -4024  -1842  -3666  -3473   3736  -3778   -820   -858  -3740  -3817  -3640  -3708  -3370  -2310    309  -3040  -2667   411
     -   -149   -500    233     43   -381    399    106   -626    210   -466   -720    275    394     45     96    359    117   -369   -294   -249 
     -    -14  -7241  -8283   -894  -1115  -1217   -811      *      * 
   399  -3069  -2627  -4427  -4315  -1177  -3963  -3360   -698  -3963   3166   -164  -4151  -3954  -3478  -3687  -3933  -3064  -1317  -2550  -2401   412
     -   -149   -500    233     43   -381    399    106   -626    210   -466   -720    275    394     45     96    359    117   -369   -294   -249 
     -    -14  -7241  -8283   -894  -1115  -1217   -811      *      * 
   400  -1769  -2732  -1414   -915  -3324  -2326   -661  -2894   2011  -2665  -1952  -1029  -2431   3520    389  -1640  -1601  -2592  -2599  -2294   413
     -   -149   -500    233     43   -381    399    106   -626    210   -466   -720    275    394     45     96    359    117   -369   -294   -249 
     -    -14  -7241  -8283   -894  -1115  -1217   -811      *      * 
   401   -482   -905  -1925  -1508  -1514  -1557  -1235  -1022  -1295  -1345   2786  -1294  -1986  -1165  -1490    904   2593   -775  -1915  -1529   414
     -   -149   -500    233     43   -381    399    106   -626    210   -466   -720    275    394     45     96    359    117   -369   -294   -249 
     -    -14  -7241  -8283   -894  -1115  -1217   -811      *      * 
   402   2914  -1034  -2744  -2737  -3019  -1349  -2376  -2471  -2591  -2920  -2146  -1819  -2083  -2326  -2586   -694   1940  -1739  -3316  -3079   415
     -   -149   -500    233     43   -381    399    106   -626    210   -466   -720    275    394     45     96    359    117   -369   -294   -249 
     -    -14  -7241  -8283   -894  -1115  -1217   -811      *      * 
   403  -2833  -2892  -3550  -3880  -4546   3766  -3682  -5026  -4212  -4903  -4460  -3567  -3547  -4001  -4008  -3084  -3222  -4257  -3840  -4449   416
     -   -149   -500    233     43   -381    399    106   -626    210   -466   -720    275    394     45     96    359    117   -369   -294   -249 
     -    -14  -7241  -8283   -894  -1115  -1217   -811      *      * 
   404  -3566  -2963  -4209  -4439   4390  -3700  -1593  -2570  -4255  -2034  -2139  -3484  -3942  -3547  -3838  -3697  -3647  -2823   -896    192   417
     -   -149   -500    233     43   -381    399    106   -626    210   -466   -720    275    394     45     96    359    117   -369   -294   -249 
     -    -14  -7241  -8283   -894  -1115  -1217   -811      *      * 
   405   1064  -1459   -913   -605  -2516  -1439   -882  -2220   -569  -2321  -1477   -719  -1848   2107   -963   2217   -714  -1686  -2570  -2031   418
     -   -149   -500    233     43   -381    399    106   -626    210   -466   -720    275    394     45     96    359    117   -369   -294   -249 
     -    -14  -7241  -8283   -894  -1115  -1217   -811      *      * 
   406   3135  -1153  -2645  -2802  -3406   1125  -2573  -3132  -2882  -3423  -2568  -1898  -2161  -2536  -2847   -786   -984  -2139  -3589  -3429   419
     -   -149   -500    233     43   -381    399    106   -626    210   -466   -720    275    394     45     96    359    117   -369   -294   -249 
     -    -14  -7241  -8283   -894  -1115  -1217   -811      *      * 
   407   2932  -1041  -2664  -2724  -3249  -1308  -2437  -2960  -2684  -3254  -2389  -1796  -2062  -2372  -2679   1713   -853  -1992  -3488  -3261   420
     -   -149   -500    233     43   -381    399    106   -626    210   -466   -720    275    394     45     96    359    117   -369   -294   -249 
     -    -14  -7241  -8283   -894  -1115  -1217   -811      *      * 
   408   1715  -1440   -926   -598  -2470  -1435   -863  -2170   -553  -2276  -1433   -711  -1836   2098   -951   1749   -694  -1647  -2533  -1996   421
     -   -149   -500    233     43   -381    399    106   -626    210   -466   -720    275    394     45     96    359    117   -369   -294   -249 
     -    -14  -7241  -8283   -894  -1115  -1217   -811      *      * 
   409  -1416  -2586   3312   -285  -3415  -1709  -1244  -3171  -1380  -3282  -2585   -600  -2247   -936  -2038  -1297   1752  -2651  -3475  -2728   422
     -   -149   -500    233     43   -381    399    106   -626    210   -466   -720    275    394     45     96    359    117   -369   -294   -249 
     -    -14  -7241  -8283   -894  -1115  -1217   -811      *      * 
   410   3477  -1628  -3061  -3279  -3499  -1877  -2941  -3093  -3271  -3492  -2888  -2425  -2604  -3024  -3159  -1378  -1554  -2398  -3584  -3535   423
     -   -149   -500    233     43   -381    399    106   -626    210   -466   -720    275    394     45     96    359    117   -369   -294   -249 
     -    -14  -7241  -8283   -894  -1115  -1217   -811      *      * 
   411   1023   -874  -2572  -2144  -1337  -1950  -1610   1828  -1902   -961   -452  -1789  -2315  -1699  -1985  -1157   2489    116  -1920  -1557   424
     -   -149   -500    233     43   -381    399    106   -626    210   -466   -720    275    394     45     96    359    117   -369   -294   -249 
     -    -14  -7241  -8283   -894  -1115  -1217   -811      *      * 
   412  -1789  -2508  -2297  -1230  -3003  -2508   -577  -2457   1795    870  -1629  -1216  -2481   -174   2887  -1731  -1557  -2256  -2359  -2136   425
     -   -149   -500    233     43   -381    399    106   -626    210   -466   -720    275    394     45     96    359    117   -369   -294   -249 
     -    -14  -7241  -8283   -894  -1115  -1217   -811      *      * 
   413   1197  -1169  -3877  -3435  -1605  -3400  -2846   1842  -3220   -745   -511  -3104  -3411  -3010  -3232  -2623  -1488   2758  -2673  -2266   426
     -   -149   -500    233     43   -381    399    106   -626    210   -466   -720    275    394     45     96    359    117   -369   -294   -249 
     -    -14  -7241  -8283   -894  -1115  -1217   -811      *      * 
   414   -452  -1083  -2391  -2391  -3135  -1334  -2236  -2840  -2345  -3122  -2280  -1685  -2060  -2119  -2423   2946   1934  -1953  -3363  -3078   427
     -   -149   -500    233     43   -381    399    106   -626    210   -466   -720    275    394     45     96    359    117   -369   -294   -249 
     -    -14  -7241  -8283   -894  -1115  -1217   -811      *      * 
   415  -1736  -1326  -4232  -3769  -1395  -3841  -3116   2446  -3556   -319   2834  -3479  -3664  -3240  -3502  -3069  -1703   2332  -2676  -2359   428
     -   -149   -500    233     43   -381    399    106   -626    210   -466   -720    275    394     45     96    359    117   -369   -294   -249 
     -    -14  -7241  -8283   -894  -1115  -1217   -811      *      * 
   416  -1143  -1019  -3049  -2535   -707   1127  -1687   1570  -2213   1991    233  -2242  -2703  -1913  -2166  -1794  -1121    152  -1570  -1260   429
     -   -149   -500    233     43   -381    399    106   -626    210   -466   -720    275    394     45     96    359    117   -369   -294   -249 
     -    -14  -7241  -8283   -894  -1115  -1217   -811      *      * 
   417  -2274  -1815  -4654  -4181   -926  -4343  -3405   3046  -3920   1776    244  -4004  -3931  -3306  -3724  -3633  -2211    319  -2515  -2401   430
     -   -149   -500    233     43   -381    399    106   -626    210   -466   -720    275    394     45     96    359    117   -369   -294   -249 
     -    -14  -7241  -8283   -894  -1115  -1217   -811      *      * 
   418  -2833  -2892  -3550  -3880  -4546   3766  -3682  -5026  -4212  -4903  -4460  -3567  -3547  -4001  -4008  -3084  -3222  -4257  -3840  -4449   431
     -   -149   -500    233     43   -381    399    106   -626    210   -466   -720    275    394     45     96    359    117   -369   -294   -249 
     -    -14  -7241  -8283   -894  -1115  -1217   -811      *      * 
   419   1207  -1037  -3302  -2785   -900  -2748  -1938    451  -2482   1971     83  -2435  -2827  -2162  -2423  -1911  -1185   1551  -1799  -1498   432
     -   -149   -500    233     43   -381    399    106   -626    210   -466   -720    275    394     45     96    359    117   -369   -294   -249 
     -    -14  -7241  -8283   -894  -1115  -1217   -811      *      * 
   420  -1908  -1564  -4172  -3617   2631  -3657  -2336    226  -3302   1780    416  -3255  -3414  -2682  -3061  -2823  -1830   1710  -1716  -1331   433
     -   -149   -500    233     43   -381    399    106   -626    210   -466   -720    275    394     45     96    359    117   -369   -294   -249 
     -    -14  -7241  -8283   -894  -1115  -1217   -811      *      * 
   421  -1744  -2288  -2091  -1374  -2215  -2516   -885  -1724   3087   1042  -1225  -1396  -2586   -544    122  -1795  -1611  -1724  -2290  -1944   434
     -   -149   -500    233     43   -381    399    106   -626    210   -466   -720    275    394     45     96    359    117   -369   -294   -249 
     -    -14  -7241  -8283   -894  -1115   -452  -1895      *      * 
   422  -2450  -2039  -4771  -4302   -972  -4351  -3439    217  -4008   2708    189  -4089  -4003  -3349  -3775  -3645  -2398   1651  -2549  -2465   435
     -   -149   -500    233     43   -381    399    106   -626    210   -466   -720    275    394     45     96    359    117   -369   -294   -249 
     -    -12  -7442  -8484   -894  -1115   -701  -1378      *      * 
   423  -2151  -1690  -4688  -4241  -1425  -4362  -3664   2856  -4063   1618   -227  -4016  -4051  -3619  -3968  -3636  -2109   1533  -2949  -2744   436
     -   -149   -500    233     43   -381    399    106   -626    210   -466   -720    275    394     45     96    359    117   -369   -294   -249 
     -    -12  -7442  -8484   -894  -1115   -701  -1378      *      * 
   424  -2330  -1949  -4588  -4110   -983  -4181  -3239   1874  -3754    293   4445  -3878  -3896  -3216  -3566  -3453  -2282    -37  -2481  -2338   437
     -   -149   -500    233     43   -381    399    106   -626    210   -466   -720    275    394     45     96    359    117   -369   -294   -249 
     -    -12  -7442  -8484   -894  -1115   -701  -1378      *      * 
   425  -1680  -2119  -3327  -3541  -3740  -2348  -3223  -3396  -3447  -3750  -3249  -2849  -3039  -3332  -3347  -1934   3920  -2813  -3757  -3736   438
     -   -149   -500    233     43   -381    399    106   -626    210   -466   -720    275    394     45     96    359    117   -369   -294   -249 
     -    -12  -7442  -8484   -894  -1115   -701  -1378      *      * 
   426  -1027  -1075  -2665  -2229   -708   2440  -1299   1586  -1868   -915   -391  -1900  -2506  -1689  -1878  -1468  -1065   -487   3051   -651   439
     -   -149   -500    233     43   -381    399    106   -626    210   -466   -720    275    394     45     96    359    117   -369   -294   -249 
     -    -12  -7442  -8484   -894  -1115   -701  -1378      *      * 
   427  -2025  -1554  -4642  -4303  -2085  -4378  -4197   2133  -4201   -903   -837  -4071  -4190  -4087  -4301  -3720  -2021   3210  -3669  -3200   440
     -   -149   -500    233     43   -381    399    106   -626    210   -466   -720    275    394     45     96    359    117   -369   -294   -249 
     -    -12  -7442  -8484   -894  -1115   -701  -1378      *      * 
   428   2797  -1214  -2962  -3060  -3521  -1480  -2715  -3257  -3013  -3542  -2659  -2024  -2247  -2669  -2964   2132  -1037  -2223  -3754  -3555   441
     -   -149   -500    233     43   -381    399    106   -626    210   -466   -720    275    394     45     96    359    117   -369   -294   -249 
     -    -12  -7442  -8484   -894  -1115   -701  -1378      *      * 
   429  -2077  -1676  -4506  -4108  -1467  -4104  -3500    668  -3862   1213   -326  -3832  -3943  -3523  -3796  -3404  -2064   3148  -2909  -2605   442
     -   -149   -500    233     43   -381    399    106   -626    210   -466   -720    275    394     45     96    359    117   -369   -294   -249 
     -    -12  -7442  -8484   -894  -1115   -701  -1378      *      * 
   430    715   -534  -2889  -2270   1378  -2246  -1120   1174  -1906    608    302  -1840   1219  -1558  -1766  -1328   -637   1188  -1022   -678   443
     -   -149   -500    233     43   -381    399    106   -626    210   -466   -720    275    394     45     96    359    117   -369   -294   -249 
     -    -12  -7442  -8484   -894  -1115   -701  -1378      *      * 
   431  -1231  -1238  -2547  -1932  -1193  -2648  -1418    100   1792    977   -250  -1867  -2679  -1366  -1270  -1752  -1173   2238  -1846  -1484   444
     -   -149   -500    233     43   -381    399    106   -626    210   -466   -720    275    394     45     96    359    117   -369   -294   -249 
     -    -12  -7442  -8484   -894  -1115   -701  -1378      *      * 
   432  -2034  -1556  -4661  -4321  -2095  -4413  -4238   2920  -4228   -905   -840  -4097  -4210  -4116  -4332  -3757  -2028   2695  -3696  -3227   445
     -   -149   -500    233     43   -381    399    106   -626    210   -466   -720    275    394     45     96    359    117   -369   -294   -249 
     -    -12  -7442  -8484   -894  -1115   -701  -1378      *      * 
   433  -3359  -3855   4091  -1760  -4660  -2944  -2744  -5137  -3226  -4926  -4562  -2110  -3493  -2619  -3804  -3177  -3522  -4662  -4114  -4101   446
     -   -149   -500    233     43   -381    399    106   -626    210   -466   -720    275    394     45     96    359    117   -369   -294   -249 
     -    -12  -7442  -8484   -894  -1115   -701  -1378      *      * 
   434  -1043  -2407   2066   -119  -2861  -1717   -643  -2618   -275  -2573  -1720   -427  -1985   -232   2366   1140  -1036  -2164  -2737  -2059   447
     -   -149   -500    233     43   -381    399    106   -626    210   -466   -720    275    394     45     96    359    117   -369   -294   -249 
     -    -12  -7442  -8484   -894  -1115   -701  -1378      *      * 
   435  -2567  -2151  -4849  -4378   -905  -4430  -3478    106  -4070   2858    258  -4185  -4042  -3350  -3804  -3739  -2508   1143  -2518  -2467   448
     -   -149   -500    233     43   -381    399    106   -626    210   -466   -720    275    394     45     96    359    117   -369   -294   -249 
     -    -12  -7442  -8484   -894  -1115   -701  -1378      *      * 
   436  -3196  -3194  -3915  -4259  -4867   3789  -4005  -5414  -4591  -5241  -4823  -3935  -3840  -4374  -4341  -3455  -3585  -4634  -4094  -4784   449
     -   -149   -500    233     43   -381    399    106   -626    210   -466   -720    275    394     45     96    359    117   -369   -294   -249 
     -    -12  -7442  -8484   -894  -1115   -701  -1378      *      * 
   437  -3572  -3491  -3930  -3374  -4367  -3463  -2544  -4583  -1435  -4243  -3795  -3226  -3764  -2331   4134  -3660  -3534  -4308  -3567  -3769   450
     -   -149   -500    233     43   -381    399    106   -626    210   -466   -720    275    394     45     96    359    117   -369   -294   -249 
     -    -12  -7442  -8484   -894  -1115   -701  -1378      *      * 
   438  -3572  -3491  -3930  -3374  -4367  -3463  -2544  -4583  -1435  -4243  -3795  -3226  -3764  -2331   4134  -3660  -3534  -4308  -3567  -3769   451
     -   -149   -500    233     43   -381    399    106   -626    210   -466   -720    275    394     45     96    359    117   -369   -294   -249 
     -    -12  -7442  -8484   -894  -1115   -701  -1378      *      * 
   439  -3569  -3390  -4042  -4362  -4763  -3426  -4034  -5349  -4542  -5126  -4838  -4133   4267  -4442  -4297  -3840  -3922  -4781  -4041  -4662   452
     -   -149   -500    233     43   -381    399    106   -626    210   -466   -720    275    394     45     96    359    117   -369   -294   -249 
     -    -12  -7442  -8484   -894  -1115   -701  -1378      *      * 
   440  -3371  -2888  -4716  -4628  -1407  -4203  -3653   -947  -4306   3212   -381  -4472  -4191  -3767  -3993  -4264  -3364  -1600  -2791  -2682   453
     -   -149   -500    233     43   -381    399    106   -626    210   -466   -720    275    394     45     96    359    117   -369   -294   -249 
     -    -12  -7442  -8484   -894  -1115   -701  -1378      *      * 
   441  -3371  -2888  -4716  -4628  -1407  -4203  -3653   -947  -4306   3212   -381  -4472  -4191  -3767  -3993  -4264  -3364  -1600  -2791  -2682   454
     -   -149   -500    233     43   -381    399    106   -626    210   -466   -720    275    394     45     96    359    117   -369   -294   -249 
     -    -12  -7442  -8484   -894  -1115   -701  -1378      *      * 
   442  -2469  -2035  -4807  -4250   2032  -4362  -3046   2640  -3968   1778    351  -3989  -3914  -3167  -3650  -3576  -2370   -380  -2175  -1964   455
     -   -149   -500    233     43   -381    399    106   -626    210   -466   -720    275    394     45     96    359    117   -369   -294   -249 
     -    -12  -7442  -8484   -894  -1115   -701  -1378      *      * 
   443   -784   2571  -3180  -2892  -1796   2661  -2106   1681  -2577  -1524   -976  -2136  -2428  -2305  -2511  -1182  -1028   -519  -2339  -2000   456
     -   -149   -500    233     43   -381    399    106   -626    210   -466   -720    275    394     45     96    359    117   -369   -294   -249 
     -    -12  -7442  -8484   -894  -1115   -701  -1378      *      * 
   444  -3196  -3194  -3915  -4259  -4867   3789  -4005  -5414  -4591  -5241  -4823  -3935  -3840  -4374  -4341  -3455  -3585  -4634  -4094  -4784   457
     -   -149   -500    233     43   -381    399    106   -626    210   -466   -720    275    394     45     96    359    117   -369   -294   -249 
     -    -12  -7442  -8484   -894  -1115   -701  -1378      *      * 
   445  -2021  -1555  -4629  -4290  -2071  -4352  -4165   1902  -4181   -893   -829  -4053  -4175  -4063  -4276  -3693  -2018   3294  -3645  -3178   458
     -   -149   -500    233     43   -381    399    106   -626    210   -466   -720    275    394     45     96    359    117   -369   -294   -249 
     -    -12  -7442  -8484   -894  -1115   -701  -1378      *      * 
   446   -743  -1376  -2493  -2714  -3708   2698  -2700  -3572  -3000  -3787  -2896  -1979  -2337  -2629  -3021   2401  -1184  -2452  -3867  -3663   459
     -   -149   -500    233     43   -381    399    106   -626    210   -466   -720    275    394     45     96    359    117   -369   -294   -249 
     -    -12  -7442  -8484   -894  -1115   -701  -1378      *      * 
   447   1545  -1380  -2857  -3093  -3744   3190  -2880  -3517  -3254  -3792  -2923  -2145  -2386  -2866  -3176  -1014  -1224  -2440  -3895  -3781   460
     -   -149   -500    233     43   -381    399    106   -626    210   -466   -720    275    394     45     96    359    117   -369   -294   -249 
     -    -12  -7442  -8484   -894  -1115   -701  -1378      *      * 
   448  -2261  -1861  -4593  -4118  -1077  -4196  -3298   2692  -3802    187   3901  -3881  -3912  -3285  -3632  -3462  -2213    174  -2565  -2407   461
     -   -149   -500    233     43   -381    399    106   -626    210   -466   -720    275    394     45     96    359    117   -369   -294   -249 
     -    -12  -7442  -8484   -894  -1115   -701  -1378      *      * 
   449   1954  -1107  -1525   -995  -1490  -1731   -896   -971   -754  -1318   -606  -1027  -1994   -704   1034   -821   1404    767  -1818  -1389   462
     -   -149   -500    233     43   -381    399    106   -626    210   -466   -720    275    394     45     96    359    117   -369   -294   -249 
     -    -12  -7442  -8484   -894  -1115   -701  -1378      *      * 
   450  -2072  -1618  -4618  -4180  -1530  -4288  -3636   1685  -4005   1542   -337  -3939  -4020  -3630  -3943  -3558  -2037   2732  -3006  -2747   463
     -   -149   -500    233     43   -381    399    106   -626    210   -466   -720    275    394     45     96    359    117   -369   -294   -249 
     -    -12  -7442  -8484   -894  -1115   -701  -1378      *      * 
   451   -631  -1257  -2718  -2802  -3455  -1506  -2584  -3192  -2770  -3474  -2615  -1952  -2257  -2504  -2783   3210   1336  -2215  -3681  -3434   464
     -   -149   -500    233     43   -381    399    106   -626    210   -466   -720    275    394     45     96    359    117   -369   -294   -249 
     -    -12  -7442  -8484   -894  -1115   -701  -1378      *      * 
   452  -1300  -1537  -2901  -2746  -1326  -2354  -2149   -887  -2429   2747   -532  -2325  -2787  -2276  -2417    829  -1498  -1024  -2221  -1788   465
     -   -149   -500    233     43   -381    399    106   -626    210   -466   -720    275    394     45     96    359    117   -369   -294   -249 
     -    -12  -7442  -8484   -894  -1115   -701  -1378      *      * 
   453  -1829   2587  -3978  -3478   3331  -3345  -1743   -272  -3110   1341    100  -2917  -3271  -2536  -2867  -2504  -1777   -553  -1197   -471   466
     -   -149   -500    233     43   -381    399    106   -626    210   -466   -720    275    394     45     96    359    117   -369   -294   -249 
     -    -12  -7442  -8484   -894  -1115   -701  -1378      *      * 
   454  -1610   2537  -4001  -3466  -1031  -3342  -2466    428  -3144   2261      6  -3061  -3297  -2724  -2989  -2519  -1583   1720  -2104  -1837   467
     -   -149   -500    233     43   -381    399    106   -626    210   -466   -720    275    394     45     96    359    117   -369   -294   -249 
     -    -12  -7442  -8484   -894  -1115   -701  -1378      *      * 
   455  -2108   2717  -4361  -3986  -1071  -3427  -2919   -343  -3566   2846    -45  -3494  -3538  -3078  -3339  -2808  -2173   -706  -2354  -2139   468
     -   -149   -500    233     43   -381    399    106   -626    210   -466   -720    275    394     45     96    359    117   -369   -294   -249 
     -    -12  -7442  -8484   -894  -1115   -701  -1378      *      * 
   456   1206  -1212  -2816  -2850  -3553    926  -2610  -3323  -2851  -3556  -2643  -1942  -2217  -2513  -2875   2946  -1009  -2245  -3755  -3548   469
     -   -149   -500    233     43   -381    399    106   -626    210   -466   -720    275    394     45     96    359    117   -369   -294   -249 
     -   -216  -7442  -2909   -894  -1115   -701  -1378      *      * 
   457   1919   -979  -1966  -1590  -1660  -1492  -1329  -1451  -1398  -1724  -1003  -1325  -1988  -1262  -1604   1734   -699  -1099   3678  -1556   470
     -   -149   -500    233     43   -381    399    106   -626    210   -466   -720    275    394     45     96    359    117   -369   -294   -249 
     -    -14  -7241  -8283   -894  -1115  -1217   -811      *      * 
   458  -1609  -1882  -2353  -2329    117  -2420   -923  -2212  -2224  -2118  -1747  -1925  -2833  -1978  -2285   1492  -1800  -2002   -554   4080   471
     -   -149   -500    233     43   -381    399    106   -626    210   -466   -720    275    394     45     96    359    117   -369   -294   -249 
     -    -14  -7241  -8283   -894  -1115  -1217   -811      *      * 
   459  -3793  -2851  -4315  -4585   2727  -4188   -508  -2702  -4159  -2085  -2142  -2876  -4069  -2989  -3592  -3442  -3668  -2857    237   4240   472
     -   -149   -500    233     43   -381    399    106   -626    210   -466   -720    275    394     45     96    359    117   -369   -294   -249 
     -    -14  -7241  -8283   -894  -1115  -1217   -811      *      * 
   460   -872  -1681  -1136   -528  -1954  -1854   -473  -1469   2667  -1601   1942   -693  -1963   -112     -3   -902    946  -1248  -1984  -1534   473
     -   -149   -500    233     43   -381    399    106   -626    210   -466   -720    275    394     45     96    359    117   -369   -294   -249 
     -    -14  -7241  -8283   -894  -1115  -1217   -811      *      * 
   461  -1616  -1281  -4007  -3448   2444  -3448  -2391   1739  -3144   1089    243  -3083  -3285  -2658  -2958  -2606  -1555   1843  -1933  -1670   474
     -   -149   -500    233     43   -381    399    106   -626    210   -466   -720    275    394     45     96    359    117   -369   -294   -249 
     -    -14  -7241  -8283   -894  -1115  -1217   -811      *      * 
   462  -1915  -1721  -3044  -2672    560  -3069   2994  -1212  -2218   2054   -783  -2145  -3067  -1916  -2170  -2192  -1840  -1246   -135   2354   475
     -   -149   -500    233     43   -381    399    106   -626    210   -466   -720    275    394     45     96    359    117   -369   -294   -249 
     -    -14  -7241  -8283   -894  -1115  -1217   -811      *      * 
   463  -1067  -2298   -360   -214  -2891   1969   -627  -2608   1974  -2548  -1727   1593  -1994   -226   -417   -957  -1068  -2162  -2674  -2082   476
     -   -149   -500    233     43   -381    399    106   -626    210   -466   -720    275    394     45     96    359    117   -369   -294   -249 
     -    -14  -7241  -8283   -894  -1115  -1217   -811      *      * 
   464   -770  -2256   1252    189  -2568    702   2597  -2332    -59  -2287  -1403   1341  -1723     73   -608    887   -736  -1886  -2473  -1752   477
     -   -149   -500    233     43   -381    399    106   -626    210   -466   -720    275    394     45     96    359    117   -369   -294   -249 
     -    -14  -7241  -8283   -894  -1115  -1217   -811      *      * 
   465    671   -634  -2936  -2335   2369  -2345  -1239    256  -1990    -40   2700  -1937  -2377  -1634  -1868  -1440   -743   1241  -1108   -761   478
     -   -149   -500    233     43   -381    399    106   -626    210   -466   -720    275    394     45     96    359    117   -369   -294   -249 
     -    -14  -7241  -8283   -894  -1115  -1217   -811      *      * 
   466  -1957  -3019   2184   -651  -3850  -2045  -1657  -3879  -1893  -3840  -3211   -981   3480  -1391  -2556  -1807  -2126  -3319  -3707  -3155   479
     -   -149   -500    233     43   -381    399    106   -626    210   -466   -720    275    394     45     96    359    117   -369   -294   -249 
     -    -14  -7241  -8283   -894  -1115  -1217   -811      *      * 
   467    690  -1019  -3062  -2561   1920  -2623   -796   -427  -2216    867    -91  -2019  -2641  -1783  -2077  -1719  -1147   -423   -383   3116   480
     -   -149   -500    233     43   -381    399    106   -626    210   -466   -720    275    394     45     96    359    117   -369   -294   -249 
     -    -14  -7241  -8283   -894  -1115  -1217   -811      *      * 
   468  -1687  -1377  -4009  -3575  -1257  -3521  -2873    754  -3272   -199   2874  -3252  -3485  -2986  -3215  -2770  -1687   2996  -2501  -2181   481
     -   -149   -500    233     43   -381    399    106   -626    210   -466   -720    275    394     45     96    359    117   -369   -294   -249 
     -  -1307  -7241   -763   -894  -1115  -1217   -811      *      * 
   469  -1076  -1525  -1316   -799  -1957  -1549   -366  -1824    622  -1762  -1218   -802  -1790    -75   3353  -1121  -1045  -1600  -1666  -1431   482
     -   -149   -500    233     43   -381    399    106   -626    210   -466   -720    275    394     45     96    359    117   -369   -294   -249 
     -    -35  -5968  -7011   -894  -1115  -2340   -317      *      * 
   470  -1775  -1458  -2284  -2216    304  -1971   -675  -1440  -1725  -1201  -1054  -1877  -2277  -1702  -1635  -2000  -1836  -1480   5618    669   483
     -   -149   -500    233     43   -381    399    106   -626    210   -466   -720    275    394     45     96    359    117   -369   -294   -249 
     -    -35  -5968  -7011   -894  -1115  -2340   -317      *      * 
   471   -952   -755  -2538  -2261   -529  -2393  -1756   2972  -1931    380    401  -2083  -2515  -1839  -1969  -1790   -986   1210  -1624  -1183   484
     -   -149   -500    233     43   -381    399    106   -626    210   -466   -720    275    394     45     96    359    117   -369   -294   -249 
     -    -35  -5968  -7011   -894  -1115   -438  -1934      *      * 
   472   3477  -1628  -3061  -3279  -3499  -1877  -2941  -3093  -3271  -3492  -2888  -2425  -2604  -3024  -3159  -1378  -1554  -2398  -3584  -3535   485
     -   -149   -500    233     43   -381    399    106   -626    210   -466   -720    275    394     45     96    359    117   -369   -294   -249 
     -    -14  -7241  -8283   -894  -1115  -1217   -811      *      * 
   473  -1744  -1441  -3928  -3559   2169  -3409  -2099    481  -3281   -364   -294  -3052  -3411  -2863  -3152  -2654  -1743   2985  -1583   -781   486
     -   -149   -500    233     43   -381    399    106   -626    210   -466   -720    275    394     45     96    359    117   -369   -294   -249 
     -    -14  -7241  -8283   -894  -1115  -1217   -811      *      * 
   474   1060   -972  -2328  -2107  -2012   2680  -1789   1189  -1975  -1795  -1159  -1624  -2107  -1767  -2084   -813   -802   -852  -2448  -2100   487
     -   -149   -500    233     43   -381    399    106   -626    210   -466   -720    275    394     45     96    359    117   -369   -294   -249 
     -    -14  -7241  -8283   -894  -1115  -1217   -811      *      * 
   475   2932  -1041  -2664  -2724  -3249  -1308  -2437  -2960  -2684  -3254  -2389  -1796  -2062  -2372  -2679   1713   -853  -1992  -3488  -3261   488
     -   -149   -500    233     43   -381    399    106   -626    210   -466   -720    275    394     45     96    359    117   -369   -294   -249 
     -    -14  -7241  -8283   -894  -1115  -1217   -811      *      * 
   476  -3069  -2627  -4427  -4315  -1177  -3963  -3360   -698  -3963   3166   -164  -4151  -3954  -3478  -3687  -3933  -3064  -1317  -2550  -2401   489
     -   -149   -500    233     43   -381    399    106   -626    210   -466   -720    275    394     45     96    359    117   -369   -294   -249 
     -    -14  -7241  -8283   -894  -1115  -1217   -811      *      * 
   477  -3069  -2627  -4427  -4315  -1177  -3963  -3360   -698  -3963   3166   -164  -4151  -3954  -3478  -3687  -3933  -3064  -1317  -2550  -2401   490
     -   -149   -500    233     43   -381    399    106   -626    210   -466   -720    275    394     45     96    359    117   -369   -294   -249 
     -    -14  -7241  -8283   -894  -1115  -1217   -811      *      * 
   478  -2177  -1789  -4466  -3994   -853  -4054  -3149    418  -3694   2574    293  -3764  -3764  -3112  -3500  -3326  -2130   1822  -2369  -2242   491
     -   -149   -500    233     43   -381    399    106   -626    210   -466   -720    275    394     45     96    359    117   -369   -294   -249 
     -    -14  -7241  -8283   -894  -1115  -1217   -811      *      * 
   479  -3793  -2851  -4315  -4585   2727  -4188   -508  -2702  -4159  -2085  -2142  -2876  -4069  -2989  -3592  -3442  -3668  -2857    237   4240   492
     -   -149   -500    233     43   -381    399    106   -626    210   -466   -720    275    394     45     96    359    117   -369   -294   -249 
     -    -14  -7241  -8283   -894  -1115  -1217   -811      *      * 
   480  -1858  -1397  -4449  -4097  -1892  -4174  -3920   2270  -3978   -731   -660  -3859  -3997  -3847  -4063  -3501  -1853   3099  -3427  -2971   493
     -   -149   -500    233     43   -381    399    106   -626    210   -466   -720    275    394     45     96    359    117   -369   -294   -249 
     -    -14  -7241  -8283   -894  -1115  -1217   -811      *      * 
   481   -575  -1212  -2186  -2392  -3468   3031  -2436  -3326  -2693  -3540  -2663  -1746  -2153  -2349  -2751   1718  -1008  -2251  -3630  -3396   494
     -   -149   -500    233     43   -381    399    106   -626    210   -466   -720    275    394     45     96    359    117   -369   -294   -249 
     -    -14  -7241  -8283   -894  -1115   -452  -1895      *      * 
   482   -570   4780  -3399  -3501  -3432   1514  -2842  -3174  -3276  -3461  -2583  -2140  -2249  -2879  -3108   1201  -1018  -2167  -3696  -3538   495
     -   -149   -500    233     43   -381    399    106   -626    210   -466   -720    275    394     45     96    359    117   -369   -294   -249 
     -    -12  -7442  -8484   -894  -1115   -701  -1378      *      * 
   483  -2730  -2311  -3912  -3781   2448  -3690   -735  -1972  -3422  -1787  -1561  -2712  -3683  -2687  -3139  -2867   1058  -1998    -68   3966   496
     -   -149   -500    233     43   -381    399    106   -626    210   -466   -720    275    394     45     96    359    117   -369   -294   -249 
     -    -12  -7442  -8484   -894  -1115   -701  -1378      *      * 
   484    886  -1639  -1057   -796  -2779  -1594  -1089  -2494   -761  -2584  -1738   -900  -2027   3288  -1137   1293   -912  -1927  -2812  -2276   497
     -   -149   -500    233     43   -381    399    106   -626    210   -466   -720    275    394     45     96    359    117   -369   -294   -249 
     -    -12  -7442  -8484   -894  -1115   -701  -1378      *      * 
   485    609  -1242  -4001  -3486  -1351  -3498  -2628   2488  -3216   1281   -308  -3129  -3417  -2901  -3130  -2670  -1543   1663  -2353  -2012   498
     -   -149   -500    233     43   -381    399    106   -626    210   -466   -720    275    394     45     96    359    117   -369   -294   -249 
     -    -12  -7442  -8484   -894  -1115   -701  -1378      *      * 
   486   -943  -1441  -2443  -2345  -2070  -1857  -2040  -1811  -2127    538  -1542  -1915  -2455  -2049  -2220   3117  -1250  -1550  -2621  -2075   499
     -   -149   -500    233     43   -381    399    106   -626    210   -466   -720    275    394     45     96    359    117   -369   -294   -249 
     -    -12  -7442  -8484   -894  -1115   -701  -1378      *      * 
   487  -1829   2587  -3978  -3478   3331  -3345  -1743   -272  -3110   1341    100  -2917  -3271  -2536  -2867  -2504  -1777   -553  -1197   -471   500
     -   -149   -500    233     43   -381    399    106   -626    210   -466   -720    275    394     45     96    359    117   -369   -294   -249 
     -    -12  -7442  -8484   -894  -1115   -701  -1378      *      * 
   488  -3196  -3194  -3915  -4259  -4867   3789  -4005  -5414  -4591  -5241  -4823  -3935  -3840  -4374  -4341  -3455  -3585  -4634  -4094  -4784   501
     -   -149   -500    233     43   -381    399    106   -626    210   -466   -720    275    394     45     96    359    117   -369   -294   -249 
     -   -216  -7442  -2909   -894  -1115   -701  -1378      *      * 
   489  -3186  -3084  -3671  -3972  -4417  -3126  -3698  -4917  -4138  -4749  -4439  -3750   4244  -4050  -3940  -3445  -3537  -4368  -3775  -4307   502
     -   -149   -500    233     43   -381    399    106   -626    210   -466   -720    275    394     45     96    359    117   -369   -294   -249 
     -    -14  -7241  -8283   -894  -1115  -1217   -811      *      * 
   490  -2251  -1894  -4135  -4024  -1842  -3666  -3473   3736  -3778   -820   -858  -3740  -3817  -3640  -3708  -3370  -2310    309  -3040  -2667   503
     -   -149   -500    233     43   -381    399    106   -626    210   -466   -720    275    394     45     96    359    117   -369   -294   -249 
     -    -14  -7241  -8283   -894  -1115  -1217   -811      *      * 
   491   -467  -1044  -1813  -1520  -2100   1734  -1435  -1728  -1415  -1991   2867  -1284  -1972  -1276  -1653   1973   -722  -1298  -2411  -2011   504
     -   -149   -500    233     43   -381    399    106   -626    210   -466   -720    275    394     45     96    359    117   -369   -294   -249 
     -    -14  -7241  -8283   -894  -1115  -1217   -811      *      * 
   492  -4368  -3470  -4414  -4676  -1983  -3665  -2920  -4419  -4409  -3903  -3909  -4279  -4060  -4281  -4051  -4617  -4508  -4434   6213  -1590   505
     -   -149   -500    233     43   -381    399    106   -626    210   -466   -720    275    394     45     96    359    117   -369   -294   -249 
     -    -14  -7241  -8283   -894  -1115  -1217   -811      *      * 
   493  -3069  -2627  -4427  -4315  -1177  -3963  -3360   -698  -3963   3166   -164  -4151  -3954  -3478  -3687  -3933  -3064  -1317  -2550  -2401   506
     -   -149   -500    233     43   -381    399    106   -626    210   -466   -720    275    394     45     96    359    117   -369   -294   -249 
     -    -14  -7241  -8283   -894  -1115   -452  -1895      *      * 
   494  -2801  -2375  -4888  -4384   -751  -4552  -3357   -173  -3944   1386   4620  -4247  -4072  -3233  -3656  -3875  -2709   -820  -2363  -2303   507
     -   -149   -500    233     43   -381    399    106   -626    210   -466   -720    275    394     45     96    359    117   -369   -294   -249 
     -    -12  -7442  -8484   -894  -1115   -701  -1378      *      * 
   495  -1799  -1437  -4242  -3708   1898  -3712  -2736   2126  -3427    960    -25  -3356  -3541  -2972  -3264  -2889  -1745   2135  -2270  -2005   508
     -   -149   -500    233     43   -381    399    106   -626    210   -466   -720    275    394     45     96    359    117   -369   -294   -249 
     -    -12  -7442  -8484   -894  -1115   -701  -1378      *      * 
   496   -789  -1425  -2378  -2523  -3548  -1615  -2536  -3424  -2692  -3628  -2776  -1922   1393  -2432  -2772   3227  -1209  -2415  -3710  -3440   509
     -   -149   -500    233     43   -381    399    106   -626    210   -466   -720    275    394     45     96    359    117   -369   -294   -249 
     -    -12  -7442  -8484   -894  -1115   -701  -1378      *      * 
   497  -3264  -3765  -1447   3822  -4535  -2948  -2636  -4814  -2810  -4653  -4248  -2115  -3463  -2478  -3225  -3107  -3392  -4410  -4009  -3981   510
     -   -149   -500    233     43   -381    399    106   -626    210   -466   -720    275    394     45     96    359    117   -369   -294   -249 
     -    -12  -7442  -8484   -894  -1115   -701  -1378      *      * 
   498  -2042  -1581  -4635  -4295  -1991  -4345  -4126   3470  -4174   -797   -759  -4056  -4167  -4022  -4247  -3688  -2040   1720  -3570  -3135   511
     -   -149   -500    233     43   -381    399    106   -626    210   -466   -720    275    394     45     96    359    117   -369   -294   -249 
     -    -12  -7442  -8484   -894  -1115   -701  -1378      *      * 
   499  -3904  -3244  -4483  -4744   4436  -3934  -1848  -2962  -4575  -2394  -2507  -3766  -4186  -3845  -4126  -4011  -3988  -3213  -1146    -58   512
     -   -149   -500    233     43   -381    399    106   -626    210   -466   -720    275    394     45     96    359    117   -369   -294   -249 
     -    -12  -7442  -8484   -894  -1115   -701  -1378      *      * 
   500  -3569  -3390  -4042  -4362  -4763  -3426  -4034  -5349  -4542  -5126  -4838  -4133   4267  -4442  -4297  -3840  -3922  -4781  -4041  -4662   513
     -   -149   -500    233     43   -381    399    106   -626    210   -466   -720    275    394     45     96    359    117   -369   -294   -249 
     -    -12  -7442  -8484   -894  -1115   -701  -1378      *      * 
   501  -3371  -2888  -4716  -4628  -1407  -4203  -3653   -947  -4306   3212   -381  -4472  -4191  -3767  -3993  -4264  -3364  -1600  -2791  -2682   514
     -   -149   -500    233     43   -381    399    106   -626    210   -466   -720    275    394     45     96    359    117   -369   -294   -249 
     -    -12  -7442  -8484   -894  -1115   -701  -1378      *      * 
   502  -2497  -3111  -3247  -1814  -4014  -2969   -841  -3312   2263  -2942  -2290  -1668  -2906   -424   3381  -2375  -2157  -3096  -2755  -2691   515
     -   -149   -500    233     43   -381    399    106   -626    210   -466   -720    275    394     45     96    359    117   -369   -294   -249 
     -    -12  -7442  -8484   -894  -1115   -701  -1378      *      * 
   503  -1368  -1183  -3522  -2994  -1030  -2982  -2117    375  -2675   1817    -42  -2645  -3023  -2355  -2603  -2139   1878   1691  -1946  -1645   516
     -   -149   -500    233     43   -381    399    106   -626    210   -466   -720    275    394     45     96    359    117   -369   -294   -249 
     -    -12  -7442  -8484   -894  -1115   -701  -1378      *      * 
   504  -3572  -3491  -3930  -3374  -4367  -3463  -2544  -4583  -1435  -4243  -3795  -3226  -3764  -2331   4134  -3660  -3534  -4308  -3567  -3769   517
     -   -149   -500    233     43   -381    399    106   -626    210   -466   -720    275    394     45     96    359    117   -369   -294   -249 
     -    -12  -7442  -8484   -894  -1115   -701  -1378      *      * 
   505  -3196  -3194  -3915  -4259  -4867   3789  -4005  -5414  -4591  -5241  -4823  -3935  -3840  -4374  -4341  -3455  -3585  -4634  -4094  -4784   518
     -   -149   -500    233     43   -381    399    106   -626    210   -466   -720    275    394     45     96    359    117   -369   -294   -249 
     -    -12  -7442  -8484   -894  -1115   -701  -1378      *      * 
   506  -2247  -2568  -3093  -2125  -2275  -2961  -1292  -1949   -136   1000  -1400  -2001  -3025   -991   3490  -2366  -2108  -2066  -2482  -2153   519
     -   -149   -500    233     43   -381    399    106   -626    210   -466   -720    275    394     45     96    359    117   -369   -294   -249 
     -    -12  -7442  -8484   -894  -1115   -701  -1378      *      * 
   507  -3196  -3194  -3915  -4259  -4867   3789  -4005  -5414  -4591  -5241  -4823  -3935  -3840  -4374  -4341  -3455  -3585  -4634  -4094  -4784   520
     -   -149   -500    233     43   -381    399    106   -626    210   -466   -720    275    394     45     96    359    117   -369   -294   -249 
     -    -12  -7442  -8484   -894  -1115   -701  -1378      *      * 
   508   1045  -1341  -3899  -3376  -1110  -3392  -2495   2638  -3078   1461    -60  -3040  -3330  -2710  -2977  -2562  -1589    450  -2184  -1908   521
     -   -149   -500    233     43   -381    399    106   -626    210   -466   -720    275    394     45     96    359    117   -369   -294   -249 
     -    -12  -7442  -8484   -894  -1115   -701  -1378      *      * 
   509  -1298  -1844  -2875  -3136  -3678  -2026  -2995  -3857  -3302  -4033  -3306  -2458  -2758  -3055  -3253   3563  -1733  -2892  -3744  -3541   522
     -   -149   -500    233     43   -381    399    106   -626    210   -466   -720    275    394     45     96    359    117   -369   -294   -249 
     -    -12  -7442  -8484   -894  -1115   -701  -1378      *      * 
   510  -2694  -2197  -5063  -4555   -908  -4757  -3681   2386  -4297   2515    283  -4441  -4185  -3473  -3993  -4067  -2602   -210  -2587  -2592   523
     -   -149   -500    233     43   -381    399    106   -626    210   -466   -720    275    394     45     96    359    117   -369   -294   -249 
     -    -12  -7442  -8484   -894  -1115   -701  -1378      *      * 
   511   3091  -1336  -2942  -3140  -3680   1531  -2856  -3434  -3223  -3716  -2844  -2136  -2355  -2842  -3141   -972  -1178  -2377  -3853  -3727   524
     -   -149   -500    233     43   -381    399    106   -626    210   -466   -720    275    394     45     96    359    117   -369   -294   -249 
     -    -12  -7442  -8484   -894  -1115   -701  -1378      *      * 
   512   1273  -1313  -3647  -3504  -2227  -2422  -2963    173  -3283  -1459  -1183  -2730  -2948  -3049  -3237  -1756  -1424   3174  -3153  -2784   525
     -   -149   -500    233     43   -381    399    106   -626    210   -466   -720    275    394     45     96    359    117   -369   -294   -249 
     -    -12  -7442  -8484   -894  -1115   -701  -1378      *      * 
   513  -2065   3226  -4322  -3952  -1091  -3371  -2883   -352  -3528   2737    -76  -3446  -3503  -3058  -3307  -2751  -2136   -694  -2346  -2117   526
     -   -149   -500    233     43   -381    399    106   -626    210   -466   -720    275    394     45     96    359    117   -369   -294   -249 
     -    -12  -7442  -8484   -894  -1115   -701  -1378      *      * 
   514  -1106  -1280  -3389  -3191  -2096  -2304  -2652      6  -2914  -1430  -1112  -2523  -2818  -2730  -2901  -1621   2763   2461  -2912  -2543   527
     -   -149   -500    233     43   -381    399    106   -626    210   -466   -720    275    394     45     96    359    117   -369   -294   -249 
     -    -12  -7442  -8484   -894  -1115   -701  -1378      *      * 
   515  -2749  -3127  -2054  -2376  -3897  -2856  -2871  -4637  -3059  -4563  -4104   4298  -3433  -2867  -3263  -2819  -3038  -4043  -3716  -3493   528
     -   -149   -500    233     43   -381    399    106   -626    210   -466   -720    275    394     45     96    359    117   -369   -294   -249 
     -    -12  -7442  -8484   -894  -1115   -701  -1378      *      * 
   516  -3907  -3012  -4522  -4767   3987  -4318   -776  -2764  -4328  -2134  -2198  -3116  -4229  -3209  -3775  -3641  -3798  -2961   3863   1147   529
     -   -149   -500    233     43   -381    399    106   -626    210   -466   -720    275    394     45     96    359    117   -369   -294   -249 
     -    -12  -7442  -8484   -894  -1115   -701  -1378      *      * 
   517   2128  -1354  -2890  -3106  -3714   2905  -2863  -3479  -3232  -3755  -2882  -2133  -2366  -2846  -3155   -987  -1195  -2407  -3877  -3755   530
     -   -149   -500    233     43   -381    399    106   -626    210   -466   -720    275    394     45     96    359    117   -369   -294   -249 
     -    -12  -7442  -8484   -894  -1115   -701  -1378      *      * 
   518   1861  -1222  -2921  -3025  -3539  -1481  -2707  -3283  -2994  -3564  -2678  -2015  -2248  -2655  -2955   2973  -1042  -2238  -3766  -3564   531
     -   -149   -500    233     43   -381    399    106   -626    210   -466   -720    275    394     45     96    359    117   -369   -294   -249 
     -    -12  -7442  -8484   -894  -1115   -701  -1378      *      * 
   519  -2749  -3127  -2054  -2376  -3897  -2856  -2871  -4637  -3059  -4563  -4104   4298  -3433  -2867  -3263  -2819  -3038  -4043  -3716  -3493   532
     -   -149   -500    233     43   -381    399    106   -626    210   -466   -720    275    394     45     96    359    117   -369   -294   -249 
     -    -12  -7442  -8484   -894  -1115   -701  -1378      *      * 
   520   3036  -1664  -3099  -2960  -1635  -2168  -2087  -2202  -2589  -2371  -1863  -2342  -2741  -2479  -2575  -1565  -1585  -1893   3806  -1402   533
     -   -149   -500    233     43   -381    399    106   -626    210   -466   -720    275    394     45     96    359    117   -369   -294   -249 
     -    -12  -7442  -8484   -894  -1115   -701  -1378      *      * 
   521  -2842  -2332  -5162  -4639   -825  -4868  -3703   1541  -4363   2856    366  -4562  -4223  -3455  -4011  -4191  -2735   -466  -2532  -2576   534
     -   -149   -500    233     43   -381    399    106   -626    210   -466   -720    275    394     45     96    359    117   -369   -294   -249 
     -    -12  -7442  -8484   -894  -1115   -701  -1378      *      * 
   522  -2174  -1982  -4186  -4170  -2484  -3406  -3713     42  -3993  -1584  -1517  -3697  -3771  -3891  -3924  -3057  -2329   3646  -3507  -3148   535
     -   -149   -500    233     43   -381    399    106   -626    210   -466   -720    275    394     45     96    359    117   -369   -294   -249 
     -    -12  -7442  -8484   -894  -1115   -701  -1378      *      * 
   523  -1680  -2119  -3327  -3541  -3740  -2348  -3223  -3396  -3447  -3750  -3249  -2849  -3039  -3332  -3347  -1934   3920  -2813  -3757  -3736   536
     -   -149   -500    233     43   -381    399    106   -626    210   -466   -720    275    394     45     96    359    117   -369   -294   -249 
     -    -12  -7442  -8484   -894  -1115   -701  -1378      *      * 
   524  -2549  -2122  -4456  -4177   3755  -4063  -1877   1790  -3855   -179   -285  -3469  -3887  -3137  -3564  -3333  -2499   -521  -1154   -204   537
     -   -149   -500    233     43   -381    399    106   -626    210   -466   -720    275    394     45     96    359    117   -369   -294   -249 
     -    -12  -7442  -8484   -894  -1115   -701  -1378      *      * 
   525   3053  -1210  -3065  -3123  -3329  -1516  -2690  -2812  -2970  -3252  -2459  -2063  -2271  -2667  -2907   -871   1776  -2005  -3616  -3413   538
     -   -149   -500    233     43   -381    399    106   -626    210   -466   -720    275    394     45     96    359    117   -369   -294   -249 
     -    -12  -7442  -8484   -894  -1115   -701  -1378      *      * 
   526  -3904  -3244  -4483  -4744   4436  -3934  -1848  -2962  -4575  -2394  -2507  -3766  -4186  -3845  -4126  -4011  -3988  -3213  -1146    -58   539
     -   -149   -500    233     43   -381    399    106   -626    210   -466   -720    275    394     45     96    359    117   -369   -294   -249 
     -    -12  -7442  -8484   -894  -1115   -701  -1378      *      * 
   527   -965  -1427  -2464  -2338  -1922  -1903  -2001  -1612  -2109    998  -1335  -1928  -2473  -2022  -2199   2978  -1250  -1422  -2516  -1990   540
     -   -149   -500    233     43   -381    399    106   -626    210   -466   -720    275    394     45     96    359    117   -369   -294   -249 
     -    -12  -7442  -8484   -894  -1115   -701  -1378      *      * 
   528   -940  -1531  -2592  -2720  -3474  -1757  -2620  -3159  -2713  -3444  -2704  -2089   3627  -2549  -2747  -1170   1786  -2358  -3634  -3429   541
     -   -149   -500    233     43   -381    399    106   -626    210   -466   -720    275    394     45     96    359    117   -369   -294   -249 
     -    -12  -7442  -8484   -894  -1115   -701  -1378      *      * 
   529  -3371  -2888  -4716  -4628  -1407  -4203  -3653   -947  -4306   3212   -381  -4472  -4191  -3767  -3993  -4264  -3364  -1600  -2791  -2682   542
     -   -149   -500    233     43   -381    399    106   -626    210   -466   -720    275    394     45     96    359    117   -369   -294   -249 
     -    -12  -7442  -8484   -894  -1115   -701  -1378      *      * 
   530   -848  -2124   -689    937  -2446  -1764   -347   1018   2254  -2088  -1234   -421  -1856   1554    -67   -748   -767  -1745  -2259  -1686   543
     -   -149   -500    233     43   -381    399    106   -626    210   -466   -720    275    394     45     96    359    117   -369   -294   -249 
     -    -12  -7442  -8484   -894  -1115   -701  -1378      *      * 
   531  -2088  -3949   1582   3362  -4154  -1935  -1337  -4121  -1639  -3985  -3364   -544  -2490  -1021  -2522  -1734  -2170  -3591  -4122  -3129   544
     -   -149   -500    233     43   -381    399    106   -626    210   -466   -720    275    394     45     96    359    117   -369   -294   -249 
     -    -12  -7442  -8484   -894  -1115   -701  -1378      *      * 
   532  -3073  -2483  -4384  -4314   2852  -4092   -930  -1585  -3915   1933  -1025  -3055  -3937  -2965  -3477  -3286  -2968  -1918   -207   2779   545
     -   -149   -500    233     43   -381    399    106   -626    210   -466   -720    275    394     45     96    359    117   -369   -294   -249 
     -    -12  -7442  -8484   -894  -1115   -701  -1378      *      * 
   533  -2865  -2353  -5175  -4651   -815  -4883  -3706   1383  -4371   2895    376  -4579  -4229  -3453  -4013  -4210  -2756   -506  -2525  -2571   546
     -   -149   -500    233     43   -381    399    106   -626    210   -466   -720    275    394     45     96    359    117   -369   -294   -249 
     -    -12  -7442  -8484   -894  -1115   -701  -1378      *      * 
   534  -3196  -3194  -3915  -4259  -4867   3789  -4005  -5414  -4591  -5241  -4823  -3935  -3840  -4374  -4341  -3455  -3585  -4634  -4094  -4784   547
     -   -149   -500    233     43   -381    399    106   -626    210   -466   -720    275    394     45     96    359    117   -369   -294   -249 
     -    -12  -7442  -8484   -894  -1115   -701  -1378      *      * 
   535   2358  -1199  -2684  -2573  -3150  -1490  -2338  -2792  -2466  -3085  -2250  -1846   2578  -2223  -2558   -815   1193  -1988  -3398  -3127   548
     -   -149   -500    233     43   -381    399    106   -626    210   -466   -720    275    394     45     96    359    117   -369   -294   -249 
     -    -12  -7442  -8484   -894  -1115   -701  -1378      *      * 
   536    874  -1828   -630   1162  -2787   1996   -905  -2522   -665  -2572  -1708   -654  -1962   -521  -1155   1242   -899  -1974  -2799  -2183   549
     -   -149   -500    233     43   -381    399    106   -626    210   -466   -720    275    394     45     96    359    117   -369   -294   -249 
     -    -12  -7442  -8484   -894  -1115   -701  -1378      *      * 
   537   -875  -1381  -1278  -1165  -1901   1187  -1308   2339  -1294  -1750  -1094   2284  -2226  -1153  -1589  -1080  -1012  -1000  -2276  -1807   550
     -   -149   -500    233     43   -381    399    106   -626    210   -466   -720    275    394     45     96    359    117   -369   -294   -249 
     -    -12  -7442  -8484   -894  -1115   -701  -1378      *      * 
   538  -1753  -1481  -3948  -3395   -885  -3465  -2455   1535  -3067   2310    186  -3089  -3344  -2626  -2929  -2624   1391     73  -2052  -1848   551
     -   -149   -500    233     43   -381    399    106   -626    210   -466   -720    275    394     45     96    359    117   -369   -294   -249 
     -    -12  -7442  -8484   -894  -1115   -701  -1378      *      * 
   539  -3904  -3244  -4483  -4744   4436  -3934  -1848  -2962  -4575  -2394  -2507  -3766  -4186  -3845  -4126  -4011  -3988  -3213  -1146    -58   552
     -   -149   -500    233     43   -381    399    106   -626    210   -466   -720    275    394     45     96    359    117   -369   -294   -249 
     -    -12  -7442  -8484   -894  -1115   -701  -1378      *      * 
   540   -749   3213  -2903  -2313   1790  -2228  -1135    -58  -1953   1354    225  -1862  -2319  -1601  -1823    440   -716    -16  -1012   -583   553
     -   -149   -500    233     43   -381    399    106   -626    210   -466   -720    275    394     45     96    359    117   -369   -294   -249 
     -    -12  -7442  -8484   -894  -1115   -701  -1378      *      * 
   541   1289   -704  -2657  -2097   -722    438  -1237   1580  -1800   1321     93  -1785  -2328  -1522  -1780  -1314   -740    113  -1278   -929   554
     -   -149   -500    233     43   -381    399    106   -626    210   -466   -720    275    394     45     96    359    117   -369   -294   -249 
     -    -12  -7442  -8484   -894  -1115   -701  -1378      *      * 
   542  -4017  -3050  -4519  -4810   3986  -4388   -689  -2905  -4381  -2270  -2338  -3069  -4265  -3187  -3796  -3646  -3889  -3069     58   2933   555
     -   -149   -500    233     43   -381    399    106   -626    210   -466   -720    275    394     45     96    359    117   -369   -294   -249 
     -    -12  -7442  -8484   -894  -1115   -701  -1378      *      * 
   543  -1997  -2270  -3246  -3386   2316   3254  -2268  -2988  -3473  -2943  -2603  -2819  -3223  -3121  -3390  -2231  -2315  -2694  -2000  -1076   556
     -   -149   -500    233     43   -381    399    106   -626    210   -466   -720    275    394     45     96    359    117   -369   -294   -249 
     -    -12  -7442  -8484   -894  -1115   -701  -1378      *      * 
   544    756   -915  -3153  -2641  -1165    585  -1806   1803  -2360   -768   -281  -2255  -2702  -2087  -2329  -1699  -1037   2346  -1814  -1449   557
     -   -149   -500    233     43   -381    399    106   -626    210   -466   -720    275    394     45     96    359    117   -369   -294   -249 
     -    -12  -7442  -8484   -894  -1115   -701  -1378      *      * 
   545  -2506  -2132  -4383  -4301  -2107  -3870  -3753   3806  -4080  -1081  -1125  -4012  -4038  -3936  -3993  -3643  -2570     78  -3292  -2940   558
     -   -149   -500    233     43   -381    399    106   -626    210   -466   -720    275    394     45     96    359    117   -369   -294   -249 
     -    -12  -7442  -8484   -894  -1115   -701  -1378      *      * 
   546   1895   3759  -3394  -3374  -3219  -1467  -2708  -2882  -3105  -3203  -2358  -2095  -2225  -2734  -2984   2204   -978  -2011  -3514  -3323   559
     -   -149   -500    233     43   -381    399    106   -626    210   -466   -720    275    394     45     96    359    117   -369   -294   -249 
     -    -12  -7442  -8484   -894  -1115   -701  -1378      *      * 
   547  -2127  -1724  -4543  -4123  -1344  -4136  -3452    593  -3870   1643   -199  -3856  -3938  -3462  -3769  -3426  -2105   2954  -2806  -2555   560
     -   -149   -500    233     43   -381    399    106   -626    210   -466   -720    275    394     45     96    359    117   -369   -294   -249 
     -    -12  -7442  -8484   -894  -1115   -701  -1378      *      * 
   548    489  -1235  -4000  -3486  -1358  -3494  -2624   1982  -3216   1416   -317  -3126  -3414  -2903  -3128  -2665  -1537   2145  -2352  -2008   561
     -   -149   -500    233     43   -381    399    106   -626    210   -466   -720    275    394     45     96    359    117   -369   -294   -249 
     -    -12  -7442  -8484   -894  -1115   -701  -1378      *      * 
   549   -627  -1253  -2712  -2774  -3430  -1504  -2558  -3161  -2733  -3441  -2583  -1940  -2252  -2472  -2756   3091   1771  -2197  -3656  -3405   562
     -   -149   -500    233     43   -381    399    106   -626    210   -466   -720    275    394     45     96    359    117   -369   -294   -249 
     -    -12  -7442  -8484   -894  -1115   -701  -1378      *      * 
   550  -3371  -2888  -4716  -4628  -1407  -4203  -3653   -947  -4306   3212   -381  -4472  -4191  -3767  -3993  -4264  -3364  -1600  -2791  -2682   563
     -   -149   -500    233     43   -381    399    106   -626    210   -466   -720    275    394     45     96    359    117   -369   -294   -249 
     -    -12  -7442  -8484   -894  -1115   -701  -1378      *      * 
   551  -1814  -1442  -4272  -3749   1314  -3761  -2822   1943  -3479    977    -84  -3405  -3587  -3042  -3330  -2946  -1763   2498  -2357  -2087   564
     -   -149   -500    233     43   -381    399    106   -626    210   -466   -720    275    394     45     96    359    117   -369   -294   -249 
     -    -12  -7442  -8484   -894  -1115   -701  -1378      *      * 
   552  -3904  -3244  -4483  -4744   4436  -3934  -1848  -2962  -4575  -2394  -2507  -3766  -4186  -3845  -4126  -4011  -3988  -3213  -1146    -58   565
     -   -149   -500    233     43   -381    399    106   -626    210   -466   -720    275    394     45     96    359    117   -369   -294   -249 
     -    -12  -7442  -8484   -894  -1115   -701  -1378      *      * 
   553  -2036  -1561  -4658  -4317  -2075  -4403  -4218   3180  -4219   -883   -823  -4091  -4203  -4099  -4318  -3747  -2030   2364  -3672  -3210   566
     -   -149   -500    233     43   -381    399    106   -626    210   -466   -720    275    394     45     96    359    117   -369   -294   -249 
     -    -12  -7442  -8484   -894  -1115   -701  -1378      *      * 
   554  -2708  -2215  -4177  -4034   2713  -3817   -847   2133  -3636  -1313  -1178  -2866  -3735  -2809  -3259  -2988  -2623  -1568   -160   3307   567
     -   -149   -500    233     43   -381    399    106   -626    210   -466   -720    275    394     45     96    359    117   -369   -294   -249 
     -    -12  -7442  -8484   -894  -1115   -701  -1378      *      * 
   555  -1195  -1005  -3196  -2652   2327  -2663  -1041   -353  -2292   1440     -1  -2136  -2676  -1868  -2135  -1757   1389   -375   -680   1804   568
     -   -149   -500    233     43   -381    399    106   -626    210   -466   -720    275    394     45     96    359    117   -369   -294   -249 
     -    -12  -7442  -8484   -894  -1115   -701  -1378      *      * 
   556   -763   -873  -1955  -1393   -952  -2135   -995   2208    839   -718   -109  -1365  -2222  -1004  -1285    943   -721   1178  -1430  -1036   569
     -   -149   -500    233     43   -381    399    106   -626    210   -466   -720    275    394     45     96    359    117   -369   -294   -249 
     -    -12  -7442  -8484   -894  -1115   -701  -1378      *      * 
   557  -2174  -1982  -4186  -4170  -2484  -3406  -3713     42  -3993  -1584  -1517  -3697  -3771  -3891  -3924  -3057  -2329   3646  -3507  -3148   570
     -   -149   -500    233     43   -381    399    106   -626    210   -466   -720    275    394     45     96    359    117   -369   -294   -249 
     -    -12  -7442  -8484   -894  -1115   -701  -1378      *      * 
   558  -3569  -3390  -4042  -4362  -4763  -3426  -4034  -5349  -4542  -5126  -4838  -4133   4267  -4442  -4297  -3840  -3922  -4781  -4041  -4662   571
     -   -149   -500    233     43   -381    399    106   -626    210   -466   -720    275    394     45     96    359    117   -369   -294   -249 
     -    -12  -7442  -8484   -894  -1115   -701  -1378      *      * 
   559  -3264  -3765  -1447   3822  -4535  -2948  -2636  -4814  -2810  -4653  -4248  -2115  -3463  -2478  -3225  -3107  -3392  -4410  -4009  -3981   572
     -   -149   -500    233     43   -381    399    106   -626    210   -466   -720    275    394     45     96    359    117   -369   -294   -249 
     -    -12  -7442  -8484   -894  -1115   -701  -1378      *      * 
   560  -1680  -2119  -3327  -3541  -3740  -2348  -3223  -3396  -3447  -3750  -3249  -2849  -3039  -3332  -3347  -1934   3920  -2813  -3757  -3736   573
     -   -149   -500    233     43   -381    399    106   -626    210   -466   -720    275    394     45     96    359    117   -369   -294   -249 
     -    -12  -7442  -8484   -894  -1115   -701  -1378      *      * 
   561  -3217  -3413  -3082  -2664  -4291  -3257  -2104  -4231   3883  -3955  -3433  -2635  -3520  -1813   -964  -3215  -3130  -3953  -3447  -3538   574
     -   -149   -500    233     43   -381    399    106   -626    210   -466   -720    275    394     45     96    359    117   -369   -294   -249 
     -    -12  -7442  -8484   -894  -1115   -701  -1378      *      * 
   562  -3196  -3194  -3915  -4259  -4867   3789  -4005  -5414  -4591  -5241  -4823  -3935  -3840  -4374  -4341  -3455  -3585  -4634  -4094  -4784   575
     -   -149   -500    233     43   -381    399    106   -626    210   -466   -720    275    394     45     96    359    117   -369   -294   -249 
     -    -12  -7442  -8484   -894  -1115   -701  -1378      *      * 
   563  -2450  -2039  -4771  -4302   -972  -4351  -3439    217  -4008   2708    189  -4089  -4003  -3349  -3775  -3645  -2398   1651  -2549  -2465   576
     -   -149   -500    233     43   -381    399    106   -626    210   -466   -720    275    394     45     96    359    117   -369   -294   -249 
     -    -12  -7442  -8484   -894  -1115   -701  -1378      *      * 
   564   -638  -1254  -2732  -2817  -3381  -1516  -2574  -3085  -2763  -3390  -2551  -1962  -2264  -2509  -2765   1183   3495  -2165  -3624  -3371   577
     -   -149   -500    233     43   -381    399    106   -626    210   -466   -720    275    394     45     96    359    117   -369   -294   -249 
     -    -12  -7442  -8484   -894  -1115   -701  -1378      *      * 
   565  -3371  -2888  -4716  -4628  -1407  -4203  -3653   -947  -4306   3212   -381  -4472  -4191  -3767  -3993  -4264  -3364  -1600  -2791  -2682   578
     -   -149   -500    233     43   -381    399    106   -626    210   -466   -720    275    394     45     96    359    117   -369   -294   -249 
     -    -12  -7442  -8484   -894  -1115   -701  -1378      *      * 
   566  -3264  -3765  -1447   3822  -4535  -2948  -2636  -4814  -2810  -4653  -4248  -2115  -3463  -2478  -3225  -3107  -3392  -4410  -4009  -3981   579
     -   -149   -500    233     43   -381    399    106   -626    210   -466   -720    275    394     45     96    359    117   -369   -294   -249 
     -    -12  -7442  -8484   -894  -1115   -701  -1378      *      * 
   567  -1784  -3314    -56   3140  -3612  -1962  -1096  -3468   -882  -3351  -2631   -604  -2389   2092  -1359  -1534  -1799  -3023  -3449  -2699   580
     -   -149   -500    233     43   -381    399    106   -626    210   -466   -720    275    394     45     96    359    117   -369   -294   -249 
     -    -12  -7442  -8484   -894  -1115   -701  -1378      *      * 
   568  -2506  -2132  -4383  -4301  -2107  -3870  -3753   3806  -4080  -1081  -1125  -4012  -4038  -3936  -3993  -3643  -2570     78  -3292  -2940   581
     -   -149   -500    233     43   -381    399    106   -626    210   -466   -720    275    394     45     96    359    117   -369   -294   -249 
     -    -12  -7442  -8484   -894  -1115   -701  -1378      *      * 
   569  -3264  -3765  -1447   3822  -4535  -2948  -2636  -4814  -2810  -4653  -4248  -2115  -3463  -2478  -3225  -3107  -3392  -4410  -4009  -3981   582
     -   -149   -500    233     43   -381    399    106   -626    210   -466   -720    275    394     45     96    359    117   -369   -294   -249 
     -    -12  -7442  -8484   -894  -1115   -701  -1378      *      * 
   570   1977  -1843   -627   1479  -2788  -1602   -952  -2505   -723  -2579  -1732   -686  -1999   -579  -1203   1693   -947  -1976  -2820  -2211   583
     -   -149   -500    233     43   -381    399    106   -626    210   -466   -720    275    394     45     96    359    117   -369   -294   -249 
     -    -12  -7442  -8484   -894  -1115   -701  -1378      *      * 
   571  -1135  -2370   -664   -366  -2933  -1867   -634  -2628   2766  -2545  -1711   1753  -2081   -217   -264    636  -1103  -2197  -2648  -2090   584
     -   -149   -500    233     43   -381    399    106   -626    210   -466   -720    275    394     45     96    359    117   -369   -294   -249 
     -    -12  -7442  -8484   -894  -1115   -701  -1378      *      * 
   572  -1866   3438  -4237  -3684   -920  -3656  -2663   1578  -3364   2183    164  -3334  -3491  -2851  -3170  -2834  -1813    136  -2150  -1952   585
     -   -149   -500    233     43   -381    399    106   -626    210   -466   -720    275    394     45     96    359    117   -369   -294   -249 
     -    -14  -7263  -8305   -894  -1115   -701  -1378      *      * 
   573  -2492  -2105  -3951  -3678    226  -3743  -1316   -729  -3219   2585   -201  -2989  -3602  -2654  -2985  -2988  -2415  -1160   -648   2719   586
     -      *      *      *      *      *      *      *      *      *      *      *      *      *      *      *      *      *      *      *      * 
     -      *      *      *      *      *      *      *      *      0 
//
