# Supplementary material for: The monosaccharide transporter gene family in land plants is ancient and shows differential subfamily expression and expansion across lineages
Source: BMC Evol Biol. 2006 Aug 21;6:64. doi: 10.1186/1471-2148-6-64 (PMC1578591; doi:10.1186/1471-2148-6-64)
Supplement: Additional File 11 — Summary of identified MST ESTs in Arabidopsis thaliana EST database. [file 1471-2148-6-64-S11.xls]

## Sheet: STP
Accession #	tissue expression	most similar to:	BLASTX e-value	Contig ID/most similar to:/BLASTX e-value	Contig size (bp)	Protein alignment position
BP868712	varioius stresses and plant hormones-treated	At5g61520	3e-42	Contig1/At5g61520 (STP3)/1e-19	477	1946-01-01
BP828181	mixture of silique and flower	At5g61520	4e-35	Contig1/At5g61520 (STP3)/1e-19
AV831310	various dev. stages, dehydration and cold	At5g61520	1e-19	Contig1/At5g61520 (STP3)/1e-19
AU239376	mixture of silique and flower	At1g34580	1e-102	Contig10/At1g34580 (STP5)/9e-94	652	1-190 1 gap
BP838361	mixture of silique and flower	At1g34580	2e-56	Contig10/At1g34580 (STP5)/9e-94
BP836527	mixture of silique and flower	At1g34580	1e-17	Contig10/At1g34580 (STP5)/9e-94
AV829740	various dev. stages, dehydration and cold	At3g19930	9e-82	Contig11/At3g19930 (STP4)/1e-81	674	1-162 1 gap
AV827136	various developmental stages	At3g19930	2e-63	Contig11/At3g19930 (STP4)/1e-81
BP828380	mixture of silique and flower	At3g19930	4e-49	Contig11/At3g19930 (STP4)/1e-81
BP865698	varioius stresses and plant hormones-treated	At3g19930	4e-41	Contig11/At3g19930 (STP4)/1e-81
CB074923	Acute Ozone pooled time-points	At3g19930	1e-35	Contig11/At3g19930 (STP4)/1e-81
BP866396	varioius stresses and plant hormones-treated	At3g19930	1e-28	Contig11/At3g19930 (STP4)/1e-81
BP852399	varioius stresses and plant hormones-treated	At3g19930	1e-26	Contig11/At3g19930 (STP4)/1e-81
BP865092	varioius stresses and plant hormones-treated	At3g19930	1e-25	Contig11/At3g19930 (STP4)/1e-81
AV825619	rosette plants, cold-treated	At3g19930	6e-24	Contig11/At3g19930 (STP4)/1e-81
AV535065	flower buds	At5g61520	2e-40	Contig12/At5g61520 (STP3)/2e-40	552	416-514 1 gap
AV819539	various dev. stages, various treatments, dark-grown	At5g61520	4e-24	Contig12/At5g61520 (STP3)/2e-40
AV820345	various dev. stages, various treatments, dark-grown	At5g61520	9e-17	Contig12/At5g61520 (STP3)/2e-40
CB185541	Salicylic Acid Subtracted Library	At4g02050	7e-99	Contig13/At4g02050 (STP7)/1e-172	1040	195-512 1 gap
AI995708	inflorescence-2	At4g02050	2e-85	Contig13/At4g02050 (STP7)/1e-172
AU227163	root	At4g02050	2e-43	Contig13/At4g02050 (STP7)/1e-172
BX839554	Adult vegetative tissue	At1g77210	1e-134	Contig2/At1g77210 (STP14)/e-137	1065	1-135
AV442769	above-ground organ two to six-week old	At1g77210	8e-77	Contig2/At1g77210 (STP14)/e-137
AU239941	varioius stresses and plant hormones-treated	At1g77210	1e-74	Contig2/At1g77210 (STP14)/e-137
BP866988	varioius stresses and plant hormones-treated	At1g77210	2e-54	Contig2/At1g77210 (STP14)/e-137
CB258712	adult plant, mixed stresses	At1g11260	5e-95	Contig3/At1g11260 (STP1)/1e-173	1209	1-341 1 gap
AV547497	roots	At1g11260	1e-87	Contig3/At1g11260 (STP1)/1e-173
AV552071	roots	At1g11260	5e-86	Contig3/At1g11260 (STP1)/1e-173
AV825403	rosette plants, cold-treated	At1g11260	4e-81	Contig3/At1g11260 (STP1)/1e-173
AV551671	roots	At1g11260	2e-78	Contig3/At1g11260 (STP1)/1e-173
AV830150	various dev. stages, dehydration and cold	At1g11260	4e-71	Contig3/At1g11260 (STP1)/1e-173
T42183	multiple stages/tissue types/treatments	At1g11260	8e-71	Contig3/At1g11260 (STP1)/1e-173
AV525850	aboveground organs two to six-week old	At1g11260	1e-69	Contig3/At1g11260 (STP1)/1e-173
AV831500	various dev. stages, dehydration and cold	At1g11260	3e-68	Contig3/At1g11260 (STP1)/1e-173
CB074382	Virulent Peronospora parasitica Infected	At1g11260	2e-63	Contig3/At1g11260 (STP1)/1e-173
AV831260	various dev. stages, dehydration and cold	At1g11260	6e-62	Contig3/At1g11260 (STP1)/1e-173
AV440317	above-ground organ two to six-week old	At1g11260	1e-53	Contig3/At1g11260 (STP1)/1e-173
AV518501	above-ground organ two to six-week old	At1g11260	3e-50	Contig3/At1g11260 (STP1)/1e-173
BP807790	dark-grown	At1g11260	4e-50	Contig3/At1g11260 (STP1)/1e-173
BP810232	dark-grown	At1g11260	1e-49	Contig3/At1g11260 (STP1)/1e-173
BP810308	dark-grown	At1g11260	1e-49	Contig3/At1g11260 (STP1)/1e-173
BP805253	dark-grown	At1g11260	2e-49	Contig3/At1g11260 (STP1)/1e-173
BP799004	root	At1g11260	3e-49	Contig3/At1g11260 (STP1)/1e-173
BP844463	varioius stresses and plant hormones-treated	At1g11260	3e-49	Contig3/At1g11260 (STP1)/1e-173
BP856913	varioius stresses and plant hormones-treated	At1g11260	4e-49	Contig3/At1g11260 (STP1)/1e-173
BP846797	varioius stresses and plant hormones-treated	At1g11260	8e-49	Contig3/At1g11260 (STP1)/1e-173
BP846685	varioius stresses and plant hormones-treated	At1g11260	1e-48	Contig3/At1g11260 (STP1)/1e-173
AV831666	various dev. stages, dehydration and cold	At1g11260	2e-48	Contig3/At1g11260 (STP1)/1e-173
BP845956	varioius stresses and plant hormones-treated	At1g11260	3e-48	Contig3/At1g11260 (STP1)/1e-173
BP809834	dark-grown	At1g11260	6e-48	Contig3/At1g11260 (STP1)/1e-173
BP813980	mixture of silique and flower	At1g11260	8e-48	Contig3/At1g11260 (STP1)/1e-173
BP844651	varioius stresses and plant hormones-treated	At1g11260	8e-48	Contig3/At1g11260 (STP1)/1e-173
BP805602	dark-grown	At1g11260	1e-47	Contig3/At1g11260 (STP1)/1e-173
BP812611	mixture of silique and flower	At1g11260	3e-47	Contig3/At1g11260 (STP1)/1e-173
BP821458	mixture of silique and flower	At1g11260	4e-47	Contig3/At1g11260 (STP1)/1e-173
BP859580	varioius stresses and plant hormones-treated	At1g11260	3e-46	Contig3/At1g11260 (STP1)/1e-173
BP805684	dark-grown	At1g11260	4e-46	Contig3/At1g11260 (STP1)/1e-173
BP845558	varioius stresses and plant hormones-treated	At1g11260	5e-46	Contig3/At1g11260 (STP1)/1e-173
BP836043	mixture of silique and flower	At1g11260	7e-46	Contig3/At1g11260 (STP1)/1e-173
BP823155	mixture of silique and flower	At1g11260	2e-45	Contig3/At1g11260 (STP1)/1e-173
BP854105	varioius stresses and plant hormones-treated	At1g11260	2e-45	Contig3/At1g11260 (STP1)/1e-173
BP860568	varioius stresses and plant hormones-treated	At1g11260	7e-45	Contig3/At1g11260 (STP1)/1e-173
BP843695	varioius stresses and plant hormones-treated	At1g11260	1e-44	Contig3/At1g11260 (STP1)/1e-173
BP844109	varioius stresses and plant hormones-treated	At1g11260	1e-44	Contig3/At1g11260 (STP1)/1e-173
BP852299	varioius stresses and plant hormones-treated	At1g11260	1e-44	Contig3/At1g11260 (STP1)/1e-173
BP806967	dark-grown	At1g11260	3e-44	Contig3/At1g11260 (STP1)/1e-173
BP841356	mixture of silique and flower	At1g11260	3e-44	Contig3/At1g11260 (STP1)/1e-173
BP806406	dark-grown	At1g11260	4e-44	Contig3/At1g11260 (STP1)/1e-173
BP866015	varioius stresses and plant hormones-treated	At1g11260	4e-44	Contig3/At1g11260 (STP1)/1e-173
BP834579	mixture of silique and flower	At1g11260	5e-44	Contig3/At1g11260 (STP1)/1e-173
BP864840	varioius stresses and plant hormones-treated	At1g11260	1e-43	Contig3/At1g11260 (STP1)/1e-173
BP815637	mixture of silique and flower	At1g11260	2e-43	Contig3/At1g11260 (STP1)/1e-173
BP806400	dark-grown	At1g11260	3e-43	Contig3/At1g11260 (STP1)/1e-173
BP841813	varioius stresses and plant hormones-treated	At1g11260	3e-43	Contig3/At1g11260 (STP1)/1e-173
BP838223	mixture of silique and flower	At1g11260	2e-42	Contig3/At1g11260 (STP1)/1e-173
BP804265	dark-grown	At1g11260	3e-42	Contig3/At1g11260 (STP1)/1e-173
BP852183	varioius stresses and plant hormones-treated	At1g11260	5e-42	Contig3/At1g11260 (STP1)/1e-173
BP845540	varioius stresses and plant hormones-treated	At1g11260	6e-42	Contig3/At1g11260 (STP1)/1e-173
BP808730	dark-grown	At1g11260	8e-42	Contig3/At1g11260 (STP1)/1e-173
BP851752	varioius stresses and plant hormones-treated	At1g11260	8e-42	Contig3/At1g11260 (STP1)/1e-173
BP846204	varioius stresses and plant hormones-treated	At1g11260	9e-42	Contig3/At1g11260 (STP1)/1e-173
BP853366	varioius stresses and plant hormones-treated	At1g11260	4e-41	Contig3/At1g11260 (STP1)/1e-173
BP808193	dark-grown	At1g11260	8e-41	Contig3/At1g11260 (STP1)/1e-173
T42226	multiple stages/tissue types/treatments	At1g11260	1e-40	Contig3/At1g11260 (STP1)/1e-173
BP844538	varioius stresses and plant hormones-treated	At1g11260	3e-40	Contig3/At1g11260 (STP1)/1e-173
BP855952	varioius stresses and plant hormones-treated	At1g11260	5e-40	Contig3/At1g11260 (STP1)/1e-173
BP806229	dark-grown	At1g11260	8e-40	Contig3/At1g11260 (STP1)/1e-173
BP805129	dark-grown	At1g11260	1e-39	Contig3/At1g11260 (STP1)/1e-173
BP854788	varioius stresses and plant hormones-treated	At1g11260	1e-39	Contig3/At1g11260 (STP1)/1e-173
BP809539	dark-grown	At1g11260	2e-39	Contig3/At1g11260 (STP1)/1e-173
BP842421	varioius stresses and plant hormones-treated	At1g11260	2e-39	Contig3/At1g11260 (STP1)/1e-173
BP861160	varioius stresses and plant hormones-treated	At1g11260	2e-39	Contig3/At1g11260 (STP1)/1e-173
BP854391	varioius stresses and plant hormones-treated	At1g11260	5e-39	Contig3/At1g11260 (STP1)/1e-173
BP851447	varioius stresses and plant hormones-treated	At1g11260	7e-39	Contig3/At1g11260 (STP1)/1e-173
BP820935	mixture of silique and flower	At1g11260	9e-39	Contig3/At1g11260 (STP1)/1e-173
BP805165	dark-grown	At1g11260	1e-38	Contig3/At1g11260 (STP1)/1e-173
BP860034	varioius stresses and plant hormones-treated	At1g11260	1e-38	Contig3/At1g11260 (STP1)/1e-173
BP865452	varioius stresses and plant hormones-treated	At1g11260	2e-38	Contig3/At1g11260 (STP1)/1e-173
BP858805	varioius stresses and plant hormones-treated	At1g11260	5e-38	Contig3/At1g11260 (STP1)/1e-173
BP844282	varioius stresses and plant hormones-treated	At1g11260	1e-37	Contig3/At1g11260 (STP1)/1e-173
BP855524	varioius stresses and plant hormones-treated	At1g11260	1e-37	Contig3/At1g11260 (STP1)/1e-173
BP806701	dark-grown	At1g11260	2e-37	Contig3/At1g11260 (STP1)/1e-173
BP842158	varioius stresses and plant hormones-treated	At1g11260	2e-37	Contig3/At1g11260 (STP1)/1e-173
BP845706	varioius stresses and plant hormones-treated	At1g11260	3e-37	Contig3/At1g11260 (STP1)/1e-173
BP845094	varioius stresses and plant hormones-treated	At1g11260	5e-37	Contig3/At1g11260 (STP1)/1e-173
BP826331	mixture of silique and flower	At1g11260	6e-37	Contig3/At1g11260 (STP1)/1e-173
BP854612	varioius stresses and plant hormones-treated	At1g11260	8e-37	Contig3/At1g11260 (STP1)/1e-173
BP831149	mixture of silique and flower	At1g11260	9e-37	Contig3/At1g11260 (STP1)/1e-173
BP820967	mixture of silique and flower	At1g11260	1e-36	Contig3/At1g11260 (STP1)/1e-173
BP826032	mixture of silique and flower	At1g11260	2e-36	Contig3/At1g11260 (STP1)/1e-173
BP810839	dark-grown	At1g11260	3e-36	Contig3/At1g11260 (STP1)/1e-173
BP843571	varioius stresses and plant hormones-treated	At1g11260	3e-36	Contig3/At1g11260 (STP1)/1e-173
BP836052	mixture of silique and flower	At1g11260	5e-36	Contig3/At1g11260 (STP1)/1e-173
BP813501	mixture of silique and flower	At1g11260	7e-36	Contig3/At1g11260 (STP1)/1e-173
BP861252	varioius stresses and plant hormones-treated	At1g11260	3e-35	Contig3/At1g11260 (STP1)/1e-173
BP831482	mixture of silique and flower	At1g11260	9e-35	Contig3/At1g11260 (STP1)/1e-173
BE528662	developing seed	At1g11260	2e-34	Contig3/At1g11260 (STP1)/1e-173
BP852322	varioius stresses and plant hormones-treated	At1g11260	4e-34	Contig3/At1g11260 (STP1)/1e-173
BP810581	dark-grown	At1g11260	5e-34	Contig3/At1g11260 (STP1)/1e-173
BP820251	mixture of silique and flower	At1g11260	8e-34	Contig3/At1g11260 (STP1)/1e-173
BP808388	dark-grown	At1g11260	1e-33	Contig3/At1g11260 (STP1)/1e-173
BP861282	varioius stresses and plant hormones-treated	At1g11260	2e-33	Contig3/At1g11260 (STP1)/1e-173
BP859063	varioius stresses and plant hormones-treated	At1g11260	4e-33	Contig3/At1g11260 (STP1)/1e-173
BP825802	mixture of silique and flower	At1g11260	5e-33	Contig3/At1g11260 (STP1)/1e-173
BP857259	varioius stresses and plant hormones-treated	At1g11260	2e-32	Contig3/At1g11260 (STP1)/1e-173
BP832655	mixture of silique and flower	At1g11260	3e-32	Contig3/At1g11260 (STP1)/1e-173
BE525560	developing seed	At1g11260	4e-32	Contig3/At1g11260 (STP1)/1e-173
BP866109	varioius stresses and plant hormones-treated	At1g11260	4e-32	Contig3/At1g11260 (STP1)/1e-173
BP854654	varioius stresses and plant hormones-treated	At1g11260	5e-32	Contig3/At1g11260 (STP1)/1e-173
BP815099	mixture of silique and flower	At1g11260	4e-31	Contig3/At1g11260 (STP1)/1e-173
BP848505	varioius stresses and plant hormones-treated	At1g11260	5e-31	Contig3/At1g11260 (STP1)/1e-173
BP863725	varioius stresses and plant hormones-treated	At1g11260	3e-30	Contig3/At1g11260 (STP1)/1e-173
BP857294	varioius stresses and plant hormones-treated	At1g11260	1e-29	Contig3/At1g11260 (STP1)/1e-173
BP813472	mixture of silique and flower	At1g11260	2e-29	Contig3/At1g11260 (STP1)/1e-173
BP865503	varioius stresses and plant hormones-treated	At1g11260	6e-29	Contig3/At1g11260 (STP1)/1e-173
BP815404	mixture of silique and flower	At1g11260	4e-28	Contig3/At1g11260 (STP1)/1e-173
BP809613	dark-grown	At1g11260	2e-27	Contig3/At1g11260 (STP1)/1e-173
BP807232	dark-grown	At1g11260	6e-26	Contig3/At1g11260 (STP1)/1e-173
BP856117	varioius stresses and plant hormones-treated	At1g11260	9e-26	Contig3/At1g11260 (STP1)/1e-173
BP852725	varioius stresses and plant hormones-treated	At1g11260	3e-25	Contig3/At1g11260 (STP1)/1e-173
BP837250	mixture of silique and flower	At1g11260	6e-25	Contig3/At1g11260 (STP1)/1e-173
BP810469	dark-grown	At1g11260	1e-23	Contig3/At1g11260 (STP1)/1e-173
BP806974	dark-grown	At1g11260	3e-23	Contig3/At1g11260 (STP1)/1e-173
BP814043	mixture of silique and flower	At1g11260	2e-22	Contig3/At1g11260 (STP1)/1e-173
H36936	multiple stages/tissue types/treatments	At1g11260	1e-21	Contig3/At1g11260 (STP1)/1e-173
H37050	multiple stages/tissue types/treatments	At1g11260	3e-21	Contig3/At1g11260 (STP1)/1e-173
BP807846	dark-grown	At1g11260	6e-19	Contig3/At1g11260 (STP1)/1e-173
BP824984	mixture of silique and flower	At1g11260	1e-18	Contig3/At1g11260 (STP1)/1e-173
H37045	multiple stages/tissue types/treatments	At1g11260	1e-17	Contig3/At1g11260 (STP1)/1e-173
BP805769	dark-grown	At1g11260	3e-17	Contig3/At1g11260 (STP1)/1e-173
BP852253	varioius stresses and plant hormones-treated	At1g11260	2e-14	Contig3/At1g11260 (STP1)/1e-173
BP809691	dark-grown	At1g11260	5e-10	Contig3/At1g11260 (STP1)/1e-173
BP827488	mixture of silique and flower	At5g26250	2e-66	Contig4/At5g26250 (STP8)/1e-65	390	350-457
BP830074	mixture of silique and flower	At5g26250	1e-55	Contig4/At5g26250 (STP8)/1e-65
BP563144	rosette plants, dehydration-treated	At1g11260	1e-116	Contig5/At1g11260 (STP1)/1e-116	850	310-522 1 gap
AV541233	roots	At1g11260	7e-97	Contig5/At1g11260 (STP1)/1e-116
AV539265	roots	At1g11260	5e-78	Contig5/At1g11260 (STP1)/1e-116
BP613524	dark-grown	At1g11260	2e-66	Contig5/At1g11260 (STP1)/1e-116
BP617062	dark-grown	At1g11260	4e-66	Contig5/At1g11260 (STP1)/1e-116
AV794977	rosette plants, dehydration-treated	At1g11260	1e-65	Contig5/At1g11260 (STP1)/1e-116
AI995613	inflorescence-1	At1g11260	2e-65	Contig5/At1g11260 (STP1)/1e-116
BP609604	dark-grown	At1g11260	8e-65	Contig5/At1g11260 (STP1)/1e-116
BP782461	rosette plants, cold-treated	At1g11260	2e-64	Contig5/At1g11260 (STP1)/1e-116
BP794678	rosette plants, cold-treated	At1g11260	1e-63	Contig5/At1g11260 (STP1)/1e-116
BP613600	dark-grown	At1g11260	3e-59	Contig5/At1g11260 (STP1)/1e-116
BP786368	rosette plants, cold-treated	At1g11260	8e-57	Contig5/At1g11260 (STP1)/1e-116
BP598791	dark-grown	At1g11260	8e-56	Contig5/At1g11260 (STP1)/1e-116
AV795468	rosette plants, dehydration-treated	At1g11260	1e-55	Contig5/At1g11260 (STP1)/1e-116
BP598827	dark-grown	At1g11260	2e-55	Contig5/At1g11260 (STP1)/1e-116
BP606534	dark-grown	At1g11260	4e-54	Contig5/At1g11260 (STP1)/1e-116
AV821076	various dev. stages, various treatments, dark-grown	At1g11260	2e-53	Contig5/At1g11260 (STP1)/1e-116
AV820263	various dev. stages, various treatments, dark-grown	At1g11260	2e-52	Contig5/At1g11260 (STP1)/1e-116
BP605462	dark-grown	At1g11260	7e-51	Contig5/At1g11260 (STP1)/1e-116
BP596018	mixture of silique and flower	At1g11260	1e-50	Contig5/At1g11260 (STP1)/1e-116
BP780399	rosette plants, cold-treated	At1g11260	1e-50	Contig5/At1g11260 (STP1)/1e-116
R65119	multiple stages/tissue types/treatments	At1g11260	1e-50	Contig5/At1g11260 (STP1)/1e-116
BP595127	mixture of silique and flower	At1g11260	5e-50	Contig5/At1g11260 (STP1)/1e-116
BP780333	rosette plants, cold-treated	At1g11260	5e-50	Contig5/At1g11260 (STP1)/1e-116
BP593357	mixture of silique and flower	At1g11260	6e-50	Contig5/At1g11260 (STP1)/1e-116
BP595694	mixture of silique and flower	At1g11260	6e-50	Contig5/At1g11260 (STP1)/1e-116
BP618947	dark-grown	At1g11260	6e-50	Contig5/At1g11260 (STP1)/1e-116
BP617342	dark-grown	At1g11260	7e-50	Contig5/At1g11260 (STP1)/1e-116
AV799507	dehydration and cold, various stages	At1g11260	1e-48	Contig5/At1g11260 (STP1)/1e-116
BP612620	dark-grown	At1g11260	1e-48	Contig5/At1g11260 (STP1)/1e-116
BP613943	dark-grown	At1g11260	4e-48	Contig5/At1g11260 (STP1)/1e-116
BP612156	dark-grown	At1g11260	1e-47	Contig5/At1g11260 (STP1)/1e-116
BP591820	mixture of silique and flower	At1g11260	3e-47	Contig5/At1g11260 (STP1)/1e-116
BP609415	dark-grown	At1g11260	3e-47	Contig5/At1g11260 (STP1)/1e-116
BP620970	dark-grown	At1g11260	5e-47	Contig5/At1g11260 (STP1)/1e-116
AV799714	various dev. stages, dehydration and cold	At1g11260	1e-46	Contig5/At1g11260 (STP1)/1e-116
BP607703	dark-grown	At1g11260	1e-46	Contig5/At1g11260 (STP1)/1e-116
BP611021	dark-grown	At1g11260	1e-46	Contig5/At1g11260 (STP1)/1e-116
BP612088	dark-grown	At1g11260	1e-46	Contig5/At1g11260 (STP1)/1e-116
BP621307	dark-grown	At1g11260	3e-46	Contig5/At1g11260 (STP1)/1e-116
AV537114	liquid-cultured seedlings	At1g11260	5e-46	Contig5/At1g11260 (STP1)/1e-116
AV543372	roots	At1g11260	9e-46	Contig5/At1g11260 (STP1)/1e-116
BP606848	dark-grown	At1g11260	1e-45	Contig5/At1g11260 (STP1)/1e-116
BP613876	dark-grown	At1g11260	1e-45	Contig5/At1g11260 (STP1)/1e-116
BP618948	dark-grown	At1g11260	2e-45	Contig5/At1g11260 (STP1)/1e-116
BP606189	dark-grown	At1g11260	3e-45	Contig5/At1g11260 (STP1)/1e-116
BP595606	mixture of silique and flower	At1g11260	4e-45	Contig5/At1g11260 (STP1)/1e-116
AV814132	various dev. stages, dehydration and cold	At1g11260	1e-44	Contig5/At1g11260 (STP1)/1e-116
BP612969	dark-grown	At1g11260	1e-44	Contig5/At1g11260 (STP1)/1e-116
BP619986	dark-grown	At1g11260	3e-44	Contig5/At1g11260 (STP1)/1e-116
BP621762	dark-grown	At1g11260	3e-44	Contig5/At1g11260 (STP1)/1e-116
BP594558	mixture of silique and flower	At1g11260	7e-44	Contig5/At1g11260 (STP1)/1e-116
AV801456	various dev. stages, dehydration and cold	At1g11260	1e-43	Contig5/At1g11260 (STP1)/1e-116
BP621801	dark-grown	At1g11260	1e-43	Contig5/At1g11260 (STP1)/1e-116
BP619786	dark-grown	At1g11260	3e-43	Contig5/At1g11260 (STP1)/1e-116
BP604449	dark-grown	At1g11260	4e-43	Contig5/At1g11260 (STP1)/1e-116
AV790618	various developmental stages	At1g11260	5e-43	Contig5/At1g11260 (STP1)/1e-116
BP602423	dark-grown	At1g11260	9e-43	Contig5/At1g11260 (STP1)/1e-116
AV805068	various dev. stages, dehydration and cold	At1g11260	1e-42	Contig5/At1g11260 (STP1)/1e-116
BP647842	mixture of silique and flower	At1g11260	1e-42	Contig5/At1g11260 (STP1)/1e-116
BP785596	rosette plants, cold-treated	At1g11260	1e-42	Contig5/At1g11260 (STP1)/1e-116
AV811281	various dev. stages, dehydration and cold	At1g11260	3e-42	Contig5/At1g11260 (STP1)/1e-116
BP604455	dark-grown	At1g11260	3e-42	Contig5/At1g11260 (STP1)/1e-116
BP634865	dehydration and rehydration-treated	At1g11260	3e-42	Contig5/At1g11260 (STP1)/1e-116
BP647050	mixture of silique and flower	At1g11260	3e-42	Contig5/At1g11260 (STP1)/1e-116
BP780428	rosette plants, cold-treated	At1g11260	3e-42	Contig5/At1g11260 (STP1)/1e-116
BP590058	mixture of silique and flower	At1g11260	8e-42	Contig5/At1g11260 (STP1)/1e-116
BP598006	dark-grown	At1g11260	1e-41	Contig5/At1g11260 (STP1)/1e-116
BP609107	dark-grown	At1g11260	4e-41	Contig5/At1g11260 (STP1)/1e-116
BP603414	dark-grown	At1g11260	6e-41	Contig5/At1g11260 (STP1)/1e-116
BP627776	dehydration and rehydration-treated	At1g11260	1e-40	Contig5/At1g11260 (STP1)/1e-116
BP592423	mixture of silique and flower	At1g11260	2e-40	Contig5/At1g11260 (STP1)/1e-116
BP595700	mixture of silique and flower	At1g11260	3e-40	Contig5/At1g11260 (STP1)/1e-116
R90498	multiple stages/tissue types/treatments	At1g11260	3e-40	Contig5/At1g11260 (STP1)/1e-116
BP666277	varioius stresses and plant hormones-treated	At1g11260	4e-40	Contig5/At1g11260 (STP1)/1e-116
BP585606	mixture of silique and flower	At1g11260	6e-40	Contig5/At1g11260 (STP1)/1e-116
AV788620	various developmental stages	At1g11260	9e-40	Contig5/At1g11260 (STP1)/1e-116
BP617275	dark-grown	At1g11260	1e-39	Contig5/At1g11260 (STP1)/1e-116
BP670036	varioius stresses and plant hormones-treated	At1g11260	1e-39	Contig5/At1g11260 (STP1)/1e-116
BP608093	dark-grown	At1g11260	2e-39	Contig5/At1g11260 (STP1)/1e-116
AV814409	various dev. stages, dehydration and cold	At1g11260	3e-39	Contig5/At1g11260 (STP1)/1e-116
BP605780	dark-grown	At1g11260	3e-39	Contig5/At1g11260 (STP1)/1e-116
BP607172	dark-grown	At1g11260	3e-39	Contig5/At1g11260 (STP1)/1e-116
BP601538	dark-grown	At1g11260	9e-39	Contig5/At1g11260 (STP1)/1e-116
BP603944	dark-grown	At1g11260	1e-38	Contig5/At1g11260 (STP1)/1e-116
BP792883	rosette plants, cold-treated	At1g11260	1e-38	Contig5/At1g11260 (STP1)/1e-116
BP644834	mixture of silique and flower	At1g11260	2e-38	Contig5/At1g11260 (STP1)/1e-116
BP606174	dark-grown	At1g11260	3e-38	Contig5/At1g11260 (STP1)/1e-116
BP610870	dark-grown	At1g11260	3e-38	Contig5/At1g11260 (STP1)/1e-116
AV791202	rosette plants, cold-treated	At1g11260	5e-38	Contig5/At1g11260 (STP1)/1e-116
BP663374	varioius stresses and plant hormones-treated	At1g11260	6e-38	Contig5/At1g11260 (STP1)/1e-116
BP607978	dark-grown	At1g11260	1e-37	Contig5/At1g11260 (STP1)/1e-116
AV800577	various dev. stages, dehydration and cold	At1g11260	2e-37	Contig5/At1g11260 (STP1)/1e-116
AV815661	various dev. stages, dehydration and cold	At1g11260	3e-37	Contig5/At1g11260 (STP1)/1e-116
BP588484	mixture of silique and flower	At1g11260	4e-37	Contig5/At1g11260 (STP1)/1e-116
BP592552	mixture of silique and flower	At1g11260	4e-37	Contig5/At1g11260 (STP1)/1e-116
BP600306	dark-grown	At1g11260	4e-37	Contig5/At1g11260 (STP1)/1e-116
AA042710	3-day-old seedling hypocotyl	At1g11260	7e-37	Contig5/At1g11260 (STP1)/1e-116
AV820905	various dev. stages, various treatments, dark-grown	At1g11260	1e-36	Contig5/At1g11260 (STP1)/1e-116
BP591141	mixture of silique and flower	At1g11260	1e-36	Contig5/At1g11260 (STP1)/1e-116
BP618431	dark-grown	At1g11260	1e-36	Contig5/At1g11260 (STP1)/1e-116
BP665174	varioius stresses and plant hormones-treated	At1g11260	1e-36	Contig5/At1g11260 (STP1)/1e-116
BP833207	mixture of silique and flower	At1g11260	1e-36	Contig5/At1g11260 (STP1)/1e-116
BP612204	dark-grown	At1g11260	2e-36	Contig5/At1g11260 (STP1)/1e-116
BP618536	dark-grown	At1g11260	3e-36	Contig5/At1g11260 (STP1)/1e-116
BP604278	dark-grown	At1g11260	4e-36	Contig5/At1g11260 (STP1)/1e-116
BP618121	dark-grown	At1g11260	4e-36	Contig5/At1g11260 (STP1)/1e-116
AV819282	various dev. stages, various treatments, dark-grown	At1g11260	6e-36	Contig5/At1g11260 (STP1)/1e-116
BP612027	dark-grown	At1g11260	9e-36	Contig5/At1g11260 (STP1)/1e-116
BP599767	dark-grown	At1g11260	2e-35	Contig5/At1g11260 (STP1)/1e-116
BP608208	dark-grown	At1g11260	2e-35	Contig5/At1g11260 (STP1)/1e-116
BP655077	mixture of silique and flower	At1g11260	2e-35	Contig5/At1g11260 (STP1)/1e-116
BP612237	dark-grown	At1g11260	3e-35	Contig5/At1g11260 (STP1)/1e-116
BP628652	dehydration and rehydration-treated	At1g11260	4e-35	Contig5/At1g11260 (STP1)/1e-116
AV807516	various dev. stages, dehydration and cold	At1g11260	6e-35	Contig5/At1g11260 (STP1)/1e-116
BP813110	mixture of silique and flower	At1g11260	1e-34	Contig5/At1g11260 (STP1)/1e-116
AV806586	various dev. stages, dehydration and cold	At1g11260	2e-34	Contig5/At1g11260 (STP1)/1e-116
BP644054	mixture of silique and flower	At1g11260	2e-34	Contig5/At1g11260 (STP1)/1e-116
BP792045	rosette plants, cold-treated	At1g11260	5e-34	Contig5/At1g11260 (STP1)/1e-116
BP598996	dark-grown	At1g11260	6e-34	Contig5/At1g11260 (STP1)/1e-116
BP607333	dark-grown	At1g11260	1e-33	Contig5/At1g11260 (STP1)/1e-116
BP621151	dark-grown	At1g11260	1e-33	Contig5/At1g11260 (STP1)/1e-116
BP787849	rosette plants, cold-treated	At1g11260	2e-33	Contig5/At1g11260 (STP1)/1e-116
BP591137	mixture of silique and flower	At1g11260	4e-33	Contig5/At1g11260 (STP1)/1e-116
BP639792	mixture of silique and flower	At1g11260	6e-33	Contig5/At1g11260 (STP1)/1e-116
BP658009	mixture of silique and flower	At1g11260	9e-33	Contig5/At1g11260 (STP1)/1e-116
BP620148	dark-grown	At1g11260	1e-32	Contig5/At1g11260 (STP1)/1e-116
BP830236	mixture of silique and flower	At1g11260	1e-32	Contig5/At1g11260 (STP1)/1e-116
BP603322	dark-grown	At1g11260	3e-32	Contig5/At1g11260 (STP1)/1e-116
BP669148	varioius stresses and plant hormones-treated	At1g11260	6e-32	Contig5/At1g11260 (STP1)/1e-116
BP585915	mixture of silique and flower	At1g11260	1e-31	Contig5/At1g11260 (STP1)/1e-116
BP598621	dark-grown	At1g11260	2e-31	Contig5/At1g11260 (STP1)/1e-116
BP607571	dark-grown	At1g11260	2e-31	Contig5/At1g11260 (STP1)/1e-116
BP601700	dark-grown	At1g11260	4e-31	Contig5/At1g11260 (STP1)/1e-116
BP637876	mixture of silique and flower	At1g11260	5e-31	Contig5/At1g11260 (STP1)/1e-116
BP783772	rosette plants, cold-treated	At1g11260	8e-31	Contig5/At1g11260 (STP1)/1e-116
BP566444	root	At1g11260	1e-30	Contig5/At1g11260 (STP1)/1e-116
BP597369	mixture of silique and flower	At1g11260	1e-30	Contig5/At1g11260 (STP1)/1e-116
BP598085	dark-grown	At1g11260	2e-30	Contig5/At1g11260 (STP1)/1e-116
BP594454	mixture of silique and flower	At1g11260	3e-30	Contig5/At1g11260 (STP1)/1e-116
BP601825	dark-grown	At1g11260	3e-30	Contig5/At1g11260 (STP1)/1e-116
BP784812	rosette plants, cold-treated	At1g11260	3e-30	Contig5/At1g11260 (STP1)/1e-116
BP794208	rosette plants, cold-treated	At1g11260	3e-30	Contig5/At1g11260 (STP1)/1e-116
BP604779	dark-grown	At1g11260	4e-30	Contig5/At1g11260 (STP1)/1e-116
BP602528	dark-grown	At1g11260	5e-30	Contig5/At1g11260 (STP1)/1e-116
BP574087	root	At1g11260	6e-30	Contig5/At1g11260 (STP1)/1e-116
BP601812	dark-grown	At1g11260	1e-29	Contig5/At1g11260 (STP1)/1e-116
BP588214	mixture of silique and flower	At1g11260	2e-29	Contig5/At1g11260 (STP1)/1e-116
BP650420	mixture of silique and flower	At1g11260	3e-28	Contig5/At1g11260 (STP1)/1e-116
BP661346	varioius stresses and plant hormones-treated	At1g11260	4e-28	Contig5/At1g11260 (STP1)/1e-116
BP839699	mixture of silique and flower	At1g11260	6e-28	Contig5/At1g11260 (STP1)/1e-116
AV808492	various dev. stages, dehydration and cold	At1g11260	8e-28	Contig5/At1g11260 (STP1)/1e-116
BP605934	dark-grown	At1g11260	2e-27	Contig5/At1g11260 (STP1)/1e-116
AV809001	various dev. stages, dehydration and cold	At1g11260	5e-27	Contig5/At1g11260 (STP1)/1e-116
BP602911	dark-grown	At1g11260	5e-27	Contig5/At1g11260 (STP1)/1e-116
BP659230	mixture of silique and flower	At1g11260	8e-27	Contig5/At1g11260 (STP1)/1e-116
BP600207	dark-grown	At1g11260	9e-27	Contig5/At1g11260 (STP1)/1e-116
BP599734	dark-grown	At1g11260	2e-26	Contig5/At1g11260 (STP1)/1e-116
BP662601	varioius stresses and plant hormones-treated	At1g11260	2e-26	Contig5/At1g11260 (STP1)/1e-116
BP670944	varioius stresses and plant hormones-treated	At1g11260	2e-26	Contig5/At1g11260 (STP1)/1e-116
BP620750	dark-grown	At1g11260	3e-26	Contig5/At1g11260 (STP1)/1e-116
BP660472	varioius stresses and plant hormones-treated	At1g11260	2e-25	Contig5/At1g11260 (STP1)/1e-116
AV540986	roots	At1g11260	5e-25	Contig5/At1g11260 (STP1)/1e-116
BP649068	mixture of silique and flower	At1g11260	7e-25	Contig5/At1g11260 (STP1)/1e-116
BP624662	dehydration and rehydration-treated	At1g11260	8e-25	Contig5/At1g11260 (STP1)/1e-116
BP607766	dark-grown	At1g11260	3e-23	Contig5/At1g11260 (STP1)/1e-116
BP634756	dehydration and rehydration-treated	At1g11260	4e-23	Contig5/At1g11260 (STP1)/1e-116
BP632259	dehydration and rehydration-treated	At1g11260	5e-23	Contig5/At1g11260 (STP1)/1e-116
BP637866	mixture of silique and flower	At1g11260	9e-23	Contig5/At1g11260 (STP1)/1e-116
BP585162	mixture of silique and flower	At1g11260	2e-22	Contig5/At1g11260 (STP1)/1e-116
BP626467	dehydration and rehydration-treated	At1g11260	2e-22	Contig5/At1g11260 (STP1)/1e-116
BP601625	dark-grown	At1g11260	3e-22	Contig5/At1g11260 (STP1)/1e-116
BP620508	dark-grown	At1g11260	6e-22	Contig5/At1g11260 (STP1)/1e-116
BP602963	dark-grown	At1g11260	1e-21	Contig5/At1g11260 (STP1)/1e-116
BP607690	dark-grown	At1g11260	2e-21	Contig5/At1g11260 (STP1)/1e-116
BP658674	mixture of silique and flower	At1g11260	3e-21	Contig5/At1g11260 (STP1)/1e-116
BP638329	mixture of silique and flower	At1g11260	4e-20	Contig5/At1g11260 (STP1)/1e-116
BP606758	dark-grown	At1g11260	5e-20	Contig5/At1g11260 (STP1)/1e-116
BP789422	rosette plants, cold-treated	At1g11260	5e-20	Contig5/At1g11260 (STP1)/1e-116
BP638847	mixture of silique and flower	At1g11260	3e-18	Contig5/At1g11260 (STP1)/1e-116
AI100271	multiple stages/tissue types/treatments	At1g11260	3e-17	Contig5/At1g11260 (STP1)/1e-116
BP664554	varioius stresses and plant hormones-treated	At1g11260	4e-17	Contig5/At1g11260 (STP1)/1e-116
BP609665	dark-grown	At1g11260	2e-16	Contig5/At1g11260 (STP1)/1e-116
BP601167	dark-grown	At1g11260	2e-14	Contig5/At1g11260 (STP1)/1e-116
BP583878	root	At1g11260	2e-13	Contig5/At1g11260 (STP1)/1e-116
BP600098	dark-grown	At1g11260	3e-13	Contig5/At1g11260 (STP1)/1e-116
BP671999	varioius stresses and plant hormones-treated	At1g11260	3e-12	Contig5/At1g11260 (STP1)/1e-116
AV808469	various dev. stages, dehydration and cold	At1g11260	1e-11	Contig5/At1g11260 (STP1)/1e-116
BP603480	dark-grown	At1g11260	1e-11	Contig5/At1g11260 (STP1)/1e-116
BP608895	dark-grown	At1g11260	7e-08	Contig5/At1g11260 (STP1)/1e-116
AV808901	various dev. stages, dehydration and cold	At4g21480	2e-20	Contig5/At1g11260 (STP1)/1e-116
BP605629	dark-grown	At4g21480	2e-20	Contig5/At1g11260 (STP1)/1e-116
BP669993	varioius stresses and plant hormones-treated	At4g21480	4e-17	Contig5/At1g11260 (STP1)/1e-116
BU636440	Infected Arabidopsis Leaf	At5g26340	1e-105	Contig6/At5g26340 (STP13)/0.0	2005	1-526 3 gaps
CD532319	Leaf Senescence	At5g26340	1e-103	Contig6/At5g26340 (STP13)/0.0
AV784109	rosette plants, dehydration-treated	At5g26340	2e-99	Contig6/At5g26340 (STP13)/0.0
AV823181	rosette plants, dehydration-treated	At5g26340	2e-99	Contig6/At5g26340 (STP13)/0.0
CB257416	adult plant, mixed stresses	At5g26340	2e-98	Contig6/At5g26340 (STP13)/0.0
CB257385	adult plant, mixed stresses	At5g26340	7e-98	Contig6/At5g26340 (STP13)/0.0
CB185743	avirulent Pseudomonas syringae subtracted library	At5g26340	8e-95	Contig6/At5g26340 (STP13)/0.0
AV526563	aboveground organs two to six-week old	At5g26340	7e-94	Contig6/At5g26340 (STP13)/0.0
AV782745	rosette plants, dehydration-treated	At5g26340	2e-85	Contig6/At5g26340 (STP13)/0.0
BE844897	10-14 day seedlings 4h 160mM NaCl stress	At5g26340	6e-83	Contig6/At5g26340 (STP13)/0.0
BP560707	rosette plants, cold-treated	At5g26340	2e-82	Contig6/At5g26340 (STP13)/0.0
CB256458	adult plant, mixed stresses	At5g26340	2e-81	Contig6/At5g26340 (STP13)/0.0
AV442368	above-ground organ two to six-week old	At5g26340	5e-80	Contig6/At5g26340 (STP13)/0.0
CB256258	adult plant, mixed stresses	At5g26340	3e-78	Contig6/At5g26340 (STP13)/0.0
AV442013	above-ground organ two to six-week old	At5g26340	6e-78	Contig6/At5g26340 (STP13)/0.0
CB255666	adult plant, mixed stresses	At5g26340	1e-76	Contig6/At5g26340 (STP13)/0.0
CB256052	adult plant, mixed stresses	At5g26340	8e-75	Contig6/At5g26340 (STP13)/0.0
AV824697	various developmental stages	At5g26340	4e-73	Contig6/At5g26340 (STP13)/0.0
AV441340	above-ground organ two to six-week old	At5g26340	5e-73	Contig6/At5g26340 (STP13)/0.0
BP820661	mixture of silique and flower	At5g26340	8e-72	Contig6/At5g26340 (STP13)/0.0
BE662838	Chronic Ozone Forward-Subtracted Library	At5g26340	4e-71	Contig6/At5g26340 (STP13)/0.0
CB257421	adult plant, mixed stresses	At5g26340	9e-63	Contig6/At5g26340 (STP13)/0.0
H36990	multiple stages/tissue types/treatments	At5g26340	2e-55	Contig6/At5g26340 (STP13)/0.0
BP828429	mixture of silique and flower	At5g26340	6e-54	Contig6/At5g26340 (STP13)/0.0
CB256208	adult plant, mixed stresses	At5g26340	2e-53	Contig6/At5g26340 (STP13)/0.0
BP841685	varioius stresses and plant hormones-treated	At5g26340	4e-52	Contig6/At5g26340 (STP13)/0.0
R65136	multiple stages/tissue types/treatments	At5g26340	1e-51	Contig6/At5g26340 (STP13)/0.0
CB256976	adult plant, mixed stresses	At5g26340	2e-46	Contig6/At5g26340 (STP13)/0.0
AV804398	various dev. stages, dehydration and cold	At5g26340	2e-45	Contig6/At5g26340 (STP13)/0.0
BP797131	root	At5g26340	7e-45	Contig6/At5g26340 (STP13)/0.0
BP819631	mixture of silique and flower	At5g26340	7e-44	Contig6/At5g26340 (STP13)/0.0
AV789913	various developmental stages	At5g26340	3e-42	Contig6/At5g26340 (STP13)/0.0
BP609506	dark-grown	At5g26340	2e-41	Contig6/At5g26340 (STP13)/0.0
AV811457	various dev. stages, dehydration and cold	At5g26340	3e-40	Contig6/At5g26340 (STP13)/0.0
AV793709	rosette plants, dehydration-treated	At5g26340	1e-39	Contig6/At5g26340 (STP13)/0.0
BP649924	mixture of silique and flower	At5g26340	4e-38	Contig6/At5g26340 (STP13)/0.0
BP640812	mixture of silique and flower	At5g26340	7e-38	Contig6/At5g26340 (STP13)/0.0
BP647181	mixture of silique and flower	At5g26340	6e-37	Contig6/At5g26340 (STP13)/0.0
BP820047	mixture of silique and flower	At5g26340	2e-33	Contig6/At5g26340 (STP13)/0.0
AV808092	various dev. stages, dehydration and cold	At5g26340	8e-33	Contig6/At5g26340 (STP13)/0.0
BP657850	mixture of silique and flower	At5g26340	8e-31	Contig6/At5g26340 (STP13)/0.0
BE529143	developing seed	At5g26340	8e-30	Contig6/At5g26340 (STP13)/0.0
AV810743	various dev. stages, dehydration and cold	At5g26340	1e-29	Contig6/At5g26340 (STP13)/0.0
AA651163	multiple stages/tissue types/treatments	At5g26340	2e-28	Contig6/At5g26340 (STP13)/0.0
BP659559	mixture of silique and flower	At5g26340	6e-27	Contig6/At5g26340 (STP13)/0.0
BP611872	dark-grown	At5g26340	1e-20	Contig6/At5g26340 (STP13)/0.0
BP810436	dark-grown	At5g26340	2e-20	Contig6/At5g26340 (STP13)/0.0
BP647790	mixture of silique and flower	At5g26340	1e-17	Contig6/At5g26340 (STP13)/0.0
AU230677	mixture of silique and flower	At1g34580	1e-54	Contig7/At1g34580 (STP5)/1e-54	667	392-459
AV557150	green siliques	At1g34580	3e-40	Contig7/At1g34580 (STP5)/1e-54
AV552668	roots	At3g19930	8e-56	Contig8/At3g19930 (STP4)/4e-69	644	346-497 1 gap
CB253868	tissue culture hypocotyl	At3g19930	5e-54	Contig8/At3g19930 (STP4)/4e-69
C99849	clone CIC8B11 region-specific cDNA	At3g19930	4e-65	Contig9/At3g19930 (STP4)/3e-69	728	376-514 1 gap
AV542252	roots	At3g19930	2e-47	Contig9/At3g19930 (STP4)/3e-69
BP661076	varioius stresses and plant hormones-treated	At3g19930	9e-43	Contig9/At3g19930 (STP4)/3e-69
BP812801	mixture of silique and flower	At3g19930	3e-38	Contig9/At3g19930 (STP4)/3e-69
BP582674	root	At3g19930	2e-37	Contig9/At3g19930 (STP4)/3e-69
BP567404	root	At3g19930	2e-33	Contig9/At3g19930 (STP4)/3e-69
BP613824	dark-grown	At3g19930	2e-30	Contig9/At3g19930 (STP4)/3e-69
AV797332	various dev. stages, dehydration and cold	At3g19930	4e-28	Contig9/At3g19930 (STP4)/3e-69
BP615432	dark-grown	At3g19930	2e-27	Contig9/At3g19930 (STP4)/3e-69
BP783721	rosette plants, cold-treated	At3g19930	2e-27	Contig9/At3g19930 (STP4)/3e-69
AA395572	multiple stages/tissue types/treatments	At3g19930	6e-27	Contig9/At3g19930 (STP4)/3e-69
AA597981	multiple stages/tissue types/treatments	At3g19930	6e-27	Contig9/At3g19930 (STP4)/3e-69
BP612353	dark-grown	At3g19930	5e-25	Contig9/At3g19930 (STP4)/3e-69
CB263093	few days old seedlings	At3g19930	3e-23	Contig9/At3g19930 (STP4)/3e-69
BP610977	dark-grown	At3g19930	4e-22	Contig9/At3g19930 (STP4)/3e-69
AV791740	rosette plants, cold-treated	At3g19930	2e-21	Contig9/At3g19930 (STP4)/3e-69
BP599126	dark-grown	At3g19930	2e-21	Contig9/At3g19930 (STP4)/3e-69
BP792468	rosette plants, cold-treated	At3g19930	1e-20	Contig9/At3g19930 (STP4)/3e-69
AV547906	roots	At3g19930	1e-18	Contig9/At3g19930 (STP4)/3e-69
BP600811	dark-grown	At3g19930	1e-18	Contig9/At3g19930 (STP4)/3e-69
BP659048	mixture of silique and flower	At3g19930	7e-16	Contig9/At3g19930 (STP4)/3e-69
AV807590	various dev. stages, dehydration and cold	At3g19930	3e-14	Contig9/At3g19930 (STP4)/3e-69
N96990	multiple stages/tissue types/treatments	At1g11260	3e-68	singlet
R65439	multiple stages/tissue types/treatments	At1g11260	2e-46	singlet
R90677	multiple stages/tissue types/treatments	At1g11260	1e-44	singlet
BP666409	various stress and plant hormones-treated	At1g11260	5e-36	singlet
BP851188	various stress and plant hormones-treated	At1g11260	7e-35	singlet
BP615553	dark-grown	At1g11260	2e-33	singlet
BP618780	dark-grown	At1g11260	3e-33	singlet
BP663657	various stress and plant hormones-treated	At1g11260	2e-32	singlet
BP606021	dark-grown	At1g11260	3e-32	singlet
BP591401	mixture of silique and flower	At1g11260	3e-31	singlet
BP603273	dark-grown	At1g11260	5e-31	singlet
BP823517	mixture of silique and flower	At1g11260	2e-30	singlet
BP600895	dark-grown	At1g11260	3e-28	singlet
BP864402	various stress and plant hormones-treated	At1g11260	5e-28	singlet
BP671269	various stress and plant hormones-treated	At1g11260	3e-27	singlet
BP848606	various stress and plant hormones-treated	At1g11260	3e-27	singlet
AV518543	aboveground organs two to six-week old	At1g11260	8e-26	singlet
BP661693	various stress and plant hormones-treated	At1g11260	1e-25	singlet
BP644778	mixture of silique and flower	At1g11260	9e-25	singlet
BX839880	Hormone Treated Callus	At1g11260	9e-25	singlet
BP614553	dark-grown	At1g11260	3e-24	singlet
BP658327	mixture of silique and flower	At1g11260	6e-24	singlet
BP615678	dark-grown	At1g11260	2e-23	singlet
BP650813	mixture of silique and flower	At1g11260	4e-23	singlet
BP817215	mixture of silique and flower	At1g11260	4e-23	singlet
BP589963	mixture of silique and flower	At1g11260	2e-22	singlet
AV816218	various dev. stages, dehydration and cold	At1g11260	8e-22	singlet
BP846468	various stress and plant hormones-treated	At1g11260	2e-21	singlet
BP656295	mixture of silique and flower	At1g11260	9e-21	singlet
BP618678	dark-grown	At1g11260	1e-20	singlet
BP806962	dark-grown	At1g11260	5e-19	singlet
BP868231	various stress and plant hormones-treated	At1g11260	7e-19	singlet
BP606003	dark-grown	At1g11260	2e-18	singlet
BP618829	dark-grown	At1g11260	2e-18	singlet
BP652149	mixture of silique and flower	At1g11260	2e-18	singlet
BP607765	dark-grown	At1g11260	4e-18	singlet
BP669667	various stress and plant hormones-treated	At1g11260	5e-18	singlet
AV815644	various dev. stages, dehydration and cold	At1g11260	5e-17	singlet
BP590588	mixture of silique and flower	At1g11260	4e-16	singlet
AV799424	various dev. stages, dehydration and cold	At1g11260	1e-15	singlet
AV807790	various dev. stages, dehydration and cold	At1g11260	6e-15	singlet
BP649584	mixture of silique and flower	At1g11260	6e-15	singlet
BP829532	mixture of silique and flower	At1g11260	8e-15	singlet
BP642896	mixture of silique and flower	At1g11260	1e-14	singlet
BP656454	mixture of silique and flower	At1g11260	2e-14	singlet
BP852198	various stress and plant hormones-treated	At1g11260	2e-14	singlet
BP849134	various stress and plant hormones-treated	At1g11260	7e-14	singlet
BP858321	various stress and plant hormones-treated	At1g11260	2e-12	singlet
BP825402	mixture of silique and flower	At1g11260	4e-12	singlet
BP643739	mixture of silique and flower	At1g11260	6e-09	singlet
BP631721	dehydration- and rehydration-treated	At1g11260	9e-09	singlet
BP666163	various stress and plant hormones-treated	At1g11260	4e-08	singlet
AV810348	various dev. stages, dehydration and cold	At1g11260	1e-06	singlet
AV817340	various dev. stages, dehydration and cold	At1g11260	2e-06	singlet
BP601403	dark-grown	At1g11260	2e-05	singlet
BP642218	mixture of silique and flower	At1g11260	2e-05	singlet
BP665569	various stress and plant hormones-treated	At1g11260	8e-05	singlet
BP661668	various stress and plant hormones-treated	At1g11260	0.002	singlet
BP595627	mixture of silique and flower	At1g11260	0.007	singlet
BP821918	mixture of silique and flower	At1g34580	3e-28	singlet
BP825368	mixture of silique and flower	At1g34580	3e-13	singlet
AV441077	aboveground organs two to six-week old	At1g77210	2e-85	singlet
AU231302	various stress and plant hormones-treated	At1g77210	5e-45	singlet
BP596241	mixture of silique and flower	At1g77210	7e-08	singlet
BX837473	Adult vegetative tissue	At3g19930	3e-89	singlet
AV440378	aboveground organs two to six-week old	At3g19930	1e-46	singlet
AV540065	roots	At3g19930	1e-45	singlet
AI998516	rosette-2	At3g19930	8e-39	singlet
AV544189	roots	At3g19930	4e-28	singlet
AV807607	various dev. stages, dehydration and cold	At3g19930	1e-18	singlet
BP831777	mixture of silique and flower	At3g19930	5e-16	singlet
AU236285	root	At4g02050	5e-46	singlet
BP610667	dark-grown	At4g21480	6e-22	singlet
BP648507	mixture of silique and flower	At4g21480	3e-18	singlet
BP820081	mixture of silique and flower	At5g23270	2e-14	singlet
BP821898	mixture of silique and flower	At5g26250	6e-37	singlet
CD529632	Leaf Senescence	At5g26340	6e-80	singlet
AV439925	aboveground organs two to six-week old	At5g26340	3e-44	singlet
BP650960	mixture of silique and flower	At5g26340	2e-35	singlet
CB260260	adult plant, mixed stresses	At5g26340	5e-26	singlet
BP670195	various stress and plant hormones-treated	At5g26340	2e-24	singlet
BP811534	dark-grown	At5g26340	4e-18	singlet
AV813290	various dev. stages, dehydration and cold	At5g61520	1e-33	singlet
AV815818	various dev. stages, dehydration and cold	At5g61520	3e-17	singlet
AI997045	root-2	At5g61520	6e-12	singlet

## Sheet: AZT
Accession #	tissue expression	most similar to:	BLASTX e-value	Contig ID/most similar to:/BLASTX e-value	Contig size (bp)	Protein alignment position
BX841312	Flowers and buds	At1g20840	0	Contig1/At1g20840/1e-104	1166	1-346
AV528162	aboveground organs two to six-week old	At1g20840	2e-75	Contig1/At1g20840/1e-104
AV830979	dehydration and cold, various stages	At1g20840	2e-74	Contig1/At1g20840/1e-104
BP808891	dark-grown	At1g20840	2e-62	Contig1/At1g20840/1e-104
T04824	multiple stages/tissue types/treatments	At1g20840	5e-62	Contig1/At1g20840/1e-104
BP808942	dark-grown	At1g20840	9e-54	Contig1/At1g20840/1e-104
BP866921	various stress and plant hormones-treated	At1g20840	2e-52	Contig1/At1g20840/1e-104
BP843390	various stress and plant hormones-treated	At1g20840	6e-48	Contig1/At1g20840/1e-104
BP837370	mixture of silique and flower	At1g20840	4e-21	Contig1/At1g20840/1e-104
AV526825	aboveground organs two to six-week old	At4g35300	1e-86	Contig2/At4g35300/0.0	1411	330-739; 3 gaps in contig
AV526144	aboveground organs two to six-week old	At4g35300	6e-74	Contig2/At4g35300/0.0
AV520494	aboveground organs two to six-week old	At4g35300	1e-68	Contig2/At4g35300/0.0
BP590594	mixture of silique and flower	At4g35300	3e-45	Contig2/At4g35300/0.0
AV818785	dehydration and cold, various stages	At4g35300	8e-43	Contig2/At4g35300/0.0
AV806966	dehydration and cold, various stages	At4g35300	9e-41	Contig2/At4g35300/0.0
BP599357	dark-grown	At4g35300	3e-39	Contig2/At4g35300/0.0
AV813875	dehydration and cold, various stages	At4g35300	7e-39	Contig2/At4g35300/0.0
BP657448	mixture of silique and flower	At4g35300	6e-16	Contig2/At4g35300/0.0
BP654934	mixture of silique and flower	At4g35300	5e-15	Contig2/At4g35300/0.0
AV546664	roots	At1g20840	2e-68	Contig3/At1g20840/4e-68	614	588-734; 1 gap in contig
BP603316	dark-grown	At1g20840	1e-44	Contig3/At1g20840/4e-68
R65557	multiple stages/tissue types/treatments	At1g20840	3e-44	Contig3/At1g20840/4e-68
BP602184	dark-grown	At1g20840	1e-41	Contig3/At1g20840/4e-68
T75686	multiple stages/tissue types/treatments	At1g20840	1e-41	Contig3/At1g20840/4e-68
AA712259	multiple stages/tissue types/treatments	At1g20840	8e-41	Contig3/At1g20840/4e-68
AV548888	roots	At1g20840	1e-39	Contig3/At1g20840/4e-68
BP647849	mixture of silique and flower	At1g20840	2e-38	Contig3/At1g20840/4e-68
AV814153	dehydration and cold, various stages	At1g20840	7e-34	Contig3/At1g20840/4e-68
BP639761	mixture of silique and flower	At1g20840	7e-30	Contig3/At1g20840/4e-68
BP602932	dark-grown	At1g20840	6e-29	Contig3/At1g20840/4e-68
AA651168	multiple stages/tissue types/treatments	At1g20840	2e-27	Contig3/At1g20840/4e-68
AV564253	green siliques	At1g20840	1e-24	Contig3/At1g20840/4e-68
BX839924	Hormone Treated Callus	At1g20840	4e-77	singlet
CB074399	Virulent Peronospora parasitica Infected Arabidopsis	At1g20840	4e-46	singlet
AV554138	roots	At1g20840	4e-39	singlet
H76831	multiple stages/tissue types/treatments	At1g20840	4e-22	singlet
AV543558	roots	At1g20840	2e-06	singlet
AV524916	aboveground organs two to six-week old	At4g35300	2e-85	singlet
BP566177	root	At4g35300	2e-41	singlet
AV518219	aboveground organs two to six-week old	At4g35300	7e-32	singlet
BP865336	various stress and plant hormones-treated	At4g35300	0.004	singlet

## Sheet: ERD6-like
Accession #	tissue expression	most similar to:	BLASTX e-value	Contig ID/most similar to:/BLASTX e-value	Contig size (bp)	Protein alignment position
BP867940	various stress and hormone-treatments	At3g05160	3e-62	Contig1/At3g05160/3e-66	452	1-125
BP801912	root	At3g05160	2e-51	Contig1/At3g05160/3e-66
BP853982	various stress and hormone-treatments	At3g05160	3e-48	Contig1/At3g05160/3e-66
BP863653	various stress and hormone-treatments	At3g05160	7e-22	Contig1/At3g05160/3e-66
AV828667	dehydration and cold, multiple stages	At3g05165	3e-34	Contig1/At3g05160/3e-66
BP855541	various stress and hormone-treatments	At3g05165	9e-33	Contig1/At3g05160/3e-66
BX834520	hormone treated callus	At2g48020	1e-129	Contig10/At2g48020/1e-129	1076	170-463 1 gap
AI999333	rosette-3	At2g48020	1e-78	Contig10/At2g48020/1e-129
AV522458	2-6 week above ground organs	At2g48020	1e-61	Contig10/At2g48020/1e-129
BP636035	cold-treated	At2g48020	1e-49	Contig10/At2g48020/1e-129
AV783856	rosette plants	At2g48020	6e-48	Contig10/At2g48020/1e-129
AV795716	dehydration-treated	At2g48020	2e-46	Contig10/At2g48020/1e-129
BP795839	rosette, cold-treated	At2g48020	2e-46	Contig10/At2g48020/1e-129
BP588967	mixture of flower and silique	At2g48020	6e-46	Contig10/At2g48020/1e-129
AV807040	dehydration and cold, multiple stages	At2g48020	3e-41	Contig10/At2g48020/1e-129
BP662971	various stress and hormone-treatments	At2g48020	3e-39	Contig10/At2g48020/1e-129
BP638423	mixture of flower and silique	At2g48020	8e-35	Contig10/At2g48020/1e-129
BP645700	mixture of flower and silique	At2g48020	2e-17	Contig10/At2g48020/1e-129
BP641310	mixture of flower and silique	At4g04750	2e-66	Contig11/At4g04750/2e-45	468	324-461 1 gap
AU230309	mixture of flower and silique	At4g04760	4e-27	Contig11/At4g04750/2e-45
BP618142	dark-grown	At3g05150	1e-51	Contig12/At3g05150/2e-54	473	368-470
BP603039	dark-grown	At3g05150	4e-50	Contig12/At3g05150/2e-54
BP605125	dark-grown	At3g05150	9e-50	Contig12/At3g05150/2e-54
BP616280	dark-grown	At3g05150	2e-47	Contig12/At3g05150/2e-54
BP605193	dark-grown	At3g05150	1e-46	Contig12/At3g05150/2e-54
BP605785	dark-grown	At3g05150	1e-46	Contig12/At3g05150/2e-54
AU228397	dark-grown	At3g05150	2e-45	Contig12/At3g05150/2e-54
BP602137	dark-grown	At3g05150	6e-28	Contig12/At3g05150/2e-54
AV526551	2-6 week above ground organs	At1g75220	6e-55	Contig13/At1g75220/7e-55	595	376-487 1 gap
BP611266	dark-grown	At1g75220	5e-38	Contig13/At1g75220/7e-55
BP615829	dark-grown	At1g75220	1e-37	Contig13/At1g75220/7e-55
AV560962	green siliques	At1g75220	8e-37	Contig13/At1g75220/7e-55
BP600947	dark-grown	At1g75220	2e-34	Contig13/At1g75220/7e-55
BP598983	dark-grown	At1g75220	2e-33	Contig13/At1g75220/7e-55
BP615944	dark-grown	At1g75220	7e-32	Contig13/At1g75220/7e-55
BP609929	dark-grown	At1g75220	1e-31	Contig13/At1g75220/7e-55
AV439711	2-6 week above ground organs	At1g75220	1e-29	Contig13/At1g75220/7e-55
BP605345	dark-grown	At1g75220	7e-27	Contig13/At1g75220/7e-55
BP612823	dark-grown	At1g75220	2e-24	Contig13/At1g75220/7e-55
BP792666	rosette, cold-treated	At1g75220	2e-23	Contig13/At1g75220/7e-55
BP602880	dark-grown	At1g75220	8e-22	Contig13/At1g75220/7e-55
BP604194	dark-grown	At1g75220	6e-21	Contig13/At1g75220/7e-55
BP651527	mixture of flower and silique	At1g75220	3e-06	Contig13/At1g75220/7e-55
T44797	multiple stages/tissue types/treatments	At3g05160	3e-58	Contig14/At3g05165/1e-96	690	264-418
BP578425	root	At3g05160	4e-54	Contig14/At3g05165/1e-96
BP609271	dark-grown	At3g05160	3e-49	Contig14/At3g05165/1e-96
BP577764	root	At3g05160	2e-40	Contig15/At3g05165/2e-95	673	296-467
CD530707	Leaf Senescence Library	At3g05165	2e-77	Contig15/At3g05165/2e-95
BP831690	mixture of flower and silique	At3g05165	9e-62	Contig15/At3g05165/2e-95
AI993059	Ohio State clone set	At3g05165	7e-59	Contig15/At3g05165/2e-95
BP595190	mixture of flower and silique	At3g05165	8e-59	Contig15/At3g05165/2e-95
BP601022	dark-grown	At3g05165	4e-53	Contig15/At3g05165/2e-95
BP593063	mixture of flower and silique	At3g05165	1e-52	Contig15/At3g05165/2e-95
BP602088	dark-grown	At3g05165	2e-50	Contig15/At3g05165/2e-95
BP575637	root	At3g05165	8e-49	Contig15/At3g05165/2e-95
AV820723	various dev stages/treatments/dark-grown	At3g05165	3e-48	Contig15/At3g05165/2e-95
BP668557	various stress and hormone-treatments	At3g05165	9e-48	Contig15/At3g05165/2e-95
BP580238	root	At3g05165	7e-47	Contig15/At3g05165/2e-95
BP563889	root	At3g05165	8e-47	Contig15/At3g05165/2e-95
BP582229	root	At3g05165	8e-43	Contig15/At3g05165/2e-95
BP605005	dark-grown	At3g05165	5e-42	Contig15/At3g05165/2e-95
BP624112	dehydration and rehydration-treated	At3g05165	2e-41	Contig15/At3g05165/2e-95
AV558810	green siliques	At3g05165	3e-41	Contig15/At3g05165/2e-95
AA598085	multiple stages/tissue types/treatments	At3g05165	3e-35	Contig15/At3g05165/2e-95
BP650248	mixture of flower and silique	At3g05165	1e-34	Contig15/At3g05165/2e-95
CD530023	Leaf Senescence Library	At3g05165	3e-29	Contig15/At3g05165/2e-95
AI100296	multiple stages/tissue types/treatments	At3g05165	3e-28	Contig15/At3g05165/2e-95
BP611100	dark-grown	At3g05165	6e-28	Contig15/At3g05165/2e-95
CD530351	Leaf Senescence Library	At3g05165	5e-26	Contig15/At3g05165/2e-95
BP618080	dark-grown	At3g05165	9e-26	Contig15/At3g05165/2e-95
AV563040	green siliques	At3g05165	2e-22	Contig15/At3g05165/2e-95
BP609045	dark-grown	At3g05165	4e-22	Contig15/At3g05165/2e-95
BP573035	root	At3g05165	3e-11	Contig15/At3g05165/2e-95
AV562877	green siliques	At5g27360	6e-51	Contig16/At5g27360/6e-51	410	367-478 1 gap
AU230307	mixture of flower and silique	At5g27360	1e-41	Contig16/At5g27360/6e-51
BX834285	adult vegetative tissue	At1g08890	3e-66	Contig17/At1g08890/1e-67	836	326-464
AI999682	rosette-3	At1g08890	1e-53	Contig17/At1g08890/1e-67
AV806780	dehydration and cold, multiple stages	At1g08890	2e-41	Contig17/At1g08890/1e-67
AV560352	green siliques	At1g08890	1e-40	Contig17/At1g08890/1e-67
AV565106	green siliques	At1g08890	2e-39	Contig17/At1g08890/1e-67
AV797815	dehydration and cold, multiple stages	At1g08890	2e-38	Contig17/At1g08890/1e-67
AV783825	rosette plants	At1g08890	2e-33	Contig17/At1g08890/1e-67
BP629513	dehydration and rehydration-treated	At1g08890	1e-27	Contig17/At1g08890/1e-67
BP620544	dark-grown	At1g08890	9e-17	Contig17/At1g08890/1e-67
CD531240	Leaf Senescence Library	At1g08890	8e-07	Contig17/At1g08890/1e-67
CD531834	Leaf Senescence Library	At1g08890	8e-07	Contig17/At1g08890/1e-67
CD533366	Leaf Senescence Library	At1g08890	8e-07	Contig17/At1g08890/1e-67
CD533683	Leaf Senescence Library	At1g08890	8e-07	Contig17/At1g08890/1e-67
CD533692	Leaf Senescence Library	At1g08890	8e-07	Contig17/At1g08890/1e-67
AV561599	green siliques	At1g08890	4e-06	Contig17/At1g08890/1e-67
AV553899	roots	At5g27350	1e-72	Contig18/At5g27350 (SFP1)/4e-76	827	292-474 2 gaps
CD534504	Leaf Senescence Library	At5g27350	2e-70	Contig18/At5g27350 (SFP1)/4e-76
AV785205	various developmental stages	At5g27350	2e-52	Contig18/At5g27350 (SFP1)/4e-76
AV519573	2-6 week above ground organs	At5g27350	7e-52	Contig18/At5g27350 (SFP1)/4e-76
CD529036	Leaf Senescence Library	At5g27350	1e-51	Contig18/At5g27350 (SFP1)/4e-76
CD534091	Leaf Senescence Library	At5g27350	1e-51	Contig18/At5g27350 (SFP1)/4e-76
AV558613	green siliques	At5g27350	6e-42	Contig18/At5g27350 (SFP1)/4e-76
BP787164	rosette, cold-treated	At5g27350	4e-37	Contig18/At5g27350 (SFP1)/4e-76
BP611665	dark-grown	At5g27350	5e-34	Contig18/At5g27350 (SFP1)/4e-76
BP585919	mixture of flower and silique	At5g27350	2e-27	Contig18/At5g27350 (SFP1)/4e-76
BP624032	dehydration and rehydration-treated	At5g27350	4e-27	Contig18/At5g27350 (SFP1)/4e-76
AV545199	roots	At5g27350	7e-27	Contig18/At5g27350 (SFP1)/4e-76
AV811614	dehydration and cold, multiple stages	At5g27350	9e-27	Contig18/At5g27350 (SFP1)/4e-76
BP565418	root	At5g27350	4e-25	Contig18/At5g27350 (SFP1)/4e-76
BE037788	12-week leaves, flowering plants	At5g27350	2e-22	Contig18/At5g27350 (SFP1)/4e-76
BP613379	dark-grown	At5g27350	5e-21	Contig18/At5g27350 (SFP1)/4e-76
BP615539	dark-grown	At5g27350	2e-20	Contig18/At5g27350 (SFP1)/4e-76
BP604749	dark-grown	At5g27350	3e-19	Contig18/At5g27350 (SFP1)/4e-76
BP616715	dark-grown	At5g27350	4e-19	Contig18/At5g27350 (SFP1)/4e-76
BP601556	dark-grown	At5g27350	7e-19	Contig18/At5g27350 (SFP1)/4e-76
AV798420	dehydration and cold, multiple stages	At5g27350	3e-18	Contig18/At5g27350 (SFP1)/4e-76
BP567594	root	At5g27350	1e-17	Contig18/At5g27350 (SFP1)/4e-76
BP569015	root	At5g27350	4e-17	Contig18/At5g27350 (SFP1)/4e-76
AV811694	dehydration and cold, multiple stages	At5g27350	1e-16	Contig18/At5g27350 (SFP1)/4e-76
BP598941	dark-grown	At5g27350	1e-16	Contig18/At5g27350 (SFP1)/4e-76
BP612356	dark-grown	At5g27350	3e-16	Contig18/At5g27350 (SFP1)/4e-76
AV788580	various developmental stages	At5g27350	5e-16	Contig18/At5g27350 (SFP1)/4e-76
AV810641	dehydration and cold, multiple stages	At5g27350	4e-15	Contig18/At5g27350 (SFP1)/4e-76
AV818647	dehydration and cold, multiple stages	At5g27350	2e-13	Contig18/At5g27350 (SFP1)/4e-76
BP795698	rosette, cold-treated	At5g27350	2e-13	Contig18/At5g27350 (SFP1)/4e-76
BP628482	dehydration and rehydration-treated	At5g27350	1e-12	Contig18/At5g27350 (SFP1)/4e-76
AV539996	roots	At1g54730	3e-98	Contig19/At1g54730/3e-98	614	292-470
AI996511	root-1	At1g54730	3e-83	Contig19/At1g54730/3e-98
BP635666	cold-treated	At1g54730	2e-28	Contig19/At1g54730/3e-98
AV824737	various developmental stages	At1g75220	1e-103	Contig2/At1g75220/1e-102	669	1-206 1 gap
AI992471	Ohio State clone set	At1g75220	2e-55	Contig2/At1g75220/1e-102
BP867379	various stress and hormone-treatments	At1g75220	5e-53	Contig2/At1g75220/1e-102
BE522287	developing seed	At1g75220	3e-51	Contig2/At1g75220/1e-102
BP819221	mixture of flower and silique	At1g75220	7e-43	Contig2/At1g75220/1e-102
BP852169	various stress and hormone-treatments	At1g75220	6e-34	Contig2/At1g75220/1e-102
BX837415	adult vegetative tissue	At2g48020	1e-146	Contig20/At2g48020/1e-146	980	1-265
BX837627	hormone treated callus	At2g48020	1e-107	Contig20/At2g48020/1e-146
AV822975	rosette plants	At2g48020	1e-96	Contig20/At2g48020/1e-146
CB261543	few days old seedlings	At2g48020	2e-93	Contig20/At2g48020/1e-146
AV525755	2-6 week above ground organs	At2g48020	1e-68	Contig20/At2g48020/1e-146
BP854338	various stress and hormone-treatments	At2g48020	1e-43	Contig20/At2g48020/1e-146
BP847002	various stress and hormone-treatments	At2g48020	2e-42	Contig20/At2g48020/1e-146
BP850077	various stress and hormone-treatments	At2g48020	3e-40	Contig20/At2g48020/1e-146
BP866690	various stress and hormone-treatments	At2g48020	3e-36	Contig20/At2g48020/1e-146
BP862368	various stress and hormone-treatments	At2g48020	8e-36	Contig20/At2g48020/1e-146
BP863468	various stress and hormone-treatments	At2g48020	2e-33	Contig20/At2g48020/1e-146
AU239043	mixture of flower and silique	At5g27360	4e-87	Contig21/At5g23760/1e-118	769	1-225 1 gap
BE528592	developing seed	At5g27360	2e-45	Contig21/At5g23760/1e-118
BP808266	dark-grown	At3g05160	1e-26	Contig22/At3g05165/1e-147	985	1-267
BX840766	flowers and buds	At3g05165	1e-114	Contig22/At3g05165/1e-147
AI994510	Ohio State clone set	At3g05165	2e-99	Contig22/At3g05165/1e-147
AU237408	dark-grown	At3g05165	2e-98	Contig22/At3g05165/1e-147
CB257698	adult plant, mixed stresses	At3g05165	3e-76	Contig22/At3g05165/1e-147
AV822312	rosette plants	At3g05165	2e-73	Contig22/At3g05165/1e-147
BP860748	various stress and hormone-treatments	At3g05165	9e-56	Contig22/At3g05165/1e-147
AV832333	various dev stages/treatments/dark-grown	At3g05165	5e-44	Contig22/At3g05165/1e-147
BP800525	root	At3g05165	4e-22	Contig22/At3g05165/1e-147
AV831873	dehydration and cold, multiple stages	At1g08890	1e-106	Contig23/At1g08890/6e-96	601	1-188
BE037650	12-week leaves, flowering plants	At1g08890	5e-99	Contig23/At1g08890/6e-96
AV829139	dehydration and cold, multiple stages	At1g08890	3e-79	Contig23/At1g08890/6e-96
BP841508	various stress and hormone-treatments	At1g08890	3e-67	Contig23/At1g08890/6e-96
BP856048	various stress and hormone-treatments	At1g08890	6e-65	Contig23/At1g08890/6e-96
BP856513	various stress and hormone-treatments	At1g08890	3e-62	Contig23/At1g08890/6e-96
BP864227	various stress and hormone-treatments	At1g08890	2e-40	Contig23/At1g08890/6e-96
AV825812	rosette, cold-treated	At1g54730	9e-85	Contig24/At1g54730/7e-82	605	52-181
BP853136	various stress and hormone-treatments	At1g54730	2e-29	Contig24/At1g54730/7e-82
BP810630	dark-grown	At1g54730	2e-25	Contig24/At1g54730/7e-82
BX837181	adult vegetative tissue	At1g08900	1e-96	Contig25/At1g08900/2e-97	737	1-204 2 gaps
AV822946	rosette plants	At1g08900	2e-40	Contig25/At1g08900/2e-97
AV804560	dehydration and cold, multiple stages	At1g08890	1e-20	Contig26/At1g08890/3e-18	467	397-455 1 gap
AV809910	dehydration and cold, multiple stages	At1g08890	2e-20	Contig26/At1g08890/3e-18
BP789994	rosette, cold-treated	At1g08890	2e-18	Contig26/At1g08890/3e-18
AV813195	dehydration and cold, multiple stages	At1g08890	1e-15	Contig26/At1g08890/3e-18
AV818052	dehydration and cold, multiple stages	At1g08890	3e-10	Contig26/At1g08890/3e-18
CB254870	tissue-culture hypocotyl	At1g08930	1e-122	Contig27/At1g08930/1e-117	1021	244-496
BE662948	leaf ozone exposure subtrative library	At1g08930	1e-103	Contig27/At1g08930/1e-117
AV784302	rosette plants	At1g08930	5e-87	Contig27/At1g08930/1e-117
CD533934	Leaf Senescence Library	At1g08930	3e-80	Contig27/At1g08930/1e-117
CD531550	Leaf Senescence Library	At1g08930	2e-76	Contig27/At1g08930/1e-117
CD530740	Leaf Senescence Library	At1g08930	2e-64	Contig27/At1g08930/1e-117
BP790161	rosette, cold-treated	At1g08930	1e-46	Contig27/At1g08930/1e-117
BP787067	rosette, cold-treated	At1g08930	9e-41	Contig27/At1g08930/1e-117
BP791828	rosette, cold-treated	At1g08930	8e-40	Contig27/At1g08930/1e-117
BP589122	mixture of flower and silique	At1g08930	4e-39	Contig27/At1g08930/1e-117
AV791575	rosette, cold-treated	At1g08930	2e-38	Contig27/At1g08930/1e-117
BP781441	rosette, cold-treated	At1g08930	1e-37	Contig27/At1g08930/1e-117
BP598427	dark-grown	At1g08930	9e-37	Contig27/At1g08930/1e-117
AV797951	dehydration and cold, multiple stages	At1g08930	2e-36	Contig27/At1g08930/1e-117
AV800540	dehydration and cold, multiple stages	At1g08930	6e-36	Contig27/At1g08930/1e-117
AV802350	dehydration and cold, multiple stages	At1g08930	2e-35	Contig27/At1g08930/1e-117
AV812240	dehydration and cold, multiple stages	At1g08930	5e-35	Contig27/At1g08930/1e-117
AV813261	dehydration and cold, multiple stages	At1g08930	5e-29	Contig27/At1g08930/1e-117
BP574448	root	At1g08930	2e-28	Contig27/At1g08930/1e-117
BP780231	rosette, cold-treated	At1g08930	2e-27	Contig27/At1g08930/1e-117
AV811359	dehydration and cold, multiple stages	At1g08930	8e-25	Contig27/At1g08930/1e-117
BP618615	dark-grown	At1g08930	6e-22	Contig27/At1g08930/1e-117
CD532079	Leaf Senescence Library	At1g08930	5e-19	Contig27/At1g08930/1e-117
BP777213	rosette, cold-treated	At1g08930	5e-18	Contig27/At1g08930/1e-117
CD532453	Leaf Senescence Library	At1g08930	2e-14	Contig27/At1g08930/1e-117
BP666656	various stress and hormone-treatments	At1g08930	7e-14	Contig27/At1g08930/1e-117
AA395424	multiple stages/tissue types/treatments	At1g08930	1e-13	Contig27/At1g08930/1e-117
CD531514	Leaf Senescence Library	At1g08930	3e-08	Contig27/At1g08930/1e-117
AV809066	dehydration and cold, multiple stages	At3g05160	2e-51	Contig28/At3g05160/6e-59	469	351-458
BP616032	dark-grown	At3g05160	2e-51	Contig28/At3g05160/6e-59
AV809857	dehydration and cold, multiple stages	At3g05160	5e-51	Contig28/At3g05160/6e-59
BP608868	dark-grown	At3g05160	4e-50	Contig28/At3g05160/6e-59
BP580289	root	At3g05160	5e-49	Contig28/At3g05160/6e-59
BP613218	dark-grown	At3g05160	1e-47	Contig28/At3g05160/6e-59
AV803350	dehydration and cold, multiple stages	At3g05160	8e-43	Contig28/At3g05160/6e-59
BP573971	root	At3g05160	3e-40	Contig28/At3g05160/6e-59
BP575973	root	At3g05160	9e-40	Contig28/At3g05160/6e-59
AA605536	multiple stages/tissue types/treatments	At3g05160	2e-33	Contig28/At3g05160/6e-59
BP655617	mixture of flower and silique	At3g05160	8e-30	Contig28/At3g05160/6e-59
BP649420	mixture of flower and silique	At3g05160	1e-27	Contig28/At3g05160/6e-59
AV802348	dehydration and cold, multiple stages	At3g05160	1e-24	Contig28/At3g05160/6e-59
AV797667	dehydration and cold, multiple stages	At1g08920	4e-52	Contig29/At1g08920/5e-48	619	366-470
AI997735	rosette-1	At1g08920	4e-41	Contig29/At1g08920/5e-48
BP590262	mixture of flower and silique	At1g08920	3e-40	Contig29/At1g08920/5e-48
AV557816	green siliques	At1g08920	4e-40	Contig29/At1g08920/5e-48
BP595159	mixture of flower and silique	At1g08920	5e-32	Contig29/At1g08920/5e-48
BP794649	rosette, cold-treated	At1g08920	7e-29	Contig29/At1g08920/5e-48
AV788757	various developmental stages	At1g08920	2e-26	Contig29/At1g08920/5e-48
BP667265	various stress and hormone-treatments	At1g08920	2e-20	Contig29/At1g08920/5e-48
BP631682	dehydration- and rehydration-treated	At1g08920	6e-13	Contig29/At1g08920/5e-48
AV806945	dehydration and cold, multiple stages	At1g08920	8e-13	Contig29/At1g08920/5e-48
BP849503	various stress and hormone-treatments	At3g05160	4e-15	Contig3/At3g05160/7e-22	387	24-95
BP818826	mixture of flower and silique	At3g05165	2e-38	Contig3/At3g05160/7e-22
BP613914	dark-grown	At1g54730	2e-37	Contig30/At1g54730/2e-30	433	429-470
AV792489	rosette, cold-treated	At1g54730	2e-30	Contig30/At1g54730/2e-30
BE530577	developing seed	At1g75220	7e-43	Contig31/At1g75220/8e-69	777	174-366 1 gap
H76587	multiple stages/tissue types/treatments	At1g75220	4e-32	Contig31/At1g75220/8e-69
AU237355	dark-grown	At3g05150	8e-94	Contig4/At3g05150/1e-87	602	72-172
BP804421	dark-grown	At3g05150	6e-39	Contig4/At3g05150/1e-87
BP809757	dark-grown	At3g05150	2e-26	Contig4/At3g05150/1e-87
AV823354	rosette plants	At1g08930	1e-108	Contig5/At1g08930/1e-108	733	1-187
BP796405	rosette plants	At1g08930	8e-97	Contig5/At1g08930/1e-108
AV827558	dehydration and cold, multiple stages	At1g08930	1e-82	Contig5/At1g08930/1e-108
AV563014	green siliques	At1g19450	2e-64	Contig6/At1g19450/3e-64	667	350-488 1 gap
CB256273	adult plant, mixed stresses	At1g19450	6e-56	Contig6/At1g19450/3e-64
AV555051	green siliques	At1g19450	1e-53	Contig6/At1g19450/3e-64
BP789979	rosette, cold-treated	At1g19450	1e-52	Contig6/At1g19450/3e-64
BP590305	mixture of flower and silique	At1g19450	5e-51	Contig6/At1g19450/3e-64
BP596332	mixture of flower and silique	At1g19450	3e-47	Contig6/At1g19450/3e-64
BP591925	mixture of flower and silique	At1g19450	1e-40	Contig6/At1g19450/3e-64
BP794338	rosette, cold-treated	At1g19450	6e-39	Contig6/At1g19450/3e-64
BP784587	rosette, cold-treated	At1g19450	2e-38	Contig6/At1g19450/3e-64
BP780021	rosette, cold-treated	At1g19450	2e-37	Contig6/At1g19450/3e-64
AV820388	various dev stages/treatments/dark-grown	At1g19450	3e-37	Contig6/At1g19450/3e-64
AV792147	rosette, cold-treated	At1g19450	6e-37	Contig6/At1g19450/3e-64
BP779726	rosette, cold-treated	At1g19450	9e-37	Contig6/At1g19450/3e-64
BP640821	mixture of flower and silique	At1g19450	1e-34	Contig6/At1g19450/3e-64
AV538385	roots	At1g19450	4e-34	Contig6/At1g19450/3e-64
AV562335	green siliques	At1g19450	5e-33	Contig6/At1g19450/3e-64
AV807497	dehydration and cold, multiple stages	At1g19450	2e-32	Contig6/At1g19450/3e-64
BP787761	rosette, cold-treated	At1g19450	8e-31	Contig6/At1g19450/3e-64
BP794885	rosette, cold-treated	At1g19450	3e-30	Contig6/At1g19450/3e-64
BP793074	rosette, cold-treated	At1g19450	4e-30	Contig6/At1g19450/3e-64
BP784135	rosette, cold-treated	At1g19450	4e-26	Contig6/At1g19450/3e-64
BP779444	rosette, cold-treated	At1g19450	1e-25	Contig6/At1g19450/3e-64
BP792300	rosette, cold-treated	At1g19450	1e-25	Contig6/At1g19450/3e-64
AV808762	dehydration and cold, multiple stages	At1g19450	2e-24	Contig6/At1g19450/3e-64
BP792466	rosette, cold-treated	At1g19450	2e-23	Contig6/At1g19450/3e-64
BP653835	mixture of silique and flower	At1g19450	1e-19	Contig6/At1g19450/3e-64
BP778019	rosette, cold-treated	At1g19450	1e-15	Contig6/At1g19450/3e-64
CB255983	adult plant, mixed stresses	At1g75220	7e-40	Contig6/At1g19450/3e-64
AV806904	dehydration and cold, multiple stages	At1g75220	5e-25	Contig6/At1g19450/3e-64
AV560822	green siliques	At3g05400	5e-95	Contig7/At3g05400/1e-150	956	1-279 1 gap
BP813473	mixture of silique and flower	At3g05400	4e-68	Contig7/At3g05400/1e-150
AV565018	green siliques	At3g05400	9e-66	Contig7/At3g05400/1e-150
BP561332	various developmental stages	At3g05400	7e-64	Contig7/At3g05400/1e-150
AV561241	green siliques	At3g05400	9e-62	Contig7/At3g05400/1e-150
BE528663	developing seed	At3g05400	3e-34	Contig7/At3g05400/1e-150
CD532294	Leaf Senescence Library	At5g27350	2e-88	Contig8/At5g27350 (SFP1)/3e-94	823	1-176
AV526613	2-6 week above ground organs	At5g27350	2e-69	Contig8/At5g27350 (SFP1)/3e-94
AV536931	liquid-cultured seedlings	At5g27350	5e-67	Contig8/At5g27350 (SFP1)/3e-94
BP561154	various developmental stages	At5g27350	4e-63	Contig8/At5g27350 (SFP1)/3e-94
BP806166	dark-grown	At5g27350	1e-45	Contig8/At5g27350 (SFP1)/3e-94
AV527547	2-6 week above ground organs	At5g27350	2e-41	Contig8/At5g27350 (SFP1)/3e-94
BP807501	dark-grown	At5g27350	2e-35	Contig8/At5g27350 (SFP1)/3e-94
BP805578	dark-grown	At5g27350	4e-35	Contig8/At5g27350 (SFP1)/3e-94
BP811443	dark-grown	At5g27350	5e-34	Contig8/At5g27350 (SFP1)/3e-94
BP807700	dark-grown	At5g27350	1e-30	Contig8/At5g27350 (SFP1)/3e-94
BP809388	dark-grown	At5g27350	5e-28	Contig8/At5g27350 (SFP1)/3e-94
BP805590	dark-grown	At5g27350	2e-21	Contig8/At5g27350 (SFP1)/3e-94
BP855107	various stress and hormone-treatments	At5g27360	2e-20	Contig8/At5g27350 (SFP1)/3e-94
AV788665	various developmental stages	At3g05400	1e-43	Contig9/At3g05400/3e-48	488	373-462
AV563791	green siliques	At3g05400	5e-41	Contig9/At3g05400/3e-48
BP651392	mixture of silique and flower	At3g05400	4e-32	Contig9/At3g05400/3e-48
BP587744	mixture of silique and flower	At3g05400	9e-30	Contig9/At3g05400/3e-48
AV564439	green siliques	At3g05400	4e-28	Contig9/At3g05400/3e-48
AV522229	aboveground organs two to six-week old	At1g08890	2e-42	singlet
BP629020	dehydration- and rehydration-treated	At1g08890	9e-27	singlet
BP668520	various stress and plant hormones-treated	At1g08890	5e-20	singlet
BP572069	root	At1g08890	7e-19	singlet
AV827254	various developmental stages	At1g08920	3e-73	singlet
W43122	multiple stages/tissue types/treatments	At1g08920	1e-54	singlet
BP855250	various stress and plant hormones-treated	At1g08920	1e-22	singlet
CD529746	Leaf Senescence Library	At1g08920	2e-22	singlet
CD530623	Leaf Senescence Library	At1g08920	5e-06	singlet
BE662924	Acute Ozone Forward-Subtracted Library	At1g08930	1e-116	singlet
N37585	multiple stages/tissue types/treatments	At1g08930	2e-53	singlet
T43808	multiple stages/tissue types/treatments	At1g08930	6e-32	singlet
BP609370	dark-grown	At1g08930	5e-28	singlet
BE662959	Acute Ozone Forward-Subtracted Library	At1g08930	9e-24	singlet
T22578	multiple stages/tissue types/treatments	At1g08930	3e-19	singlet
AV798609	various developmental stages	At1g08930	1e-16	singlet
BP847543	various stress and plant hormones-treated	At1g08930	1e-14	singlet
AV550650	roots	At1g19450	2e-65	singlet
AV829581	various developmental stages	At1g19450	9e-57	singlet
BP661631	various stress and plant hormones-treated	At1g19450	7e-32	singlet
BP643409	dehydration and cold, multiple stages	At1g19450	4e-24	singlet
BP672143	various stress and plant hormones-treated	At1g54730	8e-45	singlet
BP613157	dark-grown	At1g54730	2e-39	singlet
BP635441	cold-treated	At1g54730	8e-39	singlet
BP808030	dark-grown	At1g54730	2e-18	singlet
BP599205	dark-grown	At1g54730	1e-14	singlet
BP847535	various stress and plant hormones-treated	At1g75220	1e-25	singlet
BP596571	mixture of silique and flower	At1g75220	3e-20	singlet
AU235554	root	At3g05155	1e-62	singlet
AU226281	root	At3g05155	3e-25	singlet
BP661626	various stress and plant hormones-treated	At3g05160	3e-28	singlet
BP671216	various stress and plant hormones-treated	At3g05160	1e-23	singlet
AI992389	Ohio State clone set	At3g05160	6e-23	singlet
BP851271	various stress and plant hormones-treated	At3g05160	2e-17	singlet
H76852	multiple stages/tissue types/treatments	At3g05160	2e-13	singlet
BP645726	dehydration and cold, multiple stages	At3g05160	2e-05	singlet
CB185669	avirulent Pseudomonas syringae subtracted library	At3g05165	6e-81	singlet
T42359	multiple stages/tissue types/treatments	At3g05165	6e-53	singlet
BP616011	dark-grown	At3g05165	8e-51	singlet
BP613628	dark-grown	At3g05165	8e-47	singlet
BP602999	dark-grown	At3g05165	2e-44	singlet
BP843747	various stress and plant hormones-treated	At3g05165	1e-40	singlet
T44236	multiple stages/tissue types/treatments	At3g05165	7e-39	singlet
BP846813	various stress and plant hormones-treated	At3g05165	4e-38	singlet
BP607990	dark-grown	At3g05165	4e-35	singlet
CB260014	adult plant, mixed stresses	At3g05165	6e-35	singlet
BP609809	dark-grown	At3g05165	7e-35	singlet
BP801153	root	At3g05165	1e-33	singlet
BP850466	various stress and plant hormones-treated	At3g05165	5e-32	singlet
BP863020	various stress and plant hormones-treated	At3g05165	1e-29	singlet
T22413	multiple stages/tissue types/treatments	At3g05165	7e-28	singlet
AU228466	dark-grown	At3g05165	8e-26	singlet
BP806787	dark-grown	At3g05165	9e-26	singlet
BP868784	various stress and plant hormones-treated	At3g05165	2e-25	singlet
BP799606	root	At3g05165	6e-22	singlet
BP589272	mixture of silique and flower	At3g05165	1e-21	singlet
AA394881	multiple stages/tissue types/treatments	At3g05165	1e-18	singlet
BP610777	dark-grown	At3g05165	4e-15	singlet
BP666909	various stress and plant hormones-treated	At3g05165	6e-13	singlet
N38010	multiple stages/tissue types/treatments	At3g05400	5e-60	singlet
BP563044	mixture of silique and flower	At4g04750	1e-108	singlet
BP798318	root	At4g04760	4e-17	singlet
AV827886	various developmental stages	At5g18840	3e-39	singlet
AV799742	various developmental stages	At5g18840	1e-20	singlet
H36312	multiple stages/tissue types/treatments	At5g27350	2e-60	singlet
BP616569	dark-grown	At5g27350	9e-12	singlet
AA042276	3-day-old seedling hypocotyl	At5g27360	2e-32	singlet

## Sheet: pGlcT
Accession #	tissue expression	most similar to:	BLASTX e-value	Contig ID/most similar to:/BLASTX e-value	Contig size (bp)	Protein alignment position
AV809016	dehydration and cold, various stages	At5g16150	3e-45	Contig1/At5g16150/4e-41	563	447-546 1 gap
BP794686	rosette plant, cold-treated	At5g16150	1e-44	Contig1/At5g16150/4e-41
AV813828	dehydration and cold, various stages	At5g16150	4e-44	Contig1/At5g16150/4e-41
AV816999	dehydration and cold, various stages	At5g16150	4e-44	Contig1/At5g16150/4e-41
BP780292	rosette plant, cold-treated	At5g16150	2e-43	Contig1/At5g16150/4e-41
CB074577	Avirulent Peronospora parasitica Infected	At5g16150	3e-42	Contig1/At5g16150/4e-41
BP601276	dark-grown	At5g16150	2e-41	Contig1/At5g16150/4e-41
AV809792	dehydration and cold, various stages	At5g16150	7e-41	Contig1/At5g16150/4e-41
BP624363	dehydration and rehydration-treated	At5g16150	5e-40	Contig1/At5g16150/4e-41
BP780519	rosette plant, cold-treated	At5g16150	6e-40	Contig1/At5g16150/4e-41
BP585432	mixture of silique and flower	At5g16150	8e-40	Contig1/At5g16150/4e-41
AA713112	3-day-old seedling hypocotyl	At5g16150	1e-39	Contig1/At5g16150/4e-41
BP840855	mixture of silique and flower	At5g16150	3e-39	Contig1/At5g16150/4e-41
AV798431	dehydration and cold, various stages	At5g16150	1e-38	Contig1/At5g16150/4e-41
AV805425	dehydration and cold, various stages	At5g16150	1e-38	Contig1/At5g16150/4e-41
CD534763	Leaf Senescence Library	At5g16150	1e-38	Contig1/At5g16150/4e-41
AV811100	dehydration and cold, various stages	At5g16150	2e-38	Contig1/At5g16150/4e-41
AV796930	dehydration and cold, various stages	At5g16150	8e-38	Contig1/At5g16150/4e-41
AV816107	dehydration and cold, various stages	At5g16150	4e-37	Contig1/At5g16150/4e-41
BP840485	mixture of silique and flower	At5g16150	8e-37	Contig1/At5g16150/4e-41
BP639895	mixture of silique and flower	At5g16150	1e-36	Contig1/At5g16150/4e-41
BP646352	mixture of silique and flower	At5g16150	2e-36	Contig1/At5g16150/4e-41
BP645120	mixture of silique and flower	At5g16150	8e-36	Contig1/At5g16150/4e-41
AV811368	dehydration and cold, various stages	At5g16150	1e-35	Contig1/At5g16150/4e-41
BP599442	dark-grown	At5g16150	7e-33	Contig1/At5g16150/4e-41
AV818239	dehydration and cold, various stages	At5g16150	1e-32	Contig1/At5g16150/4e-41
BP634297	dehydration and rehydration-treated	At5g16150	2e-32	Contig1/At5g16150/4e-41
BP652782	mixture of silique and flower	At5g16150	7e-28	Contig1/At5g16150/4e-41
BP790615	rosette plant, cold-treated	At5g16150	2e-24	Contig1/At5g16150/4e-41
BP616485	dark-grown	At5g16150	1e-15	Contig1/At5g16150/4e-41
BP638042	mixture of silique and flower	At5g16150	9e-13	Contig1/At5g16150/4e-41
BX841239	flowers and buds	At1g67300	1e-145	Contig2/At1g67300/1e-151	1112	1-335 1 gap
BP855382	various stress and plant hormones-treated	At1g67300	2e-49	Contig2/At1g67300/1e-151
BP819696	mixture of silique and flower	At1g67300	7e-49	Contig2/At1g67300/1e-151
BP816325	mixture of silique and flower	At1g67300	2e-30	Contig2/At1g67300/1e-151
AV797860	dehydration and cold, various stages	At1g67300	3e-30	Contig3/At1g67300/8e-30	603	414-493 1gap
AV800499	dehydration and cold, various stages	At1g67300	4e-30	Contig3/At1g67300/8e-30
N96130	3-day-old seedling hypocotyl	At1g67300	3e-28	Contig3/At1g67300/8e-30
AV786729	various developmental stages	At1g67300	3e-26	Contig3/At1g67300/8e-30
CB258387	adult plant, mixed stresses	At1g67300	3e-15	Contig3/At1g67300/8e-30
AV522420	2-6 week above ground organs	At1g67300	1e-13	Contig3/At1g67300/8e-30
AV830748	dehydration and cold, various stages	At1g79820	7e-49	Contig4/At1g72820/9e-73	592	23-176 1 gap
BP826223	mixture of silique and flower	At1g79820	6e-44	Contig4/At1g72820/9e-73
BE530524	developing seed	At1g79820	8e-40	Contig4/At1g72820/9e-73
BP804276	dark-grown	At1g79820	6e-38	Contig4/At1g72820/9e-73
AV826980	dehydration and cold, various stages	At5g16150	5e-83	Contig5/At5g16150/5e-83	615	1-170 1 gap
BP838848	mixture of silique and flower	At5g16150	2e-47	Contig5/At5g16150/5e-83
BP851658	various stress and plant hormones-treated	At5g16150	3e-35	Contig5/At5g16150/5e-83
AV531971	flower buds	At1g79820	3e-53	Contig6/At1g72820/4e-53	577	379-481
BP613239	dark-grown	At1g79820	6e-38	Contig6/At1g72820/4e-53
BP614512	dark-grown	At1g79820	7e-31	Contig6/At1g72820/4e-53
AV795199	dehydration-treated	At1g79820	3e-28	Contig6/At1g72820/4e-53
AV532038	flower buds	At1g79820	1e-26	Contig6/At1g72820/4e-53
AV794509	dehydration-treated	At1g79820	7e-25	Contig6/At1g72820/4e-53
AV812875	dehydration and cold, various stages	At1g79820	7e-21	Contig6/At1g72820/4e-53
BP657526	mixture of silique and flower	At1g79820	2e-20	Contig6/At1g72820/4e-53
BP616786	dark-grown	At1g79820	5e-19	Contig6/At1g72820/4e-53
AV818717	dehydration and cold, various stages	At1g79820	3e-18	Contig6/At1g72820/4e-53
BP607487	dark-grown	At1g79820	6e-15	Contig6/At1g72820/4e-53
BP784364	rosette plant, coled-treated	At1g05030	1e-29	singlet
CF774226	forward subtraction library	At1g67300	6e-37	singlet
AV826351	rosette plants, dehydration-treated	At1g79820	5e-26	singlet
AV800904	various stages, dehydration and cold	At1g79820	1e-09	singlet
T46284	multiple stages/tissue types/treatments	At5g16150	3e-49	singlet
BP806542	dark-grown	At5g16150	7e-33	singlet
BP663346	various stress and plant hormones-treated	At5g16150	5e-31	singlet
BP642547	mixture of silique and flower	At5g16150	1e-30	singlet
BP641845	mixture of silique and flower	At5g16150	1e-24	singlet
AV804594	various stages, dehydration and cold	At5g16150	1e-19	singlet
BP665315	various stress and plant hormones-treated	At5g16150	7e-18	singlet
CF774280	forward subtraction library	At5g16150	2e-16	singlet

## Sheet: INT
Accession #	tissue expression	most similar to:	BLASTX e-value	Contig ID/most similar to:/BLASTX e-value	Contig size (bp)	Protein alignment position
AI993234	Ohio State clone set	At2g43330	6e-38	Contig1/At2g43330/7e-71	810	1-175; 3 gaps
BP561832	dehydration and cold, various stages	At2g43330	2e-31	Contig1/At2g43330/7e-71
BP817075	mixure of silique and flower	At2g43330	5e-17	Contig1/At2g43330/7e-71
BX836943	Adult vegetative tissue	At2g43330	6e-71	Contig1/At2g43330/7e-71
T75731	multiple stages/tissue types/treatments	At2g43330	4e-43	Contig1/At2g43330/7e-71
AU227953	mixure of silique and flower	At4g16480	2e-48	Contig2/At4g16480/1e-117	794	389-579
AV524951	2-6 week above ground organs	At4g16480	3e-82	Contig2/At4g16480/1e-117
BP596677	mixure of silique and flower	At4g16480	1e-27	Contig2/At4g16480/1e-117
BX834434	Adult vegetative tissue	At4g16480	1e-113	Contig2/At4g16480/1e-117
CB259275	adult plant, mixed stresses	At4g16480	1e-110	Contig2/At4g16480/1e-117
AI099661	multiple stages/tissue types/treatments	At2g43330	4e-23	Contig3/At2g43330/1e-113	995	256-509; 2 gaps
AV532568	flower buds	At2g43330	1e-21	Contig3/At2g43330/1e-113
AV566390	green siliques	At2g43330	5e-21	Contig3/At2g43330/1e-113
AV800597	dehydration and cold, various stages	At2g43330	1e-27	Contig3/At2g43330/1e-113
AV809760	dehydration and cold, various stages	At2g43330	4e-65	Contig3/At2g43330/1e-113
BP784647	rosette, cold-treated	At2g43330	1e-23	Contig3/At2g43330/1e-113
BP785847	rosette, cold-treated	At2g43330	1e-23	Contig3/At2g43330/1e-113
BX834176	Adult vegetative tissue	At2g43330	7e-95	Contig3/At2g43330/1e-113
BX834518	hormone-treated callus	At2g43330	1e-130	Contig3/At2g43330/1e-113
BX841057	flowers and buds	At2g43330	2e-65	Contig3/At2g43330/1e-113
CB258896	adult plant, mixed stresses	At2g43330	9e-41	Contig3/At2g43330/1e-113
CB258925	adult plant, mixed stresses	At2g43330	7e-41	Contig3/At2g43330/1e-113
CB258926	adult plant, mixed stresses	At2g43330	2e-39	Contig3/At2g43330/1e-113
CB258927	adult plant, mixed stresses	At2g43330	2e-35	Contig3/At2g43330/1e-113
BX837794	hormone-treated callus	At2g35740	5e-96	Contig4/At2g35740/1e-123	1239	309-580; 1 gap?
BX838640	flowers and buds	At2g35740	1e-135	Contig4/At2g35740/1e-123
BX834669	hormone-treated callus	At2g35740	1e-106	Contig5/At2g35740/1e-111	1168	1-237
BX835197	flowers and buds	At2g35740	1e-111	Contig5/At2g35740/1e-111
BX840438	Silique	At1g30220	3e-98	singlet
BP647581	mixure of silique and flower	At2g43330	4e-09	singlet
AU236946	mixure of silique and flower	At4g16480	2e-51	singlet
BX837488	Adult vegetative tissue	At4g16480	1e-117	singlet

## Sheet: PLT
Accession #	tissue expression	most similar to:	BLASTX e-value	Contig ID/most similar to:/BLASTX e-value	Contig size (bp)	Protein alignment position
BP610447	dark-grown	At2g20780	1e-29	Contig1/At2g20780/1e-108	1033	267-421 2 gaps
BP623757	dehydration- and rehydration-treated	At2g20780	3e-33	Contig1/At2g20780/1e-108
BP786838	rosette, cold-treated	At2g20780	9e-28	Contig1/At2g20780/1e-108
BX835642	adult vegetative tissue	At2g20780	2e-23	Contig1/At2g20780/1e-108
BX835811	Hormone Treated Callus	At2g20780	1e-123	Contig1/At2g20780/1e-108
AV534200	flower buds	At3g18830	3e-70	Contig2/At3g18830/0.0	1823	1-539
AV545725	roots	At3g18830	2e-32	Contig2/At3g18830/0.0
AV549998	roots	At3g18830	7e-59	Contig2/At3g18830/0.0
AV565268	green siliques	At3g18830	1e-82	Contig2/At3g18830/0.0
AV784947	various developmental stages	At3g18830	1e-53	Contig2/At3g18830/0.0
AV795419	dehydration-treated	At3g18830	1e-69	Contig2/At3g18830/0.0
AV797556	dehydration and cold, various stages	At3g18830	9e-68	Contig2/At3g18830/0.0
AV800987	dehydration and cold, various stages	At3g18830	1e-47	Contig2/At3g18830/0.0
AV811296	dehydration and cold, various stages	At3g18830	2e-61	Contig2/At3g18830/0.0
AV814291	dehydration and cold, various stages	At3g18830	7e-47	Contig2/At3g18830/0.0
AV815073	dehydration and cold, various stages	At3g18830	2e-60	Contig2/At3g18830/0.0
AV820921	various dev. stages/treatments/dark-grown	At3g18830	3e-65	Contig2/At3g18830/0.0
AV823875	various developmental stages	At3g18830	1e-77	Contig2/At3g18830/0.0
AV828295	dehydration and cold, various stages	At3g18830	4e-57	Contig2/At3g18830/0.0
BE662839	Chronic Ozone Forward-Subtracted Library	At3g18830	1e-112	Contig2/At3g18830/0.0
BE662918	Acute Ozone pooled time-points	At3g18830	9e-67	Contig2/At3g18830/0.0
BP571521	root	At3g18830	5e-66	Contig2/At3g18830/0.0
BP580486	root	At3g18830	5e-54	Contig2/At3g18830/0.0
BP586828	mixture of silique and flower	At3g18830	9e-63	Contig2/At3g18830/0.0
BP587251	mixture of silique and flower	At3g18830	1e-54	Contig2/At3g18830/0.0
BP587401	mixture of silique and flower	At3g18830	1e-25	Contig2/At3g18830/0.0
BP592362	mixture of silique and flower	At3g18830	6e-65	Contig2/At3g18830/0.0
BP592489	mixture of silique and flower	At3g18830	7e-66	Contig2/At3g18830/0.0
BP597256	mixture of silique and flower	At3g18830	2e-49	Contig2/At3g18830/0.0
BP604443	dark-grown	At3g18830	7e-40	Contig2/At3g18830/0.0
BP605651	dark-grown	At3g18830	7e-64	Contig2/At3g18830/0.0
BP608801	dark-grown	At3g18830	2e-68	Contig2/At3g18830/0.0
BP610265	dark-grown	At3g18830	4e-50	Contig2/At3g18830/0.0
BP612079	dark-grown	At3g18830	1e-62	Contig2/At3g18830/0.0
BP612318	dark-grown	At3g18830	8e-55	Contig2/At3g18830/0.0
BP625283	dehydration- and rehydration-treated	At3g18830	1e-45	Contig2/At3g18830/0.0
BP640848	mixture of silique and flower	At3g18830	1e-53	Contig2/At3g18830/0.0
BP645919	mixture of silique and flower	At3g18830	5e-57	Contig2/At3g18830/0.0
BP650955	mixture of silique and flower	At3g18830	1e-54	Contig2/At3g18830/0.0
BP652618	mixture of silique and flower	At3g18830	6e-35	Contig2/At3g18830/0.0
BP653259	mixture of silique and flower	At3g18830	6e-39	Contig2/At3g18830/0.0
BP658003	mixture of silique and flower	At3g18830	3e-27	Contig2/At3g18830/0.0
BP659364	mixture of silique and flower	At3g18830	2e-53	Contig2/At3g18830/0.0
BP660321	mixture of silique and flower	At3g18830	1e-38	Contig2/At3g18830/0.0
BP660728	various stress and plant hormones-treated	At3g18830	2e-38	Contig2/At3g18830/0.0
BP790913	rosette, cold-treated	At3g18830	2e-61	Contig2/At3g18830/0.0
BP795986	rosette plants, dehydration-treated	At3g18830	1e-118	Contig2/At3g18830/0.0
BP797749	root	At3g18830	1e-49	Contig2/At3g18830/0.0
BP810094	dark-grown	At3g18830	9e-25	Contig2/At3g18830/0.0
BP811204	dark-grown	At3g18830	4e-44	Contig2/At3g18830/0.0
BP812771	mixture of silique and flower	At3g18830	2e-61	Contig2/At3g18830/0.0
BP813800	mixture of silique and flower	At3g18830	3e-55	Contig2/At3g18830/0.0
BP820963	mixture of silique and flower	At3g18830	3e-51	Contig2/At3g18830/0.0
BP825340	mixture of silique and flower	At3g18830	4e-53	Contig2/At3g18830/0.0
BP831407	mixture of silique and flower	At3g18830	5e-47	Contig2/At3g18830/0.0
BP833508	mixture of silique and flower	At3g18830	6e-44	Contig2/At3g18830/0.0
BP834595	mixture of silique and flower	At3g18830	3e-56	Contig2/At3g18830/0.0
BP835935	mixture of silique and flower	At3g18830	4e-56	Contig2/At3g18830/0.0
BP837978	mixture of silique and flower	At3g18830	2e-24	Contig2/At3g18830/0.0
BP839137	mixture of silique and flower	At3g18830	6e-36	Contig2/At3g18830/0.0
BP840403	mixture of silique and flower	At3g18830	4e-56	Contig2/At3g18830/0.0
BP845142	various stress and plant hormones-treated	At3g18830	5e-34	Contig2/At3g18830/0.0
BP848254	various stress and plant hormones-treated	At3g18830	4e-46	Contig2/At3g18830/0.0
BP851842	various stress and plant hormones-treated	At3g18830	5e-58	Contig2/At3g18830/0.0
BP852225	various stress and plant hormones-treated	At3g18830	7e-56	Contig2/At3g18830/0.0
BP855655	various stress and plant hormones-treated	At3g18830	1e-59	Contig2/At3g18830/0.0
BP857168	various stress and plant hormones-treated	At3g18830	6e-45	Contig2/At3g18830/0.0
BP860840	various stress and plant hormones-treated	At3g18830	2e-50	Contig2/At3g18830/0.0
BP862277	various stress and plant hormones-treated	At3g18830	3e-47	Contig2/At3g18830/0.0
BP863121	various stress and plant hormones-treated	At3g18830	2e-45	Contig2/At3g18830/0.0
BP868563	various stress and plant hormones-treated	At3g18830	2e-56	Contig2/At3g18830/0.0
BP868879	various stress and plant hormones-treated	At3g18830	2e-49	Contig2/At3g18830/0.0
BX835630	adult vegetative tissue	At3g18830	1e-81	Contig2/At3g18830/0.0
BX835767	adult vegetative tissue	At3g18830	1e-113	Contig2/At3g18830/0.0
BX839481	adult vegetative tissue	At3g18830	1e-125	Contig2/At3g18830/0.0
BX839596	adult vegetative tissue	At3g18830	1e-157	Contig2/At3g18830/0.0
BX839750	adult vegetative tissue	At3g18830	1e-147	Contig2/At3g18830/0.0
CB074585	Virulent Peronospora parasitica Infected Forward-Subtracted Library	At3g18830	1e-87	Contig2/At3g18830/0.0
CD534478	Leaf Senescence Library	At3g18830	6e-79	Contig2/At3g18830/0.0
CF773182	Inflorescence lacking open or older flowers	At3g18830	2e-49	Contig2/At3g18830/0.0
AV804574	dehydration and cold, various stages	At3g18830	1e-30	Contig3/At3g18830/2e-67	580	404-539
BP586561	mixture of silique and flower	At3g18830	3e-36	Contig3/At3g18830/2e-67
BP613537	dark-grown	At3g18830	2e-38	Contig3/At3g18830/2e-67
BP788032	rosette, cold-treated	At3g18830	5e-45	Contig3/At3g18830/2e-67
BP851669	various stress and plant hormones-treated	At2g20780	7e-20	Contig4/At2g20780/1e-129	1004	80-268 1 gap
BX839507	adult vegetative tissue	At2g20780	1e-125	Contig4/At2g20780/1e-129
BX839819	Hormone Treated Callus	At2g20780	1e-130	Contig4/At2g20780/1e-129
AI997793	rosette-1	At4g36670	2e-60	Contig5/At4g36670/2e-60	603	362-493 1 gap
AU238947	mixture of silique and flower	At4g36670	1e-33	Contig5/At4g36670/2e-60
BX836130	Hormone Treated Callus	At2g20780	1e-125	singlet
CD533806	Leaf Senescence Library	At2g20780	0.0001	singlet
BP592204	mixture of silique and flower	At3g18830	3e-43	singlet
BP608710	dark-grown	At3g18830	1e-30	singlet
BP628983	dehydration- and rehydration-treated	At3g18830	1e-27	singlet
BP641661	mixture of silique and flower	At3g18830	2e-12	singlet
BP641824	mixture of silique and flower	At3g18830	7e-18	singlet
BP646446	mixture of silique and flower	At3g18830	6e-48	singlet
BP648329	mixture of silique and flower	At3g18830	8e-33	singlet
BP649612	mixture of silique and flower	At3g18830	2e-14	singlet
BP649866	mixture of silique and flower	At3g18830	3e-26	singlet
BP662431	various stress and plant hormones-treated	At3g18830	0.029	singlet
BP662784	various stress and plant hormones-treated	At3g18830	1e-27	singlet
BP667298	various stress and plant hormones-treated	At3g18830	2e-49	singlet
BP668028	various stress and plant hormones-treated	At3g18830	4e-35	singlet
BP671759	various stress and plant hormones-treated	At3g18830	8e-19	singlet
BP807848	dark-grown	At3g18830	6e-39	singlet
BP859979	various stress and plant hormones-treated	At3g18830	2e-28	singlet
AU230198	mixture of silique and flower	At4g36670	3e-28	singlet
CB074911	Acute Ozone pooled time-points	At4g36670	1e-43	singlet

## Sheet: XyloseTP
Accession #	tissue expression	most similar to:	BLASTX e-value	Contig ID/most similar to:/BLASTX e-value	Contig size (bp)	Protein alignment position
BP799688	root	At5g17010	3e-29	Contig1/At5g17010/1e-41	424	1-103 1 gap
BP799690	root	At5g17010	1e-34	Contig1/At5g17010/1e-41
BP801667	root	At5g17010	4e-37	Contig1/At5g17010/1e-41
BP801692	root	At5g17010	6e-21	Contig1/At5g17010/1e-41
BP839785	mixture of silique and flower	At5g17010	2e-25	Contig1/At5g17010/1e-41
BP840449	mixture of silique and flower	At5g17010	3e-33	Contig1/At5g17010/1e-41
BP841369	mixture of silique and flower	At5g17010	5e-21	Contig1/At5g17010/1e-41
AV548032	roots	At5g59250	3e-32	Contig2/At5g59250/1e-95	711	364-558 1 gap
AV782266	rosette plants	At5g59250	1e-95	Contig2/At5g59250/1e-95
AV791971	rosette, cold-treated	At5g59250	1e-51	Contig2/At5g59250/1e-95
AV792766	rosette, cold-treated	At5g59250	7e-47	Contig2/At5g59250/1e-95
AV797947	dehydration and cold, various stages	At5g59250	1e-45	Contig2/At5g59250/1e-95
AV799535	dehydration and cold, various stages	At5g59250	2e-43	Contig2/At5g59250/1e-95
AV808412	dehydration and cold, various stages	At5g59250	2e-24	Contig2/At5g59250/1e-95
AV809181	dehydration and cold, various stages	At5g59250	2e-30	Contig2/At5g59250/1e-95
AV812195	dehydration and cold, various stages	At5g59250	9e-30	Contig2/At5g59250/1e-95
AV812658	dehydration and cold, various stages	At5g59250	6e-42	Contig2/At5g59250/1e-95
BP587846	mixture of silique and flower	At5g59250	1e-48	Contig2/At5g59250/1e-95
BP781677	rosette, cold-treated	At5g59250	8e-45	Contig2/At5g59250/1e-95
BP786042	rosette, cold-treated	At5g59250	2e-47	Contig2/At5g59250/1e-95
BP792379	rosette, cold-treated	At5g59250	1e-40	Contig2/At5g59250/1e-95
AV807978	dehydration and cold, various stages	At5g17010	1e-19	Contig3/At5g17010/2e-19	507	393-440
AV813848	dehydration and cold, various stages	At5g17010	7e-20	Contig3/At5g17010/2e-19
BP647850	mixture of silique and flower	At5g17010	2e-14	Contig3/At5g17010/2e-19
BP648110	mixture of silique and flower	At5g17010	2e-15	Contig3/At5g17010/2e-19
BP658650	mixture of silique and flower	At5g17010	6e-08	Contig3/At5g17010/2e-19
BP777144	rosette, cold-treated	At5g17010	3e-16	Contig3/At5g17010/2e-19
AV818405	dehydration and cold, various stages	At3g03090	1e-12	Contig4/At3g03090/4e-17	424	462-503
BP593976	mixture of silique and flower	At3g03090	5e-13	Contig4/At3g03090/4e-17
BP648348	mixture of silique and flower	At3g03090	1e-13	Contig4/At3g03090/4e-17
AV831972	dehydration and cold, various stages	At3g03090	4e-56	Contig5/At3g03090/4e-56	594	1-152 2 gaps
BE844829	salt-induced transcripts, 10-14d seedlings	At3g03090	4e-13	Contig5/At3g03090/4e-56
AV821729	rosette plants	At5g59250	1e-52	Contig6/At5g59250/5e-59	406	1-113
BP844951	various stress and hormone-treatments	At5g59250	3e-30	Contig6/At5g59250/5e-59
BP852780	various stress and hormone-treatments	At5g59250	1e-53	Contig6/At5g59250/5e-59
AA713083	multiple stages/tissue types/treatments	At3g03090	1e-41	singlet
AI999720	rosette-3	At3g03090	3e-17	singlet
AV814477	various developmental stages	At5g17010	2e-07	singlet
CK121718	inflorescence meristem 1 week after bolting	At5g17010	1e-135	singlet
AV807666	various developmental stages	At5g59250	0.004	singlet
BP834851	mixture of silique and flower	At5g59250	4e-13	singlet
