# Supplementary material for: The monosaccharide transporter gene family in land plants is ancient and shows differential subfamily expression and expansion across lineages
Source: BMC Evol Biol. 2006 Aug 21;6:64. doi: 10.1186/1471-2148-6-64 (PMC1578591; doi:10.1186/1471-2148-6-64)
Supplement: Additional File 12 — Summary of identified MST ESTs in small databases (Marchantia polymorpha, Selaginella lepidophylla, Ceratopteris richardii). [file 1471-2148-6-64-S12.xls]

## Sheet: Marchantia
Accession #	Length (bp)	tissue expression	most similar to:	BLASTX e-value	subfamily	Comments
C96327	479	immature sex organ	At1g11260 (STP1)	7e-16	STP	9e-16 for At4g21480 (STP12)
C96316	479	immature sex organ	At1g11260 (STP1)	7e-16	STP	9e-16 for At4g21480 (STP12)

## Sheet: Ceratopteris
Accession #	Length (bp)	tissue expression	most similar to:	BLASTX e-value	subfamily	Comments
BQ087532	550	spore 20 h post germ (gametophyte)	At3g19930 STP4	9e-40	STP	1e-38 for STP13
BE641847	842	spore 20 h post germ (gametophyte)	At3g51490	4e-07	AZT
BE642082	775	spore 20 h post germ (gametophyte)	At1g30220 INT2	3e-86	INT
CV736045	635	spore 20 h post germ (gametophyte)	At5g16150 AtpGlcT	2e-34	pGlcT
CV735862	1037	spore 20 h post germ (gametophyte)	At3g18830 PLT5	2e-67	PLT
BE641687	831	spore 20 h post germ (gametophyte)	At5g59250	1e-45	XyloseTP

## Sheet: Selaginella
Accession #	Length (bp)	tissue expression	most similar to:	BLASTX e-value	subfamily	Comments
BM403071	351	microphyll fronds undergoing desiccation for 2.5 h	At5g16150	1e-25	pGlcT	4e-15 for At1g05030
BM403104	486	microphyll fronds undergoing desiccation for 2.5 h	At1g75220	7e-30	ERD6-like	1e-29 for At1g19450
