# Supplementary material for: The monosaccharide transporter gene family in land plants is ancient and shows differential subfamily expression and expansion across lineages
Source: BMC Evol Biol. 2006 Aug 21;6:64. doi: 10.1186/1471-2148-6-64 (PMC1578591; doi:10.1186/1471-2148-6-64)
Supplement: Additional File 13 — Summary of identified MST ESTs in Physcometrella patens and Physcomitrella patens subsp. patens EST databases. [file 1471-2148-6-64-S13.xls]

## Sheet: STP
Accession #	tissue expression	most similar to:	BLASTX e-value	Contig ID/most similar to:/BLASTX e-value	Contig size (bp)	Protein alignment position
BJ592013	chloronemata, caulonemata and malformed buds	At3g19940	1e-06	Congtig1/At4g02050/1e-49	939	380-499*
BJ598887	chloronemata, caulonemata and rhizoid-like protonemata	At4g02050	4e-49	Congtig1/At4g02050/1e-49
BJ595211	chloronemata, caulonemata and malformed buds	At4g02050	7e-33	Congtig1/At4g02050/1e-49
BJ583747	chloronemata, caulonemata and malformed buds	At4g02050	6e-32	Congtig1/At4g02050/1e-49
BJ585015	chloronemata, caulonemata and malformed buds	At4g02050	7e-30	Congtig1/At4g02050/1e-49
BJ582786	chloronemata, caulonemata and malformed buds	At4g02050	1e-22	Congtig1/At4g02050/1e-49
BJ587926	chloronemata, caulonemata and malformed buds	At4g02050	7e-14	Congtig1/At4g02050/1e-49
BJ595223	chloronemata, caulonemata and malformed buds	At4g02050	8e-14	Congtig1/At4g02050/1e-49
BJ593010	chloronemata, caulonemata and malformed buds	At4g02050	8e-14	Congtig1/At4g02050/1e-49
BJ586325	chloronemata, caulonemata and malformed buds	At4g02050	4e-13	Congtig1/At4g02050/1e-49
BJ606815	chloronemata, caulonemata and rhizoid-like protonemata	At4g02050	5e-25	Congtig1/At4g02050/1e-49
BJ579020	chloronemata, caulonemata and malformed buds	At4g02050	6e-32	Congtig2/At4g02050/6e-32	695	418-504*
BJ589173	chloronemata, caulonemata and malformed buds	At4g02050	1e-14	Congtig2/At4g02050/6e-32
BJ978127	ppsp44k17	At4g02050	5e-47	singlet	907	388-499*

## Sheet: AZT
Accession #	tissue expression	most similar to:	BLASTX e-value	Contig ID/most similar to:/BLASTX e-value	Contig size (bp)	Protein alignment position
BJ170861	chloronemata and young gametophores	At4g35300	1e-16	Contig1/At4g35300/2e-13	727	661-689; 691-733*
BJ172864	chloronemata and young gametophores	At4g35300	3e-16	Contig1/At4g35300/2e-13
BJ596421	chloronemata, caulonemata and rhizoid-like protonemata	At4g35300	1e-15	Contig1/At4g35300/2e-13
BJ606071	chloronemata, caulonemata and rhizoid-like protonemata	At4g35300	1e-13	Contig1/At4g35300/2e-13
BJ608610	chloronemata, caulonemata and rhizoid-like protonemata	At4g35300	1e-13	Contig1/At4g35300/2e-13
BJ599957	chloronemata, caulonemata and rhizoid-like protonemata	At4g35300	1e-11	Contig1/At4g35300/2e-13
BJ597898	chloronemata, caulonemata and rhizoid-like protonemata	At4g35300	1e-09	Contig1/At4g35300/2e-13
BJ168760	chloronemata and young gametophores	At4g35300	4e-09	Contig1/At4g35300/2e-13
BJ607590	chloronemata, caulonemata and rhizoid-like protonemata	At4g35300	3e-07	Contig1/At4g35300/2e-13
BJ587081	chloronemata, caulonemata and malformed buds	At4g35300	6e-06	Contig1/At4g35300/2e-13
BJ605799	chloronemata, caulonemata and rhizoid-like protonemata	At4g35300	0.043	Contig1/At4g35300/2e-13
BJ610159	chloronemata, caulonemata and rhizoid-like protonemata	At4g35300	2e-48	Contig2/At4g35300/4e-46	776	471-494; 498-650
BJ602154	chloronemata, caulonemata and rhizoid-like protonemata	At4g35300	6e-44	Contig2/At4g35300/4e-46
BJ190188	chloronemata, caulonemata and malformed buds	At3g51490	7e-39	Contig3/At4g35300/2e-49	792	13-150; 143-186
BJ201375	chloronemata, caulonemata and rhizoid-like protonemata	At4g35300	1e-48	Contig3/At4g35300/2e-49
BJ199645	chloronemata, caulonemata and rhizoid-like protonemata	At4g35300	2e-33	Contig3/At4g35300/2e-49
BJ182147	chloronemata, caulonemata and malformed buds	At4g35300	1e-27	Contig3/At4g35300/2e-49
BJ192502	chloronemata, caulonemata and rhizoid-like protonemata	At4g35300	2e-27	Contig3/At4g35300/2e-49
BJ196829	chloronemata, caulonemata and rhizoid-like protonemata	At4g35300	2e-27	Contig3/At4g35300/2e-49
BJ195540	chloronemata, caulonemata and rhizoid-like protonemata	At4g35300	4e-27	Contig3/At4g35300/2e-49
BJ199399	chloronemata, caulonemata and rhizoid-like protonemata	At4g35300	4e-27	Contig3/At4g35300/2e-49
BJ205227	chloronemata, caulonemata and rhizoid-like protonemata	At4g35300	4e-27	Contig3/At4g35300/2e-49
BJ204237	chloronemata, caulonemata and rhizoid-like protonemata	At4g35300	4e-26	Contig3/At4g35300/2e-49
BJ207063	chloronemata, caulonemata and rhizoid-like protonemata	At4g35300	4e-26	Contig3/At4g35300/2e-49
BJ160515	chloronemata and young gametophores	At4g35300	9e-23	Contig3/At4g35300/2e-49
BJ161339	chloronemata and young gametophores	At3g51490	5e-39	Contig4/At3g51490/6e-39	622	13-139
BJ161601	chloronemata and young gametophores	At3g51490	2e-38	Contig4/At3g51490/6e-39
BJ195504	chloronemata, caulonemata and rhizoid-like protonemata	At3g51490	2e-33	Contig4/At3g51490/6e-39
BJ199028	chloronemata, caulonemata and rhizoid-like protonemata	At3g51490	2e-32	Contig4/At3g51490/6e-39
BJ158121	chloronemata and young gametophores	At3g51490	9e-32	Contig4/At3g51490/6e-39
BJ206378	chloronemata, caulonemata and rhizoid-like protonemata	At3g51490	1e-28	Contig4/At3g51490/6e-39
BJ191076	chloronemata, caulonemata and rhizoid-like protonemata	At3g51490	3e-26	Contig4/At3g51490/6e-39
BJ196407	chloronemata, caulonemata and rhizoid-like protonemata	At3g51490	3e-26	Contig4/At3g51490/6e-39
BJ206524	chloronemata, caulonemata and rhizoid-like protonemata	At3g51490	3e-26	Contig4/At3g51490/6e-39
BJ202967	chloronemata, caulonemata and rhizoid-like protonemata	At3g51490	7e-26	Contig4/At3g51490/6e-39
BJ205768	chloronemata, caulonemata and rhizoid-like protonemata	At3g51490	1e-11	Contig4/At3g51490/6e-39
BJ190465	chloronemata, caulonemata and rhizoid-like protonemata	At4g35300	1e-31	Contig4/At3g51490/6e-39
BJ199622	chloronemata, caulonemata and rhizoid-like protonemata	At4g35300	9e-27	Contig4/At3g51490/6e-39
BJ165934	chloronemata and young gametophores	At4g35300	1e-34	Contig5/At4g35300/6e-34	782	610-636; 633-729*
BJ610423	chloronemata, caulonemata and rhizoid-like protonemata	At4g35300	4e-33	Contig5/At4g35300/6e-34
BJ609541	chloronemata, caulonemata and rhizoid-like protonemata	At4g35300	7e-32	Contig5/At4g35300/6e-34
BJ166402	chloronemata and young gametophores	At4g35300	2e-31	Contig5/At4g35300/6e-34
BJ606049	chloronemata, caulonemata and rhizoid-like protonemata	At4g35300	3e-30	Contig5/At4g35300/6e-34
BJ164774	chloronemata and young gametophores	At4g35300	2e-26	Contig5/At4g35300/6e-34
BJ605362	chloronemata, caulonemata and rhizoid-like protonemata	At4g35300	2e-26	Contig5/At4g35300/6e-34
BJ606577	chloronemata, caulonemata and rhizoid-like protonemata	At4g35300	2e-26	Contig5/At4g35300/6e-34
BJ598346	chloronemata, caulonemata and rhizoid-like protonemata	At4g35300	2e-23	Contig5/At4g35300/6e-34
BJ604050	chloronemata, caulonemata and rhizoid-like protonemata	At4g35300	2e-21	Contig5/At4g35300/6e-34
BJ602756	chloronemata, caulonemata and rhizoid-like protonemata	At4g35300	1e-19	Contig5/At4g35300/6e-34
BJ599431	chloronemata, caulonemata and rhizoid-like protonemata	At4g35300	2e-19	Contig5/At4g35300/6e-34
BJ595869	chloronemata, caulonemata and rhizoid-like protonemata	At4g35300	9e-18	Contig5/At4g35300/6e-34
BJ168065	chloronemata and young gametophores	At4g35300	1e-34	singlet	612	610-723*
BJ595505	chloronemata, caulonemata and malformed buds	At4g35300	3e-25	singlet	501	639-723*
BJ159813	chloronemata and young gametophores	At4g35300	4e-25	singlet	608	13-100

## Sheet: ERD6-like
Accession #	tissue expression	most similar to:	BLASTX e-value	Contig ID/most similar to:/BLASTX e-value	Contig size (bp)	Protein alignment position
BJ158914	chloronemata and young gametophores	At1g19450	1e-15	Contig1/At1g75220/8e-14	617	36-103
BJ179464	chloronemata, caulonemata and malformed buds	At1g75220	0.0001	Contig1/At1g75220/8e-14
BJ584628	chloronemata, caulonemata and malformed buds	At1g19450	0.0004	Contig2/At5g18840/8e-29	960	378-479
BJ942869	clone pphf1h15	At1g54730	2e-06	Contig2/At5g18840/8e-29
BQ041512	clone PEP_SOURCE_ID:PPS60218	At5g18840	3e-29	Contig2/At5g18840/8e-29

## Sheet: pGlcT
Accession #	tissue expression	most similar to:	BLASTX e-value	Contig ID/most similar to:/BLASTX e-value	Contig size (bp)	Protein alignment position
BJ942541	clone pphf19g18	At5g16150	4e-28	Contig1/At5g16150/5e-28	742	78-168**
BJ941330	clone pphf14g12	At5g16150	2e-21	Contig1/At5g16150/5e-28
BJ941590	clone pphf15i05	At5g16150	1e-20	Contig1/At5g16150/5e-28
BJ177029	chloronemata, caulonemata and malformed buds	At5g16150	1e-12	Contig1/At5g16150/5e-28
BJ161002	chloronemata and young gametophores	At5g16150	8e-05	Contig1/At5g16150/5e-28
BJ975112	clone ppsp24i03	At5g16150	8e-71	Contig2/At5g16150/8e-71	781	329-543*
BJ598003	chloronemata, caulonemata and rhizoid-like protonemata	At5g16150	2e-70	Contig2/At5g16150/8e-71
BJ611014	chloronemata, caulonemata and rhizoid-like protonemata	At5g16150	9e-66	Contig2/At5g16150/8e-71
BJ166073	chloronemata and young gametophores	At5g16150	9e-65	Contig2/At5g16150/8e-71
BJ596470	chloronemata, caulonemata and rhizoid-like protonemata	At5g16150	3e-59	Contig2/At5g16150/8e-71
BJ600357	chloronemata, caulonemata and rhizoid-like protonemata	At5g16150	1e-48	Contig2/At5g16150/8e-71
BJ173039	chloronemata and young gametophores	At5g16150	6e-19	Contig2/At5g16150/8e-71
BJ169228	chloronemata and young gametophores	At5g16150	7e-31	Contig3/At5g16150/7e-38	914	402-543*
BJ166240	chloronemata and young gametophores	At5g16150	4e-30	Contig3/At5g16150/7e-38
BI741787	clone PEP_SOURCE_ID:PPN271424	At5g16150	9e-30	Contig3/At5g16150/7e-38
BI488253	clone PEP_SOURCE_ID:PPN241514	At5g16150	5e-29	Contig3/At5g16150/7e-38
BJ583595	chloronemata, caulonemata and malformed buds	At5g16150	2e-28	Contig3/At5g16150/7e-38
BJ205706	chloronemata, caulonemata and rhizoid-like protonemata	At5g16150	6e-28	Contig3/At5g16150/7e-38
BJ601580	chloronemata, caulonemata and rhizoid-like protonemata	At5g16150	4e-24	Contig3/At5g16150/7e-38
BJ585491	chloronemata, caulonemata and malformed buds	At5g16150	1e-18	Contig3/At5g16150/7e-38
BJ604532	chloronemata, caulonemata and rhizoid-like protonemata	At5g16150	1e-18	Contig3/At5g16150/7e-38
BJ608261	chloronemata, caulonemata and rhizoid-like protonemata	At5g16150	1e-18	Contig3/At5g16150/7e-38
BJ953215	clone pphf19g18	At5g16150	1e-18	Contig3/At5g16150/7e-38
BJ609382	chloronemata, caulonemata and rhizoid-like protonemata	At5g16150	3e-18	Contig3/At5g16150/7e-38
BJ170893	chloronemata and young gametophores	At5g16150	5e-18	Contig3/At5g16150/7e-38
BJ582868	chloronemata, caulonemata and malformed buds	At5g16150	6e-18	Contig3/At5g16150/7e-38
BJ592732	chloronemata, caulonemata and malformed buds	At5g16150	6e-18	Contig3/At5g16150/7e-38
BJ602683	chloronemata, caulonemata and rhizoid-like protonemata	At5g16150	6e-18	Contig3/At5g16150/7e-38
BJ610455	chloronemata, caulonemata and rhizoid-like protonemata	At5g16150	6e-18	Contig3/At5g16150/7e-38
BJ952193	clone pphf15i05	At5g16150	6e-18	Contig3/At5g16150/7e-38
BJ601490	chloronemata, caulonemata and rhizoid-like protonemata	At5g16150	8e-18	Contig3/At5g16150/7e-38
BJ603243	chloronemata, caulonemata and rhizoid-like protonemata	At5g16150	8e-18	Contig3/At5g16150/7e-38
BJ955190	clone pphf25e13	At5g16150	6e-17	Contig3/At5g16150/7e-38
BJ592948	chloronemata, caulonemata and malformed buds	At5g16150	7e-17	Contig3/At5g16150/7e-38
BJ587405	chloronemata, caulonemata and malformed buds	At5g16150	1e-15	Contig3/At5g16150/7e-38
BJ598648	chloronemata, caulonemata and rhizoid-like protonemata	At5g16150	3e-11	Contig3/At5g16150/7e-38
BJ588420	chloronemata, caulonemata and malformed buds	At5g16150	7e-05	Contig3/At5g16150/7e-38
BJ607174	chloronemata, caulonemata and rhizoid-like protonemata	At5g16150	7e-05	Contig3/At5g16150/7e-38
BJ607442	chloronemata, caulonemata and rhizoid-like protonemata	At5g16150	8e-05	Contig3/At5g16150/7e-38
BJ951917	clone pphf14g12	At5g16150	0.0001	Contig3/At5g16150/7e-38
BJ169889	chloronemata and young gametophores	At5g16150	0.002	Contig3/At5g16150/7e-38
BJ587182	chloronemata, caulonemata and malformed buds	At1g67300	2e-05	Contig4/At5g16150/1e-34	1047	397-542*
BJ604098	chloronemata, caulonemata and rhizoid-like protonemata	At5g16150	9e-36	Contig4/At5g16150/1e-34
BJ604979	chloronemata, caulonemata and rhizoid-like protonemata	At5g16150	6e-28	Contig4/At5g16150/1e-34
BJ194847	chloronemata, caulonemata and rhizoid-like protonemata	At5g16150	7e-29	Contig5/At5g16150/1e-26	679	101-277**
BJ966599	clone ppsp24i03	At5g16150	9e-27	Contig5/At5g16150/1e-26
BJ191662	chloronemata, caulonemata and rhizoid-like protonemata	At5g16150	1e-22	Contig5/At5g16150/1e-26
BJ192552	chloronemata, caulonemata and rhizoid-like protonemata	At5g16150	1e-22	Contig5/At5g16150/1e-26
BJ197221	chloronemata, caulonemata and rhizoid-like protonemata	At5g16150	4e-22	Contig5/At5g16150/1e-26
BJ158284	chloronemata and young gametophores	At5g16150	5e-21	Contig5/At5g16150/1e-26
BJ589670	chloronemata, caulonemata and malformed buds	At1g05030	5e-43	Contig6/At1g05030/7e-21	638	369-480***
AW145695	clone PEP_SOURCE_ID:PPN021606	At1g67300	2e-07	Contig6/At1g05030/7e-21
BJ604677	chloronemata, caulonemata and rhizoid-like protonemata	At1g67300	9e-35	singlet	768	321-486*** gaps
BJ198372	chloronemata, caulonemata and rhizoid-like protonemata	At1g67300	4e-10	singlet	536	12-89

## Sheet: INT
Accession #	tissue expression	most similar to:	BLASTX e-value	Contig ID/most similar to:/BLASTX e-value	Contig size (bp)	Protein alignment position
BJ590214	chloronemata, caulonemata and malformed buds	At1g30220	1e-37	Contig1/At2g43330/4e-34	725	382-396; 392-490
BJ592237	chloronemata, caulonemata and malformed buds	At1g30220	1e-33	Contig1/At2g43330/4e-34
BJ581355	chloronemata, caulonemata and malformed buds	At1g30220	5e-22	Contig1/At2g43330/4e-34
BJ588467	chloronemata, caulonemata and malformed buds	At1g30220	3e-15	Contig1/At2g43330/4e-34
BJ169631	chloronemata and young gametophores	At2g43330	1e-05	Contig1/At2g43330/4e-34
BJ183165	chloronemata, caulonemata and malformed buds	At1g30220	6e-19	Contig2/At1g30220/1e-8	599	25-65
BJ176136	chloronemata, caulonemata and malformed buds	At1g30220	9e-16	Contig2/At1g30220/1e-8
BJ161780	chloronemata and young gametophores	At1g30220	7e-12	Contig2/At1g30220/1e-8
BJ187309	chloronemata, caulonemata and malformed buds	At4g16480	0.0007	Contig2/At1g30220/1e-8
BJ167417	chloronemata and young gametophores	At1g30220	2e-37	singlet	714	399-559 gaps
BJ157860	chloronemata and young gametophores	At1g30220	9e-13	singlet	466	44-105 gap

## Sheet: PLT
Accession #	tissue expression	most similar to:	BLASTX e-value	Contig ID/most similar to:/BLASTX e-value	Contig size (bp)	Protein alignment position
None

## Sheet: XyloseTP
Accession #	tissue expression	most similar to:	BLASTX e-value	Contig ID/most similar to:/BLASTX e-value	Contig size (bp)	Protein alignment position
BJ965422	clone ppsp21d13	At5g59250	2e-43	Contig1/At5g59250/2e-43	632	93-225
BJ174199	chloronemata, caulonemata and malformed buds	At5g59250	5e-43	Contig1/At5g59250/2e-43
BJ958473	clone pphf36j12	At5g59250	5e-38	Contig2/At5g59250/8e-35	820	274-434
BJ947640	clone pphf36j12	At5g59250	6e-35	Contig2/At5g59250/8e-35
BJ973941	clone ppsp21d13	At5g59250	2e-70	Contig3/At5g59250/1e-67	885	432-556
BJ579315	chloronemata, caulonemata and malformed buds	At5g59250	3e-50	Contig3/At5g59250/1e-67
