# Supplementary material for: The monosaccharide transporter gene family in land plants is ancient and shows differential subfamily expression and expansion across lineages
Source: BMC Evol Biol. 2006 Aug 21;6:64. doi: 10.1186/1471-2148-6-64 (PMC1578591; doi:10.1186/1471-2148-6-64)
Supplement: Additional File 14 — Summary of identified MST ESTs in Pinus taeda EST database. [file 1471-2148-6-64-S14.xls]

## Sheet: STP
Accession #	tissue expression	most similar to:	BLASTX e-value	Contig ID/most similar to:/BLASTX e-value	Contig size (bp)	Protein position alignment
DR164204	Roots minus iron	At1g11260	5e-58	Contig1/At1g11260 (STP1)/1e-136	1389	140-516***
DR164128	Roots minus iron	At5g26340	1e-119	Contig1/At1g11260 (STP1)/1e-136
CX647938	Root cold	At4g02050	1e-54	Contig10/At4g02050 (STP7)/2e-54	1128	361-499**
CV031589	Roots plus added NaCl	At4g02050	2e-53	Contig10/At4g02050 (STP7)/2e-54
CX647749	Root cold	At4g02050	5e-44	Contig10/At4g02050 (STP7)/2e-54
CF394212	Drought-stressed loblolly pine roots	At4g02050	1e-23	Contig10/At4g02050 (STP7)/2e-54
CF386531	Loblolly pine roots recovering from drought	At1g11260	2e-14	Contig11/At4g02050 (STP7)/6e-32	1219	285-488
CF386626	Loblolly pine roots recovering from drought	At4g02050	1e-14	Contig11/At4g02050 (STP7)/6e-32
DR090420	Roots plus added aluminum	At5g26340	1e-107	Contig12/At5g26340 (STP13)/1e-167	1627	122-518*
DR111788	Roots minus sulfur	At5g26340	1e-103	Contig12/At5g26340 (STP13)/1e-167
CF387431	Loblolly pine roots recovering from drought	At5g26340	3e-80	Contig12/At5g26340 (STP13)/1e-167
BE997020	Xylem Compression wood Inclined	At5g26340	4e-57	Contig12/At5g26340 (STP13)/1e-167
BQ698443	Xylem Planings wood Vertical	At5g26340	2e-48	Contig12/At5g26340 (STP13)/1e-167
CX647568	Root cold	At5g26340	3e-48	Contig12/At5g26340 (STP13)/1e-167
CX648513	Root cold	At5g26340	2e-45	Contig12/At5g26340 (STP13)/1e-167
CX648593	Root cold	At5g26340	2e-45	Contig12/At5g26340 (STP13)/1e-167
CV036572	Roots plus added NaCl	At5g26340	2e-39	Contig12/At5g26340 (STP13)/1e-167
CV036643	Roots plus added NaCl	At5g26340	8e-35	Contig12/At5g26340 (STP13)/1e-167
DR100129	Stem Response Resistant	At5g26340	3e-34	Contig12/At5g26340 (STP13)/1e-167
CO171119	Needles control	At5g26340	4e-23	Contig12/At5g26340 (STP13)/1e-167
DR090341	Roots plus added aluminum	At5g26340	4e-23	Contig12/At5g26340 (STP13)/1e-167
DR100204	Stem Response Resistant	At5g26340	5e-23	Contig12/At5g26340 (STP13)/1e-167
CX647523	Root cold	At5g26340	6e-22	Contig12/At5g26340 (STP13)/1e-167
CF387317	Loblolly pine roots recovering from drought	At5g26340	3e-17	Contig12/At5g26340 (STP13)/1e-167
CD017225	Xylem Compression wood Inclined	At5g26340	2e-12	Contig12/At5g26340 (STP13)/1e-167
CF477109	Well-watered loblolly pine roots	At5g26340	2e-19	Contig13/At5g26340 (STP13)/3e-21	1020	234-484*
CF476984	Well-watered loblolly pine roots	At5g26340	4e-09	Contig13/At5g26340 (STP13)/3e-21
BQ696373	Xylem Planings wood Vertical	At5g26340	6e-18	Contig14/At5g26340 (STP13)/3e-19	526	14-86
DR110827	Roots minus sulfur	At5g26340	4e-12	Contig14/At5g26340 (STP13)/3e-19
CV136414	loblolly pine embryos	At1g77210	1e-103	Contig2/At1g77210 (STP14)/0.0	1955	1-501
DN445898	loblolly pine embryos	At1g77210	3e-99	Contig2/At1g77210 (STP14)/0.0
DN464197	loblolly pine embryos	At1g77210	1e-82	Contig2/At1g77210 (STP14)/0.0
CD021021	Xylem Normal wood Vertical	At1g77210	4e-21	Contig2/At1g77210 (STP14)/0.0
CV146842	loblolly pine embryos	At4g02050	1e-100	Contig2/At1g77210 (STP14)/0.0
CF386282	Loblolly pine roots recovering from drought	At4g02050	3e-89	Contig2/At1g77210 (STP14)/0.0
DN460108	loblolly pine embryos	At4g02050	2e-69	Contig2/At1g77210 (STP14)/0.0
BQ635305	Xylem Root wood Vertical	At4g02050	3e-45	Contig2/At1g77210 (STP14)/0.0
DR179656	Roots minus micronutrients	At1g50310	2e-13	Contig3/At3g19930 (STP4)/1e-125	1673	84-502****
DR111813	Roots minus sulfur	At3g19930	3e-84	Contig3/At3g19930 (STP4)/1e-125
DR179576	Roots minus micronutrients	At3g19930	4e-50	Contig3/At3g19930 (STP4)/1e-125
CV036616	Roots plus added NaCl	At3g19940	7e-69	Contig3/At3g19930 (STP4)/1e-125
CV036548	Roots plus added NaCl	At3g19940	1e-36	Contig3/At3g19930 (STP4)/1e-125
CO200584	Root gravitropism	At4g02050	3e-61	Contig3/At3g19930 (STP4)/1e-125
CO200672	Root gravitropism	At5g26340	2e-33	Contig3/At3g19930 (STP4)/1e-125
DR169016	Roots minus phosphorous	At5g26340	8e-26	Contig3/At3g19930 (STP4)/1e-125
CX647702	Root cold	At4g02050	1e-105	Contig4/At4g02050 (STP7)/1e-153	1105	110-475**
CF389260	Loblolly pine roots recovering from drought	At4g02050	9e-94	Contig4/At4g02050 (STP7)/1e-153
CF475124	Well-watered loblolly pine roots	At4g02050	7e-81	Contig4/At4g02050 (STP7)/1e-153
CF470824	Drought-stressed loblolly pine roots	At4g02050	4e-93	Contig5/At4g02050 (STP7)/9e-94	809	248-500**
CF396625	Drought-stressed loblolly pine roots	At4g02050	2e-79	Contig5/At4g02050 (STP7)/9e-94
CF397959	Drought-stressed loblolly pine roots	At4g02050	1e-76	Contig5/At4g02050 (STP7)/9e-94
DR078430	Roots plus added iron	At4g02050	3e-81	Contig6/At4g02050 (STP7)/5e-81	888	307-499**
CF475231	Well-watered loblolly pine roots	At4g02050	1e-62	Contig6/At4g02050 (STP7)/5e-81
AW043274	TriplEx shoot tip	At4g02050	2e-11	Contig6/At4g02050 (STP7)/5e-81
DN613721	Subtracted pine embryo library	At4g02050	1e-125	Contig7/At4g02050 (STP7)/1e-155	1231	160-499**
CF475654	Well-watered loblolly pine roots	At4g02050	1e-110	Contig7/At4g02050 (STP7)/1e-155
DN633888	Subtracted pine embryo library	At4g02050	1e-74	Contig7/At4g02050 (STP7)/1e-155
DN609533	Subtracted pine embryo library	At4g02050	5e-70	Contig7/At4g02050 (STP7)/1e-155
DN609801	Subtracted pine embryo library	At4g02050	7e-66	Contig7/At4g02050 (STP7)/1e-155
DN615362	Subtracted pine embryo library	At4g02050	7e-66	Contig7/At4g02050 (STP7)/1e-155
CF475607	Well-watered loblolly pine roots	At4g02050	1e-47	Contig7/At4g02050 (STP7)/1e-155
DN613923	Subtracted pine embryo library	At4g02050	6e-05	Contig7/At4g02050 (STP7)/1e-155
CF396737	Drought-stressed loblolly pine roots	At3g19930	2e-18	Contig8/At4g02050 (STP7)/2e-32	859	441-505**
CO165087	Root flooded	At4g02050	2e-32	Contig8/At4g02050 (STP7)/2e-32
DN608651	Subtracted pine embryo library	At4g02050	2e-49	Contig9/At4g02050 (STP7)/2e-50	516	1-160
DN610155	Subtracted pine embryo library	At4g02050	2e-49	Contig9/At4g02050 (STP7)/2e-50
DN612546	Subtracted pine embryo library	At4g02050	3e-27	Contig9/At4g02050 (STP7)/2e-50
DN613085	Subtracted pine embryo library	At4g02050	3e-27	Contig9/At4g02050 (STP7)/2e-50
CF471613	Drought-stressed loblolly pine roots	At1g11260	1e-23	singlet	679	273-475***
DR181890	Roots minus micronutrients	At3g05960	3e-22	singlet	833	300-478
CF393850	Drought-stressed loblolly pine roots	At3g19930	2e-26	singlet	753	288-487****
CF386615	Loblolly pine roots recovering from drought	At3g19940	3e-30	singlet	802	1-266
CO201874	Root control 2 (late)	At3g19940	1e-28	singlet	716	291-490
CO165163	Root flooded	At4g02050	2e-32	singlet	830	351-409; 443-500**
CF470219	Drought-stressed loblolly pine roots	At4g02050	2e-30	singlet	574	360-499 large gap
CX647867	Root cold	At4g02050	6e-26	singlet	880	361-440**
CF398780	Drought-stressed loblolly pine roots	At4g02050	6e-22	singlet	505	439-499**
CV031511	Roots plus added NaCl	At4g02050	4e-19	singlet	491	448-499**
CF394294	Drought-stressed loblolly pine roots	At4g02050	3e-12	singlet	744	360-410
DR112350	Roots minus sulfur	At4g21480	9e-15	singlet	155	286-421
CO171191	Needles control	At5g26340	3e-53	singlet	829	363-518 gaps
DR099938	Stem Response Resistant	At5g26340	5e-45	singlet	735	380-504 gap
DN609312	Subtracted pine embryo library	At5g26340	2e-15	singlet	396	380-438*

## Sheet: AZT
Accession #	tissue expression	most similar to:	BLASTX e-value	Contig ID/most similar to:/BLASTX e-value	Contig size (bp)	Protein position alignment
DR119516	Roots minus magnesium	At4g35300	4e-79	Contig1/At4g35300/e-112	1607	370-737
CF394656	Drought-stressed loblolly pine roots	At4g35300	8e-59	Contig1/At4g35300/e-112
CF670897	Root control	At4g35300	3e-54	Contig1/At4g35300/e-112
CF394506	Drought-stressed loblolly pine roots	At4g35300	1e-46	Contig1/At4g35300/e-112
DR018388	Shoot tip pitch canker susceptible	At4g35300	3e-45	Contig1/At4g35300/e-112
CF670971	Root control	At4g35300	2e-41	Contig1/At4g35300/e-112
DR119435	Roots minus magnesium	At4g35300	2e-24	Contig1/At4g35300/e-112
DR060250	Roots minus nitrogen	At1g20840	8e-13	singlet

## Sheet: ERD6-like
Accession #	tissue expression	most similar to:	BLASTX e-value	Contig ID/most similar to:/BLASTX e-value	Contig size (bp)	Protein position alignment
DR093718	Stem Response Resistant	At1g54730	6e-05	Contig1/At1g75220/2e-53	1072	303-487*
DR093798	Stem Response Resistant	At1g54730	0.027	Contig1/At1g75220/2e-53
CO165135	Root flooded	At1g75220	2e-46	Contig1/At1g75220/2e-53
DR092532	Stem Response Resistant	At1g75220	1e-43	Contig1/At1g75220/2e-53
CO165062	Root flooded	At1g75220	2e-42	Contig1/At1g75220/2e-53
AW289813	Xylem Normal wood Vertical	At1g19450	9e-24	Contig2/At1g75220/4e-89	1511	174-487*
CD028429	Xylem Normal wood Vertical	At1g19450	9e-24	Contig2/At1g75220/4e-89
DR054119	Roots minus calcium	At1g19450	9e-22	Contig2/At1g75220/4e-89
BF778794	Xylem Side wood Inclined	At1g75220	2e-49	Contig2/At1g75220/4e-89
BE451944	Xylem Compression wood Inclined	At1g75220	6e-43	Contig2/At1g75220/4e-89
BQ634257	Xylem Root wood Vertical	At1g75220	1e-36	Contig2/At1g75220/4e-89
BM428639	Xylem Root wood Vertical	At1g75220	3e-29	Contig2/At1g75220/4e-89
DN611512	Subtracted pine embryo library	At1g75220	1e-42	Contig3/At1g75220/3e-42	786	39-159
DN610616	Subtracted pine embryo library	At1g75220	2e-42	Contig3/At1g75220/3e-42
DR071890	Roots, dark	At1g75220	1e-64	Contig4/At1g19450/1e-104	1400	124-382**
CV035387	Roots plus added NaCl	At1g75220	3e-64	Contig4/At1g19450/1e-104
CV035311	Roots plus added NaCl	At1g75220	9e-40	Contig4/At1g19450/1e-104
DR179848	Roots minus micronutrients	At2g48020	8e-42	Contig4/At1g19450/1e-104
DR102876	Stem Response Resistant	At1g54730	4e-50	Contig5/At5g18840/e-143	2015	8-476
DR102825	Stem Response Resistant	At1g54730	6e-30	Contig5/At5g18840/e-143
DN626819	Subtracted pine embryo library	At2g48020	6e-81	Contig5/At5g18840/e-143
DN628973	Subtracted pine embryo library	At2g48020	6e-57	Contig5/At5g18840/e-143
DN630090	Subtracted pine embryo library	At5g18840	8e-95	Contig5/At5g18840/e-143
DN632225	Subtracted pine embryo library	At5g18840	1e-72	Contig5/At5g18840/e-143
DN634402	Subtracted pine embryo library	At5g18840	2e-71	Contig5/At5g18840/e-143
DR093071	Stem Response Resistant	At5g18840	4e-62	Contig5/At5g18840/e-143
BF220782	Xylem Compression wood Inclined	At5g18840	4e-21	Contig5/At5g18840/e-143
CD026170	Xylem Side wood Inclined	At5g18840	2e-11	Contig5/At5g18840/e-143
DR092601	Stem Response Resistant	At1g19450	2e-78	singlet	780	6-262**
DR021104	Shoot tip pitch canker susceptible	At1g54730	3e-28	singlet	806	379-464
AW587601	TriplEx shoot tip	At1g75220	2e-47	singlet	453	36-166
DR179778	Roots minus micronutrients	At1g75220	2e-34	singlet	707	384-487*
DN614537	Subtracted pine embryo library	At1g75220	3e-32	singlet	662	395-487*
BF779060	Xylem Side wood Inclined	At1g75220	8e-18	singlet	383	427-487*
CO157975	Root flooded	At1g75220	2e-17	singlet	793	290-331; 330-352; 351-370
DR023294	Shoot tip pitch canker susceptible	At1g75220	8e-13	singlet	817	376-423; 405-451*

## Sheet: pGlcT
Accession #	tissue expression	most similar to:	BLASTX e-value	Contig ID/most similar to:/BLASTX e-value	Contig size (bp)	Protein position alignment
CO165908	Root flooded	At1g67300	4e-82	Contig1/At1g67300/e-166	2207	7-480
CF663518	Root control	At1g67300	2e-75	Contig1/At1g67300/e-166
DR167410	Roots minus phosphorous	At1g67300	1e-63	Contig1/At1g67300/e-166
CV032333	Roots plus added NaCl	At1g67300	2e-48	Contig1/At1g67300/e-166
DR167330	Roots minus phosphorous	At1g67300	8e-35	Contig1/At1g67300/e-166
BQ698363	Xylem Planings wood Vertical	At1g67300	2e-31	Contig1/At1g67300/e-166
DR058869	Roots minus nitrogen	At1g67300	5e-25	Contig1/At1g67300/e-166
CO163947	Root flooded	At1g67300	1e-24	Contig1/At1g67300/e-166
BE123584	Xylem Normal wood Vertical	At1g67300	4e-22	Contig1/At1g67300/e-166
CV033249	Roots plus added NaCl	At5g16150	1e-109	Contig2/At5g16150/e-171	2130	69-544*
DR166683	Roots minus phosphorous	At5g16150	1e-96	Contig2/At5g16150/e-171
CO157920	Root flooded	At5g16150	1e-93	Contig2/At5g16150/e-171
CO366846	Roots minus potassium	At5g16150	3e-91	Contig2/At5g16150/e-171
DR079638	Roots plus added iron	At5g16150	5e-89	Contig2/At5g16150/e-171
CO366984	Roots minus potassium	At5g16150	3e-85	Contig2/At5g16150/e-171
DR070747	Roots, dark	At5g16150	5e-82	Contig2/At5g16150/e-171
AI920223	Lambda Zap Xylem library	At5g16150	1e-72	Contig2/At5g16150/e-171
BQ699411	Xylem Root wood Vertical	At5g16150	1e-69	Contig2/At5g16150/e-171
DR019237	shoot tip pitch canker susceptible	At5g16150	6e-65	Contig2/At5g16150/e-171
DR097664	Stem Response Resistant	At5g16150	4e-58	Contig2/At5g16150/e-171
CO363466	Roots minus potassium	At5g16150	3e-57	Contig2/At5g16150/e-171
BG275527	Xylem Side wood Inclined	At5g16150	1e-55	Contig2/At5g16150/e-171
CO160559	Root flooded	At5g16150	3e-55	Contig2/At5g16150/e-171
AW981796	TriplEx pollen cone library	At5g16150	6e-54	Contig2/At5g16150/e-171
DR010977	Root at 37 C for 24 hr	At5g16150	1e-48	Contig2/At5g16150/e-171
BM492259	Xylem Root wood Vertical	At5g16150	7e-47	Contig2/At5g16150/e-171
DR079120	Roots plus added iron	At5g16150	4e-44	Contig2/At5g16150/e-171
CX715443	Roots treated with paraquat	At5g16150	5e-44	Contig2/At5g16150/e-171
DR070824	Roots, dark	At5g16150	2e-43	Contig2/At5g16150/e-171
BG275924	Xylem Side wood Inclined	At5g16150	5e-43	Contig2/At5g16150/e-171
DR079561	Roots plus added iron	At5g16150	8e-43	Contig2/At5g16150/e-171
AW225964	TriplEx shoot tip library	At5g16150	4e-42	Contig2/At5g16150/e-171
CO157980	Root flooded	At5g16150	8e-41	Contig2/At5g16150/e-171
CV033440	Roots plus added NaCl	At5g16150	8e-39	Contig2/At5g16150/e-171
CV033364	Roots plus added NaCl	At5g16150	9e-39	Contig2/At5g16150/e-171
CF667472	Root control	At5g16150	1e-38	Contig2/At5g16150/e-171
BF060603	Xylem Compression wood Inclined	At5g16150	2e-37	Contig2/At5g16150/e-171
BE996980	Xylem Compression wood Inclined	At5g16150	3e-37	Contig2/At5g16150/e-171
DR019156	shoot tip pitch canker susceptible	At5g16150	1e-35	Contig2/At5g16150/e-171
AW985241	Xylem Normal wood Vertical	At5g16150	4e-35	Contig2/At5g16150/e-171
AW461181	Xylem Normal wood Vertical	At5g16150	9e-35	Contig2/At5g16150/e-171
CD027611	Xylem Normal wood Vertical	At5g16150	9e-35	Contig2/At5g16150/e-171
CO160490	Root flooded	At5g16150	1e-34	Contig2/At5g16150/e-171
BF221027	Xylem Compression wood Inclined	At5g16150	3e-33	Contig2/At5g16150/e-171
DR010902	Root at 37 C for 24 hr	At5g16150	3e-31	Contig2/At5g16150/e-171
BF220403	Xylem Compression wood Inclined	At5g16150	4e-31	Contig2/At5g16150/e-171
CO158713	Root flooded	At5g16150	4e-30	Contig2/At5g16150/e-171
BE123814	Xylem Normal wood Vertical	At5g16150	5e-30	Contig2/At5g16150/e-171
CO158645	Root flooded	At5g16150	2e-29	Contig2/At5g16150/e-171
BF185986	Xylem Compression wood Inclined	At5g16150	4e-29	Contig2/At5g16150/e-171
BG275900	Xylem Side wood Inclined	At5g16150	2e-24	Contig2/At5g16150/e-171
BQ701689	Xylem Side wood Inclined	At5g16150	4e-22	Contig2/At5g16150/e-171
BG039486	Xylem Side wood Inclined	At5g16150	9e-21	Contig2/At5g16150/e-171
CF667405	Root control	At5g16150	3e-19	Contig2/At5g16150/e-171
BF169455	Xylem Compression wood Inclined	At5g16150	3e-18	Contig2/At5g16150/e-171
BE996987	Xylem Compression wood Inclined	At5g16150	2e-16	Contig2/At5g16150/e-171
CD019160	Xylem Late wood Vertical	At5g16150	4e-12	Contig2/At5g16150/e-171
BF220614	Xylem Compression wood Inclined	At5g16150	3e-11	Contig2/At5g16150/e-171
CD020129	Xylem Normal wood Vertical	At5g16150	6e-10	Contig2/At5g16150/e-171
CD026331	Xylem Side wood Inclined	At5g16150	1e-06	Contig2/At5g16150/e-171
CD017443	Xylem Compression wood Inclined	At5g16150	3e-06	Contig2/At5g16150/e-171
DR182234	Roots minus micronutrients	At1g05030	3e-77	singlet	850	290-518
CO369531	Roots minus potassium	At5g16150	5e-14	singlet	658	453-529*
DR180735	Roots minus micronutrients	At5g16150	6e-14	singlet	674	156-341*

## Sheet: INT
Accession #	tissue expression	most similar to:	BLASTX e-value	Contig ID/most similar to:/BLASTX e-value	Contig size (bp)	Protein position alignment
CF394490	Drought-stressed loblolly pine roots	At1g30220	4e-93	Contig1/At1g30220/e-154	1767	141-568*
DR024394	Shoot tip pitch canker susceptible	At1g30220	2e-86	Contig1/At1g30220/e-154
CF473113	Drought-stressed loblolly pine roots	At1g30220	1e-80	Contig1/At1g30220/e-154
CO170496	Needles control	At1g30220	2e-78	Contig1/At1g30220/e-154
CF395433	Drought-stressed loblolly pine roots	At1g30220	2e-76	Contig1/At1g30220/e-154
CF398308	Drought-stressed loblolly pine roots	At1g30220	1e-70	Contig1/At1g30220/e-154
DR116689	Roots minus magnesium	At1g30220	2e-70	Contig1/At1g30220/e-154
CF473071	Drought-stressed loblolly pine roots	At1g30220	5e-59	Contig1/At1g30220/e-154
CF398160	Drought-stressed loblolly pine roots	At1g30220	9e-58	Contig1/At1g30220/e-154
CF393128	Loblolly pine roots recovering from drought	At1g30220	1e-53	Contig1/At1g30220/e-154
CF393156	Loblolly pine roots recovering from drought	At1g30220	3e-49	Contig1/At1g30220/e-154
CF395335	Drought-stressed loblolly pine roots	At1g30220	9e-49	Contig1/At1g30220/e-154
CF398231	Drought-stressed loblolly pine roots	At1g30220	4e-36	Contig1/At1g30220/e-154
CF472985	Drought-stressed loblolly pine roots	At1g30220	4e-36	Contig1/At1g30220/e-154
CF394335	Drought-stressed loblolly pine roots	At1g30220	3e-35	Contig1/At1g30220/e-154
DR165047	Roots minus phosphorous	At1g30220	1e-11	Contig1/At1g30220/e-154
DR165111	Roots minus phosphorous	At1g30220	9e-11	Contig1/At1g30220/e-154
AW289975	Xylem Normal wood Vertical	At1g30220	0.0001	Contig1/At1g30220/e-154
CD026607	Xylem Normal wood Vertical	At1g30220	0.0001	Contig1/At1g30220/e-154
CF477557	Well-watered loblolly pine roots	At1g30220	6e-63	Contig2/At1g30220/e-95	1695	195-560*
CX649242	Root cold	At1g30220	8e-63	Contig2/At1g30220/e-95
CX649314	Root cold	At1g30220	6e-42	Contig2/At1g30220/e-95
DR022531	Shoot tip pitch canker susceptible	At1g30220	1e-40	Contig2/At1g30220/e-95
CF396121	Drought-stressed loblolly pine roots	At1g30220	1e-35	Contig2/At1g30220/e-95
CX648827	Root cold	At1g30220	6e-35	Contig2/At1g30220/e-95
CO164218	Root flooded	At1g30220	3e-33	Contig2/At1g30220/e-95
CO164145	Root flooded	At2g43330	6e-13	Contig2/At1g30220/e-95
CO164775	Root flooded	At2g43330	7e-13	Contig2/At1g30220/e-95
DR060567	Roots minus nitrogen	At4g16480	7e-08	Contig2/At1g30220/e-95
DR018887	Shoot tip pitch canker susceptible	At4g16480	4e-05	Contig2/At1g30220/e-95
CX648036	Root cold	At1g30220	7e-63	Contig3/At1g30220/7e-63	819	400-579*
CX648115	Root cold	At1g30220	1e-59	Contig3/At1g30220/7e-63
CO163267	Root flooded	At1g30220	4e-62	Contig4/At1g30220/4e-92	1493	203-566*
CO200134	Root gravitropism	At1g30220	5e-34	Contig4/At1g30220/4e-92
BG319209	Xylem Planings wood Vertical	At1g30220	1e-10	Contig4/At1g30220/4e-92
BF610131	Xylem Side wood Inclined	At2g43330	2e-16	Contig4/At1g30220/4e-92
BF609891	Xylem Side wood Inclined	At2g43330	4e-16	Contig4/At1g30220/4e-92
DR163953	Roots minus iron	At1g30220	5e-83	Contig5/At1g30220/e-104	1393	203-572*
CO201170	Root control 2 (late)	At1g30220	3e-80	Contig5/At1g30220/e-104
CF396183	Drought-stressed loblolly pine roots	At1g30220	6e-52	Contig5/At1g30220/e-104
CO167512	Root flooded	At1g30220	4e-51	Contig5/At1g30220/e-104
CO201251	Root control 2 (late)	At1g30220	4e-51	Contig5/At1g30220/e-104
CF396240	Drought-stressed loblolly pine roots	At1g30220	2e-49	Contig5/At1g30220/e-104
CO197939	Root gravitropism	At1g30220	2e-39	Contig5/At1g30220/e-104
DR162636	Roots minus iron	At1g30220	3e-21	Contig5/At1g30220/e-104
CF396837	Drought-stressed loblolly pine roots	At1g30220	2e-19	Contig5/At1g30220/e-104
CF397552	Drought-stressed loblolly pine roots	At1g30220	7e-06	Contig5/At1g30220/e-104
CX715847	Roots treated with paraquat	At1g30220	3e-21	Contig6/At1g30220/4e-20	446	117-255*
CX715765	Roots treated with paraquat	At1g30220	4e-20	Contig6/At1g30220/4e-20
DR179182	Roots minus micronutrients	At1g30220	7e-34	singlet	846	35-306*
DR178141	Roots minus micronutrients	At1g30220	1e-21	singlet	686	73-260*
BE810214	Xylem Compression wood Inclined	At1g30220	3e-12	singlet	376	1-71
CF396790	Drought-stressed loblolly pine roots	At2g35740	2e-10	singlet	600	488-529
CF478236	Well-watered loblolly pine roots	At2g43330	4e-75	singlet	791	157-366**
CF473047	Drought-stressed loblolly pine roots	At2g43330	8e-63	singlet	773	139-441**
CF393854	Drought-stressed loblolly pine roots	At2g43330	2e-22	singlet	829	282-309; 306-366**
DR060450	Roots minus nitrogen	At2g43330	7e-19	singlet	771	284-480**
AW011588	TriplEx shoot tip	At4g16480	3e-25	singlet	601	26-146

## Sheet: PLT
Accession #	tissue expression	most similar to:	BLASTX e-value	Contig ID/most similar to:/BLASTX e-value	Contig size (bp)	Protein position alignment
DR019219	Shoot tip pitch canker susceptible	At2g20780	9e-65	Contig1/At2g20780/1e-105	1734	112-515*
CO174686	Needles control	At2g20780	3e-54	Contig1/At2g20780/1e-105
DR024436	Shoot tip pitch canker susceptible	At2g20780	4e-53	Contig1/At2g20780/1e-105
DR021954	Shoot tip pitch canker susceptible	At2g20780	8e-53	Contig1/At2g20780/1e-105
DR016608	Shoot tip pitch canker susceptible	At2g20780	3e-52	Contig1/At2g20780/1e-105
CF402797	Well-watered loblolly pine roots	At2g20780	2e-51	Contig1/At2g20780/1e-105
CF388348	Loblolly pine roots recovering from drought	At2g20780	1e-44	Contig1/At2g20780/1e-105
CF472967	Drought-stressed loblolly pine roots	At2g20780	1e-41	Contig1/At2g20780/1e-105
DR019751	Shoot tip pitch canker susceptible	At2g20780	7e-37	Contig1/At2g20780/1e-105
DR095014	Stem Response Resistant	At2g20780	1e-35	Contig1/At2g20780/1e-105
DR020167	Shoot tip pitch canker susceptible	At2g20780	2e-34	Contig1/At2g20780/1e-105
CO174336	Needles control	At2g20780	8e-34	Contig1/At2g20780/1e-105
DR019849	Shoot tip pitch canker susceptible	At2g20780	4e-31	Contig1/At2g20780/1e-105
DR016690	Shoot tip pitch canker susceptible	At2g20780	5e-31	Contig1/At2g20780/1e-105
DR018983	Shoot tip pitch canker susceptible	At2g20780	5e-31	Contig1/At2g20780/1e-105
DR019066	Shoot tip pitch canker susceptible	At2g20780	5e-31	Contig1/At2g20780/1e-105
DR019142	Shoot tip pitch canker susceptible	At2g20780	5e-31	Contig1/At2g20780/1e-105
DR096539	Stem Response Resistant	At2g20780	5e-31	Contig1/At2g20780/1e-105
DR096543	Stem Response Resistant	At2g20780	5e-31	Contig1/At2g20780/1e-105
DR022032	Shoot tip pitch canker susceptible	At2g20780	8e-31	Contig1/At2g20780/1e-105
CO174614	Needles control	At2g20780	9e-27	Contig1/At2g20780/1e-105
CF388289	Loblolly pine roots recovering from drought	At2g20780	1e-21	Contig1/At2g20780/1e-105
CF402659	Well-watered loblolly pine roots	At2g20780	1e-16	Contig1/At2g20780/1e-105
CO174420	Needles control	At2g20780	4e-10	Contig1/At2g20780/1e-105
CF472855	Drought-stressed loblolly pine roots	At2g20780	2e-07	Contig1/At2g20780/1e-105
DN447971	loblolly pine embryos	At3g18830	5e-59	Contig1/At2g20780/1e-105
DR019772	Shoot tip pitch canker susceptible	At3g18830	3e-56	Contig1/At2g20780/1e-105
DR020518	Shoot tip pitch canker susceptible	At2g20780	2e-52	Contig2/At2g20780/8e-51	1255	337-522*
DR015923	Shoot tip pitch canker susceptible	At2g20780	1e-13	Contig2/At2g20780/8e-51
DR015851	Shoot tip pitch canker susceptible	At2g20780	1e-10	Contig2/At2g20780/8e-51
CF386763	Loblolly pine roots recovering from drought	At3g18830	3e-05	Contig3/At3g18830/7e-05	1064	83-141
DR163583	Roots minus iron	At3g18830	6e-05	Contig3/At3g18830/7e-05
DR179108	Roots minus micronutrients	At4g36670	2e-17	Contig4/At4g36670/2e-17	862	305-481**
DR112279	Roots minus sulfur	At4g36670	5e-17	Contig4/At4g36670/2e-17
DR060170	Roots minus nitrogen	At2g16120	6e-29	singlet	770	89-354
CO200449	Root gravitropism	At2g20780	5e-09	singlet	746	395-418; 422-482*
CX650854	Root cold	At2g20780	6e-09	singlet	790	395-418; 422-482*
CO368596	Roots minus potassium	At3g18830	2e-23	singlet	730	289-499 gap
DR053524	Roots minus calcium	At3g18830	0.001	singlet	709	83-181 gap
DR181585	Roots minus micronutrients	At4g36670	8e-26	singlet	802	282-479**
DR059395	Roots minus nitrogen	At4g36670	2e-18	singlet	804	20-216 gap

## Sheet: XyloseTP-like
Accession #	tissue expression	most similar to:	BLASTX e-value	Contig ID/most similar to:/BLASTX e-value	Contig size (bp)	Protein position alignment
BF779055	Xylem Side wood Inclined	At5g17010	8e-26	Contig1/At5g17010/5e-57	535	68-231
BF609486	Xylem Side wood Inclined	At5g17010	4e-25	Contig1/At5g17010/5e-57
BG275524	Xylem Side wood Inclined	At5g59250	7e-56	Contig1/At5g17010/5e-57
BQ701593	Xylem Side wood Inclined	At5g59250	1e-54	Contig1/At5g17010/5e-57
BF777682	Xylem Side wood Inclined	At5g59250	4e-52	Contig1/At5g17010/5e-57
BQ701906	Xylem Side wood Inclined	At5g59250	2e-37	Contig1/At5g17010/5e-57
BF777930	Xylem Side wood Inclined	At5g59250	1e-59	Contig2/At5g59250/2e-68	516	366-531
BG039567	Xylem Side wood Inclined	At5g59250	3e-41	Contig3/At5g59250/2e-68
BE187040	Xylem Normal wood Vertical	At5g59250	9e-35	Contig3/At5g59250/2e-68
BG040200	Xylem Side wood Inclined	At5g59250	2e-21	Contig3/At5g59250/2e-68
CD023631	Xylem Root wood Vertical	At5g59250	2e-13	Contig3/At5g59250/2e-68
CD025273	Xylem Side wood Inclined	At5g59250	3e-10	Contig3/At5g59250/2e-68
DR178068	Roots minus micronutrients	At5g17010	2e-18	singlet	724	362-499
