# Supplementary material for: The monosaccharide transporter gene family in land plants is ancient and shows differential subfamily expression and expansion across lineages
Source: BMC Evol Biol. 2006 Aug 21;6:64. doi: 10.1186/1471-2148-6-64 (PMC1578591; doi:10.1186/1471-2148-6-64)
Supplement: Additional File 15 — Summary of identified MST ESTs in Zea mays EST database [file 1471-2148-6-64-S15.xls]

## Sheet: STP
Accession #	tissue expression	most similar to:	BLASTX e-value	Contig ID/most similar to:/BLASTX e-value	Contig size (bp)	Protein alignment position
CA400159	Endosperm_3	At1g34580	5e-10	Contig1/At1g34580 STP5/5e-24	679	310-467*
CD446701	Endosperm_4	At1g34580	4e-23	Contig1/At1g34580 STP5/5e-24
CF630921	zmrws48	At1g34580	4e-13	Contig1/At1g34580 STP5/5e-24
CO532815	multiple tissues	At1g34580	3e-24	Contig1/At1g34580 STP5/5e-24
BE012218	Mixed adult tissues from Walbot lab	At1g34580	6e-16	Contig10/At1g34580 STP5/1e-46	724	345-502*
BF729099	Unigene I from Maize Genome Project	At1g11260	2e-09	Contig10/At1g34580 STP5/1e-46
CF245016	multiple tissues	At1g34580	3e-33	Contig10/At1g34580 STP5/1e-46
CO533380	multiple tissues	At1g34580	1e-46	Contig10/At1g34580 STP5/1e-46
AW313298	Mixed stages of anther and pollen	At3g19940	5e-43	Contig11/At3g19940 STP10/5e-43	560	390-503***
CD962762	SDR_119 GeneTag2	At3g19930	5e-11	Contig11/At3g19940 STP10/5e-43
AI834551	Ear tissue	At5g26340	2e-12	Contig12/At5g26340 STP13/1e-159	1411	153-511
AI881490	Ear tissue	At5g26340	1e-74	Contig12/At5g26340 STP13/1e-159
BQ619190	Salt stressed Zea mays roots	At5g26340	1e-101	Contig12/At5g26340 STP13/1e-159
CF024012	QBS	At5g26340	4e-16	Contig12/At5g26340 STP13/1e-159
CF024013	QBS	At5g26340	4e-94	Contig12/At5g26340 STP13/1e-159
CF633178	zmrws48	At5g26340	3e-27	Contig12/At5g26340 STP13/1e-159
CO517664	multiple tissues	At3g19940	2e-45	Contig2/At1g11260 STP1/0.0	2003	13-507**
CO517665	multiple tissues	At1g11260	3e-84	Contig2/At1g11260 STP1/0.0
CO524925	multiple tissues	At3g19930	2e-10	Contig2/At1g11260 STP1/0.0
CO526123	multiple tissues	At3g19930	1e-09	Contig2/At1g11260 STP1/0.0
CO526124	multiple tissues	At1g11260	2e-95	Contig2/At1g11260 STP1/0.0
CO529178	multiple tissues	At5g23270	3e-35	Contig2/At1g11260 STP1/0.0
CO529179	multiple tissues	At3g19940	3e-84	Contig2/At1g11260 STP1/0.0
BE050652	Maize Glume	At1g34580	4e-14	Contig3/At1g34580 STP5/2e-74	1137	20-310
BE050890	Maize Glume	At1g34580	4e-39	Contig3/At1g34580 STP5/2e-74
CF244919	multiple tissues	At1g34580	9e-29	Contig3/At1g34580 STP5/2e-74
CF650069	multiple tissues	At1g34580	2e-16	Contig3/At1g34580 STP5/2e-74
CO525520	multiple tissues	At1g34580	3e-32	Contig3/At1g34580 STP5/2e-74
CO527905	multiple tissues	At1g34580	6e-64	Contig3/At1g34580 STP5/2e-74
CO533381	multiple tissues	At1g34580	8e-54	Contig3/At1g34580 STP5/2e-74
BG837183	inoculated_corn_ear	At1g34580	1e-07	Contig4/At1g34580 STP5/3e-27	461	423-504*
CD942707	RCB_73 GeneTag1	At1g34580	3e-27	Contig4/At1g34580 STP5/3e-27
BE123247	Mixed adult tissues from Walbot lab	At4g02050	1e-14	Contig5/At4g02050 STP7/1e-37	526	422-506
BE186321	Mixed adult tissues from Walbot lab	At4g02050	2e-07	Contig5/At4g02050 STP7/1e-37
CA404504	Endosperm_4	At4g02050	1e-37	Contig5/At4g02050 STP7/1e-37
BI423534	Juvenile leaf and shoot	At1g11260	1e-42	Contig6/At1g11260 STP1/2e-30	512	13-95**
BM499630	BMS tissue from Walbot Lab	At1g11260	1e-27	Contig6/At1g11260 STP1/2e-30
BM501607	BMS tissue from Walbot Lab	At1g11260	3e-30	Contig6/At1g11260 STP1/2e-30
BM660253	BMS tissue from Walbot Lab	At1g11260	1e-27	Contig6/At1g11260 STP1/2e-30
BQ163080	BMS tissue from Walbot Lab	At1g11260	2e-31	Contig6/At1g11260 STP1/2e-30
BU050162	Unigene III from Maize Genome Project	At1g11260	2e-30	Contig6/At1g11260 STP1/2e-30
CF646199	multiple tissues	At1g11260	7e-11	Contig6/At1g11260 STP1/2e-30
BI360985	Juvenile leaf and shoot	At3g19930	3e-10	Contig7/At3g19940 STP10/1e-51	643	390-512***
BI388988	Juvenile leaf and shoot	At3g19940	1e-51	Contig7/At3g19940 STP10/1e-51
BM380880	MEST526-F05	At3g19940	1e-30	Contig7/At3g19940 STP10/1e-51
CD943169	RCL_16 GeneTag1	At3g19940	2e-30	Contig7/At3g19940 STP10/1e-51
CD998542	QBF	At3g19940	6e-35	Contig7/At3g19940 STP10/1e-51
BI675040	Juvenile leaf and shoot	At3g19930	6e-44	Contig8/At3g19930 STP4/3e-43	597	387-506****
CD947397	RFC_77 GeneTag1	At3g19930	1e-24	Contig8/At3g19930 STP4/3e-43
BE050815	Maize Glume	At1g34580	3e-37	Contig9/At1g34580 STP5/1e-39	701	187-421
BG841105	MEST15-F11	At5g26340	1e-15	Contig9/At1g34580 STP5/1e-39
BM336328	MEST192-F01	At1g11260	6e-25	singlet	409	147-232**
BM501163	BMS tissue from Walbot Lab	At1g11260	2e-42	singlet	450	200-339 gap
BQ280300	Pioneer AF-1 array	At5g61520	4e-26	singlet	448	50-154 small gap
CA404090	Endosperm_4	At1g34580	2e-43	singlet	582	368-500*
CD438321	Endosperm_5	At1g34580	4e-70	singlet	928	268-500 gap
CD438938	Endosperm_5	At4g02050	8e-57	singlet	848	14-178 gap
CF630063	zmrws48	At1g34580	3e-39	singlet	544	20-156 gap
CK369842	zmrws485	At1g34580	2e-11	singlet	526	384-467 small gap
CN845401	embryo sac	At3g19930	2e-18	singlet	488	453-506****
CO524926	multiple tissues	At1g11260	1e-64	singlet	640	13-183**

## Sheet: AZT
Accession #	tissue expression	most similar to:	BLASTX e-value	Contig ID/Most similar to:/BLASTX e-value	Contig size (bp)	Protein alignment position
CF034601	QCF7c11	At4g35300	2e-59	Contig1/At4g35300/4e-54	541	120-241**
BG316943	2 week shoot	At4g35300	4e-09	Contig1/At4g35300/4e-54
CD946331	REM_27 GeneTag1	At1g20840	5e-23	Contig2/At4g35300/1e-89	1074	609-719*
CD965241	SEJ_118 GeneTag2	At1g20840	1e-22	Contig2/At4g35300/1e-89
CD963420	SDU_173 GeneTag2	At1g20840	4e-22	Contig2/At4g35300/1e-89
CD960930	SDG_82 GeneTag2	At1g20840	5e-18	Contig2/At4g35300/1e-89
CF018229	QBM9a03	At3g51490	4e-20	Contig2/At4g35300/1e-89
AI861088	stressed root	At4g35300	4e-78	Contig2/At4g35300/1e-89
CF018228	QBM9a03	At4g35300	7e-76	Contig2/At4g35300/1e-89
CF043293	QCJ15b07	At4g35300	3e-59	Contig2/At4g35300/1e-89
CF046166	QCK22a02	At4g35300	7e-52	Contig2/At4g35300/1e-89
CD986463	QAN22b07	At4g35300	4e-50	Contig2/At4g35300/1e-89
CF025288	QCA14g12	At4g35300	4e-50	Contig2/At4g35300/1e-89
CF028310	QCB8d10	At4g35300	4e-50	Contig2/At4g35300/1e-89
CF028921	QCC1d02	At4g35300	4e-50	Contig2/At4g35300/1e-89
CF045382	QCK12e07	At4g35300	4e-50	Contig2/At4g35300/1e-89
CF045684	QCK16g02	At4g35300	4e-50	Contig2/At4g35300/1e-89
CF058466	QCR10b04	At4g35300	4e-50	Contig2/At4g35300/1e-89
CF029690	QCD13e06	At4g35300	5e-50	Contig2/At4g35300/1e-89
CF061434	QCT20g02	At4g35300	2e-48	Contig2/At4g35300/1e-89
BM378346	MEST501-H05	At4g35300	9e-36	Contig2/At4g35300/1e-89
BI992011	Unigene II from Maize Genome Project	At4g35300	1e-28	Contig2/At4g35300/1e-89
AW289143	Mixed adult tissues	At4g35300	3e-19	Contig2/At4g35300/1e-89
CF028143	QCB6c01	At4g35300	8e-15	Contig2/At4g35300/1e-89
BG878576	Mature pollen	At4g35300	3e-56	Contig3/At4g35300/3e-95	1507	365-731*
BG901317	Mature pollen	At4g35300	4e-50	Contig3/At4g35300/3e-95
AW400006	Mixed adult tissues	At4g35300	2e-33	Contig3/At4g35300/3e-95
BQ485195	Mature pollen	At4g35300	2e-32	Contig3/At4g35300/3e-95
BQ528427	Mature pollen	At4g35300	9e-32	Contig3/At4g35300/3e-95
BQ577627	Mature pollen	At4g35300	6e-30	Contig3/At4g35300/3e-95
CA826779	Unigene IV from Maize Genome Project	At4g35300	3e-22	Contig3/At4g35300/3e-95
BU099103	Mature pollen	At4g35300	2e-15	Contig3/At4g35300/3e-95
AW267462	Early embryo	At3g51490	2e-08	Contig4/At4g35300/1e-142	1705	296-734*
BM072816	MEST54-B02	At3g51490	0.002	Contig4/At4g35300/1e-142
BU079877	tassel primordium	At4g35300	1e-66	Contig4/At4g35300/1e-142
CB816559	2 mm ear tissue	At4g35300	3e-57	Contig4/At4g35300/1e-142
BU092736	tassel primordium	At4g35300	4e-57	Contig4/At4g35300/1e-142
CF635722	zmrww00	At4g35300	2e-54	Contig4/At4g35300/1e-142
CB604136	2 mm ear tissue	At4g35300	3e-51	Contig4/At4g35300/1e-142
CB604072	2 mm ear tissue	At4g35300	1e-43	Contig4/At4g35300/1e-142
CB331344	2 mm ear tissue	At4g35300	4e-43	Contig4/At4g35300/1e-142
BG549214	2 week shoot	At4g35300	2e-41	Contig4/At4g35300/1e-142
CB603768	2 mm ear tissue	At4g35300	3e-38	Contig4/At4g35300/1e-142
BI993302	Unigene II from Maize Genome Project	At4g35300	4e-38	Contig4/At4g35300/1e-142
CB816182	2 mm ear tissue	At4g35300	5e-33	Contig4/At4g35300/1e-142
CD940291	RAK_57 GeneTag1	At4g35300	1e-11	Contig4/At4g35300/1e-142
CD956150	SBZ_61 GeneTag2	At4g35300	3e-10	Contig4/At4g35300/1e-142
CF042267	QCI36e12	At1g20840	7e-06	singlet	428	540-585
BG549215	2 week shoot	At4g35300	2e-38	singlet	452	42-189**
CD989082	QAR4g06	At4g35300	3e-21	singlet	307	1-99**
AI622141	leaf primordia	At4g35300	2e-06	singlet	121	687-726

## Sheet: ERD6-like
Accession #	tissue expression	most similar to:	BLASTX e-value	Contig ID/most similar to:/BLASTX e-value	Contig size (bp)	Protein alignment position
AI891205	root	At1g19450	7e-08	Contig1/At1g75220/6e-41	738	364-487*
AI943660	Inbred Tassel	At1g75220	2e-19	Contig1/At1g75220/6e-41
AW017906	root	At1g19450	2e-07	Contig1/At1g75220/6e-41
AW231585	Early embryo	At1g75220	4e-32	Contig1/At1g75220/6e-41
BG268284	Unigene I from Maize Genome Project	At1g75220	5e-21	Contig1/At1g75220/6e-41
BM336447	MEST194-B05	At1g19450	1e-39	Contig1/At1g75220/6e-41
BQ441989	Mature pollen	At1g19450	5e-15	Contig1/At1g75220/6e-41
BQ485858	Mature pollen	At1g75220	1e-30	Contig1/At1g75220/6e-41
CA826591	Unigene IV from Maize Genome Project	At1g75220	2e-34	Contig1/At1g75220/6e-41
CA826997	Unigene IV from Maize Genome Project	At1g75220	3e-35	Contig1/At1g75220/6e-41
CF623456	zmrws05	At1g75220	6e-38	Contig1/At1g75220/6e-41
CF634561	zmrww00	At1g75220	1e-38	Contig1/At1g75220/6e-41
CO520458	multiple tissues	At1g75220	1e-36	Contig1/At1g75220/6e-41
CO520691	multiple tissues	At1g75220	5e-20	Contig1/At1g75220/6e-41
AW256092	Early embryo	At1g19450	2e-23	Contig2/At1g19450/1e-127	1271	1-314**
BQ528712	Mature pollen	At1g19450	8e-82	Contig2/At1g19450/1e-127
CO520459	multiple tissues	At1g19450	8e-47	Contig2/At1g19450/1e-127
CO520692	multiple tissues	At1g19450	8e-47	Contig2/At1g19450/1e-127
BI542763	Juvenile leaf and shoot	At5g18840	5e-35	Contig3/At5g18840/2e-38	668	373-475
CF013944	QBL12a05	At1g54730	1e-13	Contig3/At5g18840/2e-38
CN071991	Unigene II from Maize Genome Project	At5g18840	1e-38	Contig3/At5g18840/2e-38
CX129512	QBL13c04	At1g54730	2e-20	Contig3/At5g18840/2e-38
AI372224	maize ear glume	At1g75220	2e-09	Contig4/At1g19450/1e-119	1502	143-488**
AI783127	root	At1g19450	1e-40	Contig4/At1g19450/1e-119
AW000058	root	At1g19450	2e-54	Contig4/At1g19450/1e-119
AW052975	root	At1g75220	1e-22	Contig4/At1g19450/1e-119
BG265347	Unigene I from Maize Genome Project	At1g75220	7e-30	Contig4/At1g19450/1e-119
BG458324	2 week shoot	At1g19450	9e-09	Contig4/At1g19450/1e-119
BM075687	MEST359-A08	At1g75220	5e-23	Contig4/At1g19450/1e-119
BM340630	MEST268-E03	At1g75220	7e-16	Contig4/At1g19450/1e-119
CD972101	QAE18d06	At1g19450	3e-47	Contig4/At1g19450/1e-119
CD972217	QAE19h04	At1g19450	2e-49	Contig4/At1g19450/1e-119
CD972503	QAE22e09	At1g75220	3e-21	Contig4/At1g19450/1e-119
CD974570	QAE47g05	At1g19450	5e-50	Contig4/At1g19450/1e-119
CD975767	QAE8g02	At1g75220	3e-47	Contig4/At1g19450/1e-119
CF031907	QCE11b12	At1g75220	7e-22	Contig4/At1g19450/1e-119
CF034261	QCF3b08	At1g19450	4e-50	Contig4/At1g19450/1e-119
CF046213	QCK22f12	At1g19450	2e-22	Contig4/At1g19450/1e-119
CF046752	QCK29h03	At1g75220	3e-55	Contig4/At1g19450/1e-119
CF624650	zmrws05	At1g19450	1e-31	Contig4/At1g19450/1e-119
CF629958	zmrws48	At1g19450	8e-53	Contig4/At1g19450/1e-119
CK826754	zmrsub1	At1g75220	6e-09	Contig4/At1g19450/1e-119
CK986177	zmrsub1	At1g75220	8e-27	Contig4/At1g19450/1e-119
BE055951	Mixed adult tissues	At1g19450	2e-39	Contig5/At1g19450/7e-66	821	285-488**
CF624264	zmrws05	At1g19450	2e-49	Contig5/At1g19450/7e-66
CK367927	zmrws055	At1g19450	5e-66	Contig5/At1g19450/7e-66
AI901699	Inbred Tassel	At3g05150	3e-17	Contig6/At1g54730/2e-70
BG268498	Unigene I from Maize Genome Project	At1g54730	3e-23	Contig6/At1g54730/2e-70
BU093724	Immature ear with common ESTs	At1g75220	3e-12	Contig6/At1g54730/2e-70	1395	182-411
CA829027	Unigene IV from Maize Genome Project	At1g75220	3e-12	Contig6/At1g54730/2e-70
CK369166	zmrws055	At2g48020	1e-66	Contig6/At1g54730/2e-70
BQ034149	Immature ear with common ESTs	At1g19450	1e-48	Contig7/At1g19450/1e-47	574	343-488
BQ034156	Immature ear with common ESTs	At1g19450	1e-45	Contig7/At1g19450/1e-47
AI901932	Inbred Tassel	At1g75220	6e-23	Contig8/At1g75220/5e-67	872	297-487*
BE128783	Mixed adult tissues	At1g75220	7e-12	Contig8/At1g75220/5e-67
BF729265	Unigene I from Maize Genome Project	At1g75220	6e-38	Contig8/At1g75220/5e-67
CD977040	QAF25c06	At1g75220	6e-51	Contig8/At1g75220/5e-67
CD977849	QAF35d01	At1g19450	4e-46	Contig8/At1g75220/5e-67
CD979008	QAF8a04	At1g19450	2e-19	Contig8/At1g75220/5e-67
CD979011	QAF8a10	At1g75220	4e-52	Contig8/At1g75220/5e-67
CF626587	zmrws05	At1g75220	1e-24	singlet	550	408-486*
CF636807	zmrww00	At1g75220	2e-18	singlet	547	408-487*

## Sheet: pGlcT
Accession #	tissue expression	most similar to:	BLASTX e-value	Contig ID/most similar to:/BLASTX e-value	Contig size (bp)	Protein alignment position
CO521231	multiple tissues	At1g67300	4e-27	Contig1/At1g67300/4e-27	725	374-491
CF044204	QCJ26g11	At1g67300	2e-13	Contig1/At1g67300/4e-27
CD995206	QBB21c10	At1g67300	7e-10	Contig1/At1g67300/4e-27
CF034817	QCG10b11	At1g05030	2e-30	Contig2/At1g05030/9e-22	489	425-519
CD990250	QAW1d02	At1g05030	9e-22	Contig2/At1g05030/9e-22
BU098078	tassel primordium	At5g16150	2e-82	Contig3/At5g16150/0.0	2365	47-543*
CF011879	QBK13e11	At5g16150	7e-78	Contig3/At5g16150/0.0
BG837814	corn_silk	At5g16150	6e-73	Contig3/At5g16150/0.0
AW787741	Mixed adult tissues	At5g16150	4e-70	Contig3/At5g16150/0.0
CD439945	Endosperm_5	At5g16150	2e-63	Contig3/At5g16150/0.0
BM660510	BMS tissue	At5g16150	6e-63	Contig3/At5g16150/0.0
CD439507	Endosperm_5	At5g16150	3e-57	Contig3/At5g16150/0.0
CF052419	QCM39e06	At5g16150	5e-56	Contig3/At5g16150/0.0
CD974757	QAE4a11	At5g16150	4e-54	Contig3/At5g16150/0.0
CF038668	QCH27a05	At5g16150	3e-53	Contig3/At5g16150/0.0
AW787332	Mixed adult tissues	At5g16150	3e-52	Contig3/At5g16150/0.0
CD439731	Endosperm_5	At5g16150	2e-50	Contig3/At5g16150/0.0
BG354413	2 week shoot	At5g16150	2e-48	Contig3/At5g16150/0.0
CD987327	QAN9g12	At5g16150	6e-48	Contig3/At5g16150/0.0
CD439124	Endosperm_5	At5g16150	1e-47	Contig3/At5g16150/0.0
CD971782	QAE13h05	At5g16150	1e-45	Contig3/At5g16150/0.0
AI665681	Endosperm	At5g16150	2e-39	Contig3/At5g16150/0.0
CA405234	Endosperm_4	At5g16150	4e-32	Contig3/At5g16150/0.0
BE640433	Mixed adult tissues	At5g16150	4e-22	Contig3/At5g16150/0.0
CO530169	multiple tissues	At5g16150	7e-19	Contig3/At5g16150/0.0
CB350593	MEST253-B10	At5g16150	2e-18	Contig3/At5g16150/0.0
CD983602	QAM11d05	At5g16150	5e-17	Contig3/At5g16150/0.0
CD985241	QAM7d10	At5g16150	5e-17	Contig3/At5g16150/0.0
CD985308	QAM8d04	At5g16150	5e-17	Contig3/At5g16150/0.0
CD984354	QAM20a05	At5g16150	1e-16	Contig3/At5g16150/0.0
CD984593	QAM23b04	At5g16150	1e-16	Contig3/At5g16150/0.0
CF043175	QCJ13d08	At5g16150	1e-16	Contig3/At5g16150/0.0
CF044033	QCJ24d08	At5g16150	1e-16	Contig3/At5g16150/0.0
CD961649	SDK_192 GeneTag2	At5g16150	2e-08	Contig3/At5g16150/0.0
CD961220	SDI_18 GeneTag2	At5g16150	0.0001	Contig3/At5g16150/0.0
CD986322	QAN20d05	At5g16150	0.0007	Contig3/At5g16150/0.0
CO521232	multiple tissues	At1g67300	1e-68	singlet	799	9-198
CD987439	QAO11f12	At1g79820	2e-23	singlet	284	201-282
CD991155	QAZ4g10	At5g16150	6e-21	singlet	695	487-543*
AI973440	stressed shoot	At5g16150	2e-13	singlet	558	397-442

## Sheet: INT
Accession #	tissue expression	most similar to:	BLASTX e-value	Contig ID/most similar to:/BLASTX e-value	Contig size (bp)	Protein alignment position
CO521567	multiple tissues	At2g43330	6e-93	Contig1/At2g43330 INT1/1e-125	1555	9-368
CO517591	multiple tissues	At2g43330	1e-87	Contig1/At2g43330 INT1/1e-125
CO522226	multiple tissues	At2g43330	3e-86	Contig1/At2g43330 INT1/1e-125
CO517619	multiple tissues	At2g43330	4e-80	Contig1/At2g43330 INT1/1e-125
CO527161	multiple tissues	At2g43330	2e-79	Contig1/At2g43330 INT1/1e-125
CO531995	multiple tissues	At2g43330	5e-74	Contig1/At2g43330 INT1/1e-125
CO532252	multiple tissues	At2g43330	5e-74	Contig1/At2g43330 INT1/1e-125
CO531809	multiple tissues	At2g43330	5e-73	Contig1/At2g43330 INT1/1e-125
CO525324	multiple tissues	At2g43330	6e-73	Contig1/At2g43330 INT1/1e-125
CF243511	multiple tissues	At2g43330	7e-72	Contig1/At2g43330 INT1/1e-125
CD661845	2 mm ear tissue	At2g43330	3e-54	Contig1/At2g43330 INT1/1e-125
CO531996	multiple tissues	At2g43330	5e-44	Contig1/At2g43330 INT1/1e-125
CO532232	multiple tissues	At2g43330	5e-42	Contig1/At2g43330 INT1/1e-125
CO517592	multiple tissues	At2g43330	6e-42	Contig1/At2g43330 INT1/1e-125
CO517620	multiple tissues	At2g43330	7e-40	Contig1/At2g43330 INT1/1e-125
CO522227	multiple tissues	At2g43330	7e-38	Contig1/At2g43330 INT1/1e-125
CF243512	multiple tissues	At2g43330	7e-35	Contig1/At2g43330 INT1/1e-125
CO527162	multiple tissues	At2g43330	7e-35	Contig1/At2g43330 INT1/1e-125
CO531812	multiple tissues	At2g43330	1e-30	Contig1/At2g43330 INT1/1e-125
CO525325	multiple tissues	At2g43330	1e-26	Contig1/At2g43330 INT1/1e-125
CO521568	multiple tissues	At2g43330	3e-17	Contig1/At2g43330 INT1/1e-125
CO518354	multiple tissues	At4g16480	5e-97	Contig2/At4g16480 INT4/1e-145	1216	2-383
CO524961	multiple tissues	At4g16480	8e-51	Contig2/At4g16480 INT4/1e-145
CF648761	multiple tissues	At1g30220	7e-46	Contig3/At1g30220 INT2/7e-46	504	241-403
CF646390	multiple tissues	At1g30220	3e-21	Contig3/At1g30220 INT2/7e-46
CF646703	multiple tissues	At1g30220	1e-18	Contig3/At1g30220 INT2/7e-46
CF646702	multiple tissues	At1g30220	7e-38	Contig4/At1g30220 INT2/4e-37	406	6-108
CF648760	multiple tissues	At1g30220	1e-30	Contig4/At1g30220 INT2/4e-37
CF384377	sperm cell	At1g30220	6e-58	Contig5/At1g30220 INT2/4e-59	748	384-568
CB924253	sperm cell	At1g30220	1e-50	Contig5/At1g30220 INT2/4e-59
CF059650	QCS14h12	At2g43330	2e-07	Contig6/At2g43330 INT1/2e-06	509	186-209
CD972432	QAE21e10	At2g43330	6e-07	Contig6/At2g43330 INT1/2e-06
CD972355	QAE20e12	At2g43330	1e-06	Contig6/At2g43330 INT1/2e-06
CD973586	QAE36d05	At2g43330	2e-06	Contig6/At2g43330 INT1/2e-06
CD973704	QAE37g10	At2g43330	2e-06	Contig6/At2g43330 INT1/2e-06
CD974418	QAE45h10	At2g43330	2e-06	Contig6/At2g43330 INT1/2e-06
AW562913	Mixed stages of anther and pollen	At2g43330	9e-18	Contig7/At2g43330 INT1/5e-18	520	429-489
CD661844	2 mm ear tissue	At2g43330	5e-16	Contig7/At2g43330 INT1/5e-18

## Sheet: PLT
Accession #	tissue expression	most similar to:	BLASTX e-value	Contig ID/most similar to:/BLASTX e-value	Contig size (bp)	Protein alignment position
CO533185	multiple tissues	At2g16120	6e-51	Contig1/At3g18830 PLT5/5e-93	1479	66-468*
CO533184	multiple tissues	At3g18830	4e-65	Contig1/At3g18830 PLT5/5e-93
CF008811	QBJ14h04	At3g18830	3e-11	Contig1/At3g18830 PLT5/5e-93
CO528088	multiple tissues	At2g16120	5e-71	Contig2/At3g18830 PLT5/3e-77	800	29-249*
CO522571	multiple tissues	At2g16120	3e-69	Contig2/At3g18830 PLT5/3e-77
CO523108	multiple tissues	At3g18830	3e-77	Contig2/At3g18830 PLT5/3e-77
CO522570	multiple tissues	At2g16120	6e-18	Contig3/At4g36670 PLT6/5e-18	761	347-479
CO528087	multiple tissues	At4g36670	4e-18	Contig3/At4g36670 PLT6/5e-18
CO521782	multiple tissues	At2g16130	3e-32	Contig4/At2g16130 PLT2/3e-33	504	43-129
CD526644	sperm cell	At2g16130	2e-24	Contig4/At2g16130 PLT2/3e-33
CD961214	SDI_173 GeneTag2	At2g16130	3e-09	Contig4/At2g16130 PLT2/3e-33
CO533513	multiple tissues	At2g16120	6e-76	Contig5/At3g18830 PLT5/1e-163	1735	28-498*
CK369491	zmrws485	At2g16120	2e-72	Contig5/At3g18830 PLT5/1e-163
CF025156	QCA13b08	At2g16120	1e-07	Contig5/At3g18830 PLT5/1e-163
CF026757	QCB11f04	At2g16120	1e-07	Contig5/At3g18830 PLT5/1e-163
CF027978	QCB4a04	At2g16120	1e-07	Contig5/At3g18830 PLT5/1e-163
CF058480	QCR10c10	At2g16120	1e-07	Contig5/At3g18830 PLT5/1e-163
CF058539	QCR11c03	At2g16120	1e-07	Contig5/At3g18830 PLT5/1e-163
CF058829	QCR2e04	At2g16120	1e-07	Contig5/At3g18830 PLT5/1e-163
CF059251	QCR8d12	At2g16120	1e-07	Contig5/At3g18830 PLT5/1e-163
CF648811	multiple tissues	At2g16130	1e-27	Contig5/At3g18830 PLT5/1e-163
CO521781	multiple tissues	At3g18830	1e-89	Contig5/At3g18830 PLT5/1e-163
CF628127	zmrws48	At3g18830	1e-69	Contig5/At3g18830 PLT5/1e-163
CF638245	zmrww00	At3g18830	2e-58	Contig5/At3g18830 PLT5/1e-163
CK367994	zmrws055	At3g18830	2e-52	Contig5/At3g18830 PLT5/1e-163
CO533512	multiple tissues	At3g18830	3e-45	Contig5/At3g18830 PLT5/1e-163
CF627715	zmrws05	At3g18830	3e-31	Contig5/At3g18830 PLT5/1e-163
CF623502	zmrws05	At3g18830	7e-30	Contig5/At3g18830 PLT5/1e-163
AW927915	Mixed adult tissues	At2g16120	5e-43	Contig6/At3g18830 PLT5/2e-47	1087	313-490
AW787565	Mixed adult tissues	At2g16120	7e-30	Contig6/At3g18830 PLT5/2e-47
AW928081	Mixed adult tissues	At3g18830	7e-44	Contig6/At3g18830 PLT5/2e-47
BE050175	Maize Glume	At3g18830	2e-18	Contig6/At3g18830 PLT5/2e-47
CD999219	QBF4f12	At3g18830	1e-06	Contig6/At3g18830 PLT5/2e-47
AW787564	Mixed adult tissues	At4g36670	4e-30	Contig6/At3g18830 PLT5/2e-47
AI861114	stressed root	At4g36670	7e-30	Contig6/At3g18830 PLT5/2e-47
BE051313	Maize Glume	At4g36670	4e-14	Contig6/At3g18830 PLT5/2e-47
BM348412	MEST290-E11	At4g36670	4e-13	Contig6/At3g18830 PLT5/2e-47
BF728715	Unigene I from Maize Genome Project	At2g16130	1e-41	Contig7/At3g18830 PLT5/1e-35	390	399-516*
CF623488	zmrws05	At3g18830	6e-47	Contig7/At3g18830 PLT5/1e-35
AW453109	Mixed adult tissues	At3g18830	2e-34	Contig7/At3g18830 PLT5/1e-35
AI857148	stressed root	At2g18480	2e-27	Contig8/At3g18830 PLT5/7e-34	746	337-498*
CO534607	multiple tissues	At2g18480	8e-25	Contig8/At3g18830 PLT5/7e-34
CO534608	multiple tissues	At3g18830	6e-34	Contig8/At3g18830 PLT5/7e-34
CK827624	zmrws05	At2g16120	3e-19	singlet	659	418-490**
CF637913	zmrww00	At2g16120	2e-08	singlet	489	456-490**
CF648958	multiple tissues	At2g16130	2e-06	singlet	335	19-48
BM381822	MEST540-F08	At4g36670	3e-08	singlet	464	438-484

## Sheet: XyloseTP-like
Accession #	tissue expression	most similar to:	BLASTX e-value	Contig ID/most similar to:/BLASTX e-value	Contig size (bp)	Protein alignment position
CF024693	QBS7h01	At5g17010	1e-53	Contig1/At5g17010/1e-80	886	309-500
AW424674	Mixed adult tissues	At5g17010	8e-52	Contig1/At5g17010/1e-80
CK985630	zmrsub1	At5g17010	5e-48	Contig1/At5g17010/1e-80
BE344983	tassel primordium	At5g17010	1e-42	Contig1/At5g17010/1e-80
CF631345	zmrws48	At5g17010	1e-32	Contig1/At5g17010/1e-80
AW424714	Mixed adult tissues	At5g17010	5e-21	Contig1/At5g17010/1e-80
BE344984	tassel primordium	At5g17010	4e-14	Contig1/At5g17010/1e-80
CV071448	embryo sac	At5g59250	5e-58	Contig1/At5g17010/1e-80
CF024694	QBS7h01	At5g17010	5e-57	Contig2/At5g17010/8e-61	693	29-192
CN844700	embryo sac	At5g17010	1e-54	Contig2/At5g17010/8e-61
BG320292	cold_stressed_maize_seedlings	At5g59250	8e-35	Contig3/At5g59250/4e-34	441	459-527
CF025889	QCA22d06	At5g59250	2e-10	Contig3/At5g59250/4e-34
