# Supplementary material for: The monosaccharide transporter gene family in land plants is ancient and shows differential subfamily expression and expansion across lineages
Source: BMC Evol Biol. 2006 Aug 21;6:64. doi: 10.1186/1471-2148-6-64 (PMC1578591; doi:10.1186/1471-2148-6-64)
Supplement: Additional File 16 — Summary of identified MST ESTs in Lycopersicon esculentum EST database [file 1471-2148-6-64-S16.xls]

## Sheet: STP
Accession #	tissue expression	most similar to:	BLASTX e-value	Contig ID/most similar to:/BLASTX e-value	Contig size (bp)	Protein alignment position
AI772048	4-week old leaf, Pseudomonas resistant	At5g26340	1e-49	Contig1/At5g26340/2e-97	1093	292-316; 315-526**
AI772049	4-week old leaf, Pseudomonas resistant	At5g26340	6e-50	Contig1/At5g26340/2e-97
AI775204	4-week old leaf, Pseudomonas resistant	At5g26340	6e-81	Contig1/At5g26340/2e-97
AI775535	4-week old leaf, Pseudomonas resistant	At5g26340	6e-89	Contig1/At5g26340/2e-97
AI778344	4-week-old leaf, Pseudomonas susceptible	At5g26340	3e-63	Contig1/At5g26340/2e-97
AI778757	4-week-old leaf, Pseudomonas susceptible	At5g26340	7e-20	Contig1/At5g26340/2e-97
AI780094	4-week-old leaf, Pseudomonas susceptible	At5g26340	1e-32	Contig1/At5g26340/2e-97
AI780691	4-week-old leaf, Pseudomonas susceptible	At5g26340	8e-17	Contig1/At5g26340/2e-97
AW040775	4-6 week old leaf, mixed elicitors	At5g26340	4e-33	Contig1/At5g26340/2e-97
AW092826	4-6 week old leaf, mixed elicitors	At5g26340	4e-41	Contig1/At5g26340/2e-97
CA847496	root, Phytophthora capsici inoculation	At5g26340	1e-87	Contig1/At5g26340/2e-97
CN384794	roots under different developmental stages	At5g26340	2e-22	Contig1/At5g26340/2e-97
AW737506	flower buds, anthesis	At3g19940	8e-46	Contig2/At5g26340/6e-64	990	4-59; 52-233*
BI933452	flower, anthesis	At3g19940	6e-43	Contig2/At5g26340/6e-64
BI935424	flower, anthesis	At5g26340	1e-27	Contig2/At5g26340/6e-64
AI772312	4-week old leaf, Pseudomonas resistant	At5g26340	5e-78	Contig3/At5g26340/5e-78	612	15-183*
BG132410	crown galls from full-grown plants	At5g26340	2e-34	Contig3/At5g26340/5e-78
AW737195	flower buds, anthesis	At5g26250	3e-51	Contig4/At3g05960/1e-110	1028	182-433
AW737777	flower buds, anthesis	At3g05960	4e-66	Contig4/At3g05960/1e-110
BI933714	flower, anthesis	At3g05960	1e-85	Contig4/At3g05960/1e-110
AI776698	4-week old leaf, Pseudomonas resistant	At1g11260	2e-54	Contig5/At1g11260/9e-98	1070	123-146; 261-522
AW455278	root during/after fruit set	At4g21480	6e-60	Contig5/At1g11260/9e-98
CK715542	record removed from distribution	At1g11260	3e-32	Contig5/At1g11260/9e-98
AI774617	4-week old leaf, Pseudomonas resistant	At4g21480	6e-48	Contig6/At5g26340/1e-47	602	381-506**
CK715502	Seedlings treated without 0.2mM CdCl2	At5g26340	9e-48	Contig6/At5g26340/1e-47
AJ320005	mixed flowers from pre-anthesis to 3 days post anthesis	At3g19940	1e-48	singlet	412	363-496 gap
BG631853	flower library from a mixture of developmental stages	At5g26250	2e-35	singlet	370	52-173 gap

## Sheet: AZT
Accession #	tissue expression	most similar to:	BLASTX e-value	Contig ID/most similar to:/BLASTX e-value	Contig size (bp)	Protein alignment position
BI206351	clone cTOS10P17	At4g35300	5e-82	singlet		538-729
AW651297	germinating seedlings	At4g35300	2e-48	singlet		257-429
BF098264	nutrient deficient roots	At4g35300	2e-44	singlet		574-716 gaps

## Sheet: ERD6-like
Accession #	tissue expression	most similar to:	BLASTX e-value	Contig ID/most similar to:/BLASTX e-value	Contig size (bp)	Protein alignment position
BI205965	clone cTOS9F3	At1g19450	2e-38	Contig1/At1g75220/1e-166	1312	111-487*
BI933646	flower, anthesis	At1g75220	1e-110	Contig1/At1g75220/1e-166
CN641300	Xanthomonas-treated suppression subtractive hybridization	At1g75220	1e-94	Contig1/At1g75220/1e-166
BI205655	clone cTOS8L19	At1g75220	9e-61	Contig1/At1g75220/1e-166
BM409521	breaker fruit	At1g19450	2e-32	Contig2/At1g75220/1e-45	603	291-462* gaps
BM535284	breaker fruit	At1g75220	1e-45	Contig2/At1g75220/1e-45
BI931854	flower, 8 mm to preanthesis buds	At1g54730	7e-48	Contig3/At1g54730/1e-43	714	122-259**
BI931454	flower, 8 mm to preanthesis buds	At1g54730	3e-43	Contig3/At1g54730/1e-43
BI935849	flower, anthesis	At1g54730	1e-62	Contig4/At1g54730/1e-104	1260	110-465**
AW931389	fruit mature green	At1g54730	1e-53	Contig4/At1g54730/1e-104
AI490207	ovary	At1g54730	7e-40	Contig4/At1g54730/1e-104
AW622974	flower buds 3-8 mm	At1g54730	3e-30	Contig4/At1g54730/1e-104
AW933173	fruit mature green	At1g54730	1e-17	Contig4/At1g54730/1e-104
AW930733	fruit mature green	At1g54730	1e-08	Contig4/At1g54730/1e-104
BI933353	flower, anthesis	At3g05160	1e-50	Contig4/At1g54730/1e-104
AW429062	flower buds 0-3 mm	At3g05160	3e-37	Contig4/At1g54730/1e-104
BE432896	breaker fruit	At3g05400	4e-15	Contig4/At1g54730/1e-104
BI931777	flower, 8 mm to preanthesis buds	At5g27350	3e-29	Contig4/At1g54730/1e-104
BI932850	flower, 8 mm to preanthesis buds	At2g48020	1e-105	Contig5/At2g48020/0.0	1516	2-462
AI489511	resistant	At2g48020	7e-72	Contig5/At2g48020/0.0
AI775247	resistant	At2g48020	3e-65	Contig5/At2g48020/0.0
AI777670	susceptible	At2g48020	1e-62	Contig5/At2g48020/0.0
AW034737	callus	At2g48020	3e-45	Contig5/At2g48020/0.0
BI935628	flower, anthesis	At2g48020	8e-44	Contig5/At2g48020/0.0
AW218356	radicle, 5 d post-imbibition	At2g48020	1e-35	Contig5/At2g48020/0.0
BI422148	callus	At5g18840	1e-100	Contig6/At5g18840/1e-143	1106	136-478
BE458971	developing/immature green fruit	At5g18840	2e-57	Contig6/At5g18840/1e-143
BG132543	tomato crown gall	At5g18840	2e-54	Contig6/At5g18840/1e-143
AW032681	callus	At5g18840	3e-52	Contig6/At5g18840/1e-143
BG132546	tomato crown gall	At5g18840	2e-30	Contig6/At5g18840/1e-143
AI780346	susceptible	At1g75220	2e-35	Contig7/At1g75220/1e-33	519	404-487*
AI780345	susceptible	At1g75220	1e-16	Contig7/At1g75220/1e-33
AW932028	fruit mature green	At1g08890	6e-12	singlet	514	3-88 gap

## Sheet: pGlcT
Accession #	tissue expression	most similar to:	BLASTX e-value	Contig ID/most similar to:/BLASTX e-value	Contig size (bp)	Protein alignment position
AW930402	fruit mature green	At5g16150	7e-75	Contig1/At5g16150/1e-106	850	53-262
AW931403	fruit mature green	At5g16150	1e-64	Contig1/At5g16150/1e-106
BG642646	shoot/meristem	At5g16150	4e-64	Contig1/At5g16150/1e-106
AW930076	fruit mature green	At5g16150	3e-12	Contig1/At5g16150/1e-106
BG132309	crown gall	At5g16150	4e-46	Contig2/At5g16150/5e-46	610	417-543
AI774454	resistant	At5g16150	2e-29	Contig2/At5g16150/5e-46
BG124867	shoot/meristem	At1g67300	3e-74	singlet	581	313-490
AW932373	fruit mature green	At1g79820	6e-44	singlet	504	179-316 gap

## Sheet: INT
Accession #	tissue expression	most similar to:	BLASTX e-value	Contig ID/most similar to:/BLASTX e-value	Contig size (bp)	Protein alignment position
AW928817	flower buds 8 mm to pre-anthesis	At2g43330	4e-60	Contig1/At2g43330/4e-60	532	320-489
AI894415	callus	At2g43330	7e-38	Contig1/At2g43330/4e-60
AW934681	flower buds 0-3 mm	At1g30220	7e-98	singlet	712	70-302 gap
BG127726	shoot/meristem	At1g30220	3e-40	singlet	524	476-575

## Sheet: PLT
Accession #	tissue expression	most similar to:	BLASTX e-value	Contig ID/most similar to:/BLASTX e-value	Contig size (bp)	Protein alignment position
BF097214	nutrient deficient roots	At2g16120	1e-70	Contig1/At3g18830/9e-59	490	26-168*
AW738618	flower buds, anthesis	At3g18830	9e-59	Contig1/At3g18830/9e-59
BF096665	nutrient deficient roots	At4g36670	2e-47	Contig2/At4g36670/1e-46	578	341-483
AI777669	4-week-old leaf, Pseudomonas susceptible	At4g36670	9e-35	Contig2/At4g36670/1e-46
CK715611	tomato infected with Ralstonia solanacearum	At3g18830	3e-55	Contig3/At3g18830/3e-59	480	309-467
CK715635	tomato infected with Ralstonia solanacearum	At3g18830	3e-55	Contig3/At3g18830/3e-59
CK715919	tomato infected with Ralstonia solanacearum	At3g18830	1e-54	Contig3/At3g18830/3e-59
AW041670	4-6 week old leaf, mixed elicitors	At3g18830	4e-50	Contig3/At3g18830/3e-59
AI777293	4-week old leaf, Pseudomonas resistant	At3g18830	5e-90	singlet	688	26-234*
BM956714	expression library upon Potato spindle tuber viroid	At3g18830	1e-09	singlet	481	105-142

## Sheet: XyloseTP-like
Accession #	tissue expression	most similar to:	BLASTX e-value	Contig ID/most similar to:/BLASTX e-value	Contig size (bp)	Protein alignment position
AW442382	tomato fruit red ripe	At5g59250	1e-88	Contig1/At5g59250/1e-124	1149	247-436
BG644114	tomato shoot/meristem	At5g59250	1e-63	Contig1/At5g59250/1e-124
AI721286	LEX6 Transgenic ripening-altered tomato	At5g59250	7e-50	Contig1/At5g59250/1e-124
BG630574	Tomato flower library from a mixture of developmental stages	At5g59250	8e-12	Contig1/At5g59250/1e-124
AW623533	tomato flower buds 3-8 mm	At3g03090	2e-18	Contig2/At3g03090/2e-18	548	4-119
AW623539	tomato flower buds 3-8 mm	At3g03090	9e-09	Contig2/At3g03090/2e-18
BG123226	tomato shoot/meristem	At5g59250	2e-35	Contig3/At5g59250/2e-35	800	91-221
AW041746	tomato mixed elicitor, BTI	At5g59250	5e-12	Contig3/At5g59250/2e-35
